# Supplementary material for: Single-cell analysis reveals Mycobacterium tuberculosis ESX-1–mediated accumulation of permissive macrophages in infected mouse lungs
Source: Sci Adv. 2025 Jan 15;11(3):eadq8158. doi: 10.1126/sciadv.adq8158 (PMC11734715; doi:10.1126/sciadv.adq8158)
Supplement: Supplementary file 2 — Data S1 to S6 [file sciadv.adq8158_data_s1_to_s6.zip]

Archive with 6 entries (6 files):
- adq8158_data_s1.xlsx
- adq8158_data_s2.xlsx
- adq8158_data_s3.xlsx
- adq8158_data_s4.xlsx
- adq8158_data_s5.xlsx
- adq8158_data_s6.xlsx
