# Supplementary material for: Single-cell analysis reveals Mycobacterium tuberculosis ESX-1–mediated accumulation of permissive macrophages in infected mouse lungs
Source: Sci Adv. 2025 Jan 15;11(3):eadq8158. doi: 10.1126/sciadv.adq8158 (PMC11734715; doi:10.1126/sciadv.adq8158)
Supplement: Supplementary file 2 — Data S1 to S6 [file sciadv.adq8158_data_s1_to_s6.zip › adq8158_data_s1.xlsx]

## Sheet: Exp1
Index	TIME	FSC-A	FSC-H	FSC-W	BSC-A	BSC-H	BSC-W	MTb: mCherry	MHC II: FITC	DUMP: PE-Cy5	Ly6C: PE-Cy7	Ly6G: Brilliant Violet 421	Dead Cells: AmCyan	CD11c: Brilliant Violet 605	CD11b: Brilliant Violet 711	Siglec F: APC-Cy7	well	AlvMac	AlvMac_Inf	Neutro	Neutro_Inf	Mono_LycHi	Mono_LycHi_Inf	Mono_LycLo	Mono_LycLo_Inf	MNC_Cd11cLo	MNC_Cd11cLo_Inf	MNC_CD11cMed	MNC_CD11cMed	MNC_CD11cHIMHCIImed	MNC_CD11cHIMHCIImed_inf	MNC2_CD11cHiMHCIIHi	MNC2_CD11cHiMHCIIHi_inf	MNC1	MNC1_Inf	MNC2	MNC2_Inf
A1	2.36593	370734	255560	279	215008	151878	279	-1480.92	41263.5	3589.86	671538	-646.21	1968.68	-346.374	33090.9	-4593.25	A1_B000002	No	No	No	No	No	No	No	No	Yes	No	No	No	No	No	No	No	Yes	No	No	No
A10	160.988	845185	392989	378	1032016	449577	378	-2066.31	44624.7	6513.46	1659222	-2147.75	14575.8	3081.49	96601.1	-4886.34	A10_B000002	No	No	No	No	No	No	No	No	Yes	No	No	No	No	No	No	No	Yes	No	No	No
A11	162.122	613103	397031	303	498147	306406	303	1078.92	15904.6	3774.01	3960.91	-413.809	3078.35	24673.3	2527.01	7339.42	A11_B000002	Yes	No	No	No	No	No	No	No	No	No	No	No	No	No	No	No	No	No	No	No
A12	195.516	363593	297751	268	164893	126258	268	1700.87	10602.2	206.462	73491.1	-834.137	905.866	1563.28	43309.7	-98.0184	A12_B000002	No	No	No	No	No	No	No	No	Yes	No	No	No	No	No	No	No	Yes	No	No	No
A13	196.857	370883	281687	276	439792	312544	276	61.9149	720.795	231.205	14458.2	674.608	705.014	279.64	50238.1	1821.72	A13_B000002	No	No	No	No	No	No	Yes	No	No	No	No	No	No	No	No	No	No	No	No	No
A14	229.774	691350	369076	329	1118018	606537	329	1331.79	76142.6	3427.5	1340.22	-654.018	4107.4	41735.2	-1555.36	13950.6	A14_B000002	Yes	No	No	No	No	No	No	No	No	No	No	No	No	No	No	No	No	No	No	No
A15	230.848	361524	269634	279	183493	122521	279	1953.05	-1209.74	1978.6	730395	-1316.33	698.842	-1205.26	15687.9	-4590.58	A15_B000002	No	No	No	No	No	No	Yes	No	No	No	No	No	No	No	No	No	No	No	No	No
A16	262.684	383778	273952	284	172518	117083	284	-692.756	22052.4	2679.63	109289	-369.376	1500.12	373.578	43043.9	-660.031	A16_B000002	No	No	No	No	No	No	No	No	Yes	No	No	No	No	No	No	No	Yes	No	No	No
A17	264.028	343332	275176	267	180946	118029	267	3323.54	-5112.27	1593.12	506933	-1376.23	-427.908	-1215.84	9747.88	-3521.33	A17_B000002	No	No	No	No	No	No	Yes	No	No	No	No	No	No	No	No	No	No	No	No	No
A18	296.529	316690	239795	271	165657	120614	271	18.5982	1098.34	3664.16	120948	-274.971	500.576	2857.34	182.389	-235.494	A18_B000002	No	No	No	No	No	No	Yes	No	No	No	No	No	No	No	No	No	No	No	No	No
A19	297.592	398655	260178	310	569091	396842	310	-244.245	312.226	-150.8	59044.4	55507.4	823.347	611.589	117649	-862.226	A19_B000002	No	No	Yes	No	No	No	No	No	No	No	No	No	No	No	No	No	No	No	No	No
A2	34.2934	464434	245681	325	1810033	874082	325	2864.04	43383.2	2693.68	24087.5	-3222.19	4436.15	1604.57	218718	-1536.82	A2_B000002	No	No	No	No	No	No	No	No	Yes	No	No	No	No	No	No	No	Yes	No	No	No
A20	330.686	527406	318155	303	334760	193476	303	-3062.53	1921544	6546.7	28177.4	-1550.72	2789.34	41976.2	24556.8	-4386.2	A20_B000002	No	No	No	No	No	No	No	No	No	No	No	No	No	No	Yes	No	No	No	Yes	No
A21	332.028	961540	514204	350	704224	382543	350	149.589	3064.03	4503.26	749714	118762	3213.47	1184.61	222322	-6631.49	A21_B000002	No	No	Yes	No	No	No	No	No	No	No	No	No	No	No	No	No	No	No	No	No
A22	363.317	379149	307372	270	185418	111134	270	935.937	16371.9	4744.96	312503	-1005.27	1350.64	-432.339	16124.7	-2022.55	A22_B000002	No	No	No	No	No	No	No	No	Yes	No	No	No	No	No	No	No	Yes	No	No	No
A3	35.4451	377370	265414	282	212757	149911	282	-316.818	7109.92	1123.32	574766	-199.593	826.706	-583.858	31483.8	-1911.1	A3_B000002	No	No	No	No	No	No	No	No	Yes	No	No	No	No	No	No	No	Yes	No	No	No
A4	64.6226	476524	383221	277	205992	123492	277	943.761	17933.8	-219.247	206663	-710.598	848.938	755.334	35693.8	-1346.02	A4_B000002	No	No	No	No	No	No	No	No	Yes	No	No	No	No	No	No	No	Yes	No	No	No
A5	65.6986	437269	340883	276	182864	131704	276	-707.851	908.563	1135.16	651533	-445.077	1062.85	-973.084	11961.8	-3909.28	A5_B000002	No	No	No	No	No	No	Yes	No	No	No	No	No	No	No	No	No	No	No	No	No
A6	94.4505	330901	323076	251	107914	84682.1	251	-940.396	93174.2	1160.17	-72.7245	-495.084	999.873	3609.33	9679.79	118.721	A6_B000002	No	No	No	No	No	No	No	No	Yes	No	No	No	No	No	No	No	Yes	No	No	No
A7	95.5125	305928	292249	254	260636	190499	254	762.732	13165.6	430.741	-373.931	-83.3393	729.325	6882.01	920.463	1094.93	A7_B000002	No	No	No	No	No	No	No	No	No	No	No	No	No	No	No	No	No	No	No	No
A8	126.835	367166	310253	265	149206	127036	265	3015.89	5770.95	1005.3	156794	-964.706	217.899	-566.349	27251.2	-590.484	A8_B000002	No	No	No	No	No	No	Yes	No	No	No	No	No	No	No	No	No	No	No	No	No
A9	128.165	368893	278410	274	171661	122900	274	-1063.2	197133	2411.36	138161	-267.072	1385.66	-528.452	55742.6	-400.704	A9_B000002	No	No	No	No	No	No	No	No	Yes	No	No	No	No	No	No	No	Yes	No	No	No
B1	6.26728	836830	506106	360	1608628	643369	360	-1597.61	257096	15797.5	11129.8	-1361.74	10578.1	65835.9	8907.64	12439.7	B1_B000002	Yes	No	No	No	No	No	No	No	No	No	No	No	No	No	No	No	No	No	No	No
B10	160.127	415651	347646	271	203466	126585	271	-271.197	2635.89	1453.07	129748	-12.6175	1390.11	628.59	68291.7	-1436.75	B10_B000002	No	No	No	No	No	No	Yes	No	No	No	No	No	No	No	No	No	No	No	No	No
B11	163	380686	304630	271	191753	134063	271	99.1424	972.846	1408.54	656484	-668.053	739.396	-488.423	29685.2	-1187.04	B11_B000002	No	No	No	No	No	No	Yes	No	No	No	No	No	No	No	No	No	No	No	No	No
B12	194.662	452994	362265	275	218010	153036	275	1893.05	66.1728	-549.973	98795.5	61965.9	1465.86	186.2	139910	-1334.85	B12_B000002	No	No	Yes	No	No	No	No	No	No	No	No	No	No	No	No	No	No	No	No	No
B13	197.937	435639	332939	284	641723	465984	284	-470.611	1673.56	262.514	97074.7	725.602	781.087	592.789	25900	1850.07	B13_B000002	No	No	No	No	No	No	Yes	No	No	No	No	No	No	No	No	No	No	No	No	No
B14	228.266	213178	164978	251	81891.9	69276.5	251	-314.956	1544.95	4816.13	1219.85	26.5774	486.208	1274.7	1506.51	248.816	B14_B000002	No	No	No	No	No	No	Yes	No	No	No	No	No	No	No	No	No	No	No	No	No
B15	231.724	342151	288348	265	194008	129283	265	302.429	31361.7	197.783	12347.6	-425.535	692.255	687.19	26798.5	-382.506	B15_B000002	No	No	No	No	No	No	No	No	Yes	No	No	No	No	No	No	No	Yes	No	No	No
B16	261.445	385284	247501	283	284705	185245	283	-599.619	215782	1868.68	112587	-495.276	1180.31	19834.9	18574.1	35.5423	B16_B000002	No	No	No	No	No	No	No	No	No	No	No	No	No	No	Yes	No	No	No	Yes	No
B17	265.206	432405	318814	279	188159	133246	279	-1471.71	2996.11	1817	623518	-550.188	1897.74	-546.358	29401.8	-3764.92	B17_B000002	No	No	No	No	No	No	Yes	No	No	No	No	No	No	No	No	No	No	No	No	No
B18	295.107	379954	275468	279	188222	132648	279	5941.62	267415	637.91	251324	-2023.91	-451.193	-849.521	17241.2	-2759.73	B18_B000002	No	No	No	No	No	No	No	No	Yes	No	No	No	No	No	No	No	Yes	No	No	No
B19	298.726	518029	300539	306	599209	338308	306	-279.848	184154	1418.85	63199.5	-872.303	5327.45	12595.1	52266.1	-410.467	B19_B000002	No	No	No	No	No	No	No	No	No	No	No	No	No	No	Yes	No	No	No	Yes	No
B2	33.4473	475333	378136	280	329103	226668	280	465.979	-173.591	93.3523	45388.5	51631.1	644.589	-188.59	58862.6	-773.068	B2_B000002	No	No	Yes	No	No	No	No	No	No	No	No	No	No	No	No	No	No	No	No	No
B20	329.678	419975	224950	306	759576	478827	306	-5032.83	610185	3037.39	11076.9	58.3717	5128.58	80088.8	23901.5	-1123.26	B20_B000002	No	No	No	No	No	No	No	No	No	No	No	No	No	No	Yes	No	No	No	Yes	No
B21	333.062	469805	341607	280	319544	229044	280	3166.11	127.683	-666.318	123529	97183.7	889.627	402.87	139925	-791.682	B21_B000002	No	No	Yes	No	No	No	No	No	No	No	No	No	No	No	No	No	No	No	No	No
B22	362.108	871681	489649	331	628247	322139	331	1587.7	264972	1945.28	5291.77	-1009.33	5787.38	25519.5	1836.31	11913.3	B22_B000002	Yes	No	No	No	No	No	No	No	No	No	No	No	No	No	No	No	No	No	No	No
B3	36.4685	299844	149651	314	867257	487217	314	3430.29	147260	1097.99	3261.57	-1257.26	4933.07	33376	4725.52	10968	B3_B000002	Yes	No	No	No	No	No	No	No	No	No	No	No	No	No	No	No	No	No	No	No
B4	63.6225	386305	295446	273	183680	133915	273	596.305	92891.2	3793.49	101571	-261.039	869.506	2794.69	-465.997	-558.566	B4_B000002	No	No	No	No	No	No	No	No	No	No	No	No	No	No	No	No	No	No	No	No
B5	66.5667	639557	427422	310	774343	431095	310	2522.6	47043.2	1085.08	2302.89	-1024.05	3742.34	20038	5589.86	8207.26	B5_B000002	Yes	No	No	No	No	No	No	No	No	No	No	No	No	No	No	No	No	No	No	No
B6	93.588	552393	344996	298	616227	356508	298	312.972	17143.5	4464.34	706.027	39.2951	2082.48	17564.2	121.174	3668.19	B6_B000002	Yes	No	No	No	No	No	No	No	No	No	No	No	No	No	No	No	No	No	No	No
B7	96.5288	178005	144058	244	152874	129599	244	-663.891	4950.95	1213.44	439.784	-142.033	930.434	1195.55	12747.1	440.058	B7_B000002	No	No	No	No	No	No	Yes	No	No	No	No	No	No	No	No	No	No	No	No	No
B8	125.618	406171	298188	277	229318	130530	277	3029.56	92247.3	2476.27	897670	-1213.14	416.789	5209.52	22306.6	-4316.53	B8_B000002	No	No	No	No	No	No	No	No	No	No	Yes	No	No	No	No	No	Yes	No	No	No
B9	129.135	450829	322444	281	367773	284118	281	-5.27282	295.796	-107.164	57123.4	39604.6	936.572	142.058	85408.6	947.477	B9_B000002	No	No	Yes	No	No	No	No	No	No	No	No	No	No	No	No	No	No	No	No	No
C1	7.23538	554076	341935	300	311161	200565	300	52.3074	353577	3424.76	28129.5	-1572.59	2684.65	192.752	108737	-997.28	C1_B000002	No	No	No	No	No	No	No	No	Yes	No	No	No	No	No	No	No	Yes	No	No	No
C10	158.97	336565	242572	292	333413	188549	292	-3215.54	1362375	5981.04	1405.79	-568.958	1955.5	2961.44	29419.1	-1821.46	C10_B000002	No	No	No	No	No	No	No	No	Yes	No	No	No	No	No	No	No	Yes	No	No	No
C11	163.865	294732	231965	262	155456	115396	262	-1325.36	10513.5	451.636	3055.72	-223.404	1617.39	4171.92	29923.8	237.284	C11_B000002	No	No	No	No	No	No	No	No	Yes	No	No	No	No	No	No	No	Yes	No	No	No
C12	193.323	788135	440608	328	824777	434057	328	4010.68	137113	2361.88	2345.67	-1194.8	3263.68	53947.5	10730.6	6691.98	C12_B000002	Yes	No	No	No	No	No	No	No	No	No	No	No	No	No	No	No	No	No	No	No
C13	198.836	414286	325882	275	233634	153472	275	1012.29	2785.02	1407.32	667216	-1288.52	1967.83	-914.375	28882.3	-2939.76	C13_B000002	No	No	No	No	No	No	Yes	No	No	No	No	No	No	No	No	No	No	No	No	No
C14	227.397	312256	242215	264	129350	97591.2	264	239.4	17238.2	1219.25	4064.57	-550.061	1088.26	549.582	19660	214.025	C14_B000002	No	No	No	No	No	No	No	No	Yes	No	No	No	No	No	No	No	Yes	No	No	No
C15	233.058	192377	143578	251	165815	140956	251	-580.469	24595.5	1391.86	644.286	383.563	1337.04	6149.12	8258.4	109.656	C15_B000002	No	No	No	No	No	No	No	No	No	No	Yes	No	No	No	No	No	Yes	No	No	No
C16	260.61	422269	250870	298	353583	218130	298	-2776.14	107546	2310.04	423952	-503.708	4065.49	23056.6	76174.4	-1554.63	C16_B000002	No	No	No	No	No	No	No	No	No	No	No	No	No	No	Yes	No	No	No	Yes	No
C17	266.242	486768	415556	273	334030	215092	273	-149.281	1431.97	42.5245	48722.9	50438.5	408.358	29.9405	51186.6	-524.196	C17_B000002	No	No	Yes	No	No	No	No	No	No	No	No	No	No	No	No	No	No	No	No	No
C18	294.305	454749	337329	280	238417	144618	280	-897.762	56241.2	4206.45	1985.23	-240.219	1394.28	8666.93	15276.4	141.976	C18_B000002	No	No	No	No	No	No	No	No	No	No	Yes	No	No	No	No	No	Yes	No	No	No
C19	299.896	614990	345710	320	1082878	579890	320	-1237.12	222081	6057.32	10831.2	-1246.35	6213.25	44135.8	2870.58	13790.2	C19_B000002	Yes	No	No	No	No	No	No	No	No	No	No	No	No	No	No	No	No	No	No	No
C2	32.5998	285213	220702	267	218966	148169	267	-441.653	15662.6	1565.5	19181.3	5380.39	2399.31	3786.41	54456.3	-1003.85	C2_B000002	No	No	No	No	No	No	No	No	Yes	No	No	No	No	No	No	No	Yes	No	No	No
C20	328.383	404616	290793	277	236422	178922	277	593.753	304538	748.358	538394	-1214.5	2088.36	2219.64	34320.5	-2960.96	C20_B000002	No	No	No	No	No	No	No	No	Yes	No	No	No	No	No	No	No	Yes	No	No	No
C21	334.192	482035	308842	308	372550	238096	308	394.101	40251.5	1531.66	104417	-988.238	1058.71	8795.49	53130.3	-169.598	C21_B000002	No	No	No	No	No	No	No	No	No	No	Yes	No	No	No	No	No	Yes	No	No	No
C22	360.958	441040	279085	291	406573	257296	291	288.991	48362.8	1353.72	164806	-551.525	957.292	1147.74	87079.2	-773.08	C22_B000002	No	No	No	No	No	No	No	No	Yes	No	No	No	No	No	No	No	Yes	No	No	No
C3	37.3745	731237	449165	323	654772	347179	323	92.5076	132358	4298.5	1181.56	-1289.42	5280.83	48771.4	9649.83	16788.6	C3_B000002	Yes	No	No	No	No	No	No	No	No	No	No	No	No	No	No	No	No	No	No	No
C4	62.7676	410523	295832	278	249265	163539	278	340.203	2471.82	1111.76	75141.9	36705	1500.9	-40.5548	175032	-1118.88	C4_B000002	No	No	Yes	No	No	No	No	No	No	No	No	No	No	No	No	No	No	No	No	No
C5	67.489	396409	265355	282	258580	174218	282	-832.004	73916.4	4974.35	60613.1	-94.0695	1769.86	15871.5	36565.6	-1051.09	C5_B000002	No	No	No	No	No	No	No	No	No	No	No	No	No	No	Yes	No	No	No	Yes	No
C6	92.721	366144	228133	293	420795	239626	293	-1737.08	421452	3690.15	45940.8	-1039.67	5542.56	5308.97	24902	-807.717	C6_B000002	No	No	No	No	No	No	No	No	No	No	Yes	No	No	No	No	No	Yes	No	No	No
C7	97.719	510503	365728	294	766176	475395	294	-1518	367775	975.562	36369.7	-27.9007	2161.07	20986.9	8263.37	-652.023	C7_B000002	No	No	No	No	No	No	No	No	No	No	No	No	No	No	Yes	No	No	No	Yes	No
C8	124.353	265328	196180	261	171266	131702	261	-125.395	1417.47	410.101	360473	-227.679	251.782	-464.108	41052.1	-1613.65	C8_B000002	No	No	No	No	No	No	Yes	No	No	No	No	No	No	No	No	No	No	No	No	No
C9	130.241	377933	318434	266	136023	98625	266	-91.6622	88354.9	1126.47	4060.7	-204.7	911.545	3739.93	8326.97	463.765	C9_B000002	No	No	No	No	No	No	No	No	Yes	No	No	No	No	No	No	No	Yes	No	No	No
D1	8.09518	409785	307525	277	221234	151789	277	151.782	14475.7	1431.74	630863	16.5425	918.064	-862.982	16772.3	-2351.03	D1_B000002	No	No	No	No	No	No	No	No	Yes	No	No	No	No	No	No	No	Yes	No	No	No
D10	157.783	490016	358794	318	2194164	874727	318	2665.21	230239	4315.28	108279	-3885.15	6331.43	15279.4	331106	-3641.67	D10_B000002	No	No	No	No	No	No	No	No	No	No	No	No	No	No	Yes	No	No	No	Yes	No
D11	164.723	469371	210358	351	1898476	807866	351	-2522.75	610517	5879.81	631.602	246.174	11082.9	77969.6	2208.13	268.632	D11_B000002	No	No	No	No	No	No	No	No	No	No	No	No	No	No	No	No	No	No	No	No
D12	192.128	563382	360994	295	354184	217069	295	-2060.86	483580	1632.27	111256	-1486.15	4438.62	22591.1	62940.8	-1258.2	D12_B000002	No	No	No	No	No	No	No	No	No	No	No	No	No	No	Yes	No	No	No	Yes	No
D13	199.929	696597	396222	319	621865	368542	319	-457.37	129391	12321.5	1928.27	-1760.03	11071.7	45816	1734.2	7203.46	D13_B000002	Yes	No	No	No	No	No	No	No	No	No	No	No	No	No	No	No	No	No	No	No
D14	226.507	584581	389616	301	683845	373270	301	2294.42	10755.7	8341.67	-299.569	-658.61	2176.18	26308.7	4988.06	5303.28	D14_B000002	Yes	No	No	No	No	No	No	No	No	No	No	No	No	No	No	No	No	No	No	No
D15	234.189	170508	152236	235	126521	111748	235	16.5586	353.494	302.099	36253	24184.7	504.651	79.8172	46012.3	-825.535	D15_B000002	No	No	Yes	No	No	No	No	No	No	No	No	No	No	No	No	No	No	No	No	No
D16	259.346	980663	556787	329	993222	535702	329	-2082.96	224577	2113.46	1263.1	145.081	9941.78	41742.2	7328.07	10520.7	D16_B000002	Yes	No	No	No	No	No	No	No	No	No	No	No	No	No	No	No	No	No	No	No
D17	267.163	429185	305274	278	200608	142000	278	1027.4	301536	3353.6	-187.579	-723.496	1238.71	9647.75	55763.1	-739.305	D17_B000002	No	No	No	No	No	No	No	No	No	No	Yes	No	No	No	No	No	Yes	No	No	No
D18	293.082	419750	279046	293	431953	314526	293	-348.932	2354.07	240.672	33165.5	36732.5	829.251	765.415	50493.9	-87.447	D18_B000002	No	No	Yes	No	No	No	No	No	No	No	No	No	No	No	No	No	No	No	No	No
D19	300.839	448775	317196	286	475379	326516	286	4.10295	481.9	-217.148	95638.1	44679.1	1175.56	321.517	51153	948.518	D19_B000002	No	No	Yes	No	No	No	No	No	No	No	No	No	No	No	No	No	No	No	No	No
D2	31.7659	354890	266381	270	158490	114106	270	1023.49	19315.6	524.893	538215	-1192.48	291.113	6271.77	33995	-44.9192	D2_B000002	No	No	No	No	No	No	No	No	No	No	Yes	No	No	No	No	No	Yes	No	No	No
D20	327.168	808684	502468	324	759930	421109	324	-2998.28	158022	3900.99	3501.31	-1259.44	8650.17	46922.9	14693.6	17828.8	D20_B000002	Yes	No	No	No	No	No	No	No	No	No	No	No	No	No	No	No	No	No	No	No
D21	335.228	286430	234074	259	152616	122669	259	-716.178	2027.8	5737.77	-1007.09	52.1596	515.92	1583.56	14376.9	-349.817	D21_B000002	No	No	No	No	No	No	Yes	No	No	No	No	No	No	No	No	No	No	No	No	No
D22	359.859	636587	415584	301	377164	241567	301	-701.645	194258	2496.58	169104	-1775.05	3759.97	23730.8	119709	-700.961	D22_B000002	No	No	No	No	No	No	No	No	No	No	No	No	No	No	Yes	No	No	No	Yes	No
D3	38.2815	559560	346773	322	458154	255937	322	449.137	-902.638	2118.72	46126.8	62720.1	1926.21	228.63	105747	-175.104	D3_B000002	No	No	Yes	No	No	No	No	No	No	No	No	No	No	No	No	No	No	No	No	No
D4	61.8361	622348	526230	281	471052	349578	281	96.7579	387.518	148.882	81135.6	39586.3	585.413	-19.1861	49994.4	-974.189	D4_B000002	No	No	Yes	No	No	No	No	No	No	No	No	No	No	No	No	No	No	No	No	No
D5	68.3928	804960	446412	336	909429	493520	336	6061.31	263294	9429.35	2152.12	-2520.89	4958.3	38538.4	18346	17417.8	D5_B000002	Yes	No	No	No	No	No	No	No	No	No	No	No	No	No	No	No	No	No	No	No
D6	91.7597	309988	236316	267	138249	109254	267	62.0344	3321.1	619.534	5328.47	-564.628	1074.26	1799.37	19513.1	342.236	D6_B000002	No	No	No	No	No	No	Yes	No	No	No	No	No	No	No	No	No	No	No	No	No
D7	98.5523	392651	368219	261	185810	143014	261	36.3576	5958.55	1522.54	897.976	-146.873	1399.4	1336.63	18540	-752.312	D7_B000002	No	No	No	No	No	No	Yes	No	No	No	No	No	No	No	No	No	No	No	No	No
D8	123.436	435756	368514	271	271030	179179	271	-61.7015	832.509	642.224	59611.6	38883.7	1073.53	-79.0949	119682	-411.481	D8_B000002	No	No	Yes	No	No	No	No	No	No	No	No	No	No	No	No	No	No	No	No	No
D9	131.351	872236	512070	318	832349	428244	318	-1948.6	656994	4590.46	979624	-2187.28	4431.56	6639.96	177503	-5361.35	D9_B000002	No	No	No	No	No	No	No	No	No	No	Yes	No	No	No	No	No	Yes	No	No	No
E1	8.99439	260519	198961	259	166592	122553	259	747.113	36970.2	5363.16	760.017	-145.03	750.277	891.066	13056.8	740.504	E1_B000002	No	No	No	No	No	No	No	No	Yes	No	No	No	No	No	No	No	Yes	No	No	No
E10	156.811	579971	381923	296	327892	214848	296	-3795.39	132148	9100.63	16326.9	-468.533	3121.95	38799.3	36857.5	-580.135	E10_B000002	No	No	No	No	No	No	No	No	No	No	No	No	No	No	Yes	No	No	No	Yes	No
E11	165.848	483754	361747	282	297723	177230	282	-591.888	46316.3	1469.51	347229	-587.639	2124.76	10782.1	45209.1	-5.1974	E11_B000002	No	No	No	No	No	No	No	No	No	No	No	No	Yes	No	No	No	No	No	No	No
E12	191.03	588638	384039	299	544800	319140	299	-1015.33	722872	2104.42	-33.2678	-634.1	3055.85	31786.5	43019.3	-439.076	E12_B000002	No	No	No	No	No	No	No	No	No	No	No	No	No	No	Yes	No	No	No	Yes	No
E13	201.051	255235	203459	256	139086	77435.7	256	-110.928	24368.3	338.082	194072	123.151	174.221	362.211	25665	-19.6423	E13_B000002	No	No	No	No	No	No	No	No	Yes	No	No	No	No	No	No	No	Yes	No	No	No
E14	225.463	496191	338023	290	259260	174758	290	-641.431	134203	1316.75	17622.1	-684.025	2713.96	13224.8	53946.6	508.155	E14_B000002	No	No	No	No	No	No	No	No	No	No	No	No	No	No	Yes	No	No	No	Yes	No
E15	235.355	449463	302646	285	246146	172321	285	-138.902	737412	1431.16	1073.23	-182.027	636.763	16422.8	33431	-1551.47	E15_B000002	No	No	No	No	No	No	No	No	No	No	No	No	No	No	Yes	No	No	No	Yes	No
E16	258.175	377729	172579	328	663075	376413	328	1378.08	135506	1517.27	401.396	-376.776	3116.52	23389.5	503.941	2010.62	E16_B000002	No	No	No	No	No	No	No	No	No	No	No	No	No	No	No	No	No	No	No	No
E17	268.059	1135896	626291	363	948397	443575	363	2940.82	654473	11652.4	131640	-8733.28	11746.5	34234.9	525307	-4174.06	E17_B000002	No	No	No	No	No	No	No	No	No	No	No	No	No	No	Yes	No	No	No	Yes	No
E18	291.956	347773	268675	270	179696	132579	270	294.519	238.061	1595.07	98305.9	33219.7	1144.79	-347.793	145857	594.97	E18_B000002	No	No	Yes	No	No	No	No	No	No	No	No	No	No	No	No	No	No	No	No	No
E19	301.97	327496	255553	266	186352	124792	266	319.986	15531.5	656.464	289020	-774.949	1332.5	-553.331	27537.3	-1479.37	E19_B000002	No	No	No	No	No	No	No	No	Yes	No	No	No	No	No	No	No	Yes	No	No	No
E2	30.7073	742961	446554	315	442539	275563	315	-804.853	20624.2	2870.04	851.074	-487.857	4658.78	34163.3	1527.81	9980.58	E2_B000002	Yes	No	No	No	No	No	No	No	No	No	No	No	No	No	No	No	No	No	No	No
E20	326.316	381672	299897	272	199214	130807	272	3111.2	-3713.57	1388.5	232210	-436.175	149.668	-534.134	32218.3	-991.74	E20_B000002	No	No	No	No	No	No	Yes	No	No	No	No	No	No	No	No	No	No	No	No	No
E21	336.089	551171	329132	305	717333	425796	305	-642.972	1879166	947.028	-445.091	-2645.94	2889.83	25121.8	22173.9	-3512.26	E21_B000002	No	No	No	No	No	No	No	No	No	No	No	No	No	No	Yes	No	No	No	Yes	No
E22	358.68	633780	364048	332	1068848	579011	332	4849.47	244049	3714.32	3414.37	-1715.02	5606.28	60586.7	4121.37	1547	E22_B000002	No	No	No	No	No	No	No	No	No	No	No	No	No	No	Yes	No	No	No	Yes	No
E3	39.2617	371725	276670	277	213856	141151	277	-2871.86	278091	4166.95	1674.14	11.1615	2327.31	13730.3	29861	-1234.47	E3_B000002	No	No	No	No	No	No	No	No	No	No	No	No	No	No	Yes	No	No	No	Yes	No
E4	60.7253	611352	308830	351	2488546	872925	351	3573.19	781823	513.529	3562.9	-873.413	3587.4	25004.2	15590.2	-970.112	E4_B000002	No	No	No	No	No	No	No	No	No	No	No	No	No	No	Yes	No	No	No	Yes	No
E5	69.2961	738197	316724	360	941791	469506	360	-26.3464	263084	2456.07	1023.62	-3787.65	17628.2	79540.4	667.375	4768.35	E5_B000002	Yes	No	No	No	No	No	No	No	No	No	No	No	No	No	No	No	No	No	No	No
E6	90.827	373790	282131	274	185846	130412	274	2616.81	-2405.32	721.413	450846	-683.187	199.743	-528.027	17420.1	-1943.54	E6_B000002	No	No	No	No	No	No	Yes	No	No	No	No	No	No	No	No	No	No	No	No	No
E7	99.7008	423477	299967	280	333059	207163	280	337.644	271.7	318.753	27378	46250.6	584.198	-86.7702	21646.3	-148.276	E7_B000002	No	No	No	No	No	No	No	No	No	No	No	No	No	No	No	No	No	No	No	No
E8	122.023	284658	164143	295	684523	392990	295	-2139.83	354159	657.898	40974.2	-563.95	3057.03	37537.1	29220.1	-847.878	E8_B000002	No	No	No	No	No	No	No	No	No	No	No	No	No	No	Yes	No	No	No	Yes	No
E9	132.209	364649	300207	268	188324	122058	268	265.423	29442	494.325	135290	-214.512	586.934	5378.51	20026.6	-397.244	E9_B000002	No	No	No	No	No	No	No	No	No	No	Yes	No	No	No	No	No	Yes	No	No	No
F1	10.0039	382542	231057	294	382947	262175	294	606.681	-389.679	-623.01	121383	64129.1	1026.05	-634.261	112967	-958.194	F1_B000002	No	No	Yes	No	No	No	No	No	No	No	No	No	No	No	No	No	No	No	No	No
F10	155.134	318307	195024	291	177277	122210	291	352.019	1508.48	-85.8601	23481.5	43194.4	524.582	-83.1092	47392.2	-471.902	F10_B000002	No	No	Yes	No	No	No	No	No	No	No	No	No	No	No	No	No	No	No	No	No
F11	166.694	535024	323575	301	431656	239503	301	1396.09	42999.6	1716.32	43832.4	-1441.82	4098.5	6882.66	57530.4	181.784	F11_B000002	No	No	No	No	No	No	No	No	No	No	Yes	No	No	No	No	No	Yes	No	No	No
F12	190.117	438446	292062	286	300044	180116	286	-1388.94	114702	1687.1	173568	-1070.08	3000.52	8079.97	71486.9	-1824.77	F12_B000002	No	No	No	No	No	No	No	No	No	No	Yes	No	No	No	No	No	Yes	No	No	No
F13	201.981	537908	315906	305	499230	267418	305	160.674	22377.6	1980.39	100732	-1351.52	2618.76	11763.4	80591.5	-1850.22	F13_B000002	No	No	No	No	No	No	No	No	No	No	No	No	Yes	No	No	No	No	No	No	No
F14	224.703	340338	185917	298	524852	326665	298	821.679	37656.7	1748.73	68342.3	-368.25	2079.03	15378.6	37156	226.95	F14_B000002	No	No	No	No	No	No	No	No	No	No	No	No	Yes	No	No	No	No	No	No	No
F15	236.339	747897	373669	347	715255	392358	347	1103.75	215299	1754.61	745315	-3987.71	12845.6	4289.97	149513	-3588.41	F15_B000002	No	No	No	No	No	No	No	No	Yes	No	No	No	No	No	No	No	Yes	No	No	No
F16	257.291	169424	123416	247	125195	103830	247	57.4302	5642.8	18.7589	577.539	-290.046	324.615	1950.54	9635.35	651.771	F16_B000002	No	No	No	No	No	No	Yes	No	No	No	No	No	No	No	No	No	No	No	No	No
F17	268.958	263023	191485	263	119852	108647	263	-437.204	1376.85	5666.14	4322.41	127.651	880.947	1514.75	2226.64	205.729	F17_B000002	No	No	No	No	No	No	Yes	No	No	No	No	No	No	No	No	No	No	No	No	No
F18	290.876	258908	179078	267	182526	131221	267	934.33	74307.1	6.27764	3808.99	-377.925	1087.47	11.7952	45725.3	256.898	F18_B000002	No	No	No	No	No	No	No	No	Yes	No	No	No	No	No	No	No	Yes	No	No	No
F19	302.863	304284	248305	260	164101	116070	260	-16.0985	855.74	1092.76	25940	70484.5	885.173	-201.384	44973.7	-395.517	F19_B000002	No	No	Yes	No	No	No	No	No	No	No	No	No	No	No	No	No	No	No	No	No
F2	29.8207	758794	415379	324	833297	437871	324	728.393	219439	9526.33	1908.35	-872.105	4533.47	32279.2	3096.53	7665.94	F2_B000002	Yes	No	No	No	No	No	No	No	No	No	No	No	No	No	No	No	No	No	No	No
F20	324.893	262905	156587	304	807983	428790	304	161.096	80168	6736.71	3643.96	-788.804	4140.44	37109.4	5558.48	15952.1	F20_B000002	Yes	No	No	No	No	No	No	No	No	No	No	No	No	No	No	No	No	No	No	No
F21	336.961	397788	290655	276	152531	99622.9	276	-616.703	270717	4738.7	452.566	-269.115	1131.37	18815.2	-599.543	-147.659	F21_B000002	No	No	No	No	No	No	No	No	No	No	No	No	No	No	No	No	No	No	No	No
F22	357.797	320243	266859	262	159393	103239	262	192.976	76390.2	3963.7	4786.83	-201.755	883.381	4659.6	11181.9	213.912	F22_B000002	No	No	No	No	No	No	No	No	Yes	No	No	No	No	No	No	No	Yes	No	No	No
F3	40.1175	283089	193057	274	626875	487624	274	364.308	207.788	198.15	7100.88	105.955	376.152	77.8976	26945.9	2178.5	F3_B000002	No	No	No	No	No	No	No	No	No	No	No	No	No	No	No	No	No	No	No	No
F4	59.7662	175423	108244	260	258492	205566	260	-712.927	67271.2	743.866	39552.9	177.621	1004.05	5862.51	23726.5	-118	F4_B000002	No	No	No	No	No	No	No	No	No	No	Yes	No	No	No	No	No	Yes	No	No	No
F5	70.189	761873	444081	316	584541	353986	316	-315.719	255979	1240.97	523.718	-1004.91	6009.23	36879.3	408.766	4074.93	F5_B000002	Yes	No	No	No	No	No	No	No	No	No	No	No	No	No	No	No	No	No	No	No
F6	89.9978	604214	372071	316	523494	304273	316	-2534.49	371182	6083.96	926893	-2021.92	6776.87	10626.8	179153	-2476.16	F6_B000002	No	No	No	No	No	No	No	No	No	No	No	No	No	No	Yes	No	No	No	Yes	No
F7	100.811	689834	409369	315	547442	318283	315	2706.09	91019.7	2943.54	1219.44	-765.695	3172.15	35994.1	3437.84	3251.77	F7_B000002	Yes	No	No	No	No	No	No	No	No	No	No	No	No	No	No	No	No	No	No	No
F8	121.189	796349	435313	324	706318	383772	324	-3314.27	114915	11928.7	479075	-1659.62	6343.43	75656.5	75897.2	-1600.03	F8_B000002	No	No	No	No	No	No	No	No	No	No	No	No	No	No	Yes	No	No	No	Yes	No
F9	133.082	366498	311008	266	233926	164848	266	-1187.8	418498	534.721	103.908	-132.753	1718.39	7232.43	38712.3	-707.669	F9_B000002	No	No	No	No	No	No	No	No	No	No	Yes	No	No	No	No	No	Yes	No	No	No
G1	10.7643	256272	207045	259	187783	138624	259	-105.817	42374	400.622	2764.84	-275.56	875.277	4051.23	6324.36	-76.8428	G1_B000002	No	No	No	No	No	No	No	No	Yes	No	No	No	No	No	No	No	Yes	No	No	No
G10	154.189	327368	225024	276	297448	195111	276	-252.886	222252	1063.82	178275	-169.785	809.923	2045.22	22558.2	-1628.82	G10_B000002	No	No	No	No	No	No	No	No	Yes	No	No	No	No	No	No	No	Yes	No	No	No
G11	167.788	379984	308166	269	166423	99466.1	269	-169.591	61488.1	-74.5745	63257.6	343.683	728.126	2129.11	22061.4	744.015	G11_B000002	No	No	No	No	No	No	No	No	Yes	No	No	No	No	No	No	No	Yes	No	No	No
G12	189.03	623771	349993	343	393320	159768	343	-840.516	10291.5	3834.32	46229	80452.5	1974.78	3828.23	115888	-548.803	G12_B000002	No	No	Yes	No	No	No	No	No	No	No	No	No	No	No	No	No	No	No	No	No
G13	203.083	492887	333575	292	307734	201664	292	-1694.47	33940.9	3739.92	512506	-998.804	3185	23459.4	31178.5	-2105.48	G13_B000002	No	No	No	No	No	No	No	No	No	No	No	No	Yes	No	No	No	No	No	No	No
G14	223.586	418835	314252	276	219779	146833	276	3816.78	32024.7	-288.528	162922	-1763.24	469.821	6361.6	67273.7	247.938	G14_B000002	No	No	No	No	No	No	No	No	No	No	Yes	No	No	No	No	No	Yes	No	No	No
G15	237.615	494963	318203	294	327436	204356	294	-2579.46	143696	1400.78	1055533	-2070.45	4533.69	6011.51	44714.1	-3303.66	G15_B000002	No	No	No	No	No	No	No	No	No	No	Yes	No	No	No	No	No	Yes	No	No	No
G16	256.475	423119	285505	285	277077	177738	285	-904.109	129899	587.41	54973	-325.277	2035.44	2096.78	51643.4	-20.9624	G16_B000002	No	No	No	No	No	No	No	No	Yes	No	No	No	No	No	No	No	Yes	No	No	No
G17	269.778	202475	177747	242	162137	122724	242	-108.885	126639	323.831	27616.5	-363.338	1331.43	11125.6	26485.4	-563.258	G17_B000002	No	No	No	No	No	No	No	No	No	No	No	No	No	No	Yes	No	No	No	Yes	No
G18	289.762	715106	379239	341	356747	148689	341	-237.666	53844.8	2592.61	60847	-420.66	2297.99	6361.34	50801.2	270.393	G18_B000002	No	No	No	No	No	No	No	No	No	No	Yes	No	No	No	No	No	Yes	No	No	No
G19	303.73	385586	227732	304	370291	239030	304	-934.197	484375	2355.02	542.763	-620.004	1472.57	15520.7	11900.9	-1190.82	G19_B000002	No	No	No	No	No	No	No	No	No	No	No	No	No	No	Yes	No	No	No	Yes	No
G2	28.9934	388862	268585	284	311112	228050	284	-625.253	118417	3955.69	289550	-1045.52	2815.44	16680.8	49809.1	-2309	G2_B000002	No	No	No	No	No	No	No	No	No	No	No	No	No	No	Yes	No	No	No	Yes	No
G20	323.505	336990	246247	273	157272	113223	273	5222.12	-8802.38	356.164	517535	-1745.64	-661.71	-1389.64	15841.6	-851.489	G20_B000002	No	No	No	No	No	No	Yes	No	No	No	No	No	No	No	No	No	No	No	No	No
G21	337.909	297982	247294	260	126934	87029.6	260	-1448.39	3719.14	7497.77	-1113.7	581.901	1110.34	4484.4	5557.05	203.502	G21_B000002	No	No	No	No	No	No	Yes	No	No	No	No	No	No	No	No	No	No	No	No	No
G22	356.636	656002	357357	321	939889	512588	321	2029.07	170941	1159.62	295.013	-2095.88	8121.37	44376	1232.71	9520.81	G22_B000002	Yes	No	No	No	No	No	No	No	No	No	No	No	No	No	No	No	No	No	No	No
G3	41.1346	425537	371837	271	162667	104555	271	1572.89	-1511.38	3492.73	432430	-925.154	368.863	-967.986	19069.3	-3068.82	G3_B000002	No	No	No	No	No	No	Yes	No	No	No	No	No	No	No	No	No	No	No	No	No
G4	58.9536	322695	234555	283	1278484	713815	283	307.253	114117	236.978	52464.9	-492.916	2699.63	1311.58	14112.1	-62.7861	G4_B000002	No	No	No	No	No	No	No	No	Yes	No	No	No	No	No	No	No	Yes	No	No	No
G5	71.0423	224128	140108	270	323837	205118	270	182.857	2263.62	676.545	51626.8	55519.5	815.561	285.289	134667	707.276	G5_B000002	No	No	Yes	No	No	No	No	No	No	No	No	No	No	No	No	No	No	No	No	No
G6	88.742	470682	362714	277	289822	180013	277	367.613	-250.831	80.7717	62473.7	114586	833.101	-254.37	104073	452.608	G6_B000002	No	No	Yes	No	No	No	No	No	No	No	No	No	No	No	No	No	No	No	No	No
G7	101.731	681012	424446	317	631481	389331	317	695.174	308720	521.196	3508.07	-3444.03	13371.4	41280.4	1675.61	8786.52	G7_B000002	Yes	No	No	No	No	No	No	No	No	No	No	No	No	No	No	No	No	No	No	No
G8	120.296	291241	168510	288	773944	497757	288	-1237.7	102955	978.481	40951.5	-1269.92	2839.35	13565.9	77063.8	706.703	G8_B000002	No	No	No	No	No	No	No	No	No	No	No	No	No	No	Yes	No	No	No	Yes	No
G9	134.208	321999	301973	254	223636	131708	254	846.836	15768.2	1855.87	907.753	-812.793	761.943	2218.36	16083.9	-298.57	G9_B000002	No	No	No	No	No	No	No	No	Yes	No	No	No	No	No	No	No	Yes	No	No	No
H1	11.7184	413333	282064	284	195370	122973	284	-1442.08	3928.51	925.357	441466	-319.801	1569.2	-173.839	41234.8	-2417.48	H1_B000002	No	No	No	No	No	No	Yes	No	No	No	No	No	No	No	No	No	No	No	No	No
H10	153.307	626716	454767	291	396455	239828	291	2896.92	49431.2	6547.92	85661	-2947.83	2175.6	49030	85304.9	-529.256	H10_B000002	No	No	No	No	No	No	No	No	No	No	No	No	Yes	No	No	No	No	No	No	No
H11	168.708	370049	293555	269	156020	106054	269	-564.685	8292.38	1684.64	682689	78.1907	897.908	-474.522	16122.3	-2411.95	H11_B000002	No	No	No	No	No	No	No	No	Yes	No	No	No	No	No	No	No	Yes	No	No	No
H12	187.894	484551	224989	347	1048521	548536	347	-4312.16	394401	7866.01	2897.53	492.537	5131.53	49820.9	2714.91	17221.3	H12_B000002	Yes	No	No	No	No	No	No	No	No	No	No	No	No	No	No	No	No	No	No	No
H13	203.988	492621	235941	357	436115	169425	357	-1122.52	336939	4081.08	9952.88	-642.811	2511.04	17009.7	49266	-1406.85	H13_B000002	No	No	No	No	No	No	No	No	No	No	No	No	No	No	Yes	No	No	No	Yes	No
H14	222.72	553974	389751	292	332345	211705	292	-2828.93	195871	5093.11	14533.8	-266.698	3843.63	26342.2	30280.8	46.2813	H14_B000002	No	No	No	No	No	No	No	No	No	No	No	No	No	No	Yes	No	No	No	Yes	No
H15	238.517	480986	316341	296	388381	245225	296	318.855	204852	1655.13	48875.2	-830.92	4856.94	7234.07	53879.1	1116.88	H15_B000002	No	No	No	No	No	No	No	No	No	No	Yes	No	No	No	No	No	Yes	No	No	No
H16	255.584	674944	406151	313	562220	314444	313	1814.65	27287.4	5304.47	2463.49	-1249.79	5405.67	36728.9	3747.49	12420.2	H16_B000002	Yes	No	No	No	No	No	No	No	No	No	No	No	No	No	No	No	No	No	No	No
H17	270.707	502165	391219	280	227868	153344	280	1156.63	180615	1189.2	2407.07	-537.227	939.877	17464.1	18128	-435.957	H17_B000002	No	No	No	No	No	No	No	No	No	No	No	No	No	No	Yes	No	No	No	Yes	No
H18	288.647	551055	352131	293	393448	253830	293	-2436.71	144918	5055.8	486963	-1386.64	4341.84	50922.4	30175.7	-3518.43	H18_B000002	No	No	No	No	No	No	No	No	No	No	No	No	No	No	Yes	No	No	No	Yes	No
H19	304.586	562578	205120	374	3048061	871385	374	-12885.7	566661	11824.9	5249.93	-1825.45	20328	116112	47972.5	17308.6	H19_B000002	Yes	No	No	No	No	No	No	No	No	No	No	No	No	No	No	No	No	No	No	No
H2	28.1364	497250	337998	299	774302	409679	299	13.495	141732	2112.13	113510	-641.805	1454.09	2218.96	92639.7	-1077.16	H2_B000002	No	No	No	No	No	No	No	No	Yes	No	No	No	No	No	No	No	Yes	No	No	No
H20	322.41	389397	266037	284	216172	155133	284	-1159.8	54574.7	995.799	545505	-374.322	1677.34	-440.837	24192.4	-3543.64	H20_B000002	No	No	No	No	No	No	No	No	Yes	No	No	No	No	No	No	No	Yes	No	No	No
H21	338.782	239214	149124	277	434414	286283	277	-2784.45	322866	5885.25	50013.6	-152.421	2970.42	31110.8	14142.7	-238.832	H21_B000002	No	No	No	No	No	No	No	No	No	No	No	No	No	No	Yes	No	No	No	Yes	No
H22	355.807	330354	242359	272	171177	117165	272	968.765	-465.085	-220.824	87104.8	64913	282.602	-535.844	89259.4	-224.635	H22_B000002	No	No	Yes	No	No	No	No	No	No	No	No	No	No	No	No	No	No	No	No	No
H3	41.9853	404532	313150	273	208932	132803	273	-222.22	31188.1	3826.6	298855	-190.517	819.98	-350.976	20220.8	1122.48	H3_B000002	No	No	No	No	No	No	No	No	Yes	No	No	No	No	No	No	No	Yes	No	No	No
H4	57.7781	847150	440101	338	1170823	608147	338	4982.9	180474	2964.86	2679.84	-976.403	6055.54	26471	2494.15	13540	H4_B000002	Yes	No	No	No	No	No	No	No	No	No	No	No	No	No	No	No	No	No	No	No
H5	72.0157	320080	214066	284	263245	178545	284	526.666	78140	1469.36	188510	-1044.58	1421.1	4768.26	19161.1	-860.58	H5_B000002	No	No	No	No	No	No	No	No	Yes	No	No	No	No	No	No	No	Yes	No	No	No
H6	87.908	398063	271422	283	280611	191813	283	388.13	261482	1228.12	658767	-1142.42	1761.49	-1204.21	34578.5	-3295.03	H6_B000002	No	No	No	No	No	No	No	No	Yes	No	No	No	No	No	No	No	Yes	No	No	No
H7	103.116	368894	287091	271	302802	237964	271	-269.408	1108.57	419.005	62086.5	9495.43	576.377	924.87	25710.4	-163.9	H7_B000002	No	No	No	No	No	No	Yes	No	No	No	No	No	No	No	No	No	No	No	No	No
H8	119.471	448647	353348	274	386253	293159	274	823.218	-74.1264	-3.20085	44457.5	46761	892.87	-368.385	72231.4	236.264	H8_B000002	No	No	Yes	No	No	No	No	No	No	No	No	No	No	No	No	No	No	No	No	No
H9	135.216	716097	404267	315	530184	307203	315	2801.24	378665	961.153	1046.55	-2351.93	4046.13	8055.09	175572	-2077.69	H9_B000002	No	No	No	No	No	No	No	No	No	No	Yes	No	No	No	No	No	Yes	No	No	No
I1	12.5963	397274	339032	267	161876	102473	267	-236.465	808.973	452.484	46526.4	42925.7	996.335	270.604	111338	-548.868	I1_B000002	No	No	Yes	No	No	No	No	No	No	No	No	No	No	No	No	No	No	No	No	No
I10	152.468	499893	261277	315	543588	296201	315	1752.19	312064	1711.01	9136.13	-2221.9	2896.17	11270	103111	-1426.09	I10_B000002	No	No	No	No	No	No	No	No	No	No	No	No	No	No	Yes	No	No	No	Yes	No
I11	169.831	833559	497581	319	741848	412505	319	-665.682	533882	4669.27	-291.459	-2453.39	11675.1	64273.2	33173.6	4711.78	I11_B000002	Yes	No	No	No	No	No	No	No	No	No	No	No	No	No	No	No	No	No	No	No
I12	187.062	371666	292454	270	144275	112407	270	-663.81	731.351	584.293	434101	-446.151	1358.73	-448.268	23129.2	-1276.56	I12_B000002	No	No	No	No	No	No	Yes	No	No	No	No	No	No	No	No	No	No	No	No	No
I13	205.401	389897	248560	300	369595	219671	300	-2094.01	52045.9	2691.58	555710	-989.881	3353.39	4213.99	49361.1	421.489	I13_B000002	No	No	No	No	No	No	No	No	Yes	No	No	No	No	No	No	No	Yes	No	No	No
I14	221.606	476931	335922	285	265777	163775	285	1712.9	77621.2	3095.39	14277.4	-476.67	1006.82	22305.2	20405.6	-308.03	I14_B000002	No	No	No	No	No	No	No	No	No	No	No	No	No	No	Yes	No	No	No	Yes	No
I15	239.388	525606	351415	299	559199	307707	299	1714.51	91891.9	3128.59	89381.6	-1022.5	3240.1	50238.5	31417	-1246.6	I15_B000002	No	No	No	No	No	No	No	No	No	No	No	No	No	No	Yes	No	No	No	Yes	No
I16	254.736	639711	394848	305	365414	188730	305	1725.69	34498	4920.52	119724	-3342.89	10223.1	9970.37	90935.7	-770.387	I16_B000002	No	No	No	No	No	No	No	No	No	No	Yes	No	No	No	No	No	Yes	No	No	No
I17	271.987	328890	247908	270	180248	132720	270	941.775	41756.4	3730.72	88742	-309.924	890.325	4724.56	2090.01	-627.313	I17_B000002	No	No	No	No	No	No	No	No	No	No	No	No	No	No	No	No	No	No	No	No
I18	287.449	448815	272396	300	375193	217850	300	-1721.3	287283	2112.41	39779.4	-642.202	3011.01	10557.2	61595.3	-142.103	I18_B000002	No	No	No	No	No	No	No	No	No	No	No	No	No	No	Yes	No	No	No	Yes	No
I19	305.714	554093	387828	290	431703	265522	290	-2857.93	118134	9197.12	1122915	-617.847	3011.99	41765.4	54780.5	-5194.18	I19_B000002	No	No	No	No	No	No	No	No	No	No	No	No	No	No	Yes	No	No	No	Yes	No
I2	27.2562	475628	353251	281	380927	261351	281	203.02	298.096	539.773	32867.3	62581.3	520.536	-26.5384	47470	234.688	I2_B000002	No	No	Yes	No	No	No	No	No	No	No	No	No	No	No	No	No	No	No	No	No
I20	321.416	183849	117696	257	248689	187990	257	670.446	45941	167.787	11874.1	-443.332	542.589	1228.51	21482.7	-3.91095	I20_B000002	No	No	No	No	No	No	No	No	Yes	No	No	No	No	No	No	No	Yes	No	No	No
I21	339.606	518491	353812	297	412105	258363	297	587.378	232399	3139.47	25571	-670.93	4187.97	11588.7	45888.1	-665.655	I21_B000002	No	No	No	No	No	No	No	No	No	No	No	No	No	No	Yes	No	No	No	Yes	No
I22	354.57	742418	397901	328	667561	334733	328	-2065.7	125218	1579.32	1626.97	140.025	6064.3	28291.1	10690	5086.94	I22_B000002	Yes	No	No	No	No	No	No	No	No	No	No	No	No	No	No	No	No	No	No	No
I3	42.8406	672937	396869	313	897370	473157	313	-1699.02	201296	4441.7	3730.43	-232.443	4169.66	45992.6	2915.08	8936.81	I3_B000002	Yes	No	No	No	No	No	No	No	No	No	No	No	No	No	No	No	No	No	No	No
I4	56.8709	422055	240979	307	419654	262568	307	-367.519	1191.5	825.824	51430.2	34794.4	1241	-320.622	99753.4	-238.45	I4_B000002	No	No	Yes	No	No	No	No	No	No	No	No	No	No	No	No	No	No	No	No	No
I5	72.9285	651966	330712	343	715976	325863	343	-120.581	98908.7	2579.68	642.654	-1782.09	8668.2	15010.2	1131.17	8431.36	I5_B000002	Yes	No	No	No	No	No	No	No	No	No	No	No	No	No	No	No	No	No	No	No
I6	87.0499	354690	257416	275	325786	189184	275	444.885	1978.03	507.678	62999	32040.9	-598.276	1415.62	160663	-618.219	I6_B000002	No	No	Yes	No	No	No	No	No	No	No	No	No	No	No	No	No	No	No	No	No
I7	104.02	810595	482907	331	1728377	872318	331	224.187	480673	13825.8	93082.5	-1315.24	5966.1	53661.8	70696.8	-828.804	I7_B000002	No	No	No	No	No	No	No	No	No	No	No	No	No	No	Yes	No	No	No	Yes	No
I8	118.513	327998	207499	287	331754	210522	287	2491.34	219816	6172.03	278236	-2545.53	1676.42	10484.2	48305.9	-1343.21	I8_B000002	No	No	No	No	No	No	No	No	No	No	No	No	No	No	Yes	No	No	No	Yes	No
I9	136.31	416642	343968	269	151433	114115	269	-85.1168	228398	2463.15	289007	-290.351	825.16	-184.83	5876.04	-1854.7	I9_B000002	No	No	No	No	No	No	No	No	Yes	No	No	No	No	No	No	No	Yes	No	No	No
J1	13.578	397883	345325	266	143325	112072	266	304.279	6057.38	4695.87	348771	-462.336	638.94	-438.039	18721.9	-125.291	J1_B000002	No	No	No	No	No	No	No	No	No	No	No	No	No	No	No	No	No	No	No	No
J10	151.273	782356	593896	311	517909	274222	311	-2165.84	183480	3008.97	54256.1	-861.625	4161.71	45313.8	23758.5	126.689	J10_B000002	No	No	No	No	No	No	No	No	No	No	No	No	No	No	Yes	No	No	No	Yes	No
J11	170.964	757227	445873	311	567467	314778	311	3325.38	212803	2465.3	16344.5	-2738.21	4619.2	40375.4	121440	-459.089	J11_B000002	No	No	No	No	No	No	No	No	No	No	No	No	No	No	Yes	No	No	No	Yes	No
J12	186.233	335431	224480	289	335919	191365	289	873.476	62851.4	9881.38	341071	-760.358	2154.82	6036.84	85002.1	415.644	J12_B000002	No	No	No	No	No	No	No	No	No	No	Yes	No	No	No	No	No	Yes	No	No	No
J13	206.273	317124	253385	263	198176	131970	263	-787.284	136490	921.297	20487.5	-322.681	1428.37	4513.85	30270.7	-496.136	J13_B000002	No	No	No	No	No	No	No	No	Yes	No	No	No	No	No	No	No	Yes	No	No	No
J14	220.481	299820	228477	265	126510	104185	265	-22.5633	35626.5	142.74	122412	-170.773	426.56	297.853	19520.4	1445.44	J14_B000002	No	No	No	No	No	No	No	No	Yes	No	No	No	No	No	No	No	Yes	No	No	No
J15	240.273	783074	432034	351	1325631	592994	351	2566.19	240856	10562.3	3410.2	-1706.82	6795.12	58474.1	16812.5	7881.66	J15_B000002	Yes	No	No	No	No	No	No	No	No	No	No	No	No	No	No	No	No	No	No	No
J16	253.619	486409	350993	287	337584	194895	287	-2502.18	40473.3	3418.69	517193	-419.511	2977.78	12751.7	37175.2	-1674.87	J16_B000002	No	No	No	No	No	No	No	No	No	No	No	No	Yes	No	No	No	No	No	No	No
J17	273.09	257362	194288	261	166213	131038	261	1336.1	7859.55	2923.81	21287.9	-550.614	324.785	975.337	20025.7	225.816	J17_B000002	No	No	No	No	No	No	No	No	Yes	No	No	No	No	No	No	No	Yes	No	No	No
J18	286.632	631311	484980	291	642524	389622	291	-4669.6	365266	5522.91	27224.9	-145.496	3816.35	56145	49220	624.333	J18_B000002	No	No	No	No	No	No	No	No	No	No	No	No	No	No	Yes	No	No	No	Yes	No
J19	306.62	181926	138947	248	137992	113007	248	466.901	594.168	481.971	1861.62	8.78516	-4.20791	109.391	10643.4	-348.152	J19_B000002	No	No	No	No	No	No	Yes	No	No	No	No	No	No	No	No	No	No	No	No	No
J2	26.4352	735254	451854	315	521919	324216	315	-4858.52	360406	5982.31	509692	-1187.54	5788.37	18954.2	74060.6	-3523.75	J2_B000002	No	No	No	No	No	No	No	No	No	No	No	No	No	No	Yes	No	No	No	Yes	No
J20	320.424	377757	298246	271	257478	167460	271	-1244.85	5295.78	1962.73	441841	-0.722134	1295.07	-156.85	27615.2	-2399.61	J20_B000002	No	No	No	No	No	No	Yes	No	No	No	No	No	No	No	No	No	No	No	No	No
J21	340.493	417017	298703	278	286047	176836	278	2053.41	47175.1	4360.31	215279	-1397.8	1836.03	3215.58	76094.5	-1179.01	J21_B000002	No	No	No	No	No	No	No	No	Yes	No	No	No	No	No	No	No	Yes	No	No	No
J22	353.363	281018	242945	253	110573	83540.8	253	-181.107	775.405	5551.53	-774.576	60.9532	539.852	1132.33	4287.06	199.113	J22_B000002	No	No	No	No	No	No	Yes	No	No	No	No	No	No	No	No	No	No	No	No	No
J3	43.7526	677138	397257	308	630625	354711	308	-327.619	138570	6431.98	13434.5	-2998.61	10020.2	11879.2	194291	-2301.04	J3_B000002	No	No	No	No	No	No	No	No	No	No	No	No	No	No	Yes	No	No	No	Yes	No
J4	55.8761	625414	374840	310	412049	232312	310	-952.222	80535.3	2163.86	7483.54	69.186	3838.83	31844.2	3906.58	10082.8	J4_B000002	Yes	No	No	No	No	No	No	No	No	No	No	No	No	No	No	No	No	No	No	No
J5	73.8653	455047	294428	291	282518	192140	291	-532.486	222813	371.897	1215.57	-624.799	1959.38	33733.2	8118.22	-508.03	J5_B000002	No	No	No	No	No	No	No	No	No	No	No	No	No	No	Yes	No	No	No	Yes	No
J6	86.0588	468369	351494	277	288028	219302	277	-103.335	518.605	18.1109	106680	99853.7	871.72	-445.009	66949.3	-466.685	J6_B000002	No	No	Yes	No	No	No	No	No	No	No	No	No	No	No	No	No	No	No	No	No
J7	105.126	701594	425522	307	545272	309590	307	1079.34	114867	3672.77	-18.5905	-2691.31	4131.98	46680.1	110580	617.795	J7_B000002	No	No	No	No	No	No	No	No	No	No	No	No	No	No	Yes	No	No	No	Yes	No
J8	117.617	412764	294926	282	345241	244943	282	470.325	-872.167	45.4676	75525.3	54062.9	382.71	-92.9466	85923	780.784	J8_B000002	No	No	Yes	No	No	No	No	No	No	No	No	No	No	No	No	No	No	No	No	No
J9	137.272	371891	259072	275	265336	208466	275	314.11	569.209	-122.471	58314.3	19371.6	1358.41	-43.0132	85896.4	664.267	J9_B000002	No	No	Yes	No	No	No	No	No	No	No	No	No	No	No	No	No	No	No	No	No
K1	14.7812	350099	264804	269	216654	151344	269	-422.427	50561.2	1269.74	121473	-345.752	1392.66	919.596	30239.2	-1451.4	K1_B000002	No	No	No	No	No	No	No	No	Yes	No	No	No	No	No	No	No	Yes	No	No	No
K10	150.022	429092	332285	276	173086	120654	276	3826.12	-3860.01	-74.2884	665804	-2096.54	2478.8	-592.435	16776	-2807.62	K10_B000002	No	No	No	No	No	No	Yes	No	No	No	No	No	No	No	No	No	No	No	No	No
K11	172.095	485895	370959	282	367189	236902	282	541.857	-835.404	-490.957	48571.1	60343.7	1290.57	-620.773	82753.6	553.486	K11_B000002	No	No	Yes	No	No	No	No	No	No	No	No	No	No	No	No	No	No	No	No	No
K12	185.099	354420	270142	269	178804	123224	269	-39.6459	22553.1	4903.75	200369	-681.245	895.558	509.978	39869	237.187	K12_B000002	No	No	No	No	No	No	No	No	Yes	No	No	No	No	No	No	No	Yes	No	No	No
K13	207.145	352056	218457	284	269623	165180	284	735.394	88946.5	5957.55	3959.01	-402.007	1106.85	12330.5	20900.1	967.785	K13_B000002	No	No	No	No	No	No	No	No	No	No	No	No	No	No	Yes	No	No	No	Yes	No
K14	219.604	339223	211272	287	417600	251982	287	2886.24	-2576.12	157.55	58588.8	30442.3	-1363.82	167.752	133949	-671.556	K14_B000002	No	No	Yes	No	No	No	No	No	No	No	No	No	No	No	No	No	No	No	No	No
K15	241.18	506460	335420	291	314221	204832	291	2168.56	118779	1266.63	77861.1	-1687.37	1798.34	27985.7	83172	-697.292	K15_B000002	No	No	No	No	No	No	No	No	No	No	No	No	No	No	Yes	No	No	No	Yes	No
K16	252.548	353457	262328	274	200240	142623	274	915.966	-2066.09	1355.22	630451	-604.871	977.196	-1204.31	25659.5	-2854.41	K16_B000002	No	No	No	No	No	No	Yes	No	No	No	No	No	No	No	No	No	No	No	No	No
K17	274.206	513734	330093	294	363110	217440	294	-284.709	375116	8559.15	289958	-1383.47	4758.46	5524.68	87165.9	-3452.94	K17_B000002	No	No	No	No	No	No	No	No	No	No	Yes	No	No	No	No	No	Yes	No	No	No
K18	285.406	189136	108727	269	351018	219401	269	-254.555	104606	6197.1	24033.5	-257.918	1536.66	24629.4	25968.2	-26.1463	K18_B000002	No	No	No	No	No	No	No	No	No	No	No	No	No	No	Yes	No	No	No	Yes	No
K19	307.516	165498	135832	241	210627	160723	241	-568.634	16060.3	267.218	393.257	-110.838	776.089	2373.42	16262.2	172.574	K19_B000002	No	No	No	No	No	No	No	No	Yes	No	No	No	No	No	No	No	Yes	No	No	No
K2	25.4768	482696	359323	281	337752	239986	281	228.184	38.151	-630.995	38282.2	35746.6	1186.86	36.6924	65901.5	323.837	K2_B000002	No	No	Yes	No	No	No	No	No	No	No	No	No	No	No	No	No	No	No	No	No
K20	319.317	863081	488164	326	689909	384917	326	5183.24	282079	5948.76	2936.75	-2091.04	6002.23	50244	4849.56	15233.4	K20_B000002	Yes	No	No	No	No	No	No	No	No	No	No	No	No	No	No	No	No	No	No	No
K21	341.339	256614	219267	251	96753.4	70620.5	251	464.31	40171	1359.83	345.764	22.3561	482.725	1160.31	10491.4	-24.3408	K21_B000002	No	No	No	No	No	No	No	No	Yes	No	No	No	No	No	No	No	Yes	No	No	No
K22	352.516	343341	279570	270	186405	117475	270	-225.619	2365.93	976.911	16802.9	26876.1	1357.9	648.239	59300.3	652.969	K22_B000002	No	No	Yes	No	No	No	No	No	No	No	No	No	No	No	No	No	No	No	No	No
K3	44.7107	928358	471909	353	1566648	836771	353	-5050.84	278027	11271.9	925.04	-791.203	10066.9	84297.6	6331.33	18641.2	K3_B000002	Yes	No	No	No	No	No	No	No	No	No	No	No	No	No	No	No	No	No	No	No
K4	54.9465	351657	272008	277	225556	169333	277	-586.455	11721.6	230.558	2273.06	-193.809	2496.77	3342.74	21614.7	4.162	K4_B000002	No	No	No	No	No	No	No	No	Yes	No	No	No	No	No	No	No	Yes	No	No	No
K5	74.7058	321983	274454	260	193717	126012	260	-1690.55	34868.3	2013.77	9187.06	-65.9993	3006.02	7619.47	18895.7	-83.9373	K5_B000002	No	No	No	No	No	No	No	No	No	No	Yes	No	No	No	No	No	Yes	No	No	No
K6	85.1638	322722	199933	285	294147	189573	285	4253.88	20647.8	1384.38	531416	-3058.82	5610.04	513.48	67244.6	-4590.91	K6_B000002	No	No	No	No	No	No	No	No	Yes	No	No	No	No	No	No	No	Yes	No	No	No
K7	106.01	444557	241073	319	742828	478007	319	-429.894	155081	12975.2	37730.8	-887.286	4140.2	38231.8	32616.7	-5.13816	K7_B000002	No	No	No	No	No	No	No	No	No	No	No	No	No	No	Yes	No	No	No	Yes	No
K8	116.791	372966	282284	274	176684	128404	274	-1311.79	3392.3	2096.53	868690	-11.4176	1668.15	-782.314	16784	-2226.92	K8_B000002	No	No	No	No	No	No	Yes	No	No	No	No	No	No	No	No	No	No	No	No	No
K9	138.132	609224	442691	297	540130	366666	297	-171.184	53995.3	307.41	158868	-1217.65	3254.83	20517.4	76890.4	-120.516	K9_B000002	No	No	No	No	No	No	No	No	No	No	No	No	No	No	Yes	No	No	No	Yes	No
L1	15.677	421228	281222	287	230523	161526	287	-957.3	396556	2552.24	602.307	-403.31	1380.65	25151.5	-59.0445	-668.547	L1_B000002	No	No	No	No	No	No	No	No	No	No	No	No	No	No	No	No	No	No	No	No
L10	149.214	401806	190030	329	671623	322202	329	-1893.87	241829	6849.83	329563	-4227.1	11923.5	22228.9	206312	-2905.19	L10_B000002	No	No	No	No	No	No	No	No	No	No	No	No	No	No	Yes	No	No	No	Yes	No
L11	173.167	180460	138335	249	227412	190521	249	-725.761	2228.15	4347.97	13588.1	90.3284	547.126	1539.69	4785.57	-118.888	L11_B000002	No	No	No	No	No	No	Yes	No	No	No	No	No	No	No	No	No	No	No	No	No
L12	183.869	275790	250319	250	149133	137012	250	-557.124	43785.8	78.3642	3162.58	-267.549	841.854	3852.23	7711.23	255.733	L12_B000002	No	No	No	No	No	No	No	No	Yes	No	No	No	No	No	No	No	Yes	No	No	No
L13	208.304	473313	281851	307	385197	218784	307	803.402	146090	2939.95	185173	-1481.13	3398.72	10767.6	89397.4	-1474.45	L13_B000002	No	No	No	No	No	No	No	No	No	No	No	No	No	No	Yes	No	No	No	Yes	No
L14	218.453	587648	385790	294	334492	212419	294	-4751.44	786606	5764.62	1676.49	-454.714	3354.14	36983.6	10640.5	-1382.18	L14_B000002	No	No	No	No	No	No	No	No	No	No	No	No	No	No	Yes	No	No	No	Yes	No
L15	242.082	564846	328229	310	552366	337801	310	3497.9	78659.7	3647.97	225.583	-1108.31	5095.94	30400.2	1035.85	8836.29	L15_B000002	Yes	No	No	No	No	No	No	No	No	No	No	No	No	No	No	No	No	No	No	No
L16	251.678	429818	356829	271	284004	171479	271	129.95	66888.9	922.05	110416	-207.796	975.597	9307.18	29553.6	-801.041	L16_B000002	No	No	No	No	No	No	No	No	No	No	Yes	No	No	No	No	No	Yes	No	No	No
L17	275.085	568663	348149	303	469877	273740	303	-1089.15	103934	1445.7	496410	-2515.52	8543.99	16517.6	122274	-2201.85	L17_B000002	No	No	No	No	No	No	No	No	No	No	No	No	No	No	Yes	No	No	No	Yes	No
L18	284.577	827585	426639	343	1067674	512543	343	5491.72	225939	3624.47	7672.42	-2122.61	4840.93	69089.4	3218.16	17974.3	L18_B000002	Yes	No	No	No	No	No	No	No	No	No	No	No	No	No	No	No	No	No	No	No
L19	308.411	518762	387289	287	293507	184018	287	-1108.22	140462	2230.79	101333	-191.779	1984.15	16019.3	18818.1	98.3069	L19_B000002	No	No	No	No	No	No	No	No	No	No	No	No	No	No	Yes	No	No	No	Yes	No
L2	24.4144	600585	302848	394	1784584	746371	394	3368.97	308185	13239.3	-167.863	-1469.69	5300.32	69319.7	2488.2	10746.3	L2_B000002	Yes	No	No	No	No	No	No	No	No	No	No	No	No	No	No	No	No	No	No	No
L20	317.887	358277	192112	302	572771	380913	302	109.393	32592	2356.64	374510	-897.909	2301.1	15338.9	23387.5	-1157.42	L20_B000002	No	No	No	No	No	No	No	No	No	No	No	No	Yes	No	No	No	No	No	No	No
L21	342.308	843918	467051	336	679478	339572	336	6162.53	54767.9	2503.07	1345.8	-1264.39	2186.02	17751.2	1395.83	4774.76	L21_B000002	Yes	No	No	No	No	No	No	No	No	No	No	No	No	No	No	No	No	No	No	No
L22	351.339	452890	305099	285	317993	200428	285	-867.725	483928	1781.71	26266.7	-1169.05	4893.54	11912.7	54547.7	45.0392	L22_B000002	No	No	No	No	No	No	No	No	No	No	No	No	No	No	Yes	No	No	No	Yes	No
L3	45.5736	469621	304581	324	1225511	587399	324	-3596.36	237600	4551.57	181047	-1520.87	9450.68	12375.8	111137	-1453.02	L3_B000002	No	No	No	No	No	No	No	No	No	No	No	No	No	No	Yes	No	No	No	Yes	No
L4	54.077	646830	446859	294	395138	266603	294	-624.301	154830	1980.24	463279	-1866.37	3435.66	24272	71244	-273.909	L4_B000002	No	No	No	No	No	No	No	No	No	No	No	No	No	No	Yes	No	No	No	Yes	No
L5	75.7633	260463	169157	274	288699	204695	274	68.6557	883.894	728.269	181424	61542.9	1570.72	391.603	173585	-1836.06	L5_B000002	No	No	Yes	No	No	No	No	No	No	No	No	No	No	No	No	No	No	No	No	No
L6	84.3032	511178	404548	281	309575	237924	281	-282.799	468.96	490.79	61146.3	51492.1	1053.67	393.263	74337.2	-86.7293	L6_B000002	No	No	Yes	No	No	No	No	No	No	No	No	No	No	No	No	No	No	No	No	No
L7	106.942	586871	372363	298	348309	206571	298	-1681.06	45339.1	1224.91	606098	-564.842	3648.85	5718.76	136881	678.528	L7_B000002	No	No	No	No	No	No	No	No	No	No	Yes	No	No	No	No	No	Yes	No	No	No
L8	115.85	420686	346463	272	430379	286368	272	445.283	1272.59	971.024	45696.1	57404.5	697.496	-262.076	97327.7	-431.294	L8_B000002	No	No	Yes	No	No	No	No	No	No	No	No	No	No	No	No	No	No	No	No	No
L9	139.215	335509	261261	270	185381	146075	270	-611.691	1640.4	972.32	551486	527.026	357.713	-437.011	9237.9	-983.036	L9_B000002	No	No	No	No	No	No	Yes	No	No	No	No	No	No	No	No	No	No	No	No	No
M1	16.6095	549314	334321	301	398054	229691	301	-1741.15	92361	2600.76	350172	-1215.63	4420.68	23969.8	70986.4	-3433.85	M1_B000002	No	No	No	No	No	No	No	No	No	No	No	No	No	No	Yes	No	No	No	Yes	No
M10	148.08	470076	405285	272	188426	121261	272	-412.19	6973.12	500.781	252557	-431.46	1349.01	215.484	40380.8	583.204	M10_B000002	No	No	No	No	No	No	No	No	No	No	No	No	No	No	No	No	No	No	No	No
M11	174.498	345780	266320	268	135765	96209.1	268	199.388	24994.3	3975.85	163169	-226.542	1230.07	-201.972	4708.99	-386.506	M11_B000002	No	No	No	No	No	No	No	No	Yes	No	No	No	No	No	No	No	Yes	No	No	No
M12	182.61	1150857	593061	355	870407	446127	355	-3481.62	357465	8300.8	4020.42	-17.0433	10375.9	70127.4	39097.4	13454	M12_B000002	Yes	No	No	No	No	No	No	No	No	No	No	No	No	No	No	No	No	No	No	No
M13	209.395	332143	243210	273	303880	180432	273	519.071	-784.764	2121.11	645905	-552.467	1109.28	-797.222	17530.7	-2144.76	M13_B000002	No	No	No	No	No	No	Yes	No	No	No	No	No	No	No	No	No	No	No	No	No
M14	217.586	531221	336937	300	389482	227286	300	-6945.86	1049699	1926.52	-107.037	174.299	4889.66	22231.1	50669.4	-2797.34	M14_B000002	No	No	No	No	No	No	No	No	No	No	No	No	No	No	Yes	No	No	No	Yes	No
M15	242.897	435428	231302	309	406575	244048	309	-166.073	39096.5	870.76	1623.57	-483.284	3053.49	34256.2	711.056	2861.56	M15_B000002	No	No	No	No	No	No	No	No	No	No	No	No	No	No	No	No	No	No	No	No
M16	250.577	397390	323684	271	235298	189948	271	488.981	128.6	-261.378	67846.2	45004.3	290.584	237.498	89581.5	1770.65	M16_B000002	No	No	Yes	No	No	No	No	No	No	No	No	No	No	No	No	No	No	No	No	No
M17	276.168	574957	440024	283	278468	165527	283	-1970.38	679943	5021.38	2050.67	-1362.98	2640.53	26673.8	23099.9	-1561.42	M17_B000002	No	No	No	No	No	No	No	No	No	No	No	No	No	No	Yes	No	No	No	Yes	No
M18	283.463	465651	267452	301	757734	401328	301	5675.32	1804317	1008.15	10973.8	-4478.2	2238.5	46724.1	40795.7	-2791.69	M18_B000002	No	No	No	No	No	No	No	No	No	No	No	No	No	No	Yes	No	No	No	Yes	No
M19	309.361	681122	384801	332	946366	484253	332	4309.1	111428	3951.38	4145.8	-2143.93	7812.15	30772	735.534	12272.2	M19_B000002	Yes	No	No	No	No	No	No	No	No	No	No	No	No	No	No	No	No	No	No	No
M2	23.53	575497	242966	353	1657938	871547	353	866.835	259600	764.556	529.98	-507.062	1407.91	3534.35	9140.27	-193.388	M2_B000002	No	No	No	No	No	No	No	No	Yes	No	No	No	No	No	No	No	Yes	No	No	No
M20	316.911	436782	293145	284	251875	175960	284	-456.511	199515	1207.84	34814.1	-622.843	2476.49	29030.9	18909.8	757.183	M20_B000002	No	No	No	No	No	No	No	No	No	No	No	No	No	No	Yes	No	No	No	Yes	No
M21	343.159	382591	322829	267	254876	132646	267	138.748	1448.03	1104.56	426925	84.9152	554.884	-477.158	35900.2	90.1018	M21_B000002	No	No	No	No	No	No	Yes	No	No	No	No	No	No	No	No	No	No	No	No	No
M22	350.512	478410	345731	280	262976	183371	280	173.246	430.165	871.769	140152	61632.1	1700.17	-269.398	191146	-1145.65	M22_B000002	No	No	Yes	No	No	No	No	No	No	No	No	No	No	No	No	No	No	No	No	No
M3	46.447	335530	278154	266	245945	152551	266	-317.133	1776.16	-117.344	24769	27183.5	1141.61	410.181	125861	488.203	M3_B000002	No	No	Yes	No	No	No	No	No	No	No	No	No	No	No	No	No	No	No	No	No
M4	53.0597	260279	133865	303	711660	431160	303	3809.16	14959.4	6005.74	349482	-1807.39	2058.97	12419.4	46202.8	-404.066	M4_B000002	No	No	No	No	No	No	No	No	No	No	No	No	Yes	No	No	No	No	No	No	No
M5	76.6289	350410	319026	259	149149	119842	259	-190.799	24592.7	782.639	2989.11	-198.489	964.453	7175.81	16289.8	455.347	M5_B000002	No	No	No	No	No	No	No	No	No	No	Yes	No	No	No	No	No	Yes	No	No	No
M6	83.4382	491064	342710	291	270462	158841	291	-2517.79	336858	6351.08	723.697	-164.54	2542.15	32967.8	35062.5	-465.838	M6_B000002	No	No	No	No	No	No	No	No	No	No	No	No	No	No	Yes	No	No	No	Yes	No
M7	108.074	412429	331930	272	171797	112746	272	-38.4766	32249.4	647.011	41892.7	-609.09	1123.68	908.363	45556.8	95.549	M7_B000002	No	No	No	No	No	No	No	No	Yes	No	No	No	No	No	No	No	Yes	No	No	No
M8	114.984	180033	136151	251	206391	151840	251	162.553	1329.98	-42.554	1047.09	-428.258	787.265	-102.097	32620.3	143.219	M8_B000002	No	No	No	No	No	No	Yes	No	No	No	No	No	No	No	No	No	No	No	No	No
M9	140.108	225989	130912	288	551859	341240	288	-4601.8	876785	2939.53	137080	-1117.31	4422.14	47569.3	39077.8	-404.901	M9_B000002	No	No	No	No	No	No	No	No	No	No	No	No	No	No	Yes	No	No	No	Yes	No
N1	17.4536	427494	323408	279	199147	132543	279	-637.176	13672.5	147.303	254193	-338.384	1105.02	178.74	29691.8	-364.097	N1_B000002	No	No	No	No	No	No	No	No	Yes	No	No	No	No	No	No	No	Yes	No	No	No
N10	146.838	342524	158048	332	1068110	566040	332	5655.12	177837	1252.46	3033.57	-1083.5	2561.81	36749.1	525.807	6830.1	N10_B000002	Yes	No	No	No	No	No	No	No	No	No	No	No	No	No	No	No	No	No	No	No
N11	175.899	316572	231009	271	234840	183197	271	-313.772	20138.8	2407.44	24279.3	-415.44	1529.99	1575.6	36139.1	220.183	N11_B000002	No	No	No	No	No	No	No	No	Yes	No	No	No	No	No	No	No	Yes	No	No	No
N12	181.503	304131	235287	264	161817	132570	264	213.474	379.001	6190.96	8244.45	-131.213	802.399	-240.252	6250.47	283.193	N12_B000002	No	No	No	No	No	No	Yes	No	No	No	No	No	No	No	No	No	No	No	No	No
N13	210.955	327826	188882	317	591677	340622	317	-118.7	42593.2	140.794	213351	-741.21	1515.05	4194.22	60364.9	-71.195	N13_B000002	No	No	No	No	No	No	No	No	Yes	No	No	No	No	No	No	No	Yes	No	No	No
N14	216.51	388557	297216	275	210884	143401	275	1002.65	1653.2	1167.62	504145	-946.642	712.148	-830.484	17365.5	-3592.12	N14_B000002	No	No	No	No	No	No	Yes	No	No	No	No	No	No	No	No	No	No	No	No	No
N15	244.099	600117	304521	341	2142337	872688	341	-2569.12	1404266	1235.29	169.893	-1110	5636.02	48463.6	45121.5	-2112.34	N15_B000002	No	No	No	No	No	No	No	No	No	No	No	No	No	No	Yes	No	No	No	Yes	No
N16	249.475	290986	212647	268	152765	120021	268	-136.814	3418.7	1518.04	305964	-297.798	479.745	-252.094	15026.8	-731.635	N16_B000002	No	No	No	No	No	No	Yes	No	No	No	No	No	No	No	No	No	No	No	No	No
N17	277.315	272415	204306	265	213994	160449	265	-692.16	74102.9	430.368	622910	-87.7662	1089.3	-291.999	12780.1	-3039.78	N17_B000002	No	No	No	No	No	No	No	No	Yes	No	No	No	No	No	No	No	Yes	No	No	No
N18	282.583	432304	388630	265	161171	111948	265	2307.29	15667.3	3329.28	10890.3	-619.481	857.732	4434.34	35035.8	-1065.21	N18_B000002	No	No	No	No	No	No	No	No	Yes	No	No	No	No	No	No	No	Yes	No	No	No
N19	310.185	422194	198261	357	934616	487495	357	-2996.45	632135	2859	7071.24	-1497.29	9459.7	51817.9	62483.9	537.038	N19_B000002	No	No	No	No	No	No	No	No	No	No	No	No	No	No	Yes	No	No	No	Yes	No
N2	22.5572	404058	271778	282	213666	151927	282	-2428.35	79827.9	2646.48	191530	-818.151	2486.99	14727.3	27520.6	-1837.38	N2_B000002	No	No	No	No	No	No	No	No	No	No	No	No	No	No	Yes	No	No	No	Yes	No
N20	315.477	391648	221385	296	276217	162586	296	-2294.36	804667	4514.47	1809.02	-423.291	1346.88	15924.8	-1974.18	-1292.95	N20_B000002	No	No	No	No	No	No	No	No	No	No	No	No	No	No	No	No	No	No	No	No
N21	344.03	841659	462747	337	1229878	643766	337	-238.5	150006	8775.36	8666.06	-2165.89	11605.2	48540.1	8489.65	10025	N21_B000002	Yes	No	No	No	No	No	No	No	No	No	No	No	No	No	No	No	No	No	No	No
N22	349.24	241788	151711	275	298199	215456	275	-2618.43	419256	8203.14	8215.69	-1029.58	6654.33	17854.1	2989.59	-468.742	N22_B000002	No	No	No	No	No	No	No	No	No	No	No	No	No	No	No	No	No	No	No	No
N3	47.411	412130	318984	275	200532	127242	275	469.404	44517.5	708.358	74101.4	-718.488	1727.35	286.08	42176.4	67.1429	N3_B000002	No	No	No	No	No	No	No	No	Yes	No	No	No	No	No	No	No	Yes	No	No	No
N4	52.1019	338695	236680	282	342048	224347	282	676.812	-328.853	730.631	78378.6	43942.3	1540.21	262.236	145358	1118.37	N4_B000002	No	No	Yes	No	No	No	No	No	No	No	No	No	No	No	No	No	No	No	No	No
N5	77.4988	213448	201781	243	358177	214071	243	532.056	112985	372.527	277.748	759.862	1235.82	5977.02	1847.81	-151.704	N5_B000002	No	No	No	No	No	No	No	No	No	No	No	No	No	No	No	No	No	No	No	No
N6	82.5321	431204	316233	278	230084	160014	278	-418.728	138788	808.111	460110	-1104.29	1643.82	16807.6	44970.1	-703.731	N6_B000002	No	No	No	No	No	No	No	No	No	No	No	No	No	No	Yes	No	No	No	Yes	No
N7	108.9	513808	370418	284	488047	328070	284	-492.776	2669.53	298.368	74467.4	100279	1095.24	407.662	54444.9	-322.678	N7_B000002	No	No	Yes	No	No	No	No	No	No	No	No	No	No	No	No	No	No	No	No	No
N8	114.029	271046	172872	276	243383	181476	276	474.13	81845.5	1023.36	318056	-1079.83	1829.3	-627.327	45264.8	111.168	N8_B000002	No	No	No	No	No	No	No	No	Yes	No	No	No	No	No	No	No	Yes	No	No	No
N9	140.988	463527	331951	287	412316	245529	287	731.145	426922	5735.86	356191	-1951.33	3202.83	17567	50555.2	-2722.87	N9_B000002	No	No	No	No	No	No	No	No	No	No	No	No	No	No	Yes	No	No	No	Yes	No
O1	18.3377	1014807	563082	338	690475	368893	338	3528.45	218935	3315.46	3514.77	-1262.29	5365.49	37448.8	4008.28	11852.4	O1_B000002	Yes	No	No	No	No	No	No	No	No	No	No	No	No	No	No	No	No	No	No	No
O10	145.874	220007	125769	277	504534	254988	277	-283.134	874.354	4662.65	97570.1	33961.3	1112.05	490.957	122127	808.605	O10_B000002	No	No	Yes	No	No	No	No	No	No	No	No	No	No	No	No	No	No	No	No	No
O11	177.018	287999	173163	283	224304	159174	283	23.2194	616396	3880.9	12772.1	-538.52	1352.95	4723.29	7348.51	-645.232	O11_B000002	No	No	No	No	No	No	No	No	Yes	No	No	No	No	No	No	No	Yes	No	No	No
O12	180.394	429487	166837	362	2005727	841044	362	-4584.7	104139	1952.77	-25.2054	-1236.83	13261.6	101530	1688.04	12294.6	O12_B000002	Yes	No	No	No	No	No	No	No	No	No	No	No	No	No	No	No	No	No	No	No
O13	212.163	908243	460603	347	958478	439571	347	2444.16	110295	3535	5259.98	-1700.57	6971.04	63579.1	7805.17	12740.4	O13_B000002	Yes	No	No	No	No	No	No	No	No	No	No	No	No	No	No	No	No	No	No	No
O14	215.635	519459	350676	289	291822	196627	289	1806.38	467690	542.31	265382	-938.33	1455.69	-904.015	23862.6	-1506.92	O14_B000002	No	No	No	No	No	No	No	No	Yes	No	No	No	No	No	No	No	Yes	No	No	No
O15	245.203	273451	196243	264	214561	159858	264	-856.05	50217.4	682.947	342.855	-334.587	1313.29	7245.42	9878.83	192.855	O15_B000002	No	No	No	No	No	No	No	No	No	No	Yes	No	No	No	No	No	Yes	No	No	No
O16	248.576	444581	355400	274	168934	128404	274	101.404	1400.57	1996.1	375432	-727.555	1074.07	-321.068	36923	-174.317	O16_B000002	No	No	No	No	No	No	Yes	No	No	No	No	No	No	No	No	No	No	No	No	No
O17	278.448	512164	305398	304	354992	213286	304	-2032.61	28880.2	1133.59	424100	-632.551	2891.73	21283.2	39972	-2433.43	O17_B000002	No	No	No	No	No	No	No	No	No	No	No	No	Yes	No	No	No	No	No	No	No
O18	281.638	676143	399357	330	1113465	567553	330	730.527	141486	1953.8	1334984	-3189.09	5674.46	21096.4	132183	-7908.89	O18_B000002	No	No	No	No	No	No	No	No	No	No	No	No	No	No	Yes	No	No	No	Yes	No
O19	311.05	511906	413637	278	171664	123825	278	1623.28	460053	3000.3	1968.67	-883.589	383.336	9046.6	11022	-234.531	O19_B000002	No	No	No	No	No	No	No	No	No	No	Yes	No	No	No	No	No	Yes	No	No	No
O2	21.3442	376024	248232	287	292188	202850	287	-1173.05	190608	525.59	24619.4	-25.051	1294.84	16797.8	29118.2	-288.968	O2_B000002	No	No	No	No	No	No	No	No	No	No	No	No	No	No	Yes	No	No	No	Yes	No
O20	314.396	315028	251924	262	119000	94759.8	262	120.467	16724.8	446.996	2749.4	-250.152	666.394	2630.75	22085.5	31.3294	O20_B000002	No	No	No	No	No	No	No	No	Yes	No	No	No	No	No	No	No	Yes	No	No	No
O21	344.929	557380	354900	300	430167	282475	300	-3934.54	775807	5890.4	389.416	-958.156	5128.92	38036.8	107706	-2095.11	O21_B000002	No	No	No	No	No	No	No	No	No	No	No	No	No	No	Yes	No	No	No	Yes	No
O22	347.886	473736	309357	290	299267	198101	290	-2271.95	145499	1487.14	1017.44	-506.937	3032.47	46215.9	5856.97	172.118	O22_B000002	No	No	No	No	No	No	No	No	No	No	No	No	No	No	Yes	No	No	No	Yes	No
O3	48.2651	182058	123853	254	182093	144794	254	-985.97	5932.37	676.802	28798.6	328.476	1540.28	1904.96	28687.1	283.511	O3_B000002	No	No	No	No	No	No	Yes	No	No	No	No	No	No	No	No	No	No	No	No	No
O4	51.1638	389574	230722	307	409776	248506	307	-567.848	110208	1403.05	40891.2	-608.331	1950.61	13605.7	21941.6	-397.831	O4_B000002	No	No	No	No	No	No	No	No	No	No	No	No	No	No	Yes	No	No	No	Yes	No
O5	78.3768	401392	288689	277	232882	175797	277	-488.668	19509.4	1059.09	343311	-943.198	1852.79	2292.01	67470.1	6.16099	O5_B000002	No	No	No	No	No	No	No	No	Yes	No	No	No	No	No	No	No	Yes	No	No	No
O6	81.5054	428638	325882	279	244199	152637	279	476.676	538896	192.218	20918.4	-903.442	2423.97	-396.209	29470.3	-1053	O6_B000002	No	No	No	No	No	No	No	No	Yes	No	No	No	No	No	No	No	Yes	No	No	No
O7	109.765	852417	485559	322	1007414	543135	322	-42.7521	256126	4398.23	158315	-2060.92	6650.8	62210.7	162368	172.333	O7_B000002	No	No	No	No	No	No	No	No	No	No	No	No	No	No	Yes	No	No	No	Yes	No
O8	112.996	730025	353963	368	553959	250377	368	569.466	12117.4	3002.96	224960	100556	2389.16	-671.641	159196	1644.3	O8_B000002	No	No	Yes	No	No	No	No	No	No	No	No	No	No	No	No	No	No	No	No	No
O9	142.134	351888	283715	268	136528	89432	268	-356.921	25500.3	1219.24	130957	-397.839	861.589	411.171	31852.3	-217.441	O9_B000002	No	No	No	No	No	No	No	No	Yes	No	No	No	No	No	No	No	Yes	No	No	No
P1	19.3411	389426	331249	267	169369	122177	267	-481.228	1335.03	-595.942	34459.7	20654.6	1585.8	296.279	111709	-1010.43	P1_B000002	No	No	Yes	No	No	No	No	No	No	No	No	No	No	No	No	No	No	No	No	No
P10	144.745	223881	138496	270	229629	173125	270	341.421	6244.1	1075.64	1163.28	-617.396	2020.11	2059.86	37574.6	-535.308	P10_B000002	No	No	No	No	No	No	No	No	No	No	No	No	No	No	No	No	No	No	No	No
P11	178.187	273886	188731	273	249745	171256	273	1872.92	-2164.43	384.509	102872	49038.8	409.63	-93.5955	106466	20.8574	P11_B000002	No	No	Yes	No	No	No	No	No	No	No	No	No	No	No	No	No	No	No	No	No
P12	179.528	633453	351027	316	605752	342339	316	1657.38	72902.9	6302.12	15506.7	-761.388	4072.1	49617.5	8170.8	12209.2	P12_B000002	Yes	No	No	No	No	No	No	No	No	No	No	No	No	No	No	No	No	No	No	No
P13	213.327	402928	315940	271	195247	138781	271	638.536	72817.1	913.772	62227.1	-626.195	1159.84	4812.62	41039.9	-1819.23	P13_B000002	No	No	No	No	No	No	No	No	Yes	No	No	No	No	No	No	No	Yes	No	No	No
P14	214.517	256077	208781	254	102425	79427	254	22.7617	35141.3	-27.4065	250.207	-214.479	451.794	2759.4	7652.29	-230.77	P14_B000002	No	No	No	No	No	No	No	No	Yes	No	No	No	No	No	No	No	Yes	No	No	No
P15	246.365	810652	448512	335	1746465	829968	335	4310.08	227661	5446.33	394627	-4717.47	9924.64	4554.88	338957	-1516.76	P15_B000002	No	No	No	No	No	No	No	No	Yes	No	No	No	No	No	No	No	Yes	No	No	No
P16	247.752	438302	275663	291	308486	197732	291	-972.702	82399.6	40.9163	262786	-939.065	3090.64	16228.7	50733.1	-293.892	P16_B000002	No	No	No	No	No	No	No	No	No	No	No	No	No	No	Yes	No	No	No	Yes	No
P17	279.342	419018	305644	283	233216	118591	283	382.139	2954.51	3391.9	506479	-843.159	1087.65	-760.561	23187.4	-2790.54	P17_B000002	No	No	No	No	No	No	Yes	No	No	No	No	No	No	No	No	No	No	No	No	No
P18	280.709	577186	367827	303	471812	279204	303	-542.568	91837.9	2032.12	251342	-1396.56	4288.54	36782.4	102531	-870.08	P18_B000002	No	No	No	No	No	No	No	No	No	No	No	No	No	No	Yes	No	No	No	Yes	No
P19	312.342	522244	343949	298	659571	379107	298	-2828.6	200448	568.354	358954	-909.14	4619.3	19848.1	80277.5	-1198.9	P19_B000002	No	No	No	No	No	No	No	No	No	No	No	No	No	No	Yes	No	No	No	Yes	No
P2	20.4229	476666	385235	274	206352	131046	274	1699.99	4221.1	3429.91	842899	-882.33	251.765	7041.2	-673.198	-1731.74	P2_B000002	No	No	No	No	No	No	Yes	No	No	No	No	No	No	No	No	No	No	No	No	No
P20	313.556	557912	394916	293	442840	281548	293	1084.87	213748	2941.2	-203.196	-1263.35	2239.78	9444.58	51454.6	401.656	P20_B000002	No	No	No	No	No	No	No	No	No	No	Yes	No	No	No	No	No	Yes	No	No	No
P21	345.854	357466	241830	280	230217	170793	280	-492.831	642886	3653.35	183549	-689.919	1264.76	5009.04	8896.19	-2363.99	P21_B000002	No	No	No	No	No	No	No	No	No	No	Yes	No	No	No	No	No	Yes	No	No	No
P22	346.981	226458	158769	258	150824	126348	258	64.2206	88345.9	3276.76	962.399	-282.44	403.051	2054.36	4596.42	45.3721	P22_B000002	No	No	No	No	No	No	No	No	Yes	No	No	No	No	No	No	No	Yes	No	No	No
P3	49.119	435260	369807	270	182235	117357	270	-1172.26	16724.1	1866.41	1309.03	-408.733	1808.3	5188.77	36324.2	-88.3667	P3_B000002	No	No	No	No	No	No	No	No	No	No	Yes	No	No	No	No	No	Yes	No	No	No
P4	50.2652	495737	293597	300	313860	199442	300	530.986	197992	86.9776	135298	-974.277	2406.15	-191.478	85761	-592.57	P4_B000002	No	No	No	No	No	No	No	No	Yes	No	No	No	No	No	No	No	Yes	No	No	No
P5	79.3606	403765	243593	296	445104	249246	296	136.532	16669.5	1540	2809.53	-679.197	3721.71	2758.61	335.424	3092.73	P5_B000002	No	No	No	No	No	No	No	No	No	No	No	No	No	No	No	No	No	No	No	No
P6	80.3858	393865	298031	287	330172	212498	287	56.7058	11413.2	107.749	102914	45125.6	1455.63	-56.6095	208335	146.181	P6_B000002	No	No	Yes	No	No	No	No	No	No	No	No	No	No	No	No	No	No	No	No	No
P7	110.657	382053	293798	274	183348	135776	274	-79.4729	9701.59	709.68	265926	-855.503	1502.95	-548.492	43522.4	-2362.91	P7_B000002	No	No	No	No	No	No	No	No	Yes	No	No	No	No	No	No	No	Yes	No	No	No
P8	111.956	963416	536080	331	768733	448637	331	3780.59	512622	4781.69	852.044	-1764.93	4366.85	84683.5	6602.79	3908.91	P8_B000002	Yes	No	No	No	No	No	No	No	No	No	No	No	No	No	No	No	No	No	No	No
P9	143.265	470091	340413	283	284699	201218	283	2615.41	134861	293.986	5477.61	-1251.45	1709.3	32510.6	28190.4	172.275	P9_B000002	No	No	No	No	No	No	No	No	No	No	No	No	No	No	Yes	No	No	No	Yes	No
A1	2.43168	852484	499034	337	1265475	608357	337	29619.4	47153.3	1294.28	208148	-8524.99	-1569.37	8450.74	83723.1	-693.463	A1_B000998	No	No	No	No	No	No	No	No	No	No	Yes	Yes	No	No	No	No	Yes	Yes	No	No
A10	716.36	788605	360268	348	1448376	668759	348	41021.4	120851	2005.9	1334357	-12271.9	-3712.98	11959.8	145300	-2324.4	A10_B000998	No	No	No	No	No	No	No	No	No	No	No	No	No	No	Yes	Yes	No	No	Yes	Yes
A11	718.307	314151	173170	330	1936438	855465	330	61079.8	-47816.6	-552.17	80256.9	-18168.7	7479.56	-7601.44	26543.1	991.401	A11_B000998	No	No	No	No	No	No	Yes	Yes	No	No	No	No	No	No	No	No	No	No	No	No
A12	830.285	393597	310727	273	321188	209900	273	25879.7	14710.9	3118.07	717815	-7791.02	-5637.14	-4264.16	32768.5	-3333.86	A12_B000998	No	No	No	No	No	No	No	No	Yes	Yes	No	No	No	No	No	No	Yes	Yes	No	No
A13	832.679	517312	389407	283	334192	225887	283	26206.7	122156	1308.04	392858	-9483.77	9110.92	-4913.46	6719.12	-507.955	A13_B000998	No	No	No	No	No	No	No	No	Yes	Yes	No	No	No	No	No	No	Yes	Yes	No	No
A14	939.551	339289	251779	270	150242	121596	270	28151.4	-48464.7	745.125	660000	-6913.12	-6750.74	-5599.19	13271.6	-680.766	A14_B000998	No	No	No	No	No	No	Yes	Yes	No	No	No	No	No	No	No	No	No	No	No	No
A15	944.081	885333	512399	330	1020445	564470	330	46215.3	29701.3	6672.61	348779	-12031.5	3693.18	2861.83	140594	-1286.85	A15_B000998	No	No	No	No	No	No	No	No	Yes	Yes	No	No	No	No	No	No	Yes	Yes	No	No
A16	1060.51	510856	250998	344	2570218	871734	344	78935.9	6148.68	593.017	6149.82	-21284.7	-12215.6	-7909.35	281518	-621.259	A16_B000998	No	No	No	No	No	No	No	No	No	No	No	No	No	No	No	No	No	No	No	No
A17	1064.49	715329	408339	322	837341	504276	322	21802.8	745319	1164.67	31688.5	-6416.4	-987.44	25796.9	79799.8	-2614.77	A17_B000998	No	No	No	No	No	No	No	No	No	No	No	No	No	No	Yes	Yes	No	No	Yes	Yes
A18	1168.77	673709	445654	298	451555	291432	298	60656.1	62951.7	1848.62	135853	-14333.9	-11943.3	-6890.59	84691.7	285.609	A18_B000998	No	No	No	No	No	No	No	No	Yes	Yes	No	No	No	No	No	No	Yes	Yes	No	No
A19	1170.61	377960	259080	283	340309	214049	283	21778.1	1840159	3278.97	-320.005	-8209.62	-1470.54	5701.51	7568.79	-3369.24	A19_B000998	No	No	No	No	No	No	No	No	No	No	Yes	Yes	No	No	No	No	Yes	Yes	No	No
A2	160.607	765035	494067	309	849811	512016	309	71452.2	2129998	200.541	-2560.39	-22177	-8155.39	20976.5	8041.27	-5855.26	A2_B000998	No	No	No	No	No	No	No	No	No	No	No	No	No	No	Yes	Yes	No	No	Yes	Yes
A20	1320.32	213601	132300	267	270017	201277	267	23475.1	-38483.2	1024.77	38945.2	51076.4	-5447.76	-3636.41	62069.3	907.526	A20_B000998	No	No	Yes	Yes	No	No	No	No	No	No	No	No	No	No	No	No	No	No	No	No
A21	1325.82	544356	309655	323	959651	529175	323	37394.8	52997.9	1284.1	-209.105	-8231.3	-7586.56	95.41	41163.8	-408.98	A21_B000998	No	No	No	No	No	No	No	No	Yes	Yes	No	No	No	No	No	No	Yes	Yes	No	No
A22	1446.34	601894	415736	302	638695	324990	302	21402.7	65337.4	1949.07	611973	-7613.23	1558.97	11388.2	88839.8	-3147.64	A22_B000998	No	No	No	No	No	No	No	No	No	No	No	No	No	No	Yes	Yes	No	No	Yes	Yes
A3	162.092	614434	399171	306	558002	292678	306	26530.1	296397	1435.92	43459.3	44.976	499.563	17037.4	132868	-64.3271	A3_B000998	No	No	No	No	No	No	No	No	No	No	No	No	No	No	Yes	Yes	No	No	Yes	Yes
A4	351.624	358837	198470	309	682463	414477	309	21492.5	153363	8241.63	276996	-8159.88	11117.1	2074.37	69555.5	-1238.56	A4_B000998	No	No	No	No	No	No	No	No	Yes	Yes	No	No	No	No	No	No	Yes	Yes	No	No
A5	354.625	420394	234064	302	532021	316987	302	23921.4	13446.5	1821.74	249419	-6666.74	-2659.65	42728	55130	-1356.06	A5_B000998	No	No	No	No	No	No	No	No	No	No	No	No	Yes	Yes	No	No	No	No	No	No
A6	461.635	588809	361580	306	418313	241784	306	34934	16293.3	1308.16	580.631	-8772.11	-7020.69	25829.9	9911.77	573.794	A6_B000998	No	No	No	No	No	No	No	No	No	No	No	No	Yes	Yes	No	No	No	No	No	No
A7	469.188	748762	399078	347	968616	519925	347	26599.5	146767	-645.284	67539	-11254.7	18610.6	15473	222138	-3535.68	A7_B000998	No	No	No	No	No	No	No	No	No	No	No	No	No	No	Yes	Yes	No	No	Yes	Yes
A8	601.176	494128	370260	282	240474	159228	282	28422.9	31185.5	3342.84	978094	-7462.65	-5452.67	-5706.3	13701.2	-8287.74	A8_B000998	No	No	No	No	No	No	No	No	Yes	Yes	No	No	No	No	No	No	Yes	Yes	No	No
A9	603.006	357150	248844	281	229295	132227	281	30393.4	-33113.4	1278.43	745766	-8277.69	-6339.81	-4828.56	28560.8	-9220.12	A9_B000998	No	No	No	No	No	No	Yes	Yes	No	No	No	No	No	No	No	No	No	No	No	No
B1	8.13464	569120	333362	311	641292	324990	311	38854.1	255016	12485.1	106106	-11883.7	12259.8	6933.13	85306.4	-157.593	B1_B000998	No	No	No	No	No	No	No	No	No	No	Yes	Yes	No	No	No	No	Yes	Yes	No	No
B10	708.906	496616	325930	294	332518	219152	294	22777.8	5271.86	1296.53	1090535	-7489.05	-1984.23	9302.48	72691.2	-1445.76	B10_B000998	No	No	No	No	No	No	Yes	Yes	No	No	No	No	No	No	No	No	No	No	No	No
B11	726.494	742012	448043	312	1188368	627769	312	55835.1	158663	4816.74	11862.3	-14138.1	4632.22	31635.6	32558.9	-2106.43	B11_B000998	No	No	No	No	No	No	No	No	No	No	No	No	No	No	Yes	Yes	No	No	Yes	Yes
B12	826.209	393057	281032	286	308965	185180	286	32420	27528.2	1459.47	623588	-8991.55	-6054.76	15771.8	35493.7	-6357.88	B12_B000998	No	No	No	No	No	No	No	No	No	No	No	No	Yes	Yes	No	No	No	No	No	No
B13	835.079	391471	221978	316	733788	447878	316	27652.1	500293	2745.37	108788	-9636.65	17314.5	20331.7	52186.6	-1547.3	B13_B000998	No	No	No	No	No	No	No	No	No	No	No	No	No	No	Yes	Yes	No	No	Yes	Yes
B14	938.391	460456	260446	317	1094389	611829	317	64865.1	-55803.8	1014	583572	-15433.1	-13563	-3366.92	82013.8	-1676.42	B14_B000998	No	No	No	No	No	No	Yes	Yes	No	No	No	No	No	No	No	No	No	No	No	No
B15	945.05	581233	396799	310	448362	269702	310	41552.7	-20691.2	315.479	100300	-11703	-6221.24	2449.32	98845.7	-925.017	B15_B000998	No	No	No	No	No	No	Yes	Yes	No	No	No	No	No	No	No	No	No	No	No	No
B16	1058.01	467178	400746	274	291006	186185	274	22611.3	-34129.8	477.432	95367.7	53044.4	-5263.27	-3922.91	137404	-833.696	B16_B000998	No	No	Yes	Yes	No	No	No	No	No	No	No	No	No	No	No	No	No	No	No	No
B17	1067.62	706110	363590	337	2003264	810821	337	51000.8	-19837.2	2292.47	208580	-11871.9	-9011.9	3355.1	73604.2	387.995	B17_B000998	No	No	No	No	No	No	Yes	Yes	No	No	No	No	No	No	No	No	No	No	No	No
B18	1154.28	306324	193833	305	886927	493246	305	20998.5	87035.6	1147.54	45964.9	-7706.85	4815.97	17044	101451	-43.9619	B18_B000998	No	No	No	No	No	No	No	No	No	No	No	No	No	No	Yes	Yes	No	No	Yes	Yes
B19	1172.53	721313	334574	370	980044	321208	370	45829.3	-40186.4	497.348	18125.3	-11954.7	-7459.83	17164	82688.6	1189.82	B19_B000998	No	No	No	No	No	No	Yes	Yes	No	No	No	No	No	No	No	No	No	No	No	No
B2	155.726	646958	320233	332	1664493	870686	332	66065.9	-89054.2	631.067	171546	-15658.2	-13062.9	-3471.42	97823.3	266.969	B2_B000998	No	No	No	No	No	No	Yes	Yes	No	No	No	No	No	No	No	No	No	No	No	No
B20	1317.97	615338	383807	333	2625014	872245	333	28249.6	599297	5293.66	2822.96	-8576.47	13533.7	10852.5	331895	-3480.12	B20_B000998	No	No	No	No	No	No	No	No	No	No	No	No	No	No	Yes	Yes	No	No	Yes	Yes
B21	1327.5	733152	385389	346	2120338	871432	346	35534.3	1812.96	2658.89	82754.5	-8477.56	-2324.98	-2687.76	116726	-1280.67	B21_B000998	No	No	No	No	No	No	Yes	Yes	No	No	No	No	No	No	No	No	No	No	No	No
B22	1443.99	644405	334164	335	1302941	618659	335	24326.7	137029	2222.47	12020.7	-6688.7	2546.21	55572	78241	2478.55	B22_B000998	No	No	No	No	No	No	No	No	No	No	No	No	No	No	No	No	No	No	No	No
B3	163.651	710342	418163	320	1737417	858137	320	33725.9	38134	150.331	296766	-7879.38	-6074.18	1626.2	115412	-749.135	B3_B000998	No	No	No	No	No	No	No	No	Yes	Yes	No	No	No	No	No	No	Yes	Yes	No	No
B4	339.94	521729	353541	298	381496	222696	298	53431	-29360.6	607.371	73662.9	-12561.6	-13011.9	1578.64	7932.2	-211.867	B4_B000998	No	No	No	No	No	No	Yes	Yes	No	No	No	No	No	No	No	No	No	No	No	No
B5	357.462	554706	297380	387	1698395	687000	387	37168.9	59259.1	2226.37	1159.37	1449.04	6891.84	25112.1	19273	896.654	B5_B000998	No	No	No	No	No	No	No	No	No	No	No	No	No	No	Yes	Yes	No	No	Yes	Yes
B6	457.823	815534	443486	345	926750	491427	345	25223.4	211790	1748.04	53222.5	-6679.84	-349.979	15109.9	138418	-2382.39	B6_B000998	No	No	No	No	No	No	No	No	No	No	No	No	No	No	Yes	Yes	No	No	Yes	Yes
B7	470.545	789197	447672	376	1631685	870893	376	65870.4	-21335	236.106	107269	-19452.9	8007.7	3942.17	10247.8	-77.7565	B7_B000998	No	No	No	No	No	No	Yes	Yes	No	No	No	No	No	No	No	No	No	No	No	No
B8	595.448	670560	328957	355	1109545	530170	355	83808.9	2651668	4770.3	-3619.01	-33759.5	22285.3	67268.4	-23126.1	-4550.14	B8_B000998	No	No	No	No	No	No	No	No	No	No	No	No	No	No	No	No	No	No	No	No
B9	605.918	855218	536930	313	1306364	690516	313	25799	94491.9	1063.62	553706	-9487.42	1619.27	-3601.27	177075	-2184.43	B9_B000998	No	No	No	No	No	No	No	No	Yes	Yes	No	No	No	No	No	No	Yes	Yes	No	No
C1	9.15045	478709	315375	294	515789	347510	294	29763.8	-3093.32	7886.96	69368.6	-9546.19	3676.16	646.156	31108.6	-1030.72	C1_B000998	No	No	No	No	No	No	Yes	Yes	No	No	No	No	No	No	No	No	No	No	No	No
C10	707.605	403707	220063	317	1102970	560067	317	65661.5	-94482.8	917.624	82392.9	-15743.7	-14234.1	-4921.03	85328.3	2034.58	C10_B000998	No	No	No	No	No	No	No	No	No	No	No	No	No	No	No	No	No	No	No	No
C11	731.537	747428	453840	314	667382	356655	314	30436.7	31748.5	2248.34	180211	-10405.4	-4066.72	1403.31	126392	256.856	C11_B000998	No	No	No	No	No	No	No	No	Yes	Yes	No	No	No	No	No	No	Yes	Yes	No	No
C12	823.691	598176	382302	299	437967	267242	299	37695.3	-17373.6	595.967	228776	-10143.1	-5119.14	-1973.06	85018.1	602.241	C12_B000998	No	No	No	No	No	No	Yes	Yes	No	No	No	No	No	No	No	No	No	No	No	No
C13	841.296	668002	449139	295	522467	343702	295	21298.1	302056	2940.74	38071.3	-6689.39	-1599.35	18719.3	63422.6	-1460.75	C13_B000998	No	No	No	No	No	No	No	No	No	No	No	No	No	No	Yes	Yes	No	No	Yes	Yes
C14	935.549	204843	155430	254	223240	160092	254	25314.5	-41192.8	-1378.64	90629.2	46228.1	3277.89	-4187.93	88440.2	-1852.65	C14_B000998	No	No	Yes	Yes	No	No	No	No	No	No	No	No	No	No	No	No	No	No	No	No
C15	946.912	648436	412751	309	988281	585621	309	51891.1	21444	2844.48	84378.1	-13093.5	-6553.85	-3406.06	66982.6	-1108.75	C15_B000998	No	No	No	No	No	No	No	No	Yes	Yes	No	No	No	No	No	No	Yes	Yes	No	No
C16	1055.98	674374	343428	348	416688	155751	348	38609.8	504852	1280.96	506218	-9054.65	-7685.44	-3602.7	33284.7	-5059.92	C16_B000998	No	No	No	No	No	No	No	No	Yes	Yes	No	No	No	No	No	No	Yes	Yes	No	No
C17	1069.2	380391	257674	280	290556	191999	280	20894.5	486.598	367.629	691932	-5513.89	-2927.57	-4356.84	45371	-6994.11	C17_B000998	No	No	No	No	No	No	Yes	Yes	No	No	No	No	No	No	No	No	No	No	No	No
C18	1152.64	427235	301922	285	212110	132812	285	27986.3	-42530.2	572.428	782323	-7464.88	-6397.51	-5207.34	22335	-4946.03	C18_B000998	No	No	No	No	No	No	Yes	Yes	No	No	No	No	No	No	No	No	No	No	No	No
C19	1174.97	267108	139480	334	664419	304845	334	59436.4	13571.6	641.035	1463.56	-15072.7	-12866.2	7547.21	82156.8	-1817.1	C19_B000998	No	No	No	No	No	No	No	No	No	No	Yes	Yes	No	No	No	No	Yes	Yes	No	No
C2	153.766	802468	457026	328	673677	343143	328	28220.7	2080691	159.23	2445.71	-12216.8	6095.23	91201.3	32021.5	-4617.03	C2_B000998	No	No	No	No	No	No	No	No	No	No	No	No	No	No	Yes	Yes	No	No	Yes	Yes
C20	1314.96	759874	429444	331	936132	506815	331	43237.7	56600	1171.98	11129.9	-11894	-5389.62	35130.3	188493	-470.092	C20_B000998	No	No	No	No	No	No	No	No	No	No	No	No	No	No	Yes	Yes	No	No	Yes	Yes
C21	1334.89	868148	409357	359	2331059	874750	359	24797.2	562103	1794.44	4254.96	-3153.4	9638.99	69721.6	55987.2	1893.22	C21_B000998	No	No	No	No	No	No	No	No	No	No	No	No	No	No	Yes	Yes	No	No	Yes	Yes
C22	1440.76	566041	362125	293	429647	263601	293	21791	52861.1	2059.21	120448	-6397.27	-2786.72	8963.49	75358.5	-12.4621	C22_B000998	No	No	No	No	No	No	No	No	No	No	Yes	Yes	No	No	No	No	Yes	Yes	No	No
C3	167.47	534912	269412	321	1838481	871315	321	26051.1	375913	9714.85	33891.8	-1554.37	8492.87	6746.09	34074.2	-1555	C3_B000998	No	No	No	No	No	No	No	No	No	No	Yes	Yes	No	No	No	No	Yes	Yes	No	No
C4	335.05	303040	161099	319	931987	496582	319	103834	492584	2928.18	53771.2	-26997	-15102.6	-5351.48	93263.8	-33.3505	C4_B000998	No	No	No	No	No	No	No	No	Yes	Yes	No	No	No	No	No	No	Yes	Yes	No	No
C5	358.7	325494	278070	270	713050	427721	270	33974.8	232889	1663.21	1058344	-9308.66	-6983.25	-4056.8	34031.4	-5695.27	C5_B000998	No	No	No	No	No	No	No	No	Yes	Yes	No	No	No	No	No	No	Yes	Yes	No	No
C6	456.043	769129	403013	340	1974569	833250	340	118431	-57040.9	1591.63	136687	-30060.9	-23583.8	24647.6	179166	-1003.79	C6_B000998	No	No	No	No	No	No	Yes	Yes	No	No	No	No	No	No	No	No	No	No	No	No
C7	471.625	569446	388928	292	452745	250814	292	23573	170760	-71.2196	154405	-9823.95	3353.53	-471.074	45089	-399.81	C7_B000998	No	No	No	No	No	No	No	No	Yes	Yes	No	No	No	No	No	No	Yes	Yes	No	No
C8	594.309	458182	319824	281	322041	197109	281	40458.7	7795.31	1145.66	91824.4	-15048.2	15093	-4174.17	36196.1	1345.96	C8_B000998	No	No	No	No	No	No	No	No	Yes	Yes	No	No	No	No	No	No	Yes	Yes	No	No
C9	609.32	476977	312123	289	388018	269366	289	22711.2	13053.3	1317.26	330596	-5666.11	-4875.85	-2822.56	34005.7	-1479.76	C9_B000998	No	No	No	No	No	No	No	No	Yes	Yes	No	No	No	No	No	No	Yes	Yes	No	No
D1	13.5783	772160	328318	365	1258803	600307	365	52892	401651	2238.66	-826.418	-13305.6	-5845.9	98435.8	134854	4219	D1_B000998	Yes	Yes	No	No	No	No	No	No	No	No	No	No	No	No	No	No	No	No	No	No
D10	701.532	786970	444613	339	2229728	873688	339	118949	152221	1359.09	103889	-29518.4	-24092.2	-9067.62	142809	-1060.23	D10_B000998	No	No	No	No	No	No	No	No	Yes	Yes	No	No	No	No	No	No	Yes	Yes	No	No
D11	733.519	532766	240564	350	1718640	783106	350	38321.7	-20660.1	791.574	81405.8	-9311.66	-6626.67	-4337.84	83737.6	1116.06	D11_B000998	No	No	No	No	No	No	Yes	Yes	No	No	No	No	No	No	No	No	No	No	No	No
D12	822.507	321341	164735	307	563961	353801	307	24359.9	148100	1270.87	97566	-7524.42	-1488.2	5943.56	47052.4	-86.8805	D12_B000998	No	No	No	No	No	No	No	No	No	No	Yes	Yes	No	No	No	No	Yes	Yes	No	No
D13	846.189	564728	361741	295	515871	338163	295	22773.3	247192	5296.26	326635	-7238.24	2050	3414.23	86631.6	-3132.73	D13_B000998	No	No	No	No	No	No	No	No	Yes	Yes	No	No	No	No	No	No	Yes	Yes	No	No
D14	934.48	252736	149776	280	290713	191617	280	21845.1	81369.3	3056.98	400937	-5375.48	-5761.59	-3867.69	38526.5	-2568.99	D14_B000998	No	No	No	No	No	No	No	No	Yes	Yes	No	No	No	No	No	No	Yes	Yes	No	No
D15	952.462	458745	376976	274	229414	155894	274	23025.5	-23596.1	1313.9	371415	-5678.6	-5012.55	-3750.93	39752	-4993.33	D15_B000998	No	No	No	No	No	No	Yes	Yes	No	No	No	No	No	No	No	No	No	No	No	No
D16	1049.61	508478	283009	311	350206	194051	311	24264.7	29428.4	678.442	163660	-6580.87	-3912.89	981.801	83679.6	-1973.59	D16_B000998	No	No	No	No	No	No	No	No	Yes	Yes	No	No	No	No	No	No	Yes	Yes	No	No
D17	1074.17	426632	249155	326	3287423	862628	326	21905.5	179075	2530.39	7102.53	-1954.87	8669.4	9668.12	62350.4	-581.983	D17_B000998	No	No	No	No	No	No	No	No	No	No	Yes	Yes	No	No	No	No	Yes	Yes	No	No
D18	1146.41	458576	298079	289	394643	279684	289	27450.8	268141	3178.4	23883	-6795.48	-5136.9	-3970.38	14537.7	-936.201	D18_B000998	No	No	No	No	No	No	No	No	Yes	Yes	No	No	No	No	No	No	Yes	Yes	No	No
D19	1178.42	286788	140178	308	930019	604111	308	35760.3	170725	3069.81	64675.6	-11622.8	15546	4161.1	50929.8	-2290.29	D19_B000998	No	No	No	No	No	No	No	No	Yes	Yes	No	No	No	No	No	No	Yes	Yes	No	No
D2	146.792	428157	234573	334	1009165	522416	334	60756.1	-12765.9	559.268	44217.2	-14278.4	-9322.68	6991.85	15986.8	455.145	D2_B000998	No	No	No	No	No	No	Yes	Yes	No	No	No	No	No	No	No	No	No	No	No	No
D20	1303.35	347135	157705	333	1191728	601320	333	63457.8	-74883.5	550.013	70096.1	-16019.5	-12234.7	5963.83	100144	-445.76	D20_B000998	No	No	No	No	No	No	Yes	Yes	No	No	No	No	No	No	No	No	No	No	No	No
D21	1336.83	539319	219195	386	1484492	648925	386	25697.6	538544	9979.55	3001.3	-7749.47	5970.32	132761	35131.5	7864.61	D21_B000998	Yes	Yes	No	No	No	No	No	No	No	No	No	No	No	No	No	No	No	No	No	No
D22	1439.35	454700	230906	327	2188302	872357	327	23001.9	310033	459.812	223359	-4647.49	4699.35	16132.9	248892	206.339	D22_B000998	No	No	No	No	No	No	No	No	No	No	No	No	No	No	Yes	Yes	No	No	Yes	Yes
D3	191.204	1070308	577112	338	968113	465445	338	24978.5	55644.7	1942.46	276902	-7982.21	538.91	2699.04	221092	460.101	D3_B000998	No	No	No	No	No	No	No	No	Yes	Yes	No	No	No	No	No	No	Yes	Yes	No	No
D4	325.74	286190	143793	311	702291	320886	311	27805.7	45530.9	3894.73	30104.9	-7718.28	3513.28	3512.96	51037	321.089	D4_B000998	No	No	No	No	No	No	No	No	Yes	Yes	No	No	No	No	No	No	Yes	Yes	No	No
D5	363.041	446813	301514	287	226082	143082	287	26262.4	-35699.3	2585.97	940722	-7172.26	-5949.15	-5144.62	11660.2	-5531.31	D5_B000998	No	No	No	No	No	No	Yes	Yes	No	No	No	No	No	No	No	No	No	No	No	No
D6	453.533	767450	433500	325	608990	307289	325	28260.5	46772.2	776.303	188804	-8732.04	-1814.33	8015.47	157861	-2411.61	D6_B000998	No	No	No	No	No	No	No	No	No	No	Yes	Yes	No	No	No	No	Yes	Yes	No	No
D7	478.274	504172	300402	303	611381	372622	303	26543.6	68019	1458.05	83633.9	-8381.38	-725.838	10463.8	147643	-1.23555	D7_B000998	No	No	No	No	No	No	No	No	No	No	No	No	No	No	Yes	Yes	No	No	Yes	Yes
D8	590.623	927624	624270	336	1369820	733575	336	21320.3	200048	3248.07	4702.26	-8212.67	9269.22	49516.2	217075	1229.88	D8_B000998	No	No	No	No	No	No	No	No	No	No	No	No	No	No	Yes	Yes	No	No	Yes	Yes
D9	610.427	553582	348909	300	597966	344023	300	57147.8	357033	1623.26	3679.2	-13372.8	-12304.1	9861.27	-1887.65	-398.895	D9_B000998	No	No	No	No	No	No	No	No	No	No	No	No	No	No	No	No	No	No	No	No
E1	20.6038	314497	159328	335	720067	319338	335	74061.6	-36695.7	473.26	-1144.33	-16419.3	-17348.1	-6088.44	9467.71	384.092	E1_B000998	No	No	No	No	No	No	Yes	Yes	No	No	No	No	No	No	No	No	No	No	No	No
E10	693.894	375173	310937	268	161992	112944	268	34041.1	-49707.9	394.285	718280	-8451.2	-8803.74	-6195.08	7852.61	-6977.88	E10_B000998	No	No	No	No	No	No	Yes	Yes	No	No	No	No	No	No	No	No	No	No	No	No
E11	736.214	806297	464820	326	709357	361865	326	21772	339229	4950.27	219806	-8029.63	499.192	11880.7	205218	-4087.47	E11_B000998	No	No	No	No	No	No	No	No	No	No	No	No	No	No	Yes	Yes	No	No	Yes	Yes
E12	821.263	920247	495732	345	1522738	690144	345	22092.5	110454	4442.87	463619	-11202.4	12355.3	1642.17	438765	-6085.37	E12_B000998	No	No	No	No	No	No	No	No	Yes	Yes	No	No	No	No	No	No	Yes	Yes	No	No
E13	851.174	461770	337820	281	321969	198388	281	31814	186516	1523.52	18414.3	-7874.26	-5986.32	26787.5	53373.3	-1344.79	E13_B000998	No	No	No	No	No	No	No	No	No	No	No	No	No	No	Yes	Yes	No	No	Yes	Yes
E14	931.261	542557	271848	361	757756	333885	361	49920	-41407.2	124.498	125855	-11566.8	-9968.32	1665.75	43216.5	-879.622	E14_B000998	No	No	No	No	No	No	Yes	Yes	No	No	No	No	No	No	No	No	No	No	No	No
E15	953.86	472443	341999	286	503861	344887	286	28891	559472	5406.9	8507.55	-2750.98	5114.24	16604.9	26190.8	-1903.97	E15_B000998	No	No	No	No	No	No	No	No	No	No	No	No	No	No	Yes	Yes	No	No	Yes	Yes
E16	1048.24	467694	223740	337	947089	557551	337	24580.5	16386.2	2931.16	494396	-6575.23	-3437.65	-1074.35	96446.4	-573.655	E16_B000998	No	No	No	No	No	No	No	No	Yes	Yes	No	No	No	No	No	No	Yes	Yes	No	No
E17	1076.58	522543	366238	299	424721	284751	299	32418.4	1886507	752.492	555.817	-12116.9	126.819	30807	-2657.95	-3808.65	E17_B000998	No	No	No	No	No	No	No	No	No	No	No	No	No	No	No	No	No	No	No	No
E18	1145.46	820059	483923	317	925362	481248	317	38446.2	58288.7	3294.99	140032	-13511.6	3634.93	52631.9	198287	-746.268	E18_B000998	No	No	No	No	No	No	No	No	No	No	No	No	No	No	Yes	Yes	No	No	Yes	Yes
E19	1182.97	922117	458983	339	733967	364849	339	77378.4	2233307	1742.43	21196.2	-24251.6	-9212.36	83234.1	12278.5	-5870.21	E19_B000998	No	No	No	No	No	No	No	No	No	No	No	No	No	No	Yes	Yes	No	No	Yes	Yes
E2	137.63	767280	507575	311	594824	321051	311	34634.6	113104	2167.49	451149	-10810.9	-3034.91	3122.9	128021	-685.451	E2_B000998	No	No	No	No	No	No	No	No	Yes	Yes	No	No	No	No	No	No	Yes	Yes	No	No
E20	1301.56	343212	259525	271	181251	119421	271	24566.7	-34631	2126.63	698577	-5995.63	-5922.29	-4851.49	9170.68	-5767.93	E20_B000998	No	No	No	No	No	No	Yes	Yes	No	No	No	No	No	No	No	No	No	No	No	No
E21	1338.12	564841	291169	344	2829152	871479	344	24216.3	202822	1676.74	605932	-10031.7	9132.89	15974	682626	-4616.13	E21_B000998	No	No	No	No	No	No	No	No	No	No	No	No	No	No	Yes	Yes	No	No	Yes	Yes
E22	1433.51	491705	348302	286	447457	217328	286	22783.6	-9699.85	-747.616	96128.8	65808.7	4348.2	-1158.31	222563	-1479.91	E22_B000998	No	No	Yes	Yes	No	No	No	No	No	No	No	No	No	No	No	No	No	No	No	No
E3	200.176	403648	304614	279	167092	120936	279	33099.4	-55754.1	3174.84	509624	-8296.04	-8125.5	-5533.83	21443	-2850.91	E3_B000998	No	No	No	No	No	No	Yes	Yes	No	No	No	No	No	No	No	No	No	No	No	No
E4	324.153	363685	262424	281	330573	204314	281	55521.4	-66417.6	2505.29	1170519	-14098.2	-13690.2	-10789.9	14642.4	-10809.2	E4_B000998	No	No	No	No	No	No	Yes	Yes	No	No	No	No	No	No	No	No	No	No	No	No
E5	372.242	922427	533130	342	1473481	771800	342	28179.6	150095	8102.03	189785	-9556.77	18507.4	9302.59	185703	-3472.37	E5_B000998	No	No	No	No	No	No	No	No	No	No	Yes	Yes	No	No	No	No	Yes	Yes	No	No
E6	452.552	545556	291282	348	317123	134273	348	128740	-182239	954.827	564313	-30893	-33167.8	-20422	18592.7	-7509.6	E6_B000998	No	No	No	No	No	No	Yes	Yes	No	No	No	No	No	No	No	No	No	No	No	No
E7	482.353	351398	223408	316	952025	546517	316	46641.3	20497.8	16038.9	550439	4542.26	8295.18	7463.68	68114.4	-1604.04	E7_B000998	No	No	No	No	No	No	No	No	No	No	Yes	Yes	No	No	No	No	Yes	Yes	No	No
E8	588.73	1107828	550787	351	987164	435700	351	37491.3	2352187	-1019.86	2612.6	-15108	3869.8	82681.8	204264	-5737.72	E8_B000998	No	No	No	No	No	No	No	No	No	No	No	No	No	No	Yes	Yes	No	No	Yes	Yes
E9	613.013	942478	462824	350	947056	501732	350	26771.4	255996	2473.09	2064.68	-7106.43	66.7282	76447	1989.41	4559.85	E9_B000998	Yes	Yes	No	No	No	No	No	No	No	No	No	No	No	No	No	No	No	No	No	No
F1	23.3052	610389	301948	340	2244125	874241	340	52879.7	134789	3080.24	240751	-14016.8	-9577.29	-7786.75	207350	-1414.27	F1_B000998	No	No	No	No	No	No	No	No	Yes	Yes	No	No	No	No	No	No	Yes	Yes	No	No
F10	682.155	420515	254439	316	791450	480542	316	44501.7	100853	3314.86	80278.8	-14868.6	16248.2	-530.869	51474.9	-937.723	F10_B000998	No	No	No	No	No	No	No	No	Yes	Yes	No	No	No	No	No	No	Yes	Yes	No	No
F11	738.198	476818	332394	284	336832	211276	284	32852.4	29334	965.133	1502565	-9946.32	-4443.21	-3944.12	47013.8	-204.776	F11_B000998	No	No	No	No	No	No	No	No	Yes	Yes	No	No	No	No	No	No	Yes	Yes	No	No
F12	819.634	667143	454943	313	1318744	776505	313	27723.4	112253	692.341	41746.2	-6138.58	-4267.43	9318.98	45167.5	-208.477	F12_B000998	No	No	No	No	No	No	No	No	No	No	Yes	Yes	No	No	No	No	Yes	Yes	No	No
F13	855.13	547458	328364	302	444233	262344	302	22028.8	76124.3	4302.45	2601.93	-7059.45	700.315	20819	19023.5	-98.4911	F13_B000998	No	No	No	No	No	No	No	No	No	No	No	No	No	No	Yes	Yes	No	No	Yes	Yes
F14	929.638	385361	168762	338	3205766	866545	338	98006.1	1711418	-862.088	24136.6	-8263.69	17399.8	190350	464180	-10058.3	F14_B000998	No	No	No	No	No	No	No	No	No	No	No	No	No	No	Yes	Yes	No	No	Yes	Yes
F15	958.159	529846	345781	289	343116	219835	289	38316.6	37761.1	2620.84	109236	-9502.45	-8543.03	20891.2	14520.6	-593.749	F15_B000998	No	No	No	No	No	No	No	No	No	No	No	No	Yes	Yes	No	No	No	No	No	No
F16	1045.05	512872	357348	291	294024	182805	291	24155	18903.4	3176.32	771803	-7278.55	-3127.27	-2408.3	51217.5	-6156.07	F16_B000998	No	No	No	No	No	No	No	No	Yes	Yes	No	No	No	No	No	No	Yes	Yes	No	No
F17	1077.61	302522	203517	277	192025	126618	277	26621.7	-30551.4	160.53	799656	-6842.21	-5945.6	-6169.43	15056.5	-4015.84	F17_B000998	No	No	No	No	No	No	Yes	Yes	No	No	No	No	No	No	No	No	No	No	No	No
F18	1142.24	359505	217166	290	369847	247593	290	32430.7	-39009	2273.86	672775	-8727.32	-5590.36	-5449.99	71639.3	-4549.72	F18_B000998	No	No	No	No	No	No	Yes	Yes	No	No	No	No	No	No	No	No	No	No	No	No
F19	1186.91	401688	233197	305	560829	341571	305	33885.5	-28898.4	1864.62	341098	-8101.68	-4297.09	3184.6	16025.8	-473.331	F19_B000998	No	No	No	No	No	No	Yes	Yes	No	No	No	No	No	No	No	No	No	No	No	No
F2	132.888	338436	101783	398	2561267	753446	398	24931.1	-19332.8	1941.97	2465.43	-1762.58	-895.833	-848.192	4433.55	1083.9	F2_B000998	No	No	No	No	No	No	Yes	Yes	No	No	No	No	No	No	No	No	No	No	No	No
F20	1298.69	390238	187886	343	824242	415300	343	29921.3	-20631.5	1401.47	249621	-6483.53	-5008.12	5111.66	25413	1381.6	F20_B000998	No	No	No	No	No	No	Yes	Yes	No	No	No	No	No	No	No	No	No	No	No	No
F21	1342.24	562660	354216	312	1470827	831310	312	27409.6	277946	9617.94	121705	-6683.53	9717.08	7805.95	67053.8	-1966.51	F21_B000998	No	No	No	No	No	No	No	No	No	No	Yes	Yes	No	No	No	No	Yes	Yes	No	No
F22	1431.05	749781	337936	355	2745692	871894	355	80431.3	395416	8187.02	43821.6	-23397.5	18593.5	236.868	281771	-3046.37	F22_B000998	No	No	No	No	No	No	No	No	Yes	Yes	No	No	No	No	No	No	Yes	Yes	No	No
F3	214.992	934804	504284	338	1347711	637801	338	52845.2	27482.9	2759.49	2159588	-18517.3	3737.5	-2711.23	256370	14424.3	F3_B000998	No	No	No	No	No	No	No	No	No	No	No	No	No	No	No	No	No	No	No	No
F4	316.668	736349	423947	326	813416	404998	326	34818.6	2117702	-743.359	2090.4	-14013.3	1510.55	68528.3	67189.4	-5187.32	F4_B000998	No	No	No	No	No	No	No	No	No	No	No	No	No	No	Yes	Yes	No	No	Yes	Yes
F5	375.065	611045	392400	315	603208	350482	315	43574.1	35556.8	926.274	367636	-13020.8	-5501.12	-3475.54	158677	-188.271	F5_B000998	No	No	No	No	No	No	No	No	Yes	Yes	No	No	No	No	No	No	Yes	Yes	No	No
F6	445.902	446516	286274	292	458599	277889	292	34096	271455	2790.86	173363	-8397.22	-5975.63	8573.96	9023.96	-1412.95	F6_B000998	No	No	No	No	No	No	No	No	No	No	Yes	Yes	No	No	No	No	Yes	Yes	No	No
F7	491.201	576756	350461	304	526733	291754	304	48426.7	1057.3	374.727	19444	-14585.8	-4727.54	1120.22	53597.2	-691.808	F7_B000998	No	No	No	No	No	No	Yes	Yes	No	No	No	No	No	No	No	No	No	No	No	No
F8	585.763	621468	393828	306	466557	279040	306	23579.6	1934598	1041.59	-7.78151	-8564.31	-1175.84	29193	12173.1	-3535.52	F8_B000998	No	No	No	No	No	No	No	No	No	No	No	No	No	No	Yes	Yes	No	No	Yes	Yes
F9	614.308	333395	209153	301	1567967	819476	301	26630.2	-3483.21	1404.22	71690.9	-5706.41	-4563.23	-79.8663	18407.3	490.966	F9_B000998	No	No	No	No	No	No	Yes	Yes	No	No	No	No	No	No	No	No	No	No	No	No
G1	24.1856	714025	398755	320	601525	367944	320	59426.9	96869.1	352.764	58706.1	-14719.3	-13283.8	39770.1	99796.2	-165.112	G1_B000998	No	No	No	No	No	No	No	No	No	No	No	No	No	No	Yes	Yes	No	No	Yes	Yes
G10	680.587	397332	214507	325	730242	445193	325	48665.4	-49321.9	524.293	50518.1	-12182.6	-11112.8	-4181.25	75179.3	-996.331	G10_B000998	No	No	No	No	No	No	Yes	Yes	No	No	No	No	No	No	No	No	No	No	No	No
G11	740.725	321603	232185	270	180016	129448	270	31527.1	-52882	174.005	566412	-7718.8	-7607.11	-5898	13951.2	-2070.8	G11_B000998	No	No	No	No	No	No	Yes	Yes	No	No	No	No	No	No	No	No	No	No	No	No
G12	816.628	867943	487454	333	772954	395839	333	38442.4	33109.1	1846.57	242639	-12225.6	-1723.07	8007.75	124390	282.842	G12_B000998	No	No	No	No	No	No	No	No	No	No	Yes	Yes	No	No	No	No	Yes	Yes	No	No
G13	860.402	293975	164827	294	418132	246346	294	22769.6	654956	147.457	13482.8	-7036.74	-3619.54	24379	42771.7	-1870.54	G13_B000998	No	No	No	No	No	No	No	No	No	No	No	No	No	No	Yes	Yes	No	No	Yes	Yes
G14	928.237	580255	378057	295	355530	227489	295	44720.8	5942.62	261.624	11026.1	-12623.5	-9984.41	27.9041	148219	184.527	G14_B000998	No	No	No	No	No	No	Yes	Yes	No	No	No	No	No	No	No	No	No	No	No	No
G15	965.34	503943	388483	284	260135	159382	284	20877.1	-29064.3	1044.73	459971	-5523.97	-3927.92	-3899.69	70526.4	-2694.03	G15_B000998	No	No	No	No	No	No	Yes	Yes	No	No	No	No	No	No	No	No	No	No	No	No
G16	1044.15	1025984	562332	332	830252	456958	332	23585.3	290678	4572.48	84544.8	-7387.6	676.593	9818.95	178076	-164.906	G16_B000998	No	No	No	No	No	No	No	No	No	No	Yes	Yes	No	No	No	No	Yes	Yes	No	No
G17	1079.9	310590	169639	304	1540408	716634	304	23493.6	47689.4	621.337	84097.7	-7016.06	1748.28	-3434.88	52010.6	-128.217	G17_B000998	No	No	No	No	No	No	No	No	Yes	Yes	No	No	No	No	No	No	Yes	Yes	No	No
G18	1138.65	512875	314572	318	732854	363629	318	28044.3	-33511.2	377.675	80523.7	-6578.52	-4243.43	2507.38	92508.8	256.565	G18_B000998	No	No	No	No	No	No	Yes	Yes	No	No	No	No	No	No	No	No	No	No	No	No
G19	1187.96	740278	366770	344	2469630	873162	344	33367.4	50140.4	2717.86	42206.9	-174.76	4657.54	10254.6	65430.2	370.641	G19_B000998	No	No	No	No	No	No	No	No	No	No	No	No	No	No	Yes	Yes	No	No	Yes	Yes
G2	126.561	415310	199470	339	1062264	550792	339	78707.5	-9278.92	1415.06	118778	-20078.5	-11416.6	-8544.63	195813	-1514.14	G2_B000998	No	No	No	No	No	No	Yes	Yes	No	No	No	No	No	No	No	No	No	No	No	No
G20	1291.03	498507	325778	292	527084	353325	292	37331.8	-17003.3	1070.02	138700	-8284.6	-6246.61	9684.04	46331.1	-714.176	G20_B000998	No	No	No	No	No	No	Yes	Yes	No	No	No	No	No	No	No	No	No	No	No	No
G21	1352.88	650630	383705	317	657252	391606	317	106104	-157900	256.214	208036	-25728.7	-26416.9	-3165.87	62724.8	-1097.61	G21_B000998	No	No	No	No	No	No	Yes	Yes	No	No	No	No	No	No	No	No	No	No	No	No
G22	1429.14	377312	180807	331	637302	305134	331	35489.4	42737.6	154.375	322661	-10172.3	-5774.04	4146.31	122232	-74.2918	G22_B000998	No	No	No	No	No	No	No	No	Yes	Yes	No	No	No	No	No	No	Yes	Yes	No	No
G3	216.681	811720	445495	323	780165	393452	323	62840.4	58308.3	121.416	388640	-16849.3	-12440.1	-7758.21	138298	-2149.51	G3_B000998	No	No	No	No	No	No	No	No	Yes	Yes	No	No	No	No	No	No	Yes	Yes	No	No
G4	311.449	352450	252003	277	253047	150680	277	29492.6	-49156.3	-1707.75	674572	-9653.28	1356.75	-4588.54	29399.1	-4455.02	G4_B000998	No	No	No	No	No	No	Yes	Yes	No	No	No	No	No	No	No	No	No	No	No	No
G5	379.307	456294	130497	504	2674548	743532	504	21364.3	-10360.9	2176.4	3171.29	-828.279	1179.84	1562.71	4048.96	694.121	G5_B000998	No	No	No	No	No	No	Yes	Yes	No	No	No	No	No	No	No	No	No	No	No	No
G6	430.06	601832	287278	371	3157352	868637	371	29243	290433	2964.74	5528.16	-7806.15	6498.34	28407.3	310334	-1979.38	G6_B000998	No	No	No	No	No	No	No	No	No	No	No	No	No	No	Yes	Yes	No	No	Yes	Yes
G7	492.579	795140	462964	329	597525	334403	329	26502.5	111650	3193.88	115722	-8374.1	-2030.33	12344.5	191740	-672.569	G7_B000998	No	No	No	No	No	No	No	No	No	No	No	No	No	No	Yes	Yes	No	No	Yes	Yes
G8	584.813	465167	266286	323	1833594	871142	323	26773.1	62944.4	52.1685	149052	-8319.74	4645.71	419.17	131531	-1723.09	G8_B000998	No	No	No	No	No	No	No	No	Yes	Yes	No	No	No	No	No	No	Yes	Yes	No	No
G9	615.586	703453	484234	328	1277102	717833	328	70267.8	81043.6	11216.8	535714	-17076	4188.8	-2744.43	59347.4	-1706.33	G9_B000998	No	No	No	No	No	No	No	No	Yes	Yes	No	No	No	No	No	No	Yes	Yes	No	No
H1	29.413	499908	342362	286	327703	219715	286	25095.7	16340	432.246	72118.7	-6872.11	-3951.88	-1085.41	109041	-381.586	H1_B000998	No	No	No	No	No	No	No	No	Yes	Yes	No	No	No	No	No	No	Yes	Yes	No	No
H10	678.826	424749	287585	285	357715	207642	285	28015.8	-10936.9	732.81	954927	-7492.49	-4414.82	6642.78	36169.8	-7211.7	H10_B000998	No	No	No	No	No	No	Yes	Yes	No	No	No	No	No	No	No	No	No	No	No	No
H11	755.234	697982	421444	319	697899	364983	319	66024.9	-62857.2	3362.03	668692	-16340.6	-10838.3	8722.51	62939.9	-3536.12	H11_B000998	No	No	No	No	No	No	Yes	Yes	No	No	No	No	No	No	No	No	No	No	No	No
H12	814.82	598266	354151	306	353856	213080	306	27573.8	108234	1653.32	65910.4	-6442.06	-4636.6	10099.6	31514.1	-780.687	H12_B000998	No	No	No	No	No	No	No	No	No	No	No	No	No	No	Yes	Yes	No	No	Yes	Yes
H13	868.896	314661	234985	267	224629	140694	267	21515.4	-36146.2	2447.02	594768	-6124.6	-4726.21	-4071.75	42286	-2501.16	H13_B000998	No	No	No	No	No	No	Yes	Yes	No	No	No	No	No	No	No	No	No	No	No	No
H14	924.46	490260	239754	336	3153364	869290	336	50498.6	69395.5	2587.63	174084	-12724.9	-5341.47	-2377.26	93023.6	-1545.48	H14_B000998	No	No	No	No	No	No	No	No	Yes	Yes	No	No	No	No	No	No	Yes	Yes	No	No
H15	967.829	475745	378391	281	412275	249056	281	24359.2	-24188.5	129.284	897727	-6164.29	-4769.4	-4576.94	17373.5	-4793.4	H15_B000998	No	No	No	No	No	No	Yes	Yes	No	No	No	No	No	No	No	No	No	No	No	No
H16	1042.39	542324	320351	308	477464	260924	308	29493.2	-20326.9	1250.31	85398.3	-6244.24	-5206.44	-1843.12	44953	879.358	H16_B000998	No	No	No	No	No	No	Yes	Yes	No	No	No	No	No	No	No	No	No	No	No	No
H17	1081.81	478855	346944	283	807699	530607	283	20943.1	638871	2248.2	9526.81	-6428.24	-1936.94	28388.7	20723.4	-1067.15	H17_B000998	No	No	No	No	No	No	No	No	No	No	No	No	No	No	Yes	Yes	No	No	Yes	Yes
H18	1136.78	580649	390584	302	572973	365588	302	29059.6	39463.2	2551.13	13888.6	-8267.07	-894.272	4161.49	68943.2	-689.937	H18_B000998	No	No	No	No	No	No	No	No	Yes	Yes	No	No	No	No	No	No	Yes	Yes	No	No
H19	1192.39	405380	217608	324	451581	208669	324	22242.2	-34730.8	550.006	460746	49033.3	-3265.28	-4023.85	126810	-3037.85	H19_B000998	No	No	Yes	Yes	No	No	No	No	No	No	No	No	No	No	No	No	No	No	No	No
H2	118.888	191018	164294	241	276060	232732	241	32887.5	15326.6	2732.12	1055.85	-2190.79	7903.44	7749.85	98.3697	608.241	H2_B000998	No	No	No	No	No	No	No	No	No	No	No	No	No	No	No	No	No	No	No	No
H20	1282.35	492394	325704	320	698949	386933	320	21353.1	2134269	6935.92	626.952	-8940.58	1180.95	35961.3	-6419.26	-4391.71	H20_B000998	No	No	No	No	No	No	No	No	No	No	No	No	No	No	No	No	No	No	No	No
H21	1361.19	592843	290492	371	1134789	611451	371	150255	964992	602.249	2507.74	-38218.9	-25559.8	54488.9	-14870.7	2245.72	H21_B000998	No	No	No	No	No	No	No	No	No	No	No	No	No	No	No	No	No	No	No	No
H22	1427.53	493191	343963	294	346515	209903	294	33089.3	-12623.3	263.565	154916	-8384.1	-7471.3	10220.8	31821.7	-52.0292	H22_B000998	No	No	No	No	No	No	Yes	Yes	No	No	No	No	No	No	No	No	No	No	No	No
H3	222.41	567498	391100	296	588950	381450	296	25510.1	122125	1761.23	507794	-6525.75	-4768.43	724.621	61497.3	-2530.76	H3_B000998	No	No	No	No	No	No	No	No	Yes	Yes	No	No	No	No	No	No	Yes	Yes	No	No
H4	296.283	544811	232885	363	2744381	871919	363	38579.3	4469.93	407.238	116365	-8912.73	-4475.26	-3420.88	71176	421.431	H4_B000998	No	No	No	No	No	No	Yes	Yes	No	No	No	No	No	No	No	No	No	No	No	No
H5	380.534	269241	188948	277	251898	172696	277	20887.4	-33868.2	494.314	62226.5	49799.5	-5186.73	-3287.74	51108.7	-969.018	H5_B000998	No	No	Yes	Yes	No	No	No	No	No	No	No	No	No	No	No	No	No	No	No	No
H6	427.084	280845	218744	276	780104	466540	276	30330.4	51813.6	1465.95	1511.63	-8140.53	-354.317	8110.53	10018.8	341.257	H6_B000998	No	No	No	No	No	No	No	No	No	No	Yes	Yes	No	No	No	No	Yes	Yes	No	No
H7	500.187	431341	310858	282	215602	151237	282	30694.1	-49785.1	1736.55	600967	-8011.51	-7016.93	-6144.36	26075.7	-5771.66	H7_B000998	No	No	No	No	No	No	Yes	Yes	No	No	No	No	No	No	No	No	No	No	No	No
H8	583.984	373440	269123	278	181094	121236	278	26642.4	-45992.1	2110.47	678174	-7170.95	-6021.72	-4670.23	17008.6	-6790.12	H8_B000998	No	No	No	No	No	No	Yes	Yes	No	No	No	No	No	No	No	No	No	No	No	No
H9	619.351	899092	476252	336	1697097	866350	336	39284	816897	5072.53	1103.1	-9746.93	850.467	27192.4	327402	-3306.36	H9_B000998	No	No	No	No	No	No	No	No	No	No	No	No	No	No	Yes	Yes	No	No	Yes	Yes
I1	36.0993	300930	201477	275	227192	160999	275	27180.2	-45790	1326.59	584128	-6823.91	-6225.18	-5003.26	39364.8	-3103.94	I1_B000998	No	No	No	No	No	No	Yes	Yes	No	No	No	No	No	No	No	No	No	No	No	No
I10	676.306	656994	413764	311	902482	455480	311	53732.3	137746	350.624	196994	-11719.9	-9122.39	26434.3	30377.4	-791.858	I10_B000998	No	No	No	No	No	No	No	No	No	No	No	No	No	No	Yes	Yes	No	No	Yes	Yes
I11	756.721	652470	431499	297	489118	295875	297	22178.8	22688.7	1601.41	49711.8	-5889.06	-2580.74	16654	66425.1	114.284	I11_B000998	No	No	No	No	No	No	No	No	No	No	No	No	Yes	Yes	No	No	No	No	No	No
I12	813.624	321473	233188	284	380651	257096	284	27870.8	-14868.8	1644.4	25804.1	-6430.15	-3700.13	11651.5	5551.03	40.0535	I12_B000998	No	No	No	No	No	No	Yes	Yes	No	No	No	No	No	No	No	No	No	No	No	No
I13	875.485	603633	387924	311	912710	584594	311	39699.5	-42592.6	-825.02	135116	-10981.6	1523.63	38968.1	67603.3	-2339.89	I13_B000998	No	No	No	No	No	No	Yes	Yes	No	No	No	No	No	No	No	No	No	No	No	No
I14	923.457	623394	366343	312	440932	251299	312	33512.3	17225.8	2377.17	259499	-8952.42	-6515.43	2096.84	115943	-1979.69	I14_B000998	No	No	No	No	No	No	No	No	Yes	Yes	No	No	No	No	No	No	Yes	Yes	No	No
I15	969.071	904722	491336	328	892527	457244	328	33506.1	174904	325.708	31596.9	-9928.76	-1702.99	953.436	214032	-2210.22	I15_B000998	No	No	No	No	No	No	No	No	Yes	Yes	No	No	No	No	No	No	Yes	Yes	No	No
I16	1039.56	566270	348924	321	1155040	711451	321	45763.6	92713	1193.48	2512.56	-11021.8	2787.78	28778.6	4572.45	173.955	I16_B000998	No	No	No	No	No	No	No	No	No	No	No	No	No	No	Yes	Yes	No	No	Yes	Yes
I17	1084.76	414091	293217	282	265811	157744	282	30307.2	-48809.2	2909.46	1126331	-7843.88	-7135.33	-6002.16	11367.9	-10352.5	I17_B000998	No	No	No	No	No	No	Yes	Yes	No	No	No	No	No	No	No	No	No	No	No	No
I18	1135.6	411141	322212	275	235682	166442	275	24289.6	-42473.5	640.883	936302	-6606.28	-4742.92	-5559.86	34178.7	-6814.4	I18_B000998	No	No	No	No	No	No	Yes	Yes	No	No	No	No	No	No	No	No	No	No	No	No
I19	1205.8	613591	350280	333	1436707	647965	333	61909.9	185545	2498.22	516289	-14652.4	-3365.73	-706.512	135812	-4485.26	I19_B000998	No	No	No	No	No	No	No	No	Yes	Yes	No	No	No	No	No	No	Yes	Yes	No	No
I2	115.602	681231	306197	349	2539111	871440	349	68520	132388	1073.03	117151	-17831.2	1337.92	-7338.2	264915	-2449.49	I2_B000998	No	No	No	No	No	No	No	No	Yes	Yes	No	No	No	No	No	No	Yes	Yes	No	No
I20	1278.72	832156	412903	346	1825531	869988	346	27812.8	2273040	464.177	8763.87	-8501.52	1703.48	51396.9	12589.6	-4268.4	I20_B000998	No	No	No	No	No	No	No	No	No	No	No	No	No	No	Yes	Yes	No	No	Yes	Yes
I21	1363.91	605822	351322	308	642164	357308	308	26202	55573.1	1069.07	37080.1	-7955.69	-1101.76	14569.3	162135	-1308.99	I21_B000998	No	No	No	No	No	No	No	No	No	No	No	No	No	No	Yes	Yes	No	No	Yes	Yes
I22	1418.93	496634	281852	325	1268468	701462	325	37233.6	163444	795.69	206911	-9048.2	-6299.77	2485.98	38989.8	-1338.89	I22_B000998	No	No	No	No	No	No	No	No	Yes	Yes	No	No	No	No	No	No	Yes	Yes	No	No
I3	225.537	379859	199223	317	1853594	873873	317	26206.8	166930	2326.33	13647.6	-4833.48	-838.889	6105.49	18686.8	-483.264	I3_B000998	No	No	No	No	No	No	No	No	No	No	Yes	Yes	No	No	No	No	Yes	Yes	No	No
I4	292.14	370168	203029	312	762063	426545	312	31178.9	-2345.34	442.626	109406	-7543.81	-7148.8	-361.864	48696.4	-765.338	I4_B000998	No	No	No	No	No	No	Yes	Yes	No	No	No	No	No	No	No	No	No	No	No	No
I5	385.739	517007	240466	365	3053693	871484	365	116384	84345.7	1363.16	13312.7	-28316.7	-25758	-7442.96	147032	-843.771	I5_B000998	No	No	No	No	No	No	No	No	Yes	Yes	No	No	No	No	No	No	Yes	Yes	No	No
I6	422.076	445952	254930	317	2660890	870776	317	30508.5	79607.5	3452.04	2513.41	-5008.97	2771.82	27046.4	148596	-661.463	I6_B000998	No	No	No	No	No	No	No	No	No	No	No	No	No	No	Yes	Yes	No	No	Yes	Yes
I7	507.822	248116	106239	316	819748	439516	316	23287.8	43360.1	13327.7	218344	-4401.47	8284.4	-1490.91	49340	71.1143	I7_B000998	No	No	No	No	No	No	No	No	Yes	Yes	No	No	No	No	No	No	Yes	Yes	No	No
I8	582.769	685123	384076	324	753060	422877	324	22339.8	38806.4	2359.15	309302	-7941.12	1066.59	-103.054	152898	-1969.36	I8_B000998	No	No	No	No	No	No	No	No	Yes	Yes	No	No	No	No	No	No	Yes	Yes	No	No
I9	620.858	526684	331602	309	588015	306253	309	26778.5	2188966	242.731	-147.477	-10813.1	3461.96	71770.1	-10634.5	-3753.94	I9_B000998	No	No	No	No	No	No	No	No	No	No	No	No	No	No	No	No	No	No	No	No
J1	38.8939	402586	291860	282	355621	230656	282	28917.3	-3374.86	2560.32	907502	-7833.53	-6616.03	-6180.4	22897.2	-9685.43	J1_B000998	No	No	No	No	No	No	Yes	Yes	No	No	No	No	No	No	No	No	No	No	No	No
J10	670.417	479211	384991	276	230320	142305	276	21255.7	-23279.2	587.611	720615	-4957.23	-4210.83	-4436.7	24967.7	-7371.24	J10_B000998	No	No	No	No	No	No	Yes	Yes	No	No	No	No	No	No	No	No	No	No	No	No
J11	758.579	295739	190353	287	396634	259457	287	29743.5	8881.17	454.675	267305	-7681.65	-7164.31	3400.24	25777.1	-637.969	J11_B000998	No	No	No	No	No	No	No	No	Yes	Yes	No	No	No	No	No	No	Yes	Yes	No	No
J12	810.299	814306	459217	327	879062	434193	327	34178.9	923022	994.409	723.135	-10133.9	-4019.18	75994.1	25260.6	-2027.32	J12_B000998	No	No	No	No	No	No	No	No	No	No	No	No	No	No	Yes	Yes	No	No	Yes	Yes
J13	877.393	577045	369556	300	714586	438751	300	34707.1	769174	1593.1	75725.3	-9938.65	-5323.49	64400.8	36880.4	-2634.74	J13_B000998	No	No	No	No	No	No	No	No	No	No	No	No	No	No	Yes	Yes	No	No	Yes	Yes
J14	922.402	588955	387768	301	402874	224328	301	62775.9	2056523	1791.32	277.817	-20086.6	-7308.09	31496.1	-4499.29	-4941.36	J14_B000998	No	No	No	No	No	No	No	No	No	No	No	No	No	No	No	No	No	No	No	No
J15	970.578	432278	296625	286	364028	227382	286	32202.4	-26364.5	2867.24	913269	-8928.94	-5847.2	-5523.48	24277.7	-9383.67	J15_B000998	No	No	No	No	No	No	Yes	Yes	No	No	No	No	No	No	No	No	No	No	No	No
J16	1037.99	738938	469734	305	476912	265516	305	23292.8	1819468	3284.74	4774.78	-9367.35	-47.8615	67855.8	19386.4	-4675.86	J16_B000998	No	No	No	No	No	No	No	No	No	No	No	No	No	No	Yes	Yes	No	No	Yes	Yes
J17	1085.7	323466	224122	276	190766	137725	276	20887.4	-24319.7	1480.2	377299	-5823.04	-4751.51	-3458.88	21499.5	-2535.44	J17_B000998	No	No	No	No	No	No	Yes	Yes	No	No	No	No	No	No	No	No	No	No	No	No
J18	1133.98	345611	238458	281	260667	188093	281	22257.2	-25731.6	-758.552	66872.3	-6636.57	460.854	-2071.78	35495.8	-60.757	J18_B000998	No	No	No	No	No	No	Yes	Yes	No	No	No	No	No	No	No	No	No	No	No	No
J19	1206.72	633709	400000	307	524254	306462	307	58162.1	-24060.2	2520.64	238844	-14578.6	-12119.5	7164.02	66006.3	2.31098	J19_B000998	No	No	No	No	No	No	Yes	Yes	No	No	No	No	No	No	No	No	No	No	No	No
J2	108.909	392606	222124	308	2202541	873016	308	42825.4	285262	824.046	2462.35	-11269	-5485.85	13743	31034.3	-1582.47	J2_B000998	No	No	No	No	No	No	No	No	No	No	No	No	No	No	Yes	Yes	No	No	Yes	Yes
J20	1272.71	575756	274188	347	759130	450099	347	20675.9	28004.5	218.569	19598.6	-5128.56	-2813.6	6727.96	72636.2	-1558.39	J20_B000998	No	No	No	No	No	No	No	No	No	No	Yes	Yes	No	No	No	No	Yes	Yes	No	No
J21	1365.39	874206	518467	329	1079968	564333	329	24992.1	70928.2	3667.89	42705.6	-8648.56	2720.81	15612.9	194299	-2017.69	J21_B000998	No	No	No	No	No	No	No	No	No	No	No	No	No	No	Yes	Yes	No	No	Yes	Yes
J22	1410.86	883276	492239	333	1665544	824696	333	46132.4	2164210	2766.04	4828.28	-15994.2	3587.7	-8204.3	65671.4	-4735.75	J22_B000998	No	No	No	No	No	No	No	No	Yes	Yes	No	No	No	No	No	No	Yes	Yes	No	No
J3	234.906	875448	489271	323	730712	388639	323	36851.3	1249289	727.088	2253.44	-12287.7	3190.27	79313.4	44429.1	-2536.86	J3_B000998	No	No	No	No	No	No	No	No	No	No	No	No	No	No	Yes	Yes	No	No	Yes	Yes
J4	285.324	367136	226262	287	684590	439162	287	37384.2	-41477.3	3828.84	844960	-9778.74	7073.72	-5308.28	10899.2	-4804.8	J4_B000998	No	No	No	No	No	No	Yes	Yes	No	No	No	No	No	No	No	No	No	No	No	No
J5	388.301	464824	193070	405	3469539	872644	405	45255.9	528834	8820.78	8942.47	-8181.09	21345.2	121018	160127	8727.96	J5_B000998	Yes	Yes	No	No	No	No	No	No	No	No	No	No	No	No	No	No	No	No	No	No
J6	421.132	846059	469869	327	982566	477986	327	43694.2	19673.8	952.893	557584	-13359	-5820.31	2049.7	286174	-4116.13	J6_B000998	No	No	No	No	No	No	No	No	Yes	Yes	No	No	No	No	No	No	Yes	Yes	No	No
J7	510.425	954521	506014	344	892079	438004	344	44838.7	2353858	-3914.63	6544.62	-15415	1678.65	38446.3	2948.82	-5202.24	J7_B000998	No	No	No	No	No	No	No	No	No	No	No	No	No	No	No	No	No	No	No	No
J8	571.452	410664	163568	369	1279098	552947	369	29062	-10198.3	1916.72	8738.05	-4853.01	-121.416	13289.8	39493.2	-1126.51	J8_B000998	No	No	No	No	No	No	Yes	Yes	No	No	No	No	No	No	No	No	No	No	No	No
J9	625.666	408107	234764	325	3488789	865215	325	31834.1	186759	3411.29	13642.5	-7671.47	17507.7	4767.29	119794	107.065	J9_B000998	No	No	No	No	No	No	No	No	Yes	Yes	No	No	No	No	No	No	Yes	Yes	No	No
K1	44.7903	494385	309710	298	385307	241297	298	35107.8	1877222	1444.19	15245.1	-11142.8	-3221	47293.1	32023	-3820.25	K1_B000998	No	No	No	No	No	No	No	No	No	No	No	No	No	No	Yes	Yes	No	No	Yes	Yes
K10	668.006	502343	254328	339	2538550	870733	339	49216.7	14996.9	2424.11	169853	-14026.5	-3776.55	-3545.26	333902	-1410.45	K10_B000998	No	No	No	No	No	No	No	No	Yes	Yes	No	No	No	No	No	No	Yes	Yes	No	No
K11	764.095	554175	382669	292	542420	352660	292	35978.5	91202.3	252.74	249987	-9346.06	-7069.42	-2410.3	88646.3	-171.683	K11_B000998	No	No	No	No	No	No	No	No	Yes	Yes	No	No	No	No	No	No	Yes	Yes	No	No
K12	804.495	416751	329323	273	180282	126531	273	22817	-27767.7	1063.21	477252	-5693.44	-5169.85	-3441.35	23204.8	-2371.49	K12_B000998	No	No	No	No	No	No	Yes	Yes	No	No	No	No	No	No	No	No	No	No	No	No
K13	878.68	556439	347885	301	408609	260664	301	36313.9	33870.1	1579.06	11408	-9885.68	-4997.61	26586.3	33636.6	-442.883	K13_B000998	No	No	No	No	No	No	No	No	No	No	No	No	Yes	Yes	No	No	No	No	No	No
K14	921.183	466577	368660	277	195416	136218	277	22289.2	-31710	289.792	794737	-6240.42	-5129.99	-4712.87	9021.69	-4104.08	K14_B000998	No	No	No	No	No	No	Yes	Yes	No	No	No	No	No	No	No	No	No	No	No	No
K15	975.616	430273	111401	484	3329690	853858	484	38566.2	381300	7005.19	5218.27	-4284.56	20262.5	54290.9	9291.08	569.713	K15_B000998	No	No	No	No	No	No	No	No	No	No	No	No	No	No	Yes	Yes	No	No	Yes	Yes
K16	1036.59	360450	262947	275	275043	201268	275	22327.7	-38261.4	700.257	105274	142897	-5150.21	-3053.86	167456	1053.49	K16_B000998	No	No	Yes	Yes	No	No	No	No	No	No	No	No	No	No	No	No	No	No	No	No
K17	1087.91	495184	295953	302	631408	388848	302	26523	2409.23	660.152	93607.6	-7318.13	-952.128	4440.85	65565.1	-164.842	K17_B000998	No	No	No	No	No	No	Yes	Yes	No	No	No	No	No	No	No	No	No	No	No	No
K18	1129.95	794870	365467	350	2586888	872375	350	26795.4	117958	4453.98	40262.7	-4137.56	8175.37	25840.5	318436	-2166.11	K18_B000998	No	No	No	No	No	No	No	No	No	No	No	No	No	No	Yes	Yes	No	No	Yes	Yes
K19	1211.31	443123	334855	277	197096	146532	277	27744.2	-47114.8	1604.72	751646	-6744.15	-5124.62	-5060.93	15851.7	-4720.07	K19_B000998	No	No	No	No	No	No	Yes	Yes	No	No	No	No	No	No	No	No	No	No	No	No
K2	103.186	567234	334520	314	1079160	558538	314	25785.4	2089627	-83.4008	-828.457	-11531.4	8958.43	39587.8	64632.2	-3938.29	K2_B000998	No	No	No	No	No	No	No	No	No	No	No	No	No	No	Yes	Yes	No	No	Yes	Yes
K20	1271.3	247649	187641	261	476572	320076	261	33424.1	18058.8	4201.07	321.219	-1773.87	5164.23	9170.63	4674.19	-271.98	K20_B000998	No	No	No	No	No	No	No	No	No	No	Yes	Yes	No	No	No	No	Yes	Yes	No	No
K21	1366.3	391737	290015	275	233384	145245	275	28125.3	55875.1	1074.04	32982.1	-6603.43	-5268.4	-2905.71	14302.4	-1707.15	K21_B000998	No	No	No	No	No	No	No	No	Yes	Yes	No	No	No	No	No	No	Yes	Yes	No	No
K22	1409.14	728161	435163	308	696196	417390	308	24058.6	222902	2523.76	29556.9	-6135.38	-1509.39	18880.3	136523	76.4036	K22_B000998	No	No	No	No	No	No	No	No	No	No	No	No	No	No	Yes	Yes	No	No	Yes	Yes
K3	240.933	575480	385828	305	741496	485748	305	47382.3	157690	689.775	34720.1	-10802.6	-4539.75	-2413.69	116664	-581.742	K3_B000998	No	No	No	No	No	No	No	No	Yes	Yes	No	No	No	No	No	No	Yes	Yes	No	No
K4	280.377	776862	417206	330	738222	404293	330	27988.1	-11233.5	501.891	154640	-8613.64	-2067.81	-3045.22	86077.7	-299.7	K4_B000998	No	No	No	No	No	No	Yes	Yes	No	No	No	No	No	No	No	No	No	No	No	No
K5	393.368	368951	190221	332	1152808	663892	332	62143.6	43336.3	1082.64	534849	-17957.9	-2740.17	-945.621	126701	-1363.03	K5_B000998	No	No	No	No	No	No	No	No	Yes	Yes	No	No	No	No	No	No	Yes	Yes	No	No
K6	419.729	873276	500940	328	832269	460410	328	22399.8	68245	76.8222	301738	-8419.33	231.105	-1614.82	297570	-2366.42	K6_B000998	No	No	No	No	No	No	No	No	Yes	Yes	No	No	No	No	No	No	Yes	Yes	No	No
K7	512.311	473129	335499	309	2695103	872838	309	26273	385889	3709.57	158986	-4313.89	5498.47	24419	309736	-2960.23	K7_B000998	No	No	No	No	No	No	No	No	No	No	No	No	No	No	Yes	Yes	No	No	Yes	Yes
K8	566.633	476193	350241	284	261413	173291	284	59368.1	-77496.1	481.386	1083296	-15043.5	-15190.7	-10514.3	4355.16	-9846.52	K8_B000998	No	No	No	No	No	No	Yes	Yes	No	No	No	No	No	No	No	No	No	No	No	No
K9	628.461	396068	223134	322	836458	470798	322	33371.6	19856.4	362.99	323096	-9291.76	-4996.86	39970.4	86586.3	-423.19	K9_B000998	No	No	No	No	No	No	No	No	No	No	No	No	Yes	Yes	No	No	No	No	No	No
L1	61.0993	716100	330541	346	1534061	805610	346	27323.7	6347.87	1277.8	163146	-6585	-3292.49	-2342.44	85377.4	90.6036	L1_B000998	No	No	No	No	No	No	No	No	No	No	No	No	No	No	No	No	No	No	No	No
L10	662.909	522951	331421	294	504438	325509	294	38962	37564.3	2802.59	188615	-8960	-4601.96	16108.8	47592.6	-931.775	L10_B000998	No	No	No	No	No	No	No	No	No	No	No	No	Yes	Yes	No	No	No	No	No	No
L11	766.746	763691	380537	366	2782799	871518	366	22072.5	398212	7249.15	208471	-7647.86	12156.6	2138.27	723220	-1514.17	L11_B000998	No	No	No	No	No	No	No	No	Yes	Yes	No	No	No	No	No	No	Yes	Yes	No	No
L12	800.308	373974	252185	282	183713	142012	282	23364.1	-39274.3	1271.7	744801	-5492.18	-5821.46	-4059.5	11380.3	-4432.03	L12_B000998	No	No	No	No	No	No	Yes	Yes	No	No	No	No	No	No	No	No	No	No	No	No
L13	883.908	668981	412428	309	571106	329008	309	28087.4	51564.2	1016.26	366798	-6846.87	-3865.23	2075.59	90861.6	-710.497	L13_B000998	No	No	No	No	No	No	No	No	Yes	Yes	No	No	No	No	No	No	Yes	Yes	No	No
L14	918.743	527219	356371	321	666522	477492	321	35577.3	11195.3	579.798	19511.7	-7219.15	-7534.92	1640.67	20548.1	-114.64	L14_B000998	No	No	No	No	No	No	No	No	Yes	Yes	No	No	No	No	No	No	Yes	Yes	No	No
L15	977.306	443948	293645	285	299222	195138	285	31859	166076	3168.35	270641	-7486.27	-7079.8	1909.19	16398.8	182.151	L15_B000998	No	No	No	No	No	No	No	No	Yes	Yes	No	No	No	No	No	No	Yes	Yes	No	No
L16	1026.52	495786	221576	365	2941991	872101	365	27537.3	121252	7338.29	5273.8	-3990.78	4826.6	48405.7	7972.48	1566.15	L16_B000998	No	No	No	No	No	No	No	No	No	No	No	No	No	No	Yes	Yes	No	No	Yes	Yes
L17	1089.93	842339	459493	341	964540	536628	341	27671	209712	2039.8	374783	-9463.55	3453.69	26989.3	126276	-3073.2	L17_B000998	No	No	No	No	No	No	No	No	No	No	No	No	No	No	Yes	Yes	No	No	Yes	Yes
L18	1127.44	431466	292282	307	676568	407149	307	37938.9	12332	1165.07	372798	-9928.3	-6694.25	-3440.29	72618.7	-3827.18	L18_B000998	No	No	No	No	No	No	No	No	Yes	Yes	No	No	No	No	No	No	Yes	Yes	No	No
L19	1219.07	517265	367368	292	413535	250769	292	33343.4	302639	1564.02	646901	-9246.94	-6571.18	-190.393	69379.1	-3304.51	L19_B000998	No	No	No	No	No	No	No	No	Yes	Yes	No	No	No	No	No	No	Yes	Yes	No	No
L2	101.927	587953	283868	337	2768918	872412	337	51904.5	137954	2889.34	83666.5	-14740.7	-1655.23	-1.36573	176721	-1079.06	L2_B000998	No	No	No	No	No	No	No	No	Yes	Yes	No	No	No	No	No	No	Yes	Yes	No	No
L20	1265.11	474124	328064	284	289595	187730	284	36588.9	-47704	3246.84	1050575	-10236.3	-4805.19	-7050.43	14266.1	-7920.86	L20_B000998	No	No	No	No	No	No	Yes	Yes	No	No	No	No	No	No	No	No	No	No	No	No
L21	1367.87	327923	211384	292	540713	321220	292	29429.9	64836.7	2832.14	86305.1	-7412.98	-5457.72	3525.34	34398.4	-848.253	L21_B000998	No	No	No	No	No	No	No	No	Yes	Yes	No	No	No	No	No	No	Yes	Yes	No	No
L22	1407.32	650538	370220	319	521127	281861	319	27965.5	2163342	-1405.76	14104.3	-13281.1	6690.79	67569.7	101445	-4691.84	L22_B000998	No	No	No	No	No	No	No	No	No	No	No	No	No	No	Yes	Yes	No	No	Yes	Yes
L3	242.151	285219	171928	287	623925	388479	287	30115.2	-46586.2	-1241.8	39197.6	47462.3	2989.88	-3525.86	68697	-924.879	L3_B000998	No	No	Yes	Yes	No	No	No	No	No	No	No	No	No	No	No	No	No	No	No	No
L4	279.394	847005	461947	339	1076650	531972	339	40560	297161	1092.03	6258.82	-10895.6	-2431.49	31788.8	67720.3	-2016.99	L4_B000998	No	No	No	No	No	No	No	No	No	No	No	No	No	No	Yes	Yes	No	No	Yes	Yes
L5	394.502	830680	511632	320	602753	345160	320	27314.7	2091551	-1691.63	-741.904	-10182.8	608.65	57500.7	59292.2	-4612.54	L5_B000998	No	No	No	No	No	No	No	No	No	No	No	No	No	No	Yes	Yes	No	No	Yes	Yes
L6	418.329	557630	386129	303	547799	322169	303	39038.8	-46797.3	1163.45	489220	-9433.61	-5459.91	3502.61	71661.7	-1479.38	L6_B000998	No	No	No	No	No	No	Yes	Yes	No	No	No	No	No	No	No	No	No	No	No	No
L7	515.636	746006	427997	320	879974	548763	320	39896.9	30649.8	668.946	106132	-11251.2	-6265.19	39639.6	141743	24.2095	L7_B000998	No	No	No	No	No	No	No	No	No	No	No	No	Yes	Yes	No	No	No	No	No	No
L8	564.556	366850	246241	281	264228	190933	281	22552.8	-26899.2	315.144	650322	-6344.2	-4570.54	-3492.16	32153.1	-5254.08	L8_B000998	No	No	No	No	No	No	Yes	Yes	No	No	No	No	No	No	No	No	No	No	No	No
L9	632.747	284045	144118	307	1451777	867796	307	40757.9	-26334.1	2912.74	87320.6	-10536.7	-5811.69	862.648	76240.7	-633.739	L9_B000998	No	No	No	No	No	No	Yes	Yes	No	No	No	No	No	No	No	No	No	No	No	No
M1	62.8411	401894	302509	276	211395	152643	276	31537.7	-50867	518.57	551751	-6707.95	-7117.09	-4763.43	27627.9	-4235.39	M1_B000998	No	No	No	No	No	No	Yes	Yes	No	No	No	No	No	No	No	No	No	No	No	No
M10	661.955	885401	450287	358	1867346	868131	358	36437.9	768934	3651.43	3887.18	-2688.86	7133.72	61460.5	46573.5	5874.98	M10_B000998	Yes	Yes	No	No	No	No	No	No	No	No	No	No	No	No	No	No	No	No	No	No
M11	769.322	494239	289150	308	517559	264919	308	21732.1	83173.9	1638.13	214513	-5782.6	3375.23	6362.39	116490	-2214.57	M11_B000998	No	No	No	No	No	No	No	No	No	No	Yes	Yes	No	No	No	No	Yes	Yes	No	No
M12	798.595	736079	408371	327	1952005	874545	327	37055.5	254815	378.674	10873.6	-10797.3	-4069.7	53373.1	110933	-1278.26	M12_B000998	No	No	No	No	No	No	No	No	No	No	No	No	No	No	Yes	Yes	No	No	Yes	Yes
M13	888.221	445181	252134	317	874612	461655	317	52956.2	-5475.54	1609.65	28971.3	-12476.5	-9466.06	10717.1	5752.43	-67.7454	M13_B000998	No	No	No	No	No	No	Yes	Yes	No	No	No	No	No	No	No	No	No	No	No	No
M14	913.798	721746	443948	314	785357	404832	314	22826.9	27761.8	193.385	355944	-6770.6	-1864.84	44514.6	122928	109.807	M14_B000998	No	No	No	No	No	No	No	No	No	No	No	No	Yes	Yes	No	No	No	No	No	No
M15	980.161	549181	389959	285	324282	208830	285	23519.7	18630.1	3102.69	265242	-6229.38	-4703.7	5832.31	57823.6	-1486.37	M15_B000998	No	No	No	No	No	No	No	No	No	No	Yes	Yes	No	No	No	No	Yes	Yes	No	No
M16	1011.83	448980	249695	335	1784311	872897	335	39266.1	508899	4358.49	272132	-9851.91	2124.35	5619.37	70059.1	-1749.56	M16_B000998	No	No	No	No	No	No	No	No	No	No	Yes	Yes	No	No	No	No	Yes	Yes	No	No
M17	1096.13	720336	376113	324	946422	572537	324	35894.5	-10167.8	173.09	8580.98	-7245.82	-4954.78	6196.4	65260.1	1442.64	M17_B000998	No	No	No	No	No	No	Yes	Yes	No	No	No	No	No	No	No	No	No	No	No	No
M18	1125.54	687902	328354	414	3171477	867376	414	70146.4	-14700	1628.08	8022.33	-15646.6	-5918.34	16437.4	34174.1	-482.843	M18_B000998	No	No	No	No	No	No	Yes	Yes	No	No	No	No	No	No	No	No	No	No	No	No
M19	1220.46	307328	237200	267	196762	112837	267	25285	161892	125.802	107859	-6406.67	-6286.44	5633.99	10239	-741.648	M19_B000998	No	No	No	No	No	No	No	No	No	No	Yes	Yes	No	No	No	No	Yes	Yes	No	No
M2	100.422	725133	402246	334	960341	488932	334	25464.4	95880.4	646.616	7190.07	-7294.75	925.705	6970.45	58047.4	-385.003	M2_B000998	No	No	No	No	No	No	No	No	No	No	Yes	Yes	No	No	No	No	Yes	Yes	No	No
M20	1261.78	411611	275824	283	309289	208228	283	35853.5	8144.07	457.55	513610	-9058.23	-8403.33	-6489.71	37459.8	-6190.51	M20_B000998	No	No	No	No	No	No	No	No	Yes	Yes	No	No	No	No	No	No	Yes	Yes	No	No
M21	1375.28	853879	475021	331	966319	491404	331	20934.6	117532	2401.03	691238	-6530.84	3698.28	4549.98	230731	-4857.04	M21_B000998	No	No	No	No	No	No	No	No	Yes	Yes	No	No	No	No	No	No	Yes	Yes	No	No
M22	1393.8	320225	177925	327	736231	389023	327	40265.5	-36668.9	-483.851	19105.4	-12887.2	1914.17	255.751	53819.1	-667.565	M22_B000998	No	No	No	No	No	No	Yes	Yes	No	No	No	No	No	No	No	No	No	No	No	No
M3	244.306	338756	257482	274	242418	150910	274	32766.2	-55388.5	866.894	585722	-8132.31	-7865.17	-5473.38	19372.7	-4234.15	M3_B000998	No	No	No	No	No	No	Yes	Yes	No	No	No	No	No	No	No	No	No	No	No	No
M4	275.214	518451	400350	283	314698	217806	283	28298.3	534751	2672.57	308996	-8444.98	-4435.96	-2552.64	81398	-2647.37	M4_B000998	No	No	No	No	No	No	No	No	Yes	Yes	No	No	No	No	No	No	Yes	Yes	No	No
M5	396.801	409705	310808	278	233894	139877	278	21805.4	-36839.1	401.012	737449	-5380.34	-4775.8	-3861.55	16694.6	-4690.55	M5_B000998	No	No	No	No	No	No	Yes	Yes	No	No	No	No	No	No	No	No	No	No	No	No
M6	416.89	484817	253445	319	584579	338432	319	40572.6	1918.94	1837.16	151123	-10088.1	-8356.85	-1596.42	34310.1	-714.83	M6_B000998	No	No	No	No	No	No	Yes	Yes	No	No	No	No	No	No	No	No	No	No	No	No
M7	522.057	479607	283198	308	549953	338303	308	86684.5	80040.7	927.345	361346	-22396.7	-16368.1	11779.2	77870.1	-2835.57	M7_B000998	No	No	No	No	No	No	No	No	No	No	No	No	No	No	Yes	Yes	No	No	Yes	Yes
M8	560.894	359727	303676	267	869864	659179	267	22454.3	-35679.1	423.449	14573.5	-2150.58	-4611.94	-3110.21	4888.85	265.15	M8_B000998	No	No	No	No	No	No	Yes	Yes	No	No	No	No	No	No	No	No	No	No	No	No
M9	633.963	800845	435777	327	648513	373863	327	20924.5	21989.9	787.41	118500	-4412.34	-798.908	4281.29	79846	-159.541	M9_B000998	No	No	No	No	No	No	No	No	Yes	Yes	No	No	No	No	No	No	Yes	Yes	No	No
N1	64.2887	364017	212386	296	379888	244252	296	32388.2	18744.9	2846.25	143576	-8159.09	-8040.78	-713.052	48848.6	-774.759	N1_B000998	No	No	No	No	No	No	No	No	Yes	Yes	No	No	No	No	No	No	Yes	Yes	No	No
N10	654.014	502587	301666	306	1672427	869813	306	33750	876692	4565.23	34623.7	-2286.8	10875.5	25171.1	248374	-2731.41	N10_B000998	No	No	No	No	No	No	No	No	No	No	No	No	No	No	Yes	Yes	No	No	Yes	Yes
N11	775.881	429704	333178	275	218218	138113	275	23860.9	-40902.2	1751.86	797172	-6493.92	-5479.68	-4966.18	17469.5	-8516.26	N11_B000998	No	No	No	No	No	No	Yes	Yes	No	No	No	No	No	No	No	No	No	No	No	No
N12	797.45	457117	313419	289	312572	191964	289	38345.3	192122	1716.79	208572	-10133	-7519.31	9956.77	52549.9	-2045.03	N12_B000998	No	No	No	No	No	No	No	No	No	No	Yes	Yes	No	No	No	No	Yes	Yes	No	No
N13	890.305	405504	246163	292	298086	186744	292	25853	1923619	3095.28	2565.55	-9000.55	-2484.94	10217.8	10114.2	-4666.06	N13_B000998	No	No	No	No	No	No	No	No	No	No	No	No	No	No	Yes	Yes	No	No	Yes	Yes
N14	911.764	536566	292568	343	3075890	870274	343	25109.8	69216.5	1493.39	66100.8	-3300.47	2032.99	122.808	120818	379.399	N14_B000998	No	No	No	No	No	No	No	No	Yes	Yes	No	No	No	No	No	No	Yes	Yes	No	No
N15	993.253	640342	380281	308	577976	337034	308	24412.2	96642.6	775.572	61906.4	-6025.8	-3396.57	9733.68	32322.8	86.8994	N15_B000998	No	No	No	No	No	No	No	No	No	No	Yes	Yes	No	No	No	No	Yes	Yes	No	No
N16	1009.16	529926	288376	339	848694	436062	339	20760.9	104648	724.913	190655	-4201.81	-4467.79	7840.4	36400.2	-1521.41	N16_B000998	No	No	No	No	No	No	No	No	No	No	Yes	Yes	No	No	No	No	Yes	Yes	No	No
N17	1102.29	635639	417208	300	386916	217784	300	32549.4	122791	2206.36	1186500	-10398.6	-5433.4	-5449.76	96662.1	-10332.4	N17_B000998	No	No	No	No	No	No	No	No	Yes	Yes	No	No	No	No	No	No	Yes	Yes	No	No
N18	1116.36	539667	339229	306	528027	313718	306	21612.8	76839	2440.96	261429	-7396.32	-492.266	59204.2	105563	-211.721	N18_B000998	No	No	No	No	No	No	No	No	No	No	No	No	No	No	Yes	Yes	No	No	Yes	Yes
N19	1222.03	436695	255539	321	1268642	744491	321	24518.8	-13392.2	-309.158	79133.6	-6683.67	2826.18	-1709.42	56787.4	482.108	N19_B000998	No	No	No	No	No	No	Yes	Yes	No	No	No	No	No	No	No	No	No	No	No	No
N2	95.1749	781594	367071	355	1537055	751293	355	25080.2	11397.1	6551.82	2696.86	-7471.52	12842.3	40156.1	13343.6	6544.9	N2_B000998	Yes	Yes	No	No	No	No	No	No	No	No	No	No	No	No	No	No	No	No	No	No
N20	1252.35	570399	286521	348	2526439	873492	348	31562.5	73245.3	1044.94	60778.1	-9318.5	1017.24	-278.416	129102	831.956	N20_B000998	No	No	No	No	No	No	No	No	Yes	Yes	No	No	No	No	No	No	Yes	Yes	No	No
N21	1379.43	966559	468628	352	755331	350803	352	41323.8	53876.4	1437.3	2912.14	-12026.4	32.7714	83954.9	-7857.72	13671.3	N21_B000998	Yes	Yes	No	No	No	No	No	No	No	No	No	No	No	No	No	No	No	No	No	No
N22	1392.23	567610	332602	321	620243	352877	321	23490	41710.3	2907.08	278651	-6431.29	-867.564	4706.71	171879	-2266.44	N22_B000998	No	No	No	No	No	No	No	No	Yes	Yes	No	No	No	No	No	No	Yes	Yes	No	No
N3	246.891	1139755	661845	396	910748	327769	396	113481	2150787	1593.65	107950	-34862.3	-15480.8	1164.49	77776.1	-5021.98	N3_B000998	No	No	No	No	No	No	No	No	Yes	Yes	No	No	No	No	No	No	Yes	Yes	No	No
N4	267.212	794139	549843	302	816252	566078	302	31524.3	1796632	204.578	8688.46	-10096.1	1426.65	56925.3	21682.3	-4441.33	N4_B000998	No	No	No	No	No	No	No	No	No	No	No	No	No	No	Yes	Yes	No	No	Yes	Yes
N5	400.954	398385	246795	290	288330	185284	290	28885.6	-40482	3154.77	1508437	-8498.57	-6389.77	-4282.15	22578.1	-10238.2	N5_B000998	No	No	No	No	No	No	Yes	Yes	No	No	No	No	No	No	No	No	No	No	No	No
N6	414.289	273895	157135	301	387464	231959	301	21872.7	35048.8	2562.57	279361	-5515.41	-4146.98	5629.11	6524.98	-2778.06	N6_B000998	No	No	No	No	No	No	No	No	No	No	Yes	Yes	No	No	No	No	Yes	Yes	No	No
N7	525.732	370280	203277	302	605152	342064	302	28505.5	-8315.68	238.347	21503	-6514.52	-6618.76	1509.56	9987.94	62.8531	N7_B000998	No	No	No	No	No	No	Yes	Yes	No	No	No	No	No	No	No	No	No	No	No	No
N8	558.57	763575	412927	339	2300085	874712	339	23597.9	447452	23409.8	15539.6	-7572.6	10245.4	81419	163407	12305.3	N8_B000998	Yes	Yes	No	No	No	No	No	No	No	No	No	No	No	No	No	No	No	No	No	No
N9	636.615	655055	415763	314	875391	453154	314	54241	-43312.6	118.582	178159	-15048.7	-10061.4	-1483.88	115529	1448.45	N9_B000998	No	No	No	No	No	No	Yes	Yes	No	No	No	No	No	No	No	No	No	No	No	No
O1	70.4649	597572	334034	340	1066090	621815	340	39666.8	38192.1	2987.39	78046.3	-13537.5	22726.9	6986.6	98339	-1456.04	O1_B000998	No	No	No	No	No	No	No	No	No	No	Yes	Yes	No	No	No	No	Yes	Yes	No	No
O10	648.878	433488	338493	277	227273	129278	277	23520.1	-33528.1	741.293	406090	-6616.29	-5364.04	-3511.97	27406.3	-340.529	O10_B000998	No	No	No	No	No	No	Yes	Yes	No	No	No	No	No	No	No	No	No	No	No	No
O11	776.942	468857	316334	296	519982	314896	296	23769	1237.37	546.291	326315	-7183.85	-3590.44	7420.73	91545.2	-156.48	O11_B000998	No	No	No	No	No	No	Yes	Yes	No	No	No	No	No	No	No	No	No	No	No	No
O12	786.611	802953	480428	337	2072788	872399	337	39332.6	93322	622.44	752.479	-8936.34	-4000.38	638.097	49949	-30.9031	O12_B000998	No	No	No	No	No	No	No	No	Yes	Yes	No	No	No	No	No	No	Yes	Yes	No	No
O13	894.092	444155	243905	321	915068	560116	321	48498.3	54912.4	2241.75	183235	-13922.4	-5317.96	-3592.73	85621.6	-1157.89	O13_B000998	No	No	No	No	No	No	No	No	Yes	Yes	No	No	No	No	No	No	Yes	Yes	No	No
O14	910.307	315999	211928	275	211958	157400	275	55122.1	-89963.7	2278.07	833907	-13480.9	-14338	-9051.78	8979.25	-5047.03	O14_B000998	No	No	No	No	No	No	Yes	Yes	No	No	No	No	No	No	No	No	No	No	No	No
O15	999.707	387272	236156	299	664068	382264	299	36737.5	122648	1665.59	195147	-10040.6	-5431.38	-1938.99	68370.3	-603.43	O15_B000998	No	No	No	No	No	No	No	No	Yes	Yes	No	No	No	No	No	No	Yes	Yes	No	No
O16	1008.12	450451	297716	289	446516	272795	289	21395.7	90824.7	2223.04	1082441	-6353.84	-2829.72	-4570.53	40309.7	-7726.88	O16_B000998	No	No	No	No	No	No	No	No	Yes	Yes	No	No	No	No	No	No	Yes	Yes	No	No
O17	1105.11	802773	387247	382	1975315	851028	382	40746.8	701175	3721.78	8015.19	-10367.7	8480.39	61419.5	155199	3479.96	O17_B000998	Yes	Yes	No	No	No	No	No	No	No	No	No	No	No	No	No	No	No	No	No	No
O18	1113.88	373380	172182	341	982382	484071	341	22267	-11282	-95.0332	31047.7	-8540.64	4639.47	3060.89	93589.7	-1260.78	O18_B000998	No	No	No	No	No	No	Yes	Yes	No	No	No	No	No	No	No	No	No	No	No	No
O19	1226.61	356397	240252	282	199364	141291	282	25302.4	-43503.8	141.245	907778	-6637.43	-6903.95	-5252.78	15049.8	-6679.59	O19_B000998	No	No	No	No	No	No	Yes	Yes	No	No	No	No	No	No	No	No	No	No	No	No
O2	93.6438	266360	152333	288	435700	280161	288	28062.1	-13581.4	2334.22	63481.1	-6497.57	-6184.31	3204.61	36080.1	479.445	O2_B000998	No	No	No	No	No	No	Yes	Yes	No	No	No	No	No	No	No	No	No	No	No	No
O20	1248.7	465224	351623	282	222912	143845	282	30611.7	-45558.2	3350.39	289043	-6952.34	-6714.11	-5050.89	52978	-1989.65	O20_B000998	No	No	No	No	No	No	Yes	Yes	No	No	No	No	No	No	No	No	No	No	No	No
O21	1383.72	389868	156908	347	1883494	826510	347	22037	62157.1	4051.8	97138.5	-6408.54	548.861	19651.8	89767.3	871.521	O21_B000998	No	No	No	No	No	No	No	No	No	No	No	No	No	No	Yes	Yes	No	No	Yes	Yes
O22	1390.18	813368	487650	321	752816	365413	321	68945.1	-64368.9	1673.01	795952	-17958.5	-13074.9	-10238.6	145236	-4455.01	O22_B000998	No	No	No	No	No	No	Yes	Yes	No	No	No	No	No	No	No	No	No	No	No	No
O3	254.181	736485	473249	317	500571	277510	317	37075.9	87113	1702.87	15718.9	-11096.2	-1687.21	24861.5	172616	-999.844	O3_B000998	No	No	No	No	No	No	No	No	No	No	No	No	No	No	Yes	Yes	No	No	Yes	Yes
O4	260.423	623916	381496	308	996437	561835	308	35702.1	-35232.6	2475.14	96059.1	-8766.77	-804.646	1832.27	138673	-1364.6	O4_B000998	No	No	No	No	No	No	Yes	Yes	No	No	No	No	No	No	No	No	No	No	No	No
O5	402.388	602890	365578	302	561302	330950	302	49621	-15562.9	785.117	28909.7	-13566.7	-10063.2	10512.5	134229	475.519	O5_B000998	No	No	No	No	No	No	Yes	Yes	No	No	No	No	No	No	No	No	No	No	No	No
O6	412.883	735945	419956	331	1431389	570252	331	38109.3	235470	3113.51	58430.8	-14041.4	21004.1	16000.7	210991	-657.011	O6_B000998	No	No	No	No	No	No	No	No	No	No	No	No	No	No	Yes	Yes	No	No	Yes	Yes
O7	529.295	724071	432668	322	1515989	870139	322	45581.5	429016	460.09	13278.3	-12118.9	-6934.39	19958.4	153712	-2016.09	O7_B000998	No	No	No	No	No	No	No	No	No	No	No	No	No	No	Yes	Yes	No	No	Yes	Yes
O8	553.317	312895	183982	289	646765	407776	289	40915.3	263573	2337.47	72625.4	-10958.9	-4719.11	20336.4	24127.4	-1368.46	O8_B000998	No	No	No	No	No	No	No	No	No	No	No	No	No	No	Yes	Yes	No	No	Yes	Yes
O9	642.05	823631	414120	345	754814	343152	345	45482.2	37140.8	1778.27	60789.7	-11776.7	-6495.37	665.212	153266	-846.347	O9_B000998	No	No	No	No	No	No	No	No	Yes	Yes	No	No	No	No	No	No	Yes	Yes	No	No
P1	72.9167	757434	385060	346	860473	420409	346	37876.2	-7409.29	669.327	5174.84	-9319.9	-5523.86	-2744.91	112325	-1401.06	P1_B000998	No	No	No	No	No	No	Yes	Yes	No	No	No	No	No	No	No	No	No	No	No	No
P10	644.486	793924	375568	364	1342306	617680	364	27725.1	440276	1536.26	3377.3	-8971.68	2808.3	71344.8	121312	5312.59	P10_B000998	Yes	Yes	No	No	No	No	No	No	No	No	No	No	No	No	No	No	No	No	No	No
P11	780.407	454113	352022	276	209044	151166	276	29533.2	28413.3	697.361	557733	-7633.56	-6580.34	-5900.48	31202.7	-3286.39	P11_B000998	No	No	No	No	No	No	No	No	Yes	Yes	No	No	No	No	No	No	Yes	Yes	No	No
P12	783.271	458435	294321	303	516841	331718	303	25506	-5483.36	4433.89	194227	-8431.17	14705.5	7625.84	78901.5	-2086.63	P12_B000998	No	No	No	No	No	No	Yes	Yes	No	No	No	No	No	No	No	No	No	No	No	No
P13	896.271	733943	380712	331	855937	431301	331	67644	49716.3	735.933	367546	-18577.8	-8395.48	-4555.7	189845	-2445.9	P13_B000998	No	No	No	No	No	No	No	No	Yes	Yes	No	No	No	No	No	No	Yes	Yes	No	No
P14	898.695	360264	257516	275	242866	170367	275	51399.2	-77586.6	230.391	789920	-12854	-11943.5	-8998.59	7464.37	-5347.11	P14_B000998	No	No	No	No	No	No	Yes	Yes	No	No	No	No	No	No	No	No	No	No	No	No
P15	1000.89	983989	486306	344	940218	457791	344	47661.5	2358319	-1901.63	4851.3	-19783.7	4179.56	215537	126061	-6804.39	P15_B000998	No	No	No	No	No	No	No	No	No	No	No	No	No	No	Yes	Yes	No	No	Yes	Yes
P16	1003.29	414207	329345	276	227944	136546	276	23735.5	-40232.6	1171.9	821865	-6152.01	-5674.14	-4815.04	8184.77	-4713.99	P16_B000998	No	No	No	No	No	No	Yes	Yes	No	No	No	No	No	No	No	No	No	No	No	No
P17	1108.66	879811	560722	343	2906419	871651	343	24799	437622	2917.59	220207	-9951.73	6301.94	2105.26	617648	-5523.64	P17_B000998	No	No	No	No	No	No	No	No	Yes	Yes	No	No	No	No	No	No	Yes	Yes	No	No
P18	1109.95	447074	222815	355	627348	240836	355	21403.6	17431.9	1441.2	121187	-5331.77	-1830.67	-1501.56	100238	-359.765	P18_B000998	No	No	No	No	No	No	No	No	Yes	Yes	No	No	No	No	No	No	Yes	Yes	No	No
P19	1232.96	941488	509387	336	1197945	599393	336	22502.5	1386340	8322.03	4906.97	-8228.88	8398.32	71843.5	253228	-2783.69	P19_B000998	No	No	No	No	No	No	No	No	No	No	No	No	No	No	Yes	Yes	No	No	Yes	Yes
P2	84.3505	702436	281495	404	2684012	864548	404	31557	-3725.72	2560.1	23529.9	-6618.1	-2065.33	1168.87	143750	-1735.85	P2_B000998	No	No	No	No	No	No	Yes	Yes	No	No	No	No	No	No	No	No	No	No	No	No
P20	1240.07	289242	140124	311	1342626	686843	311	25597.8	78373.3	-827.793	859379	-10184.7	6090.26	-2324.21	145894	-8470.81	P20_B000998	No	No	No	No	No	No	No	No	Yes	Yes	No	No	No	No	No	No	Yes	Yes	No	No
P21	1385.45	509094	330484	313	2090131	871526	313	70175.2	-35826.1	1641.12	69866.1	-18679.7	-11707.7	-7947.88	326040	-3943.49	P21_B000998	No	No	No	No	No	No	Yes	Yes	No	No	No	No	No	No	No	No	No	No	No	No
P22	1389.02	708860	471639	313	1736470	871741	313	37015.2	22206.6	2883.47	1142627	-10741.2	-3226.56	-1128.37	23979.5	-11858.8	P22_B000998	No	No	No	No	No	No	No	No	Yes	Yes	No	No	No	No	No	No	Yes	Yes	No	No
P3	256.644	628393	375047	329	1215929	625923	329	92954.8	-92841.4	409.166	200134	-20045	-20894.8	-9029.55	25277.7	-190.393	P3_B000998	No	No	No	No	No	No	Yes	Yes	No	No	No	No	No	No	No	No	No	No	No	No
P4	257.873	487941	302452	297	946562	550619	297	60283.8	23362.7	1841.45	248174	-14268.4	-12906.1	-7753.22	67917.3	144.456	P4_B000998	No	No	No	No	No	No	No	No	Yes	Yes	No	No	No	No	No	No	Yes	Yes	No	No
P5	404.451	379655	272963	279	208505	139116	279	24133.4	-16235.2	2152.38	679859	-6152.2	-5115.95	-541.204	28278.8	-5613.82	P5_B000998	No	No	No	No	No	No	Yes	Yes	No	No	No	No	No	No	No	No	No	No	No	No
P6	405.693	634846	384443	311	961967	647863	311	48893.4	311331	2808.38	32229.8	-12987	-8126.52	46091.2	68890.5	-1727.28	P6_B000998	No	No	No	No	No	No	No	No	No	No	No	No	No	No	Yes	Yes	No	No	Yes	Yes
P7	534.163	438717	323318	281	233601	140737	281	37661.9	-56885.9	1035.9	899779	-9359.07	-9014.94	-7527.51	11752.1	-6874.18	P7_B000998	No	No	No	No	No	No	Yes	Yes	No	No	No	No	No	No	No	No	No	No	No	No
P8	550.193	364390	251588	298	3081476	866827	298	20660.9	65681.5	1793.86	5908.91	-1165.35	4701.51	3590.9	119212	-1275.35	P8_B000998	No	No	No	No	No	No	No	No	Yes	Yes	No	No	No	No	No	No	Yes	Yes	No	No
P9	643.141	715901	440063	310	743816	470568	310	21495.8	378734	892.424	878017	-6682.66	-3538.25	16554.6	48966.7	-9556.62	P9_B000998	No	No	No	No	No	No	No	No	No	No	No	No	No	No	Yes	Yes	No	No	Yes	Yes
A1	2.41383	331400	234366	274	404600	292613	274	420.565	302.289	1831.69	47714.4	34540	489.5	-475.922	59595.9	-1272.79	A1_B002041	No	No	Yes	No	No	No	No	No	No	No	No	No	No	No	No	No	No	No	No	No
A10	152.114	462232	283969	321	1619434	702453	321	-2281.52	116927	1158	1434.49	-2807.33	19350.6	32788.7	1377.88	4075.35	A10_B002041	Yes	No	No	No	No	No	No	No	No	No	No	No	No	No	No	No	No	No	No	No
A11	153.161	410746	291131	278	240478	174098	278	-371.046	2469.39	1419.06	113674	29448.8	162.327	660.377	171360	-841.518	A11_B002041	No	No	Yes	No	No	No	No	No	No	No	No	No	No	No	No	No	No	No	No	No
A12	181.272	447019	297496	285	269365	167439	285	-383.821	55038.8	5488.02	51762	-629.121	2348.37	23872.8	48958.2	-565.717	A12_B002041	No	No	No	No	No	No	No	No	No	No	No	No	No	No	Yes	No	No	No	Yes	No
A13	182.357	1091241	633751	345	690535	347451	345	1446.4	331813	3070.26	2484.26	-1358.23	7247.52	78182.5	23723.8	2366.6	A13_B002041	No	No	No	No	No	No	No	No	No	No	No	No	No	No	No	No	No	No	No	No
A14	210.727	329605	171003	308	923978	548084	308	35.2752	64264.8	1646.42	484044	-768.397	3067.84	6310.77	38318.9	-614.201	A14_B002041	No	No	No	No	No	No	No	No	No	No	Yes	No	No	No	No	No	Yes	No	No	No
A15	211.87	392870	252802	288	417245	305143	288	-106.911	1374.01	297.057	77629.2	55398.5	867.628	18.5774	76723.9	-724.465	A15_B002041	No	No	Yes	No	No	No	No	No	No	No	No	No	No	No	No	No	No	No	No	No
A16	240.589	285060	253401	253	160501	124883	253	-112.799	877.832	760.617	5.48911	-239.527	355.175	1046.5	19359	635.86	A16_B002041	No	No	No	No	No	No	Yes	No	No	No	No	No	No	No	No	No	No	No	No	No
A17	241.663	820883	464697	329	613984	342032	329	-1129.82	194077	8005.86	4160.13	-295.337	6513.81	27266.8	8467.19	4552.77	A17_B002041	Yes	No	No	No	No	No	No	No	No	No	No	No	No	No	No	No	No	No	No	No
A18	271.096	625225	424779	311	780480	405571	311	-848.686	141571	3306	4213.89	-985.653	6042.72	35061.1	6808.04	2886.59	A18_B002041	No	No	No	No	No	No	No	No	No	No	No	No	No	No	No	No	No	No	No	No
A19	272.101	726545	316247	358	453792	201534	358	1454.34	-94.8085	88.3482	180750	101746	3627.4	1.65378	280627	-1319.58	A19_B002041	No	No	Yes	No	No	No	No	No	No	No	No	No	No	No	No	No	No	No	No	No
A2	33.8002	334489	214584	287	322867	186873	287	-137.286	1050.88	-108.035	117872	85893.4	1596.63	-62.3609	223320	-1460.04	A2_B002041	No	No	Yes	No	No	No	No	No	No	No	No	No	No	No	No	No	No	No	No	No
A20	300.296	989940	539268	333	660926	343506	333	1052.6	120887	5263.94	2467.18	-1133.42	7088.63	55982.3	-1006.17	18640.4	A20_B002041	Yes	No	No	No	No	No	No	No	No	No	No	No	No	No	No	No	No	No	No	No
A21	301.478	388319	293525	275	171409	126468	275	199.681	60368.8	227.324	584.281	31.7106	1819.76	10182.5	7759.99	532.023	A21_B002041	No	No	No	No	No	No	No	No	No	No	No	No	No	No	Yes	No	No	No	Yes	No
A22	329.541	490904	381354	284	300276	225588	284	706.221	-550.549	-39.9634	37871	49971.3	500.127	-213.329	59614.4	1578.79	A22_B002041	No	No	Yes	No	No	No	No	No	No	No	No	No	No	No	No	No	No	No	No	No
A3	34.8859	424079	270090	295	624829	453753	295	1505.33	609505	896.58	14172.6	-1549.52	2637.5	14089.1	20765.1	-1592.13	A3_B002041	No	No	No	No	No	No	No	No	No	No	No	No	No	No	Yes	No	No	No	Yes	No
A4	63.6125	310830	215620	270	568177	473960	270	255.228	352.512	-85.7117	33096.1	-294.19	608.873	-52.6923	58889.3	3448.82	A4_B002041	No	No	No	No	No	No	No	No	No	No	No	No	No	No	No	No	No	No	No	No
A5	64.6522	655527	427606	309	528696	276296	309	-3160.5	353978	4197.64	260946	-1289.75	7682.68	31397.4	46956.8	-1502.68	A5_B002041	No	No	No	No	No	No	No	No	No	No	No	No	No	No	Yes	No	No	No	Yes	No
A6	93.5706	354800	307797	265	182228	125833	265	815.612	9473.85	3180.54	19029.7	-603.099	1278.18	99.5316	44409.6	213.236	A6_B002041	No	No	No	No	No	No	No	No	Yes	No	No	No	No	No	No	No	Yes	No	No	No
A7	94.6279	339539	267887	267	186943	138308	267	2850.6	-1174.6	3228.69	509674	-554.72	-45.8272	-977.524	25506.8	-3025.35	A7_B002041	No	No	No	No	No	No	Yes	No	No	No	No	No	No	No	No	No	No	No	No	No
A8	123.327	198197	147734	256	277300	182420	256	381.497	30016.4	342.292	-340.044	-494.644	517.29	2021.16	8239.82	150.096	A8_B002041	No	No	No	No	No	No	No	No	Yes	No	No	No	No	No	No	No	Yes	No	No	No
A9	124.475	311334	236767	267	211880	160472	267	-613.279	12611.8	1281.58	418911	-154.971	972.55	-382.991	21125.5	-458.684	A9_B002041	No	No	No	No	No	No	No	No	Yes	No	No	No	No	No	No	No	Yes	No	No	No
B1	6.35135	563622	465582	283	484233	292883	283	53.4953	516.567	389.727	64379.8	45213.5	698.373	-363.998	82408.7	215.042	B1_B002041	No	No	Yes	No	No	No	No	No	No	No	No	No	No	No	No	No	No	No	No	No
B10	151.193	181672	113598	270	334862	224878	270	-289.788	26415.9	6327.16	65630.2	-677.017	3233.28	25543.2	74056.1	547.481	B10_B002041	No	No	No	No	No	No	No	No	No	No	No	No	Yes	No	No	No	No	No	No	No
B11	154.278	512803	361100	288	314862	177137	288	2311.21	-1975.7	340.288	85763.2	45797.8	1317.38	6453.49	173305	415.067	B11_B002041	No	No	Yes	No	No	No	No	No	No	No	No	No	No	No	No	No	No	No	No	No
B12	180.326	487292	390309	277	190944	127009	277	-495.879	5357.96	389.574	159701	64929.4	3073.19	53.4116	188345	-402.201	B12_B002041	No	No	Yes	No	No	No	No	No	No	No	No	No	No	No	No	No	No	No	No	No
B13	183.647	634152	398966	299	395562	257188	299	290.729	167595	1445.88	17296.7	-1305.58	2719.86	40739.6	31899.3	-342.103	B13_B002041	No	No	No	No	No	No	No	No	No	No	No	No	No	No	Yes	No	No	No	Yes	No
B14	209.868	554434	369271	298	387838	230318	298	-687.899	110005	2792.03	6478.52	-759.034	4478.57	15021.2	1266.22	4787.98	B14_B002041	Yes	No	No	No	No	No	No	No	No	No	No	No	No	No	No	No	No	No	No	No
B15	212.771	273709	155848	318	923151	478029	318	4378.6	2032154	17624.4	7799.94	-5643.64	12876.3	25829.3	-4538.8	-4570.41	B15_B002041	No	No	No	No	No	No	No	No	No	No	No	No	No	No	No	No	No	No	No	No
B16	239.763	441349	327862	283	262974	185724	283	104.294	-52.9349	-409.614	32155	58461.9	830.076	160.973	125261	-961.975	B16_B002041	No	No	Yes	No	No	No	No	No	No	No	No	No	No	No	No	No	No	No	No	No
B17	242.648	362570	254126	279	233826	159290	279	-1183.83	98528.8	5424.67	218280	-621.234	2111.35	14052.4	34438.3	664.197	B17_B002041	No	No	No	No	No	No	No	No	No	No	No	No	No	No	Yes	No	No	No	Yes	No
B18	270.216	525958	384945	292	820260	477368	292	-1178.39	121343	347.488	144552	55273.3	3842.29	7125.92	148793	76.1978	B18_B002041	No	No	Yes	No	No	No	No	No	No	No	No	No	No	No	No	No	No	No	No	No
B19	272.97	279007	209461	261	120406	92585.9	261	-155.456	15712.1	286.361	46537.8	26.5809	705.224	543.102	21627	452.726	B19_B002041	No	No	No	No	No	No	No	No	Yes	No	No	No	No	No	No	No	Yes	No	No	No
B2	32.8944	180567	159477	239	150506	116816	239	3.82663	425392	52.9761	-63.3707	-224.996	217.271	5723.31	265.373	-287.941	B2_B002041	No	No	No	No	No	No	No	No	No	No	No	No	No	No	No	No	No	No	No	No
B20	299.448	489129	209377	370	1428210	650377	370	5113.13	650774	3101.53	7188.23	-4364.79	11235.1	84305.3	1898.45	6247.92	B20_B002041	Yes	No	No	No	No	No	No	No	No	No	No	No	No	No	No	No	No	No	No	No
B21	302.357	458140	370346	276	401317	266181	276	185.112	804.938	312.868	63848.3	54687.8	952.255	145.029	70674.6	838.186	B21_B002041	No	No	Yes	No	No	No	No	No	No	No	No	No	No	No	No	No	No	No	No	No
B22	328.433	180272	136830	254	210528	152815	254	262.874	10758.9	636.571	3088.53	-451.941	1431.86	1045.9	36004.3	887.401	B22_B002041	No	No	No	No	No	No	No	No	Yes	No	No	No	No	No	No	No	Yes	No	No	No
B3	35.7978	408939	295131	288	577270	449934	288	569.453	-194.495	207.045	22841.1	948.806	512.036	151.356	25829.8	1039	B3_B002041	No	No	No	No	No	No	Yes	No	No	No	No	No	No	No	No	No	No	No	No	No
B4	62.7762	496550	309104	297	500697	290218	297	382.62	75992.8	8251.95	2091.06	-537.501	2340.52	26619.2	26039.8	-386.936	B4_B002041	No	No	No	No	No	No	No	No	No	No	No	No	No	No	Yes	No	No	No	Yes	No
B5	65.566	247893	191111	285	453520	274748	285	-3288.51	115918	2716.48	170577	-1747.6	5804.87	16516.7	92448.1	-1670.14	B5_B002041	No	No	No	No	No	No	No	No	No	No	No	No	No	No	Yes	No	No	No	Yes	No
B6	92.7508	833954	500532	325	612280	330082	325	2693.4	450467	3195.31	1754.47	-2034.67	5736.18	53522.6	27355.7	15835	B6_B002041	Yes	No	No	No	No	No	No	No	No	No	No	No	No	No	No	No	No	No	No	No
B7	95.6477	390322	318201	268	179485	134632	268	-2320.32	204866	1224.55	22531.9	-85.0141	2178.19	2185.7	20298.4	232.994	B7_B002041	No	No	No	No	No	No	No	No	Yes	No	No	No	No	No	No	No	Yes	No	No	No
B8	122.371	345303	262087	267	158103	119407	267	-22.9424	1088.62	1489.4	429294	-543.79	1150.37	-648.218	32042.8	1014.21	B8_B002041	No	No	No	No	No	No	Yes	No	No	No	No	No	No	No	No	No	No	No	No	No
B9	125.374	383503	244450	284	202428	150045	284	509.135	14380.5	3377.56	271970	-679.906	1596.48	-416.481	25628.3	-167.46	B9_B002041	No	No	No	No	No	No	No	No	Yes	No	No	No	No	No	No	No	Yes	No	No	No
C1	7.29696	274444	218376	258	144362	101328	258	-813.292	1777.79	8567.14	3766.78	-2310.63	10900.8	1584.48	2600.72	-564.278	C1_B002041	No	No	No	No	No	No	Yes	No	No	No	No	No	No	No	No	No	No	No	No	No
C10	150.299	361415	199972	310	1759943	779741	310	2498.89	228965	2720.34	95099.4	-3627.61	4524.22	6226.2	238660	-3474.62	C10_B002041	No	No	No	No	No	No	No	No	No	No	Yes	No	No	No	No	No	Yes	No	No	No
C11	155.138	251070	148085	283	396820	255959	283	-88.2393	84291.6	1466.91	170763	-674.17	1135.76	284.654	66532.9	-1003.22	C11_B002041	No	No	No	No	No	No	No	No	Yes	No	No	No	No	No	No	No	Yes	No	No	No
C12	179.484	361063	245749	280	203534	134201	280	-1035.6	821292	7088.89	1035.85	-883.647	1218.33	5131.15	29859.3	-1044.28	C12_B002041	No	No	No	No	No	No	No	No	No	No	Yes	No	No	No	No	No	Yes	No	No	No
C13	184.536	354561	253933	275	205957	141994	275	-173.306	1174.52	695.04	18805.3	22048.5	634.596	77.1777	50300.5	988.102	C13_B002041	No	No	Yes	No	No	No	No	No	No	No	No	No	No	No	No	No	No	No	No	No
C14	208.897	398178	284061	279	211260	148114	279	-386.933	101586	1604.56	107126	-204.454	1775.75	3435.35	22956.5	-79.5765	C14_B002041	No	No	No	No	No	No	No	No	Yes	No	No	No	No	No	No	No	Yes	No	No	No
C15	213.677	480285	359640	282	269010	152999	282	321.8	49206.2	742.283	94422.1	-1178.5	3327.88	621.203	60056.8	1120.58	C15_B002041	No	No	No	No	No	No	No	No	Yes	No	No	No	No	No	No	No	Yes	No	No	No
C16	238.927	349618	198719	295	298841	225631	295	-3453.77	1002304	12940.6	751.882	-347.279	3891.5	20272.5	-1494.3	-933.137	C16_B002041	No	No	No	No	No	No	No	No	No	No	No	No	No	No	No	No	No	No	No	No
C17	243.656	498991	342544	290	360295	234275	290	-1281.28	125970	1894.6	230550	-409.256	1051.76	19789.6	48558.3	14.1237	C17_B002041	No	No	No	No	No	No	No	No	No	No	No	No	No	No	Yes	No	No	No	Yes	No
C18	269.382	999419	544022	338	856854	373327	338	342.132	279491	12180.4	3155.41	-3386.66	18316.8	37466.3	5404.57	14491.7	C18_B002041	Yes	No	No	No	No	No	No	No	No	No	No	No	No	No	No	No	No	No	No	No
C19	273.799	414136	274519	286	221512	158407	286	-907.603	90469.7	1848.93	1131870	-872.261	1849.21	-804.98	18546.6	-3380.01	C19_B002041	No	No	No	No	No	No	No	No	Yes	No	No	No	No	No	No	No	Yes	No	No	No
C2	32.0304	550062	467534	277	285477	222856	277	-320.36	874.862	38.0773	71140.6	69459.5	918.606	568.04	72292.4	1110.06	C2_B002041	No	No	Yes	No	No	No	No	No	No	No	No	No	No	No	No	No	No	No	No	No
C20	298.375	259148	164107	278	268346	185823	278	1208.69	27500.3	458.522	130928	-2360.72	6050.5	-381.457	30636.8	569.563	C20_B002041	No	No	No	No	No	No	No	No	Yes	No	No	No	No	No	No	No	Yes	No	No	No
C21	303.295	435088	309810	285	257933	177989	285	-2991.48	1094028	2462.17	-189.323	-627.041	2449.85	19127.7	2112.97	-2344.77	C21_B002041	No	No	No	No	No	No	No	No	No	No	No	No	No	No	No	No	No	No	No	No
C22	327.597	813337	442064	352	1356627	663309	352	-1440.9	144497	6713.75	4857.11	-1257.13	12403.4	92931.5	39132.8	10769.4	C22_B002041	Yes	No	No	No	No	No	No	No	No	No	No	No	No	No	No	No	No	No	No	No
C3	36.6634	887517	531261	329	1757052	871158	329	5641.44	98798.4	5459.39	1889.08	-1309.83	6687.2	56990	3831.13	20872.4	C3_B002041	Yes	No	No	No	No	No	No	No	No	No	No	No	No	No	No	No	No	No	No	No
C4	61.865	348877	293016	264	167323	117391	264	888.724	13815.4	2812.97	4052.05	-781.052	743.986	2701.22	25979.1	-42.9445	C4_B002041	No	No	No	No	No	No	No	No	Yes	No	No	No	No	No	No	No	Yes	No	No	No
C5	66.6453	488207	199359	354	1329480	592723	354	2607.18	345401	2392.48	2898.22	-1423.68	6434.65	39151.7	6028.1	19527.5	C5_B002041	Yes	No	No	No	No	No	No	No	No	No	No	No	No	No	No	No	No	No	No	No
C6	91.7686	302560	259862	258	112765	86647.7	258	-262.089	56678.7	6615.76	-962.905	23.7379	902.862	2527.1	6924.22	617.053	C6_B002041	No	No	No	No	No	No	No	No	Yes	No	No	No	No	No	No	No	Yes	No	No	No
C7	96.5304	280575	212216	263	149916	120104	263	-400.32	1390.61	11923.4	-2589.27	-758.513	5000.99	1048.43	9835.01	350.821	C7_B002041	No	No	No	No	No	No	Yes	No	No	No	No	No	No	No	No	No	No	No	No	No
C8	121.426	461613	350176	282	258238	157964	282	908.573	127030	2349.6	2004.76	-705.923	1619.38	4340.39	7849.22	-1087.81	C8_B002041	No	No	No	No	No	No	No	No	Yes	No	No	No	No	No	No	No	Yes	No	No	No
C9	126.258	436300	308338	284	437140	314875	284	463.819	-326.317	-0.0642111	61532.2	43190.1	736.509	-193.91	78734.9	572.847	C9_B002041	No	No	Yes	No	No	No	No	No	No	No	No	No	No	No	No	No	No	No	No	No
D1	8.20991	552827	369376	293	391690	204416	293	1895.68	171304	636.126	81273.4	-797.117	1743.31	3575.42	29805.1	-1918.15	D1_B002041	No	No	No	No	No	No	No	No	Yes	No	No	No	No	No	No	No	Yes	No	No	No
D10	149.385	309574	227723	270	139707	107143	270	-103.14	1294.95	829.071	47672.9	-111.822	754.669	351.814	19034.7	-332.954	D10_B002041	No	No	No	No	No	No	Yes	No	No	No	No	No	No	No	No	No	No	No	No	No
D11	156.02	595070	416988	295	600635	354575	295	-2138.18	130914	9694.13	8349.68	-579.881	4307.48	21419.2	37243.8	-622.006	D11_B002041	No	No	No	No	No	No	No	No	No	No	No	No	No	No	Yes	No	No	No	Yes	No
D12	178.605	355637	271146	270	156441	103718	270	-484.509	182603	116.133	587.297	-342.392	1426.82	7476.38	20410.3	12.6585	D12_B002041	No	No	No	No	No	No	No	No	No	No	Yes	No	No	No	No	No	Yes	No	No	No
D13	185.578	489859	337976	286	332821	205125	286	109.685	95595.2	2674.26	219826	-855.769	1936.02	5156.62	30621	-1098.51	D13_B002041	No	No	No	No	No	No	No	No	No	No	Yes	No	No	No	No	No	Yes	No	No	No
D14	207.998	457312	356907	278	433248	289495	278	-113.311	2057.72	-18.0135	111809	70182.6	493.837	353.414	54636.8	-213.227	D14_B002041	No	No	Yes	No	No	No	No	No	No	No	No	No	No	No	No	No	No	No	No	No
D15	214.641	395278	321026	269	159956	115406	269	708.491	27560.9	-115.18	25678.4	-576.607	1072.32	281.897	25943	-515.189	D15_B002041	No	No	No	No	No	No	No	No	Yes	No	No	No	No	No	No	No	Yes	No	No	No
D16	237.999	306595	239380	265	135161	107244	265	-573.833	6292.56	2835.66	26519.7	-164.21	1188.05	847.46	36136.7	45.5273	D16_B002041	No	No	No	No	No	No	No	No	No	No	No	No	No	No	No	No	No	No	No	No
D17	244.534	332929	213249	289	151491	84621.6	289	-514.353	34511.8	1261.06	13162.7	235.756	1062.19	5341.5	12673.1	219.335	D17_B002041	No	No	No	No	No	No	No	No	No	No	Yes	No	No	No	No	No	Yes	No	No	No
D18	268.207	333032	237171	270	194277	143036	270	-1839.5	50336	4671.33	774781	-686.249	1965.84	1414.76	19341.5	-1497.09	D18_B002041	No	No	No	No	No	No	No	No	Yes	No	No	No	No	No	No	No	Yes	No	No	No
D19	274.659	878825	526224	333	699824	367916	333	5789.96	143342	7040.52	5201.16	-1544.31	2712.26	40261.9	5553.43	15319.9	D19_B002041	Yes	No	No	No	No	No	No	No	No	No	No	No	No	No	No	No	No	No	No	No
D2	31.067	462761	302551	287	312478	233504	287	3612.61	97409.3	677.875	19989.6	-1065.93	1714.06	2615.42	30375.5	-327.092	D2_B002041	No	No	No	No	No	No	No	No	Yes	No	No	No	No	No	No	No	Yes	No	No	No
D20	297.178	284090	214860	264	136673	107429	264	282.637	23412.8	1303.46	2812.57	-197.991	1201.68	2774.64	19394.7	-83.8587	D20_B002041	No	No	No	No	No	No	No	No	Yes	No	No	No	No	No	No	No	Yes	No	No	No
D21	304.188	589703	354489	311	839330	450013	311	3998.65	137757	1784.85	143852	-502.257	4962.9	11963.9	96241.1	755.11	D21_B002041	No	No	No	No	No	No	No	No	No	No	No	No	No	No	Yes	No	No	No	Yes	No
D22	326.593	285168	201597	268	169312	117525	268	508.003	454524	3191.19	121904	-237.332	1353.97	523.52	16000.6	-1127.32	D22_B002041	No	No	No	No	No	No	No	No	Yes	No	No	No	No	No	No	No	Yes	No	No	No
D3	37.5891	190150	128688	257	419941	350501	257	192.194	117.268	109.962	8238.08	6136.91	553.578	291.745	26819.7	835.962	D3_B002041	No	No	No	No	No	No	Yes	No	No	No	No	No	No	No	No	No	No	No	No	No
D4	60.781	289104	229792	260	128223	102057	260	159.426	422.458	417.28	171285	-318.422	287.503	-18.0076	24688.5	71.5796	D4_B002041	No	No	No	No	No	No	Yes	No	No	No	No	No	No	No	No	No	No	No	No	No
D5	67.5921	506473	416750	278	309680	210345	278	-358.523	481.585	464.357	122884	45096.9	1217.17	-629.459	102630	2162.17	D5_B002041	No	No	No	No	No	No	No	No	No	No	No	No	No	No	No	No	No	No	No	No
D6	90.9464	532138	387888	286	382964	222702	286	-219.69	421638	3555.87	211831	-2032.14	3565.47	5117.34	55013.4	-2734.48	D6_B002041	No	No	No	No	No	No	No	No	No	No	Yes	No	No	No	No	No	Yes	No	No	No
D7	97.4157	383778	289406	274	256921	158143	274	-357.743	441108	3473.55	837.736	-572.504	2115.13	5940.09	14364.5	-8.98223	D7_B002041	No	No	No	No	No	No	No	No	No	No	Yes	No	No	No	No	No	Yes	No	No	No
D8	120.501	576662	269761	344	1470689	815456	344	4488.56	538264	4145.31	4219.65	-4241.13	14629.8	65476	4354.09	12842	D8_B002041	Yes	No	No	No	No	No	No	No	No	No	No	No	No	No	No	No	No	No	No	No
D9	127.117	435269	316174	280	250685	151103	280	-3001.44	101300	2098.36	257851	-63.0906	2554.89	12003.6	31627.1	-767.576	D9_B002041	No	No	No	No	No	No	No	No	No	No	No	No	No	No	Yes	No	No	No	Yes	No
E1	9.11396	598769	388592	300	461723	244532	300	-199.091	49633.1	2438.6	342954	-1480.82	2918.36	21363.7	62371.2	-2494.38	E1_B002041	No	No	No	No	No	No	No	No	No	No	No	No	Yes	No	No	No	No	No	No	No
E10	148.398	476790	317239	302	471277	316202	302	272.007	2577.96	544.068	65078.2	53256.9	644.319	54.6486	52658.6	690.967	E10_B002041	No	No	Yes	No	No	No	No	No	No	No	No	No	No	No	No	No	No	No	No	No
E11	156.933	386820	317875	268	295267	210939	268	243.353	818.389	346.792	27244.6	55418	592.884	800.888	77509.1	178.617	E11_B002041	No	No	Yes	No	No	No	No	No	No	No	No	No	No	No	No	No	No	No	No	No
E12	177.777	329240	256349	266	148423	116992	266	-298.326	2747.87	3306.78	34739.4	-89.9069	1163.83	1167.25	26222.6	13.8622	E12_B002041	No	No	No	No	No	No	Yes	No	No	No	No	No	No	No	No	No	No	No	No	No
E13	186.729	382231	269171	276	250392	172073	276	308.461	195088	2636	71556	-705.101	1849.45	5965.2	31578	-290.788	E13_B002041	No	No	No	No	No	No	No	No	No	No	Yes	No	No	No	No	No	Yes	No	No	No
E14	207.03	166888	139450	237	167905	118024	237	219.833	96009.5	350.979	13633.9	-272.896	779.446	10273.7	14957.8	-512.847	E14_B002041	No	No	No	No	No	No	No	No	No	No	No	No	No	No	Yes	No	No	No	Yes	No
E15	215.493	636732	366509	326	676383	383141	326	586.045	62320.5	2118.82	10554.3	-1134.74	4942.23	54347.9	6582.04	8156	E15_B002041	Yes	No	No	No	No	No	No	No	No	No	No	No	No	No	No	No	No	No	No	No
E16	237.066	419298	356368	269	221086	171236	269	-258.32	279.421	-143.7	34745.2	30802.8	829.785	-491.584	103380	-2084.05	E16_B002041	No	No	Yes	No	No	No	No	No	No	No	No	No	No	No	No	No	No	No	No	No
E17	245.949	333015	243697	275	501080	324160	275	454.569	445883	22.5908	7321.13	-1136.96	2059.86	13449.4	55087.9	892.555	E17_B002041	No	No	No	No	No	No	No	No	No	No	No	No	No	No	Yes	No	No	No	Yes	No
E18	267.278	486588	318249	297	409223	250128	297	-77.5392	48035.7	4881.42	129507	1060.85	1818.42	2236.47	22537	-511.267	E18_B002041	No	No	No	No	No	No	No	No	Yes	No	No	No	No	No	No	No	Yes	No	No	No
E19	275.538	369536	281172	272	189277	138267	272	329.23	5837.38	1657.38	19832.6	-371.417	1444.89	1682.28	50815.8	-100.972	E19_B002041	No	No	No	No	No	No	Yes	No	No	No	No	No	No	No	No	No	No	No	No	No
E2	30.215	463976	334713	283	357159	281346	283	64.696	19367.4	94.1553	95614.3	48897.8	1117.31	322.59	75997.8	-975.861	E2_B002041	No	No	Yes	No	No	No	No	No	No	No	No	No	No	No	No	No	No	No	No	No
E20	296.308	448654	313710	289	289690	173992	289	408.475	1869.72	-1079.67	68774.2	54369.1	1084.11	-81.365	123733	-1619.86	E20_B002041	No	No	Yes	No	No	No	No	No	No	No	No	No	No	No	No	No	No	No	No	No
E21	305.045	370253	255531	281	313401	210281	281	-378.053	40994.5	1005.43	370102	-477.747	1519.76	7917.57	25591.6	-2474.36	E21_B002041	No	No	No	No	No	No	No	No	No	No	Yes	No	No	No	No	No	Yes	No	No	No
E22	325.72	1035469	587114	343	567208	291920	343	-302.657	212760	11273.7	576012	-1982.06	5859.31	41513	66880.9	-2666.45	E22_B002041	No	No	No	No	No	No	No	No	No	No	No	No	No	No	Yes	No	No	No	Yes	No
E3	38.5035	445651	358968	274	197967	132271	274	343.8	47225.9	540.717	172920	-254.714	853.88	194.709	26963.5	-642.685	E3_B002041	No	No	No	No	No	No	No	No	Yes	No	No	No	No	No	No	No	Yes	No	No	No
E4	59.7915	181124	113482	259	197926	140778	259	-98.2854	25592	1612.72	19822.3	-326.361	1343.24	450.844	27416.2	166.617	E4_B002041	No	No	No	No	No	No	No	No	Yes	No	No	No	No	No	No	No	Yes	No	No	No
E5	68.4431	447874	315892	280	290110	228225	280	-333.127	1164.3	361.599	68304.9	45784.9	684.423	0.0480749	87602	-456.307	E5_B002041	No	No	Yes	No	No	No	No	No	No	No	No	No	No	No	No	No	No	No	No	No
E6	90.1057	705800	406381	315	705337	411714	315	-187.575	189594	2813.46	4584.88	-369.707	5266.55	33921.9	1616.22	10729.4	E6_B002041	Yes	No	No	No	No	No	No	No	No	No	No	No	No	No	No	No	No	No	No	No
E7	98.3773	244068	149539	302	673223	371755	302	5028.23	116633	2704.11	1159.77	-2137.63	2483.41	17207.7	3697.06	5007.77	E7_B002041	Yes	No	No	No	No	No	No	No	No	No	No	No	No	No	No	No	No	No	No	No
E8	119.627	418313	338312	271	169076	128837	271	-946.275	3958.91	1987.72	689416	-546.499	2014.06	-766.277	24994.8	-5222.83	E8_B002041	No	No	No	No	No	No	Yes	No	No	No	No	No	No	No	No	No	No	No	No	No
E9	127.976	345716	269353	271	165441	112760	271	-1021.94	578092	4894.6	2432.01	-465.965	822.653	1196.65	6023.01	-411.183	E9_B002041	No	No	No	No	No	No	No	No	Yes	No	No	No	No	No	No	No	Yes	No	No	No
F1	9.9552	373988	256994	287	356945	257263	287	204.061	1111.54	-59.8636	85680.5	85975.9	967.702	97.1824	120536	-975.226	F1_B002041	No	No	Yes	No	No	No	No	No	No	No	No	No	No	No	No	No	No	No	No	No
F10	147.506	327118	255067	268	165074	124217	268	2222.9	2921.96	1474.97	6225.83	-1427.57	378.739	999.157	37193.6	-914.47	F10_B002041	No	No	No	No	No	No	Yes	No	No	No	No	No	No	No	No	No	No	No	No	No
F11	157.791	490707	350223	284	339660	215047	284	-1164.04	306780	2017.72	28624.4	-734.39	3677.82	34988.9	23431.5	-623.341	F11_B002041	No	No	No	No	No	No	No	No	No	No	No	No	No	No	Yes	No	No	No	Yes	No
F12	176.906	423925	247587	305	1873253	873288	305	-334.004	618062	325.016	136.493	258.3	2075.25	20245.5	4116.89	-1313.73	F12_B002041	No	No	No	No	No	No	No	No	No	No	No	No	No	No	Yes	No	No	No	Yes	No
F13	187.619	564702	325936	306	310709	169663	306	-1558.68	1698996	3682.62	11545.6	-1315.86	2813.84	6789.53	3214.85	-3010	F13_B002041	No	No	No	No	No	No	No	No	No	No	Yes	No	No	No	No	No	Yes	No	No	No
F14	206.147	610383	387185	299	526628	312901	299	-1168.8	214173	2404.2	706712	-1387.25	4062.69	26458.6	39373.8	-2241.32	F14_B002041	No	No	No	No	No	No	No	No	No	No	No	No	No	No	Yes	No	No	No	Yes	No
F15	216.374	443248	286215	348	540648	272895	348	2116.9	65207.5	6081.61	26804.3	-1996.44	900.248	4881.36	94328.4	-2027.37	F15_B002041	No	No	No	No	No	No	No	No	Yes	No	No	No	No	No	No	No	Yes	No	No	No
F16	236.194	364888	309216	266	176645	126366	266	79.3038	40415.4	1714.53	2184.67	-434.53	1407.01	6011.39	34669.7	80.2084	F16_B002041	No	No	No	No	No	No	No	No	No	No	Yes	No	No	No	No	No	Yes	No	No	No
F17	246.798	444241	337830	277	283861	217356	277	-904.068	3889.76	344.242	43380	51921.5	1250.88	1047.31	59506.9	241.457	F17_B002041	No	No	Yes	No	No	No	No	No	No	No	No	No	No	No	No	No	No	No	No	No
F18	266.104	415670	308059	278	223370	165792	278	-623.333	1927.46	1602.24	554436	-346.256	1389.43	-866.433	18726.6	-1475.4	F18_B002041	No	No	No	No	No	No	Yes	No	No	No	No	No	No	No	No	No	No	No	No	No
F19	276.449	314338	245463	270	214604	155480	270	394.327	566.443	3649.38	663281	-411.568	983.929	-776.894	19892.4	-1625.36	F19_B002041	No	No	No	No	No	No	Yes	No	No	No	No	No	No	No	No	No	No	No	No	No
F2	29.3984	344798	262616	276	550914	382062	276	410.996	-161.104	213.983	15399.4	109.748	221.398	656.617	19147.4	2746.27	F2_B002041	No	No	No	No	No	No	No	No	No	No	No	No	No	No	No	No	No	No	No	No
F20	295.366	386899	252731	282	254339	158694	282	-101.329	257393	2482.98	1644.05	-1049.09	2329.3	18662.8	3902.11	-764.605	F20_B002041	No	No	No	No	No	No	No	No	No	No	No	No	No	No	Yes	No	No	No	Yes	No
F21	305.934	879422	432730	337	853480	431414	337	3934.86	307586	6471.63	2586.12	-4007.34	20946.1	33903.5	2260.7	-816.991	F21_B002041	No	No	No	No	No	No	No	No	No	No	No	No	No	No	No	No	No	No	No	No
F22	324.779	243971	158487	270	205869	167142	270	-427.779	10821.3	496.531	225453	-2485.88	12060	168.274	24704.5	-720.066	F22_B002041	No	No	No	No	No	No	No	No	Yes	No	No	No	No	No	No	No	Yes	No	No	No
F3	39.4108	585347	420012	289	390455	257295	289	-2619.91	1159747	8370.39	9373.92	-3471.49	10860	11058.4	116542	-2340.69	F3_B002041	No	No	No	No	No	No	No	No	No	No	No	No	No	No	Yes	No	No	No	Yes	No
F4	58.7402	801094	411181	334	847654	416885	334	2836.12	133666	5078.86	3791.49	-919.353	6688.94	39260.8	4662.62	9498.11	F4_B002041	Yes	No	No	No	No	No	No	No	No	No	No	No	No	No	No	No	No	No	No	No
F5	69.5146	393727	279984	287	350576	274580	287	13.4927	645.589	4.00509	57604.5	42087	984.85	85.9948	90040.9	982.383	F5_B002041	No	No	Yes	No	No	No	No	No	No	No	No	No	No	No	No	No	No	No	No	No
F6	89.1764	647298	378399	329	2071973	874633	329	-3750.27	36917.4	7712.77	7107.33	-2472.05	14480.5	70326.1	2978.48	13248.2	F6_B002041	Yes	No	No	No	No	No	No	No	No	No	No	No	No	No	No	No	No	No	No	No
F7	99.2256	504024	364283	287	408471	247888	287	-980.59	8223.78	42.1028	114401	38420.7	10667.4	1418.72	197087	-1169.91	F7_B002041	No	No	Yes	No	No	No	No	No	No	No	No	No	No	No	No	No	No	No	No	No
F8	118.669	234713	164209	262	118822	87849.4	262	-477.971	1728.84	8465.53	-1100.77	-87.8071	2107.35	2325.64	3200.22	67.6989	F8_B002041	No	No	No	No	No	No	Yes	No	No	No	No	No	No	No	No	No	No	No	No	No
F9	128.82	596522	375736	299	348598	232964	299	-3324.72	815518	1196.28	2707.68	-659.049	3478.65	52060.2	26216.9	-1757.91	F9_B002041	No	No	No	No	No	No	No	No	No	No	No	No	No	No	Yes	No	No	No	Yes	No
G1	10.8359	453713	351634	276	235474	145246	276	520.387	189274	1095.95	72753.7	-903.886	1559.4	30.1025	24737.8	-884.516	G1_B002041	No	No	No	No	No	No	No	No	Yes	No	No	No	No	No	No	No	Yes	No	No	No
G10	146.621	415011	359633	267	343597	246827	267	-87.2528	50781.6	1017.04	5463.83	-633.072	1874.85	5130.45	12673.4	454.61	G10_B002041	No	No	No	No	No	No	No	No	No	No	Yes	No	No	No	No	No	Yes	No	No	No
G11	158.714	386848	288747	280	314446	226068	280	-2463.35	622570	2647.22	265059	-909.701	4199.84	14195.5	38863.3	-2183.51	G11_B002041	No	No	No	No	No	No	No	No	No	No	No	No	No	No	Yes	No	No	No	Yes	No
G12	175.927	472832	328487	294	404671	268299	294	1689.16	59786.1	515.958	182453	-1375.23	4075.92	5874.9	61763.5	-682.995	G12_B002041	No	No	No	No	No	No	No	No	No	No	Yes	No	No	No	No	No	Yes	No	No	No
G13	188.479	747475	379807	348	1092873	524568	348	3003.03	189770	7488.57	11475.8	-1418.87	7697.96	44009	6538.38	2893.68	G13_B002041	No	No	No	No	No	No	No	No	No	No	No	No	No	No	No	No	No	No	No	No
G14	205.294	294025	170808	292	354338	224815	292	52.5631	767.011	158.719	39887.2	48804.3	795.874	-229.371	72280.1	21.4387	G14_B002041	No	No	Yes	No	No	No	No	No	No	No	No	No	No	No	No	No	No	No	No	No
G15	217.219	280218	184434	265	226900	105455	265	-1301.37	75150.5	13857	-3194.14	-2201.07	12027.1	835.507	-1250.69	249.108	G15_B002041	No	No	No	No	No	No	No	No	No	No	No	No	No	No	No	No	No	No	No	No
G16	235.296	524280	258152	325	408494	191745	325	-1602.67	1743097	1993.24	29115	-1033.24	3647.61	13754.1	89434.8	-3808.41	G16_B002041	No	No	No	No	No	No	No	No	No	No	No	No	No	No	Yes	No	No	No	Yes	No
G17	247.861	337001	253761	269	172924	123676	269	2813.12	7541.19	3375.57	135927	-1172.03	573.635	357.617	32403.2	-1110.59	G17_B002041	No	No	No	No	No	No	No	No	Yes	No	No	No	No	No	No	No	Yes	No	No	No
G18	265.265	489871	251522	314	491385	313715	314	-1510.95	236713	880.99	8593.07	-1428.11	11266.9	1534.86	800.496	-834.208	G18_B002041	No	No	No	No	No	No	No	No	No	No	No	No	No	No	No	No	No	No	No	No
G19	277.344	238065	195093	253	108751	84908.3	253	-333.885	5811.29	456.674	613.941	284.653	805.872	2802.61	11972.3	82.5334	G19_B002041	No	No	No	No	No	No	Yes	No	No	No	No	No	No	No	No	No	No	No	No	No
G2	28.5156	786959	473711	313	691745	373648	313	-1561.1	248477	4870.47	906.923	-602.043	6130.21	30003.6	1616.71	9769.09	G2_B002041	Yes	No	No	No	No	No	No	No	No	No	No	No	No	No	No	No	No	No	No	No
G20	294.406	668306	336998	344	1055349	583274	344	-5710.66	385308	9580.73	2877.82	-1499.78	13185	68893.1	27482.5	1729.06	G20_B002041	No	No	No	No	No	No	No	No	No	No	No	No	No	No	Yes	No	No	No	Yes	No
G21	306.889	404621	284374	285	209304	131890	285	356.098	45860.4	1481.66	32927.7	-695.54	952.444	3520.98	15896.7	-323.523	G21_B002041	No	No	No	No	No	No	No	No	Yes	No	No	No	No	No	No	No	Yes	No	No	No
G22	323.818	169522	128500	248	122942	101733	248	231.943	2622.37	102.393	456.257	-107.081	467.507	1634.85	10965.7	173.049	G22_B002041	No	No	No	No	No	No	Yes	No	No	No	No	No	No	No	No	No	No	No	No	No
G3	40.2961	880127	441059	345	769132	372521	345	3204.4	168818	8653.68	3901.74	-1048.96	5892.56	26932.2	4518.65	12239.4	G3_B002041	Yes	No	No	No	No	No	No	No	No	No	No	No	No	No	No	No	No	No	No	No
G4	57.8888	257135	186801	271	477116	345457	271	-222.111	1068.66	11.0272	41292.4	36703.6	870.874	140.392	65594.6	-660.065	G4_B002041	No	No	Yes	No	No	No	No	No	No	No	No	No	No	No	No	No	No	No	No	No
G5	70.371	441059	323027	280	249122	174702	280	442.709	265942	3138.78	99400.6	-556.012	1040.94	3879.16	29202.9	-266.728	G5_B002041	No	No	No	No	No	No	No	No	Yes	No	No	No	No	No	No	No	Yes	No	No	No
G6	88.3379	207410	140513	262	254761	191172	262	-2256.01	183359	7021.34	171.995	-76.3938	1651.21	8789.36	2370.22	-236.369	G6_B002041	No	No	No	No	No	No	No	No	No	No	No	No	No	No	No	No	No	No	No	No
G7	100.073	287516	200229	267	193799	137956	267	-1580.39	578746	4353	187348	-841.916	1495.72	2291.33	33091.3	-1334.31	G7_B002041	No	No	No	No	No	No	No	No	Yes	No	No	No	No	No	No	No	Yes	No	No	No
G8	117.731	331805	177600	322	1079716	559666	322	-3175.84	341077	4200.42	16297.5	-1348.15	7772.45	42380.6	103500	-1078.38	G8_B002041	No	No	No	No	No	No	No	No	No	No	No	No	No	No	Yes	No	No	No	Yes	No
G9	129.676	355257	311656	261	121159	79861.6	261	-804.251	8948.94	2459.84	306889	-31.038	913.019	307.454	21196.4	-1339.29	G9_B002041	No	No	No	No	No	No	No	No	Yes	No	No	No	No	No	No	No	Yes	No	No	No
H1	11.7108	380832	279570	276	139796	106484	276	372.456	16788.7	369.571	15074.1	-433.558	816.381	630.366	36381.5	-320.469	H1_B002041	No	No	No	No	No	No	No	No	Yes	No	No	No	No	No	No	No	Yes	No	No	No
H10	145.774	340212	286628	264	170653	105902	264	-569.387	22087	4409.12	1617.08	-242.239	1359.06	1937.37	19594.2	15.4688	H10_B002041	No	No	No	No	No	No	No	No	Yes	No	No	No	No	No	No	No	Yes	No	No	No
H11	159.547	361748	320547	260	176075	127529	260	709.9	14223.2	1286.34	995.028	-613.463	1073.97	2248.18	36364.4	364.795	H11_B002041	No	No	No	No	No	No	No	No	Yes	No	No	No	No	No	No	No	Yes	No	No	No
H12	175.13	292632	157993	298	1978389	875454	298	239.689	291365	934.397	33224.1	-648.594	3405.31	1029.01	59432.6	-1094.39	H12_B002041	No	No	No	No	No	No	No	No	Yes	No	No	No	No	No	No	No	Yes	No	No	No
H13	189.309	397420	301511	273	183941	128527	273	-1788.52	3897.7	533.084	573311	-436.304	1777.62	-145.762	24941.5	-2760.85	H13_B002041	No	No	No	No	No	No	Yes	No	No	No	No	No	No	No	No	No	No	No	No	No
H14	204.391	763032	399600	330	625503	350254	330	2119.53	65420.4	2917.54	1249.58	-657.034	2289.06	25093.9	3391.14	3220.44	H14_B002041	Yes	No	No	No	No	No	No	No	No	No	No	No	No	No	No	No	No	No	No	No
H15	218.06	163160	107575	264	205168	152388	264	-970.285	14850.8	1505.62	253074	64.2819	780.329	-40.6806	15489.2	-28.6509	H15_B002041	No	No	No	No	No	No	No	No	Yes	No	No	No	No	No	No	No	Yes	No	No	No
H16	234.458	280266	195359	269	183994	133274	269	-7.20406	163560	303.771	3997.09	-408.053	1586.1	6210.96	13544	28.4949	H16_B002041	No	No	No	No	No	No	No	No	No	No	Yes	No	No	No	No	No	Yes	No	No	No
H17	248.668	396223	282732	280	178653	125036	280	-360.562	-182.605	623.58	638341	-607.936	1552.91	-571.579	21565.1	-1029.09	H17_B002041	No	No	No	No	No	No	Yes	No	No	No	No	No	No	No	No	No	No	No	No	No
H18	264.346	388889	370954	260	235364	175202	260	-904.54	457955	965.62	760.977	-395.932	2206.04	7441.37	56248	-25.579	H18_B002041	No	No	No	No	No	No	No	No	No	No	Yes	No	No	No	No	No	Yes	No	No	No
H19	278.22	379626	271508	280	538337	413112	280	-446.758	1644.1	277.978	22888.3	391.773	487.826	664.702	48596.9	2080.58	H19_B002041	No	No	No	No	No	No	No	No	No	No	No	No	No	No	No	No	No	No	No	No
H2	27.6858	200742	130330	261	213292	160760	261	515.299	3118.08	236.772	3360.48	-385.683	1318.29	1317.43	18916.2	460.262	H2_B002041	No	No	No	No	No	No	Yes	No	No	No	No	No	No	No	No	No	No	No	No	No
H20	293.566	424628	293974	288	404178	262482	288	-248.116	1366.96	-78.2803	61263.1	56732	1030.51	335.415	81257.4	-910.156	H20_B002041	No	No	Yes	No	No	No	No	No	No	No	No	No	No	No	No	No	No	No	No	No
H21	307.73	973259	531373	331	649201	362730	331	2203.2	241081	2278.06	1685.44	-853.06	5079.52	40701.4	-78.5982	20654.1	H21_B002041	Yes	No	No	No	No	No	No	No	No	No	No	No	No	No	No	No	No	No	No	No
H22	323.128	400390	264568	284	722056	516021	284	626.412	445.286	360.712	17384.5	120.208	793.848	-82.524	34968.7	2119.78	H22_B002041	No	No	No	No	No	No	No	No	No	No	No	No	No	No	No	No	No	No	No	No
H3	41.145	473933	344224	282	232713	155354	282	-1573.39	112901	1447.52	142369	-94.8876	2162.73	5242.64	39777.8	-430.736	H3_B002041	No	No	No	No	No	No	No	No	No	No	Yes	No	No	No	No	No	Yes	No	No	No
H4	57.0594	438605	345900	276	181304	124821	276	3132.11	-5252.31	1894.57	915451	-1338.7	893.316	-1512.16	17523	-6870.98	H4_B002041	No	No	No	No	No	No	Yes	No	No	No	No	No	No	No	No	No	No	No	No	No
H5	71.4821	476673	356018	289	260002	166835	289	1273.32	3250.61	-474.506	125017	51742.4	1383.68	-211.981	135594	-1653.14	H5_B002041	No	No	Yes	No	No	No	No	No	No	No	No	No	No	No	No	No	No	No	No	No
H6	87.4413	911788	468891	343	929827	543199	343	3842.48	303374	6505.88	2210.53	-1604.38	5027.44	47362.2	2054.59	9204.38	H6_B002041	Yes	No	No	No	No	No	No	No	No	No	No	No	No	No	No	No	No	No	No	No
H7	100.921	311286	176077	299	457808	257837	299	-4823.35	1474853	6106.3	11469.4	-1313.41	7677.8	30566.5	5021.12	-1839.12	H7_B002041	No	No	No	No	No	No	No	No	No	No	No	No	No	No	Yes	No	No	No	Yes	No
H8	116.755	468390	387669	274	202463	142631	274	-31.4574	3826.79	590.444	89647.4	57699.5	1164.67	-410.204	77518.5	-198.875	H8_B002041	No	No	Yes	No	No	No	No	No	No	No	No	No	No	No	No	No	No	No	No	No
H9	130.505	376982	309925	267	154719	111122	267	-338.486	51743.6	2903.45	110930	-235.416	1560.97	3773.78	24119.7	-252.046	H9_B002041	No	No	No	No	No	No	No	No	Yes	No	No	No	No	No	No	No	Yes	No	No	No
I1	12.5525	164580	112226	250	170244	131002	250	1091	870.286	422.788	455.454	-287.827	370.852	896.685	10925.1	39.9796	I1_B002041	No	No	No	No	No	No	Yes	No	No	No	No	No	No	No	No	No	No	No	No	No
I10	144.923	305064	189235	318	395040	204785	318	238.693	11613	5403.48	56786.6	37321.3	1908.24	1206.41	187085	1425.31	I10_B002041	No	No	Yes	No	No	No	No	No	No	No	No	No	No	No	No	No	No	No	No	No
I11	160.38	705777	457180	324	880747	476339	324	-1378.78	232190	2833.54	2536.56	-723.313	8913.76	54292.4	6815.98	8694.74	I11_B002041	Yes	No	No	No	No	No	No	No	No	No	No	No	No	No	No	No	No	No	No	No
I12	174.11	400964	310163	274	218015	146303	274	-374.468	135459	2169.72	509772	67.2829	894.498	-547.181	23293.9	-12.8129	I12_B002041	No	No	No	No	No	No	No	No	Yes	No	No	No	No	No	No	No	Yes	No	No	No
I13	190.197	460515	324062	285	386717	256720	285	-25.2166	-179.928	-142.077	52906.8	47392	1160.04	93.3086	73494.9	435.393	I13_B002041	No	No	Yes	No	No	No	No	No	No	No	No	No	No	No	No	No	No	No	No	No
I14	203.519	434725	311522	280	203393	138687	280	-249.308	54322.9	856.088	302255	-485.278	1103.69	-290.444	41025.6	732.479	I14_B002041	No	No	No	No	No	No	No	No	Yes	No	No	No	No	No	No	No	Yes	No	No	No
I15	218.944	479709	382203	279	630287	488634	279	387.805	508.667	351.58	15972.4	-384.467	759.133	688.588	48489.4	3435.55	I15_B002041	No	No	No	No	No	No	No	No	No	No	No	No	No	No	No	No	No	No	No	No
I16	233.428	188015	122788	257	201622	177249	257	173.674	15548.3	-56.3077	67195.2	-888.607	2718.79	584.776	35467.7	-176.282	I16_B002041	No	No	No	No	No	No	No	No	Yes	No	No	No	No	No	No	No	Yes	No	No	No
I17	249.513	906198	431434	368	1379975	608896	368	-4668.43	235318	10438.6	823.817	-2185.31	16903.3	138276	43483.8	21180	I17_B002041	Yes	No	No	No	No	No	No	No	No	No	No	No	No	No	No	No	No	No	No	No
I18	263.222	376775	252231	280	267488	189806	280	-546.334	82810.3	5196.79	12071	-152.69	1852.3	18458.3	-328.741	-194.007	I18_B002041	No	No	No	No	No	No	No	No	No	No	No	No	No	No	No	No	No	No	No	No
I19	279.082	448690	336993	277	385897	290359	277	-18.6055	1578.15	770.666	43998.4	59626.3	1160.19	-127.376	80270.5	-113.75	I19_B002041	No	No	Yes	No	No	No	No	No	No	No	No	No	No	No	No	No	No	No	No	No
I2	26.6886	381695	284062	276	485840	386847	276	304.597	-183.128	-279.082	32653.2	2101.36	162.693	361.686	43173.9	3778.28	I2_B002041	No	No	No	No	No	No	No	No	No	No	No	No	No	No	No	No	No	No	No	No
I20	292.568	497916	352862	286	414278	281651	286	732.576	-839.436	-57.853	36900.7	51105.3	989.702	-544.282	116060	223.761	I20_B002041	No	No	Yes	No	No	No	No	No	No	No	No	No	No	No	No	No	No	No	No	No
I21	308.588	467836	346548	282	262237	162257	282	-247.854	89324.1	1423.87	301367	-499.603	1872.74	6201.24	35983.1	88.6487	I21_B002041	No	No	No	No	No	No	No	No	No	No	Yes	No	No	No	No	No	Yes	No	No	No
I22	322.191	314074	250981	264	168823	131153	264	-57.9243	6297.74	-57.9899	14740.6	-419.493	1547.82	2844.03	36071.6	501.203	I22_B002041	No	No	No	No	No	No	No	No	No	No	No	No	No	No	No	No	No	No	No	No
I3	41.9905	1019457	562700	331	833839	460737	331	4096.28	40507.3	15280.4	4541.61	-1522.16	6459.59	53613.4	2508.45	16330.4	I3_B002041	Yes	No	No	No	No	No	No	No	No	No	No	No	No	No	No	No	No	No	No	No
I4	56.1541	340746	187596	335	1278449	627089	335	655.739	315657	14246.1	4664.22	-1080.89	6209.55	71796	4973.69	11730.2	I4_B002041	Yes	No	No	No	No	No	No	No	No	No	No	No	No	No	No	No	No	No	No	No
I5	72.3388	481414	245420	336	370317	177080	336	1100.31	100946	3049.11	1448.19	-845.178	2607.34	16635.4	36719.5	27.1837	I5_B002041	No	No	No	No	No	No	No	No	No	No	No	No	No	No	Yes	No	No	No	Yes	No
I6	86.4707	389950	306252	273	210536	146237	273	-1594.48	2767.85	1684.1	452821	-187.633	1707.62	114.748	21054.9	-2909.47	I6_B002041	No	No	No	No	No	No	Yes	No	No	No	No	No	No	No	No	No	No	No	No	No
I7	101.808	350224	285171	266	147894	102658	266	1017.35	3751.05	1800.57	517.542	-343.88	593.491	5620.76	24115.9	473.757	I7_B002041	No	No	No	No	No	No	Yes	No	No	No	No	No	No	No	No	No	No	No	No	No
I8	115.907	840118	537467	311	866401	505484	311	-511.54	205807	2255.34	144920	-4183.13	9421.83	2798.12	269605	-1060.43	I8_B002041	No	No	No	No	No	No	No	No	Yes	No	No	No	No	No	No	No	Yes	No	No	No
I9	131.398	648924	373028	313	583261	365784	313	-520.8	376662	1395.05	34665.8	-2016.89	5283.57	4971.94	133008	1403.13	I9_B002041	No	No	No	No	No	No	No	No	Yes	No	No	No	No	No	No	No	Yes	No	No	No
J1	13.4283	655702	300289	351	758915	398497	351	3461.99	224335	4460.86	5278.33	-1817.94	8654.72	41490.6	7319.15	13193.8	J1_B002041	Yes	No	No	No	No	No	No	No	No	No	No	No	No	No	No	No	No	No	No	No
J10	144.042	470564	351280	277	214702	129554	277	351.584	3290.28	2771.61	930.484	-299.649	995.4	6015.18	632.524	112.304	J10_B002041	No	No	No	No	No	No	Yes	No	No	No	No	No	No	No	No	No	No	No	No	No
J11	161.208	412164	330941	276	363002	259132	276	31.2335	1775.52	-285.599	123438	25989.5	829.145	67.0268	66520.9	-739.698	J11_B002041	No	No	Yes	No	No	No	No	No	No	No	No	No	No	No	No	No	No	No	No	No
J12	173.21	277084	176872	279	354335	217086	279	-2038.08	876028	2924.86	127566	-3553.76	13242	23217.6	17841.5	-1680.01	J12_B002041	No	No	No	No	No	No	No	No	No	No	No	No	No	No	Yes	No	No	No	Yes	No
J13	191.057	247721	181742	265	167758	108077	265	-1317.15	51924.6	2240.48	31.5384	432.741	687.824	15176.4	-445.458	235.646	J13_B002041	No	No	No	No	No	No	No	No	No	No	No	No	No	No	No	No	No	No	No	No
J14	202.529	328367	225249	280	405463	257636	280	-110.583	825.765	37.7275	93489.1	265630	1146.52	-631.438	77598.2	-400.3	J14_B002041	No	No	Yes	No	No	No	No	No	No	No	No	No	No	No	No	No	No	No	No	No
J15	220.047	475153	322204	300	420141	260034	300	-1161.95	83092.6	482.693	26198.4	-306.168	3167.5	17407.9	12424	234.776	J15_B002041	No	No	No	No	No	No	No	No	No	No	No	No	No	No	Yes	No	No	No	Yes	No
J16	232.178	334578	239754	273	211360	146504	273	654.886	41705.9	773.117	5450.22	-553.164	2223.03	2432.65	29027.8	-557.108	J16_B002041	No	No	No	No	No	No	No	No	Yes	No	No	No	No	No	No	No	Yes	No	No	No
J17	250.428	403453	298322	277	221932	166692	277	5834.56	-10540.9	2138.92	963574	-2777.24	-38.8679	-2289.52	23230.7	-4632.9	J17_B002041	No	No	No	No	No	No	Yes	No	No	No	No	No	No	No	No	No	No	No	No	No
J18	262.19	469218	386669	274	301950	208909	274	2412.99	-1970.62	-1117.42	66791.5	38702	379.317	544.974	157047	-784.122	J18_B002041	No	No	Yes	No	No	No	No	No	No	No	No	No	No	No	No	No	No	No	No	No
J19	279.987	708296	385868	330	974252	543364	330	3989.23	153337	4322.15	1584.94	-1746.05	6939.11	37803.2	-161.181	6478.83	J19_B002041	Yes	No	No	No	No	No	No	No	No	No	No	No	No	No	No	No	No	No	No	No
J2	25.6974	163379	104313	252	215350	166447	252	837.176	15720.9	1866.3	4130.76	-890.736	1589.05	3013.19	29655.7	-90.9472	J2_B002041	No	No	No	No	No	No	No	No	Yes	No	No	No	No	No	No	No	Yes	No	No	No
J20	291.66	914541	517601	325	1228072	604535	325	2992.88	59331.4	11684.8	5390.11	-1711.56	4910.4	40409.6	4161.27	10472.8	J20_B002041	Yes	No	No	No	No	No	No	No	No	No	No	No	No	No	No	No	No	No	No	No
J21	309.43	1057227	545428	346	885462	466314	346	-741.517	21619.5	711.101	2017.75	-1276.5	6693.34	101430	3539.98	14594.6	J21_B002041	Yes	No	No	No	No	No	No	No	No	No	No	No	No	No	No	No	No	No	No	No
J22	321.316	414318	303830	280	221740	140594	280	-1231.39	81501.6	2141.32	573284	-180.765	1879	13944.8	36974.4	-2252.53	J22_B002041	No	No	No	No	No	No	No	No	No	No	No	No	No	No	Yes	No	No	No	Yes	No
J3	42.8675	616971	380881	307	354313	204317	307	117.61	291282	12652.3	40568.2	-1785.4	3466.98	59662.9	35822.3	-1478.5	J3_B002041	No	No	No	No	No	No	No	No	No	No	No	No	No	No	Yes	No	No	No	Yes	No
J4	55.3438	488872	333790	293	435874	265459	293	-315.351	3118.95	534.865	99625.9	80123.6	4599.33	-110.897	97684.1	-1283.01	J4_B002041	No	No	Yes	No	No	No	No	No	No	No	No	No	No	No	No	No	No	No	No	No
J5	73.1969	849545	491621	336	1215791	589278	336	4597.23	211937	4990.08	8568.86	-1992.7	7438.86	38383.9	2127	8555.61	J5_B002041	Yes	No	No	No	No	No	No	No	No	No	No	No	No	No	No	No	No	No	No	No
J6	85.5763	736506	380065	338	857559	482826	338	4494.16	97667.2	2361.48	13033	-2079.55	4734.47	40702	2083.97	13849.8	J6_B002041	Yes	No	No	No	No	No	No	No	No	No	No	No	No	No	No	No	No	No	No	No
J7	102.658	421168	321465	276	176151	132234	276	-16.3665	76396.8	733.977	14145.1	99.3711	1130.8	1800.05	36513	142.709	J7_B002041	No	No	No	No	No	No	No	No	Yes	No	No	No	No	No	No	No	Yes	No	No	No
J8	115.088	497037	344736	299	361128	225789	299	992.182	92074.4	1870.21	41897.1	-791.276	1880.19	10711.6	32141.5	-51.4316	J8_B002041	No	No	No	No	No	No	No	No	No	No	No	No	No	No	Yes	No	No	No	Yes	No
J9	132.426	462354	308469	286	221484	148744	286	-685.117	1066913	3356.67	21189.8	-670.402	2576.27	2900.33	23394	-2743.39	J9_B002041	No	No	No	No	No	No	No	No	Yes	No	No	No	No	No	No	No	Yes	No	No	No
K1	14.3581	330728	241924	274	191110	134356	274	115.019	79180.5	5243.28	1872.46	-204.238	359.813	8869.93	792.137	124.99	K1_B002041	No	No	No	No	No	No	No	No	No	No	No	No	No	No	No	No	No	No	No	No
K10	143.177	419958	276873	291	294071	205568	291	-10.2444	130.604	145.035	120053	45923.7	1722.71	-53.2168	131407	-1041.63	K10_B002041	No	No	Yes	No	No	No	No	No	No	No	No	No	No	No	No	No	No	No	No	No
K11	162.117	349569	226613	293	472277	278232	293	645.385	-521.771	706.414	8870.43	2025.18	939.461	418.565	101726	6691.12	K11_B002041	No	No	No	No	No	No	No	No	No	No	No	No	No	No	No	No	No	No	No	No
K12	172.34	393264	316711	272	209000	144303	272	-228.294	5385.1	477.227	42939.6	44004.6	965.302	595.909	142264	169.724	K12_B002041	No	No	Yes	No	No	No	No	No	No	No	No	No	No	No	No	No	No	No	No	No
K13	191.927	590060	377764	302	471075	266092	302	2657.6	165874	16634.4	839292	-3075.25	5599.09	7481.5	130526	-7667.71	K13_B002041	No	No	No	No	No	No	No	No	No	No	Yes	No	No	No	No	No	Yes	No	No	No
K14	201.636	380619	323813	266	234441	178241	266	-282.701	561.657	219.76	65040.5	34496.6	902.179	69.465	89653.6	-797.37	K14_B002041	No	No	Yes	No	No	No	No	No	No	No	No	No	No	No	No	No	No	No	No	No
K15	220.948	632401	313499	396	500306	201350	396	1857.59	284640	16727.5	280223	-2809.82	8908.49	8075.45	64711.1	-1062.84	K15_B002041	No	No	No	No	No	No	No	No	No	No	Yes	No	No	No	No	No	Yes	No	No	No
K16	231.248	290410	187323	289	406880	268593	289	-448.818	80983.8	1795.94	3886.94	-956.571	4592.36	4431.13	53374.3	-1578.16	K16_B002041	No	No	No	No	No	No	No	No	Yes	No	No	No	No	No	No	No	Yes	No	No	No
K17	251.258	495277	329244	300	422549	264013	300	16.8908	401.582	56.8733	158540	93437.5	897.503	-319.314	74228.9	280.074	K17_B002041	No	No	Yes	No	No	No	No	No	No	No	No	No	No	No	No	No	No	No	No	No
K18	261.378	684437	381527	325	795828	426244	325	4375.33	151688	1103.37	5421.24	-2744.64	7042.08	35174.4	27670.7	-1491.68	K18_B002041	No	No	No	No	No	No	No	No	No	No	No	No	No	No	Yes	No	No	No	Yes	No
K19	280.883	603086	443127	292	445948	293403	292	-193.596	127946	3947.28	200191	-801.518	2636.44	19307.9	39505.1	-906.014	K19_B002041	No	No	No	No	No	No	No	No	No	No	No	No	No	No	Yes	No	No	No	Yes	No
K2	24.8315	844889	466312	328	912583	491581	328	1765.19	141495	2697.92	4070.73	-879.531	4713.51	40646.3	1379.18	23159.8	K2_B002041	Yes	No	No	No	No	No	No	No	No	No	No	No	No	No	No	No	No	No	No	No
K20	290.794	361737	277272	274	250934	164423	274	-846.875	24723.4	2438.19	850866	-517.241	2187.83	-438.172	15698.9	-2612.34	K20_B002041	No	No	No	No	No	No	No	No	Yes	No	No	No	No	No	No	No	Yes	No	No	No
K21	310.256	333350	244035	269	175655	121345	269	402.944	22165.1	2902.36	42091.1	372.229	189.159	1965.57	1289.65	169.401	K21_B002041	No	No	No	No	No	No	No	No	No	No	No	No	No	No	No	No	No	No	No	No
K22	320.479	385611	274570	285	346010	216858	285	756.899	29241.8	584.455	82274.9	-483.846	1806.06	3150.05	54787.3	379.507	K22_B002041	No	No	No	No	No	No	No	No	Yes	No	No	No	No	No	No	No	Yes	No	No	No
K3	43.7576	499404	378086	286	315799	228491	286	40.3234	1251.97	-109.136	76049.4	77632.9	968.786	-91.274	78076.8	1378.73	K3_B002041	No	No	Yes	No	No	No	No	No	No	No	No	No	No	No	No	No	No	No	No	No
K4	54.0269	585625	322080	321	803969	453290	321	4321.8	97758.8	4524.05	6678.24	-3427.03	5840	35339.7	3730.14	9818.82	K4_B002041	Yes	No	No	No	No	No	No	No	No	No	No	No	No	No	No	No	No	No	No	No
K5	74.0546	390750	220372	292	425606	206136	292	-3650.12	163936	3635.44	129822	-2559.29	18631.4	10777.6	13457.7	-1109.8	K5_B002041	No	No	No	No	No	No	No	No	No	No	No	No	No	No	Yes	No	No	No	Yes	No
K6	84.599	381042	301664	272	163300	114166	272	-424.124	51351.5	477.472	17636.1	-76.4454	1217.07	416.326	33258.6	-400.731	K6_B002041	No	No	No	No	No	No	No	No	Yes	No	No	No	No	No	No	No	Yes	No	No	No
K7	103.503	516840	356441	286	303180	198268	286	-677.534	581982	1809.85	7006.03	-1096.05	2332.67	11530.7	36534.9	-2115.97	K7_B002041	No	No	No	No	No	No	No	No	No	No	No	No	No	No	Yes	No	No	No	Yes	No
K8	114.189	488743	305476	298	363120	236182	298	3287.74	373630	507.969	25466.6	-1706.14	3511.42	5067.95	100652	-435.174	K8_B002041	No	No	No	No	No	No	No	No	No	No	Yes	No	No	No	No	No	Yes	No	No	No
K9	133.303	288944	149225	311	316305	145467	311	-1884.06	3835.84	4579.55	-461.458	-4599.75	22095.5	2811.58	132.877	-112.946	K9_B002041	No	No	No	No	No	No	Yes	No	No	No	No	No	No	No	No	No	No	No	No	No
L1	15.1775	400625	340031	268	190001	113033	268	-43.885	142002	470.428	51950.5	-98.5383	558.124	1924.85	16663.9	-351.373	L1_B002041	No	No	No	No	No	No	No	No	Yes	No	No	No	No	No	No	No	Yes	No	No	No
L10	142.319	282756	143118	294	404357	245317	294	-3181.28	207840	3991.53	105661	-510.42	3521.9	34339.2	29776.7	-621.224	L10_B002041	No	No	No	No	No	No	No	No	No	No	No	No	No	No	Yes	No	No	No	Yes	No
L11	162.974	369913	303296	268	173209	107428	268	-202.428	92178.6	548.369	2327	32.6263	1448.25	1161.57	30021.6	247.123	L11_B002041	No	No	No	No	No	No	No	No	Yes	No	No	No	No	No	No	No	Yes	No	No	No
L12	171.48	318373	227175	269	220898	179547	269	725.842	924.404	3092.2	402177	-1207.56	4297.56	-800.855	27059.8	193.081	L12_B002041	No	No	No	No	No	No	Yes	No	No	No	No	No	No	No	No	No	No	No	No	No
L13	192.767	389313	293373	274	194952	143726	274	144.419	10720	2265.5	13949.6	-512.63	1382.44	2125.53	41623.9	257.794	L13_B002041	No	No	No	No	No	No	No	No	Yes	No	No	No	No	No	No	No	Yes	No	No	No
L14	200.786	243272	159367	266	224914	154316	266	-462.204	13658.3	571.061	1952.12	325.453	2205.94	3261.93	23647.6	-60.6913	L14_B002041	No	No	No	No	No	No	No	No	Yes	No	No	No	No	No	No	No	Yes	No	No	No
L15	221.832	368050	310102	264	175895	124964	264	1468.33	29274.8	744.792	1004.54	-442.16	1474.65	2684.34	26656.3	471.448	L15_B002041	No	No	No	No	No	No	No	No	Yes	No	No	No	No	No	No	No	Yes	No	No	No
L16	230.334	410228	273181	283	356470	251461	283	-1637.41	312608	2555.04	249245	-399.751	2453.7	27145.8	41095.1	-1202.13	L16_B002041	No	No	No	No	No	No	No	No	No	No	No	No	No	No	Yes	No	No	No	Yes	No
L17	252.142	763785	441276	343	1163079	541065	343	3049.89	95903.8	9538.39	6478.78	-1797.05	9461.53	56382.1	5424.02	2221.87	L17_B002041	No	No	No	No	No	No	No	No	No	No	No	No	No	No	No	No	No	No	No	No
L18	260.252	184304	117086	258	196306	139757	258	1216.98	45415.1	2437.92	-281.713	104.439	140.691	2051.38	253.756	-23.7763	L18_B002041	No	No	No	No	No	No	No	No	No	No	No	No	No	No	No	No	No	No	No	No
L19	281.724	375689	177709	328	985462	501259	328	2027.67	312500	3692.49	3731.63	-1812.28	6659.22	62795	3783.14	19005.3	L19_B002041	Yes	No	No	No	No	No	No	No	No	No	No	No	No	No	No	No	No	No	No	No
L2	23.8988	478858	364361	285	328013	181477	285	-924.574	43941.4	4080.79	4471.06	-785.746	2398.55	6877.94	59259	91.6761	L2_B002041	No	No	No	No	No	No	No	No	No	No	Yes	No	No	No	No	No	Yes	No	No	No
L20	289.789	249543	158234	271	526181	339712	271	-1425.12	31210.9	1250.2	392673	-471.378	2775.07	11886.7	34351.8	-1900.64	L20_B002041	No	No	No	No	No	No	No	No	No	No	No	No	Yes	No	No	No	No	No	No	No
L21	311.183	514120	337436	294	344828	199498	294	-648.366	248247	748.483	27805.4	-383.222	2425.53	30592.4	89022.1	350.877	L21_B002041	No	No	No	No	No	No	No	No	No	No	No	No	No	No	Yes	No	No	No	Yes	No
L22	319.671	521949	272104	326	1689107	874348	326	631.96	534093	980.261	306.705	-993.662	2580.2	5576.41	24606.8	-919.367	L22_B002041	No	No	No	No	No	No	No	No	No	No	Yes	No	No	No	No	No	Yes	No	No	No
L3	44.8171	450281	332746	281	432087	300595	281	-210.189	879.529	329.547	40859.3	66581.1	1830.7	-440.579	88538.1	750.543	L3_B002041	No	No	Yes	No	No	No	No	No	No	No	No	No	No	No	No	No	No	No	No	No
L4	52.9151	439361	296137	287	332791	190026	287	339.992	94950.9	7560.43	307594	-1603.8	4178.26	13365.2	31875.3	-1799.87	L4_B002041	No	No	No	No	No	No	No	No	No	No	No	No	No	No	Yes	No	No	No	Yes	No
L5	74.96	397885	313729	271	147764	107741	271	-523.53	18374	1220.34	228706	-655.105	1683.87	641.18	40827	-543.8	L5_B002041	No	No	No	No	No	No	No	No	Yes	No	No	No	No	No	No	No	Yes	No	No	No
L6	83.6701	213121	145923	259	169246	99318.2	259	-2529.34	687264	2375.34	8169.33	-78.8545	2055.25	12817	-270.737	-1441.1	L6_B002041	No	No	No	No	No	No	No	No	No	No	No	No	No	No	No	No	No	No	No	No
L7	104.413	603842	239804	363	405115	158010	363	63.2488	52168.2	3719.26	377549	-609.313	2392.52	1625.11	77429.2	-661.023	L7_B002041	No	No	No	No	No	No	No	No	Yes	No	No	No	No	No	No	No	Yes	No	No	No
L8	113.329	454957	333043	280	209624	132234	280	485.591	21986.1	1206.66	472009	-660.082	1424.97	-859.486	21122	-2055.09	L8_B002041	No	No	No	No	No	No	No	No	Yes	No	No	No	No	No	No	No	Yes	No	No	No
L9	134.178	478272	365180	280	281179	173499	280	-2388.39	88975.5	3803.79	304825	-229.819	2002.62	9040.84	51784.1	84.9544	L9_B002041	No	No	No	No	No	No	No	No	No	No	Yes	No	No	No	No	No	Yes	No	No	No
M1	16.0461	368035	319495	264	177192	132559	264	-460.317	9941.19	6183.87	953.142	-355.044	1540.12	7424.23	5380.27	47.3914	M1_B002041	No	No	No	No	No	No	No	No	No	No	Yes	No	No	No	No	No	Yes	No	No	No
M10	141.468	160962	117699	244	148980	116594	244	-222.793	14784.5	73.1769	1473.82	70.7178	366.356	935.937	13596.3	239.299	M10_B002041	No	No	No	No	No	No	No	No	Yes	No	No	No	No	No	No	No	Yes	No	No	No
M11	163.818	372200	289658	284	316294	189231	284	-433.169	58814.9	3421.04	4183.09	-75.8769	1178.07	26873.4	4880.01	346.523	M11_B002041	No	No	No	No	No	No	No	No	No	No	No	No	No	No	Yes	No	No	No	Yes	No
M12	170.554	324204	257800	265	196245	114223	265	-930.973	12761.9	1334.91	955.461	-168.016	1024.23	3047.42	13954.9	-91.6396	M12_B002041	No	No	No	No	No	No	No	No	Yes	No	No	No	No	No	No	No	Yes	No	No	No
M13	193.634	490363	313215	293	269203	168460	293	2170.57	762813	5613.17	83526.3	-2183.56	1300.15	17682.7	12405.3	-1551.15	M13_B002041	No	No	No	No	No	No	No	No	No	No	No	No	No	No	Yes	No	No	No	Yes	No
M14	199.856	457169	293556	305	426666	176968	305	-1292.58	266635	1831.37	43607.2	-4077.16	21937.2	4410.76	19630.9	-1069.27	M14_B002041	No	No	No	No	No	No	No	No	Yes	No	No	No	No	No	No	No	Yes	No	No	No
M15	222.787	316802	227114	273	363521	261378	273	475.079	-288.871	306.305	-987.58	-464.398	273.057	2031.64	94182.4	8150.11	M15_B002041	No	No	No	No	No	No	No	No	No	No	No	No	No	No	No	No	No	No	No	No
M16	229.455	405719	336970	269	174498	124461	269	-397.122	3969.37	967.876	474276	-585.021	1021.21	-604.106	16887.7	-2073.45	M16_B002041	No	No	No	No	No	No	Yes	No	No	No	No	No	No	No	No	No	No	No	No	No
M17	253.081	412385	283379	284	300540	192517	284	-773.142	460142	7484.29	260.75	-936.638	2708.36	9533.08	55034.3	-1320.75	M17_B002041	No	No	No	No	No	No	No	No	No	No	Yes	No	No	No	No	No	Yes	No	No	No
M18	259.402	895354	497258	356	523396	243804	356	670.212	78905.6	13305.6	105339	-1691.6	3594.92	6746.09	125757	2119.54	M18_B002041	No	No	No	No	No	No	No	No	No	No	No	No	No	No	No	No	No	No	No	No
M19	282.608	392631	259235	288	426888	268374	288	684.32	-1075.33	-327.827	26615	48373.1	750.539	-384.594	101133	585.656	M19_B002041	No	No	Yes	No	No	No	No	No	No	No	No	No	No	No	No	No	No	No	No	No
M2	22.837	338400	241854	278	250703	157048	278	430.75	15656.2	-0.763779	60494.9	38737.5	1004.67	1268.75	136960	107.633	M2_B002041	No	No	Yes	No	No	No	No	No	No	No	No	No	No	No	No	No	No	No	No	No
M20	288.902	202273	120212	272	311173	206308	272	-540.459	47065.3	111.744	731985	-1086.9	1893.96	-1019.45	30316.1	-1470.86	M20_B002041	No	No	No	No	No	No	No	No	Yes	No	No	No	No	No	No	No	Yes	No	No	No
M21	312.017	342742	255185	269	132002	106388	269	1423.44	39990.9	29.0706	8364.29	-1258.14	953.471	317.181	40896.2	-304.031	M21_B002041	No	No	No	No	No	No	No	No	Yes	No	No	No	No	No	No	No	Yes	No	No	No
M22	318.791	459143	286565	296	327683	215033	296	-1044.73	319152	2831.04	73844.7	-1026.47	3067.36	25122.1	36138.1	-1315.44	M22_B002041	No	No	No	No	No	No	No	No	No	No	No	No	No	No	Yes	No	No	No	Yes	No
M3	45.652	570748	454776	288	281673	188337	288	-597.096	1758.22	610.01	62819.9	74037.8	1525.4	-174.482	163356	-210.074	M3_B002041	No	No	Yes	No	No	No	No	No	No	No	No	No	No	No	No	No	No	No	No	No
M4	51.8852	754136	369080	342	1059911	520008	342	72.358	382931	2337.91	3914.61	-1683.23	8611.28	34212.2	3297.24	3326.26	M4_B002041	Yes	No	No	No	No	No	No	No	No	No	No	No	No	No	No	No	No	No	No	No
M5	75.8425	833523	475586	321	530891	302939	321	440.036	124010	8902.63	2206.45	109.391	5716.69	35033.3	2349.3	6084.54	M5_B002041	Yes	No	No	No	No	No	No	No	No	No	No	No	No	No	No	No	No	No	No	No
M6	82.7135	570806	317807	316	1031321	633949	316	4418.55	146458	10543.6	454175	-3274.24	17860.2	4888.08	33778.3	-1021.74	M6_B002041	No	No	No	No	No	No	No	No	Yes	No	No	No	No	No	No	No	Yes	No	No	No
M7	105.248	502134	425949	275	276289	172926	275	3585.17	-3097.74	-10.6944	107743	62163.4	495.72	460.003	151803	1563.52	M7_B002041	No	No	Yes	No	No	No	No	No	No	No	No	No	No	No	No	No	No	No	No	No
M8	112.248	277294	198969	278	479363	313144	278	459.172	360.364	-272.239	88085.4	36418.4	814.29	-23.6532	107433	-217.379	M8_B002041	No	No	Yes	No	No	No	No	No	No	No	No	No	No	No	No	No	No	No	No	No
M9	135.033	499831	338334	289	255622	169798	289	-2322.94	205415	2627.74	29098.2	-13.1289	2135.45	27538.4	25327.1	-947.028	M9_B002041	No	No	No	No	No	No	No	No	No	No	No	No	No	No	Yes	No	No	No	Yes	No
N1	16.8633	691520	356736	349	1429165	704963	349	-1743.21	498327	1929.72	69152.9	-1372.63	5552.33	1564.75	108618	-233.179	N1_B002041	No	No	No	No	No	No	No	No	Yes	No	No	No	No	No	No	No	Yes	No	No	No
N10	140.498	402332	242325	305	352725	235623	305	-23.5167	159920	2576.01	481380	-3116.59	7619.13	45208.3	95360.8	329.518	N10_B002041	No	No	No	No	No	No	No	No	No	No	No	No	No	No	Yes	No	No	No	Yes	No
N11	164.651	687892	385776	316	838310	457703	316	-3270.76	168429	9358.39	8087.69	43.1127	5144.92	31543.3	3400.74	11644.2	N11_B002041	Yes	No	No	No	No	No	No	No	No	No	No	No	No	No	No	No	No	No	No	No
N12	169.434	296998	221769	265	129727	99697.9	265	-934.913	33765.6	4414.95	290024	347.629	693.37	1125.78	-304.255	-329.082	N12_B002041	No	No	No	No	No	No	No	No	No	No	No	No	No	No	No	No	No	No	No	No
N13	194.488	332579	194337	305	418508	256082	305	2027.4	36202	3054.48	-388.218	-363.495	1851.42	30960.8	553.051	2981.49	N13_B002041	No	No	No	No	No	No	No	No	No	No	No	No	No	No	No	No	No	No	No	No
N14	198.959	459472	313314	286	266692	163625	286	2108.89	88835.8	2199.15	398742	-916.274	815.404	215.921	38826.4	440.12	N14_B002041	No	No	No	No	No	No	No	No	Yes	No	No	No	No	No	No	No	Yes	No	No	No
N15	223.618	455563	358824	275	262242	181357	275	-450.524	4468.42	181.131	50767	30945.3	1099.49	2217.79	146794	39.0892	N15_B002041	No	No	Yes	No	No	No	No	No	No	No	No	No	No	No	No	No	No	No	No	No
N16	228.447	721537	409357	319	632297	363321	319	114.567	202854	1238.66	950.96	-955.052	5580.46	38718.1	-261.789	13256.1	N16_B002041	Yes	No	No	No	No	No	No	No	No	No	No	No	No	No	No	No	No	No	No	No
N17	253.929	419169	330317	275	575311	460089	275	1115.7	-1870.83	-395.077	6426.4	605.433	567.897	-100.121	68092.3	2299.8	N17_B002041	No	No	No	No	No	No	No	No	No	No	No	No	No	No	No	No	No	No	No	No
N18	258.437	320458	230749	274	182687	141893	274	-361.286	43945.8	1058.9	111646	-512.035	2131.85	615.924	36194.4	-27.3573	N18_B002041	No	No	No	No	No	No	No	No	Yes	No	No	No	No	No	No	No	Yes	No	No	No
N19	283.437	404259	277374	289	362596	259923	289	-2438.34	210414	11426.2	591432	-730.181	3457.52	-58.5566	38939.2	-1185.33	N19_B002041	No	No	No	No	No	No	No	No	Yes	No	No	No	No	No	No	No	Yes	No	No	No
N2	21.9965	689441	462925	307	574030	348177	307	-994.907	379681	7731.02	7637.88	-3710.66	4701.78	-1140.02	380293	-1424.9	N2_B002041	No	No	No	No	No	No	No	No	Yes	No	No	No	No	No	No	No	Yes	No	No	No
N20	287.996	394775	272005	281	234384	167330	281	-394.254	318984	2054.39	64508.8	-983.319	2010.79	17135.3	64839.1	-559.219	N20_B002041	No	No	No	No	No	No	No	No	No	No	No	No	No	No	Yes	No	No	No	Yes	No
N21	312.897	338271	249778	271	142016	112287	271	-1219.34	1730.04	1982.63	159952	237.156	809.975	3655.49	3305.1	326.719	N21_B002041	No	No	No	No	No	No	Yes	No	No	No	No	No	No	No	No	No	No	No	No	No
N22	317.767	494217	413728	277	274329	173545	277	627.917	68.9584	130.671	57234.1	40138.9	1054.08	1736.23	156821	-69.8151	N22_B002041	No	No	Yes	No	No	No	No	No	No	No	No	No	No	No	No	No	No	No	No	No
N3	46.5678	179588	108408	265	269227	176972	265	140.557	512.535	-204.401	30755.8	44690.3	4361.8	-332.246	94477.7	189.335	N3_B002041	No	No	Yes	No	No	No	No	No	No	No	No	No	No	No	No	No	No	No	No	No
N4	51.0874	355460	288296	267	185116	120268	267	-993.073	16669.8	1598.56	8297.5	-212.036	1596.74	5297.62	27978.9	32.405	N4_B002041	No	No	No	No	No	No	No	No	No	No	Yes	No	No	No	No	No	Yes	No	No	No
N5	76.7149	346864	274578	268	169081	119624	268	328.78	6884.35	537.892	15899.1	169.861	861.284	1529.5	27464.6	106.245	N5_B002041	No	No	No	No	No	No	No	No	No	No	No	No	No	No	No	No	No	No	No	No
N6	81.845	419126	286481	282	312537	180956	282	-178.195	6583.3	1064.17	453884	-328.281	1446.96	756.482	30138.3	-579.459	N6_B002041	No	No	No	No	No	No	No	No	No	No	No	No	No	No	No	No	No	No	No	No
N7	106.118	365288	325804	261	168000	125532	261	-293.864	48872.2	-31.8176	624.689	-791.008	1320.91	6669.81	37669.5	-596.102	N7_B002041	No	No	No	No	No	No	No	No	No	No	Yes	No	No	No	No	No	Yes	No	No	No
N8	111.397	377205	305169	278	841681	551889	278	180.793	891.031	-115.924	79350.5	1475.5	502.676	424.404	35823.6	2139.64	N8_B002041	No	No	No	No	No	No	No	No	No	No	No	No	No	No	No	No	No	No	No	No
N9	135.846	448732	328357	283	331416	246994	283	132.442	1888.6	-161.508	75772.7	58857.6	888.544	-199.733	71060.3	561.437	N9_B002041	No	No	Yes	No	No	No	No	No	No	No	No	No	No	No	No	No	No	No	No	No
O1	17.6969	471686	350967	280	311819	209820	280	-8.87571	172440	2937.87	267401	-632.347	905.249	3790.98	36220.3	-467.713	O1_B002041	No	No	No	No	No	No	No	No	Yes	No	No	No	No	No	No	No	Yes	No	No	No
O10	139.642	344864	293588	263	159350	111045	263	762.546	15905.7	1340.94	1691.11	-493.408	688.009	856.556	20226.7	738.48	O10_B002041	No	No	No	No	No	No	No	No	Yes	No	No	No	No	No	No	No	Yes	No	No	No
O11	165.497	415127	325658	273	202217	126836	273	-1184.58	1317.36	2386.02	648809	-393.78	1310.07	-298.554	9893.66	-7378.08	O11_B002041	No	No	No	No	No	No	Yes	No	No	No	No	No	No	No	No	No	No	No	No	No
O12	168.577	450682	343515	278	343093	200920	278	-1237.56	55920.9	4457.53	580567	-632.079	624.805	3894.34	47177.6	-2178.78	O12_B002041	No	No	No	No	No	No	No	No	Yes	No	No	No	No	No	No	No	Yes	No	No	No
O13	195.242	508490	381475	282	275447	170085	282	1881.04	38480.2	2068.14	158490	-1738.47	3653.66	5984.37	38024.1	-938.933	O13_B002041	No	No	No	No	No	No	No	No	No	No	Yes	No	No	No	No	No	Yes	No	No	No
O14	198.103	285327	235984	258	113260	74174.2	258	136.385	380.952	4106.51	-798.864	-403.937	594.543	911.276	11454.5	22.3278	O14_B002041	No	No	No	No	No	No	Yes	No	No	No	No	No	No	No	No	No	No	No	No	No
O15	224.458	284676	222973	263	131833	101284	263	-745.678	3066.67	5957.95	12933.9	116.917	989.335	2670.92	486.224	258.758	O15_B002041	No	No	No	No	No	No	Yes	No	No	No	No	No	No	No	No	No	No	No	No	No
O16	227.419	244564	161572	267	212494	157977	267	-901.066	1112.56	871.219	514623	68.922	1412.38	-642.207	30407.6	-366.903	O16_B002041	No	No	No	No	No	No	Yes	No	No	No	No	No	No	No	No	No	No	No	No	No
O17	254.797	374544	303969	267	136334	99863.7	267	-21.6456	10040.1	776.819	285295	-381.151	948.242	-336.394	23914.4	229.561	O17_B002041	No	No	No	No	No	No	No	No	Yes	No	No	No	No	No	No	No	Yes	No	No	No
O18	257.607	375030	250826	285	381816	256751	285	91.3523	711.037	306.334	50100.7	52771.9	784.367	-130.183	96319.3	-190.821	O18_B002041	No	No	Yes	No	No	No	No	No	No	No	No	No	No	No	No	No	No	No	No	No
O19	284.29	655089	331915	348	1218458	592020	348	844.67	165796	1690.19	2134.61	-135.756	1224.39	3848.12	6788.32	-475.953	O19_B002041	No	No	No	No	No	No	No	No	Yes	No	No	No	No	No	No	No	Yes	No	No	No
O2	20.9169	509624	325525	303	316390	210149	303	-2598.04	116571	3180.58	191990	-815.633	4890.14	23282.3	68308.1	529.118	O2_B002041	No	No	No	No	No	No	No	No	No	No	No	No	No	No	Yes	No	No	No	Yes	No
O20	287.158	496316	369018	283	237624	179963	283	495.726	91.7838	742.27	75099.4	59080.3	1187.5	-708.796	154311	1135.68	O20_B002041	No	No	Yes	No	No	No	No	No	No	No	No	No	No	No	No	No	No	No	No	No
O21	313.756	306859	211902	272	208066	144805	272	431.704	102152	132.017	5605.94	-1618.44	5534.18	4738.53	21782.7	-630.043	O21_B002041	No	No	No	No	No	No	No	No	Yes	No	No	No	No	No	No	No	Yes	No	No	No
O22	316.9	372050	304659	265	154321	119454	265	-527.82	117549	595.3	4964.3	-125.961	1222.17	3875.62	19830.1	141.397	O22_B002041	No	No	No	No	No	No	No	No	Yes	No	No	No	No	No	No	No	Yes	No	No	No
O3	47.3559	395543	299635	274	171586	106829	274	-686.827	38860.1	1976.44	236790	-112.889	1179.72	8795.75	14880.8	855.65	O3_B002041	No	No	No	No	No	No	No	No	No	No	Yes	No	No	No	No	No	Yes	No	No	No
O4	50.1747	893433	483030	333	718776	407520	333	2020.91	170130	6937.19	10639.7	-1289.75	6192.73	45239.2	4121.57	13360.2	O4_B002041	Yes	No	No	No	No	No	No	No	No	No	No	No	No	No	No	No	No	No	No	No
O5	77.5993	496357	425183	274	258247	194798	274	1037.22	-283.136	752.1	58335.5	52517.5	476.864	-213.335	132097	-1060.59	O5_B002041	No	No	Yes	No	No	No	No	No	No	No	No	No	No	No	No	No	No	No	No	No
O6	80.6093	169667	112523	254	245249	173412	254	32.3319	13073.3	783.857	1408.04	-174.72	912.561	3449.6	17732.6	-82.5509	O6_B002041	No	No	No	No	No	No	No	No	Yes	No	No	No	No	No	No	No	Yes	No	No	No
O7	107.433	324955	282688	258	102901	80241.3	258	941.082	48323.7	620.966	733.083	87.9944	438.863	3045.95	16659.3	-405.321	O7_B002041	No	No	No	No	No	No	No	No	Yes	No	No	No	No	No	No	No	Yes	No	No	No
O8	110.53	758386	376292	337	1078784	602744	337	-1969.64	301072	8006.56	174454	-2582.89	13261.2	20740.9	152634	-2103.31	O8_B002041	No	No	No	No	No	No	No	No	No	No	No	No	No	No	Yes	No	No	No	Yes	No
O9	136.712	882617	492192	322	1001306	572883	322	3928.87	95195.1	5402.27	2792.88	-2795.97	8288.19	40734.4	3653.04	9887.41	O9_B002041	Yes	No	No	No	No	No	No	No	No	No	No	No	No	No	No	No	No	No	No	No
P1	18.8367	516000	336974	310	3103425	866663	310	6205.44	102478	1547.18	991.38	-422.024	4672.45	9047.5	118068	-361.61	P1_B002041	No	No	No	No	No	No	No	No	No	No	Yes	No	No	No	No	No	Yes	No	No	No
P10	138.785	362312	268415	272	170660	116835	272	-866.556	6146.64	499.538	494054	249.14	925.652	-708.577	15474.3	-2459.16	P10_B002041	No	No	No	No	No	No	No	No	No	No	No	No	No	No	No	No	No	No	No	No
P11	166.358	667710	465744	298	493315	340936	298	-4439.9	990000	1724.9	3991.54	534.898	3462.05	20127.1	30573.9	-2615.28	P11_B002041	No	No	No	No	No	No	No	No	No	No	No	No	No	No	Yes	No	No	No	Yes	No
P12	167.645	792348	360735	369	611452	364836	369	546.749	16474	1189.41	282167	84549.8	1584.48	320.097	72666.1	-153.887	P12_B002041	No	No	Yes	No	No	No	No	No	No	No	No	No	No	No	No	No	No	No	No	No
P13	196.109	431954	337331	278	221905	139312	278	-1102.57	716177	5152.02	22046.1	-337.014	2373.47	13528.5	34891.9	-1290.42	P13_B002041	No	No	No	No	No	No	No	No	No	No	No	No	No	No	Yes	No	No	No	Yes	No
P14	197.18	727645	408557	346	1231669	642514	346	3416.47	488714	3753.96	11089.1	-2318.57	6208.83	41585.2	2026.73	3044.26	P14_B002041	Yes	No	No	No	No	No	No	No	No	No	No	No	No	No	No	No	No	No	No	No
P15	225.387	623521	299387	368	1117431	503268	368	4792.84	107674	1758.01	3152.11	-3453.94	17352.7	72381.2	11221.1	4325.64	P15_B002041	Yes	No	No	No	No	No	No	No	No	No	No	No	No	No	No	No	No	No	No	No
P16	226.468	376442	137131	395	779776	392476	395	-4269.87	424141	18231.4	1032424	-1275.55	13071.6	5999.39	65245.7	-3235.59	P16_B002041	No	No	No	No	No	No	No	No	No	No	Yes	No	No	No	No	No	Yes	No	No	No
P17	255.665	681272	410353	308	452073	271246	308	746.907	128245	7465.7	308249	-1710.89	4360.45	16128.6	43846	-255.505	P17_B002041	No	No	No	No	No	No	No	No	No	No	No	No	No	No	Yes	No	No	No	Yes	No
P18	256.702	366368	292028	269	130108	95545	269	470.91	-110.99	63.0245	78017.5	-481.104	506.177	-420.21	36233.1	-1808.91	P18_B002041	No	No	No	No	No	No	Yes	No	No	No	No	No	No	No	No	No	No	No	No	No
P19	285.156	778051	404856	328	609592	342453	328	2413.78	164848	9431.8	3688.86	-1263.77	5305.7	39259.8	5133.81	8097.03	P19_B002041	Yes	No	No	No	No	No	No	No	No	No	No	No	No	No	No	No	No	No	No	No
P2	19.9532	366084	236585	289	306425	190913	289	-152.835	179537	3261.61	786.915	-1398.54	3563.9	9957.44	76144.6	-1616.7	P2_B002041	No	No	No	No	No	No	No	No	No	No	Yes	No	No	No	No	No	Yes	No	No	No
P20	286.296	376845	217650	311	442642	264889	311	183.635	136737	1787.55	133046	-1179.07	6180.85	331.324	52118.8	-1384.96	P20_B002041	No	No	No	No	No	No	No	No	Yes	No	No	No	No	No	No	No	Yes	No	No	No
P21	314.681	371975	263455	276	274236	190928	276	2430.17	1814.13	41.3082	42902.6	40940.2	3251.33	-360.28	108601	734.858	P21_B002041	No	No	Yes	No	No	No	No	No	No	No	No	No	No	No	No	No	No	No	No	No
P22	315.689	547374	328372	307	348598	211606	307	1310.45	96368.6	2418.53	18182.6	-1024.69	2042.44	20458.1	45919.6	489.329	P22_B002041	No	No	No	No	No	No	No	No	No	No	No	No	No	No	Yes	No	No	No	Yes	No
P3	48.2107	156502	91264.3	269	106816	65787.7	269	-1119.42	2792.12	2549.29	145.403	-1858.58	10194.6	1126.41	-237.732	27.1813	P3_B002041	No	No	No	No	No	No	Yes	No	No	No	No	No	No	No	No	No	No	No	No	No
P4	49.3266	389224	299768	271	129594	99603.8	271	173.479	28391.6	778.798	3456.9	-95.4321	683.015	885.275	4831.08	80.2597	P4_B002041	No	No	No	No	No	No	No	No	Yes	No	No	No	No	No	No	No	Yes	No	No	No
P5	78.4936	191803	100582	254	182974	107496	254	-1001.04	44329.8	11700.9	-1492.09	-4642.89	21059.3	1468.62	252.465	-49.5936	P5_B002041	No	No	No	No	No	No	No	No	No	No	No	No	No	No	No	No	No	No	No	No
P6	79.5481	354563	317471	260	221401	119614	260	571.717	19628.8	2385.5	1323.22	-246.698	583.054	3939.59	22244	-438.095	P6_B002041	No	No	No	No	No	No	No	No	Yes	No	No	No	No	No	No	No	Yes	No	No	No
P7	108.614	194172	179614	237	97257.2	81772.3	237	-1659.82	250002	1349.78	-589.184	-321.812	1404.64	7562.38	39981.9	1572.78	P7_B002041	No	No	No	No	No	No	No	No	No	No	Yes	No	No	No	No	No	Yes	No	No	No
P8	109.631	353538	277536	266	171350	121266	266	-711.104	1978.27	1256.32	529717	-567.326	699.916	-664.67	19477.6	197.564	P8_B002041	No	No	No	No	No	No	Yes	No	No	No	No	No	No	No	No	No	No	No	No	No
P9	137.656	594881	363176	306	468107	245399	306	-896.307	1217063	9869.7	270591	-1424.17	5624.65	56898.6	23645.2	-3007.72	P9_B002041	No	No	No	No	No	No	No	No	No	No	No	No	No	No	Yes	No	No	No	Yes	No
A1	2.73393	442453	319185	281	337014	187802	281	205.768	426004	4017.81	31141.5	-1075.99	1028.9	19059.6	16747.2	-1108.47	A1_B002040	No	No	No	No	No	No	No	No	No	No	No	No	No	No	Yes	No	No	No	Yes	No
A10	185.055	504815	406812	280	401282	264757	280	-21.3123	39.2729	700.428	46997.7	51560.9	1079.51	-65.5548	40888.8	286.547	A10_B002040	No	No	Yes	No	No	No	No	No	No	No	No	No	No	No	No	No	No	No	No	No
A11	186.425	251286	179308	265	283690	205576	265	-972.198	2365.84	4.10811	46393.1	22971	6392.99	930.544	124545	-305.354	A11_B002040	No	No	Yes	No	No	No	No	No	No	No	No	No	No	No	No	No	No	No	No	No
A12	220.305	383546	287450	274	183514	128358	274	74.1322	13944.2	4418.13	439774	-656.1	768.283	-424.812	34153.9	-1370.86	A12_B002040	No	No	No	No	No	No	No	No	Yes	No	No	No	No	No	No	No	Yes	No	No	No
A13	222.118	329451	298538	257	176791	122687	257	448.447	13833.9	3008.46	399.033	-95.9405	1083.33	5653.77	11643.2	98.213	A13_B002040	No	No	No	No	No	No	No	No	No	No	Yes	No	No	No	No	No	Yes	No	No	No
A14	257.369	438829	360860	274	156894	113463	274	153.472	192979	2159.47	241536	-465.542	1311.86	-195.852	15963.9	-3245.03	A14_B002040	No	No	No	No	No	No	No	No	Yes	No	No	No	No	No	No	No	Yes	No	No	No
A15	258.411	322292	214361	281	236036	167050	281	422.793	96258.6	1107.59	4564.93	-891.938	904.662	3405.02	40678	-450.643	A15_B002040	No	No	No	No	No	No	No	No	Yes	No	No	No	No	No	No	No	Yes	No	No	No
A16	293.445	459696	333040	282	228258	145159	282	-155.17	287567	977.332	101199	-1430.47	2279.88	6326.48	67744.1	182.944	A16_B002040	No	No	No	No	No	No	No	No	No	No	Yes	No	No	No	No	No	Yes	No	No	No
A17	294.753	684434	366847	337	800543	423059	337	5846.05	66808.4	8809.06	3051.53	-2302.52	4027.35	33542.3	686.717	12293.8	A17_B002040	Yes	No	No	No	No	No	No	No	No	No	No	No	No	No	No	No	No	No	No	No
A18	328.504	447182	323624	282	272404	182405	282	946.556	53814.3	2894.34	147200	-702.682	1179.09	9253.4	41304.7	188.14	A18_B002040	No	No	No	No	No	No	No	No	No	No	Yes	No	No	No	No	No	Yes	No	No	No
A19	329.79	373767	333797	260	179575	139123	260	-544.631	85381.8	4984.06	933.65	-330.844	1401.69	2979.24	36694.2	-201.012	A19_B002040	No	No	No	No	No	No	No	No	Yes	No	No	No	No	No	No	No	Yes	No	No	No
A2	37.789	357648	244429	277	208189	141015	277	-475.674	90384.9	5189.53	-232.732	-522.54	1339.1	21169.6	-688.489	33.5008	A2_B002040	No	No	No	No	No	No	No	No	No	No	No	No	No	No	No	No	No	No	No	No
A20	361.399	375086	295384	272	220864	135878	272	-495.278	28515.7	8361.41	97583.7	-35.1196	2179.02	1046.25	27031	-1177.23	A20_B002040	No	No	No	No	No	No	No	No	Yes	No	No	No	No	No	No	No	Yes	No	No	No
A21	362.517	362787	299948	266	131353	93161.6	266	682.154	28343.7	1005.85	51742.9	-161.774	845.504	-111.005	17904.6	826.907	A21_B002040	No	No	No	No	No	No	No	No	Yes	No	No	No	No	No	No	No	Yes	No	No	No
A22	397.148	325116	271531	262	202240	135209	262	122.403	45814.7	1894.13	9754.29	-398.416	1032.09	3291.29	18049.8	276.033	A22_B002040	No	No	No	No	No	No	No	No	Yes	No	No	No	No	No	No	No	Yes	No	No	No
A3	39.4324	469826	320510	286	440962	290484	286	1368.9	-845.596	93.3688	15624.5	59851.3	1019.54	-408.374	66314.5	221.992	A3_B002040	No	No	Yes	No	No	No	No	No	No	No	No	No	No	No	No	No	No	No	No	No
A4	76.8831	395991	304765	271	139580	104695	271	100.731	701.325	3543.63	274242	-794.03	918.034	-158.677	19056.2	-1427.21	A4_B002040	No	No	No	No	No	No	Yes	No	No	No	No	No	No	No	No	No	No	No	No	No
A5	78.4083	347566	273349	267	180111	119220	267	706.347	25557	1892.65	7080.48	-500.584	853.803	1141.11	41628.1	-272.754	A5_B002040	No	No	No	No	No	No	No	No	Yes	No	No	No	No	No	No	No	Yes	No	No	No
A6	112.903	535197	363217	295	413767	295679	295	-443.916	1501.21	-434.399	93969.4	151361	765.418	474.732	116394	-440.347	A6_B002040	No	No	Yes	No	No	No	No	No	No	No	No	No	No	No	No	No	No	No	No	No
A7	114.096	328192	284843	258	149532	106751	258	-7.86031	16912.2	1455.92	1204.26	-661.147	854.353	2021.45	28272.3	-238.502	A7_B002040	No	No	No	No	No	No	No	No	Yes	No	No	No	No	No	No	No	Yes	No	No	No
A8	149.2	735412	460825	314	1105168	555288	314	1787	602862	3558.91	873.284	-117.352	2292.44	4291.23	60881.9	-132.367	A8_B002040	No	No	No	No	No	No	No	No	Yes	No	No	No	No	No	No	No	Yes	No	No	No
A9	150.497	380951	295230	272	268565	171968	272	1574.21	-957.393	-11.86	65580.2	35877.6	1842.57	-21.5307	192108	-520.8	A9_B002040	No	No	Yes	No	No	No	No	No	No	No	No	No	No	No	No	No	No	No	No	No
B1	6.63365	317022	132782	337	1113319	519315	337	5154.4	129670	5552.08	10761.1	-3117.32	5618.7	28182.8	4838.03	8910.25	B1_B002040	Yes	No	No	No	No	No	No	No	No	No	No	No	No	No	No	No	No	No	No	No
B10	183.918	331969	224697	274	206014	151575	274	-2068.09	281666	865.831	2810.85	-402.95	5396.54	5336.2	5891.71	-662.768	B10_B002040	No	No	No	No	No	No	No	No	No	No	Yes	No	No	No	No	No	Yes	No	No	No
B11	187.486	330258	245972	269	159846	122955	269	659.813	10712.4	416.06	49583.5	-598.369	1480.12	807.74	47367.9	744.628	B11_B002040	No	No	No	No	No	No	No	No	Yes	No	No	No	No	No	No	No	Yes	No	No	No
B12	219.014	615308	386179	312	1919350	871046	312	74.4413	233480	3928.36	934185	-2993.92	7899.68	6676.06	182142	-6568.22	B12_B002040	No	No	No	No	No	No	No	No	No	No	Yes	No	No	No	No	No	Yes	No	No	No
B13	223.809	848286	602000	305	594391	399221	305	-6602.56	1739194	5031.12	1615.92	-319.166	5717.85	21088.7	-611.065	-3196.99	B13_B002040	No	No	No	No	No	No	No	No	No	No	No	No	No	No	No	No	No	No	No	No
B14	256.198	419768	322002	274	283675	204780	274	920.763	-472.031	756.439	35053.7	38071.9	500.789	-626.691	109470	804.94	B14_B002040	No	No	Yes	No	No	No	No	No	No	No	No	No	No	No	No	No	No	No	No	No
B15	260.129	496670	365212	283	281086	194713	283	-2551.45	83867	3482.24	170333	-1644.49	3007.77	44740.5	102880	-1900.09	B15_B002040	No	No	No	No	No	No	No	No	No	No	No	No	No	No	Yes	No	No	No	Yes	No
B16	292.131	593740	284191	371	523154	230570	371	330.152	398660	11975.3	29299.1	-769.088	3489.65	5201.45	43762	-707.637	B16_B002040	No	No	No	No	No	No	No	No	No	No	Yes	No	No	No	No	No	Yes	No	No	No
B17	295.665	434024	318718	277	239420	150629	277	715.011	75229.3	156.741	55800.5	-519.08	1005.53	20676.6	26473.8	300.928	B17_B002040	No	No	No	No	No	No	No	No	No	No	No	No	No	No	Yes	No	No	No	Yes	No
B18	327.321	387350	307554	269	164247	111562	269	-1064.16	1971.55	2456.3	246420	61.228	980.713	-259.996	8609.51	419.994	B18_B002040	No	No	No	No	No	No	Yes	No	No	No	No	No	No	No	No	No	No	No	No	No
B19	330.718	724946	444587	306	554146	339300	306	-591.428	96272.8	2594.27	48600.8	-1326.86	3929.12	12206.3	100668	801.83	B19_B002040	No	No	No	No	No	No	No	No	No	No	No	No	No	No	Yes	No	No	No	Yes	No
B2	36.571	641202	389272	305	344134	192762	305	319.987	121502	2496.09	42466.6	55.8769	3712.64	7530.58	71464.1	-359.241	B2_B002040	No	No	No	No	No	No	No	No	No	No	Yes	No	No	No	No	No	Yes	No	No	No
B20	360.575	365285	267503	280	645182	366271	280	1096.67	60872.1	-51.1821	7166.67	225.452	1761.24	640.042	12233.8	303.416	B20_B002040	No	No	No	No	No	No	No	No	Yes	No	No	No	No	No	No	No	Yes	No	No	No
B21	363.674	369458	318911	264	235366	153944	264	-903.725	38351	4279.52	251051	38.4529	1739.13	730.061	23187.2	-377.013	B21_B002040	No	No	No	No	No	No	No	No	Yes	No	No	No	No	No	No	No	Yes	No	No	No
B22	396.262	821974	536631	318	811103	457918	318	860.234	69188	1653.89	65651.1	-25.3943	2013.18	9817.51	91222.5	-1205.87	B22_B002040	No	No	No	No	No	No	No	No	No	No	Yes	No	No	No	No	No	Yes	No	No	No
B3	40.6828	282696	202645	269	217728	146763	269	-1338.91	110998	5232.32	-745.101	174.194	946.798	14781.9	4309.71	-193.805	B3_B002040	No	No	No	No	No	No	No	No	No	No	No	No	No	No	Yes	No	No	No	Yes	No
B4	75.7656	386534	319275	267	142559	107611	267	-53.3135	54678.4	1675.76	860.295	529.466	1380.57	5540.19	27203.7	921.909	B4_B002040	No	No	No	No	No	No	No	No	No	No	Yes	No	No	No	No	No	Yes	No	No	No
B5	79.7417	265560	189749	274	236669	171108	274	-651.26	1024852	6204.43	-297.872	-1064.99	1364	12359.4	224.257	-1426.93	B5_B002040	No	No	No	No	No	No	No	No	No	No	No	No	No	No	No	No	No	No	No	No
B6	111.744	349446	254182	274	495620	394959	274	-325.527	1364.31	616.256	54462.2	46326.2	912.005	-193.794	76782.8	-579.558	B6_B002040	No	No	Yes	No	No	No	No	No	No	No	No	No	No	No	No	No	No	No	No	No
B7	115.294	304242	246378	262	188648	122128	262	-643.642	1303.99	4896.64	406930	-334.594	597.985	-215.195	9622.77	-312.339	B7_B002040	No	No	No	No	No	No	Yes	No	No	No	No	No	No	No	No	No	No	No	No	No
B8	148.057	338680	289227	261	127080	94584	261	1460.43	5956.63	2118.58	18210.5	-369.648	699.138	1431.78	32195	233.682	B8_B002040	No	No	No	No	No	No	Yes	No	No	No	No	No	No	No	No	No	No	No	No	No
B9	152.047	330385	246798	276	176007	121812	276	6117.9	56990.4	2403.88	76271.2	-1656.97	-828.186	521.43	44525.8	304.491	B9_B002040	No	No	No	No	No	No	No	No	Yes	No	No	No	No	No	No	No	Yes	No	No	No
C1	7.55249	415273	279465	284	342794	193836	284	650.826	629217	1514.89	49110.5	-850.581	729.542	8250.4	26604.7	-1596.72	C1_B002040	No	No	No	No	No	No	No	No	No	No	Yes	No	No	No	No	No	Yes	No	No	No
C10	182.755	302825	208379	278	196614	139475	278	-822.434	154753	4093.36	100823	-1024.15	1809.99	15837	5468.2	-218.724	C10_B002040	No	No	No	No	No	No	No	No	No	No	No	No	No	No	Yes	No	No	No	Yes	No
C11	188.656	277993	210688	261	144528	109110	261	-83.4435	12734.1	3052.17	23238.8	-39.8447	576.886	825.774	11445	815.615	C11_B002040	No	No	No	No	No	No	No	No	Yes	No	No	No	No	No	No	No	Yes	No	No	No
C12	217.823	612854	455711	298	488927	342765	298	-2882.11	62134.1	3699.46	99109.5	-206.694	3926.32	11502.5	53882.1	588.774	C12_B002040	No	No	No	No	No	No	No	No	No	No	No	No	No	No	Yes	No	No	No	Yes	No
C13	225.336	766682	427921	322	595068	342744	322	2945.74	115019	1921.16	1869.93	-1282.91	4608.42	17072.1	1474.8	3156.18	C13_B002040	Yes	No	No	No	No	No	No	No	No	No	No	No	No	No	No	No	No	No	No	No
C14	254.844	706964	375076	326	637803	330803	326	-1015.89	153902	4199.67	4000.74	-1129.85	3572.45	10712	77897.4	-560.316	C14_B002040	No	No	No	No	No	No	No	No	No	No	No	No	No	No	Yes	No	No	No	Yes	No
C15	261.29	608823	401260	294	371926	209225	294	585.84	46646.3	950.074	441974	-903.016	2109.3	11232.1	47159.6	-341.562	C15_B002040	No	No	No	No	No	No	No	No	No	No	No	No	Yes	No	No	No	No	No	No	No
C16	291.034	435606	281499	287	274297	189907	287	-503.37	280811	-166.432	132759	-1113.27	2656	3667.97	82316.1	-1964.92	C16_B002040	No	No	No	No	No	No	No	No	Yes	No	No	No	No	No	No	No	Yes	No	No	No
C17	296.727	384819	317921	270	151700	100153	270	-821.84	18462.9	3627.92	69891.2	-46.6317	1028.43	1156.53	12768.6	309.542	C17_B002040	No	No	No	No	No	No	No	No	Yes	No	No	No	No	No	No	No	Yes	No	No	No
C18	326.142	305452	242142	264	177542	131230	264	-892.713	3471.34	1321.32	404675	-704.759	1161.8	-129.888	12134.1	818.313	C18_B002040	No	No	No	No	No	No	Yes	No	No	No	No	No	No	No	No	No	No	No	No	No
C19	332.05	384936	269973	280	313047	198031	280	827.659	227977	2650.75	364603	-980.91	1345.36	3894.47	40871.1	-2102.34	C19_B002040	No	No	No	No	No	No	No	No	Yes	No	No	No	No	No	No	No	Yes	No	No	No
C2	35.4062	251725	159036	287	491097	288131	287	-641.952	187715	2324.34	60989.1	-1218.67	3258.01	19958.3	56059.7	-1004.15	C2_B002040	No	No	No	No	No	No	No	No	No	No	No	No	No	No	Yes	No	No	No	Yes	No
C20	359.345	229285	178331	252	102137	79185.1	252	-160.469	380.041	5635.09	-1133.89	248.004	529.365	705.14	6551.26	27.1965	C20_B002040	No	No	No	No	No	No	Yes	No	No	No	No	No	No	No	No	No	No	No	No	No
C21	364.799	495646	329713	292	378143	269777	292	-710.168	308861	17843.2	20169.9	-2117.83	7871.92	38637.4	47987.7	-767.385	C21_B002040	No	No	No	No	No	No	No	No	No	No	No	No	No	No	Yes	No	No	No	Yes	No
C22	395.168	582440	349943	316	934375	504514	316	200.231	107171	7872.66	5663.46	-1516.67	9293.17	34427.5	-195.482	6219.56	C22_B002040	Yes	No	No	No	No	No	No	No	No	No	No	No	No	No	No	No	No	No	No	No
C3	41.5661	392843	313314	273	201625	155152	273	-588.491	47434.3	367.853	5979.51	-792.816	2559.05	2570.75	44868.8	-235.376	C3_B002040	No	No	No	No	No	No	No	No	Yes	No	No	No	No	No	No	No	Yes	No	No	No
C4	74.5896	466516	317085	292	404573	262967	292	878.173	469913	3052.27	48128.9	-1637.62	1761.89	19130.9	72518.7	-2310.22	C4_B002040	No	No	No	No	No	No	No	No	No	No	No	No	No	No	Yes	No	No	No	Yes	No
C5	80.8499	347031	307422	259	140738	115567	259	781.869	52589.7	347.642	6985.46	-2.82471	718.078	2911	25852.5	-1132.93	C5_B002040	No	No	No	No	No	No	No	No	Yes	No	No	No	No	No	No	No	Yes	No	No	No
C6	110.606	478618	400500	270	401549	365186	270	62.2337	495.162	504.446	34029.8	47587.6	1295.83	-306.146	55396.6	766.175	C6_B002040	No	No	Yes	No	No	No	No	No	No	No	No	No	No	No	No	No	No	No	No	No
C7	116.408	268223	135232	298	452769	264464	298	-58.3647	313945	8053.51	-1378	-1693.78	6128.31	38761	6884.21	-110.897	C7_B002040	No	No	No	No	No	No	No	No	No	No	No	No	No	No	Yes	No	No	No	Yes	No
C8	146.951	476965	321990	287	289916	195863	287	-1124.25	70330.4	1757.75	725952	-472.951	1343.02	-654.396	27423.2	-211.647	C8_B002040	No	No	No	No	No	No	No	No	Yes	No	No	No	No	No	No	No	Yes	No	No	No
C9	153.173	213681	141538	275	342307	251068	275	-485.244	3832.78	12.8406	49559.6	59048	13288.4	167.16	134728	-1593.48	C9_B002040	No	No	Yes	No	No	No	No	No	No	No	No	No	No	No	No	No	No	No	No	No
D1	8.36653	406137	265056	345	1998181	846486	345	1728.29	324655	11165.2	270741	-2095.38	9077.42	997.903	57860.1	-3237.87	D1_B002040	No	No	No	No	No	No	No	No	Yes	No	No	No	No	No	No	No	Yes	No	No	No
D10	181.681	260240	145376	285	466289	329708	285	1161.49	179002	1064.27	42975.1	-1000.85	3082.86	22318	25834.9	271.138	D10_B002040	No	No	No	No	No	No	No	No	No	No	No	No	No	No	Yes	No	No	No	Yes	No
D11	189.763	264828	157461	285	427548	250657	285	66.1364	91728.8	1750.74	116741	-791.664	2077.76	130.205	29072	-1569.87	D11_B002040	No	No	No	No	No	No	No	No	Yes	No	No	No	No	No	No	No	Yes	No	No	No
D12	216.957	646410	434646	302	405147	244039	302	-475.591	364642	3004.73	232420	-512.848	3732.66	16925.5	66229.1	-1218.12	D12_B002040	No	No	No	No	No	No	No	No	No	No	No	No	No	No	Yes	No	No	No	Yes	No
D13	226.618	700739	400175	330	1466406	785306	330	-5046.76	1441030	3147.54	5102.89	-1961.2	7377.71	37661.8	123159	-3169.9	D13_B002040	No	No	No	No	No	No	No	No	No	No	No	No	No	No	Yes	No	No	No	Yes	No
D14	253.721	702672	404120	317	982810	557945	317	5921.25	271880	7732.93	7474.45	-2173.3	4485.07	29938.7	1326.59	16195	D14_B002040	Yes	No	No	No	No	No	No	No	No	No	No	No	No	No	No	No	No	No	No	No
D15	262.399	372059	268068	276	189469	142452	276	-170.128	14540.6	816.791	406462	-587.586	1152.1	-176.209	24790.5	74.3954	D15_B002040	No	No	No	No	No	No	No	No	Yes	No	No	No	No	No	No	No	Yes	No	No	No
D16	290.17	305217	238606	264	119544	90349.3	264	-744.071	3215.42	10286.5	-1608.11	-803.521	2618.85	2502.65	5648.27	466.904	D16_B002040	No	No	No	No	No	No	Yes	No	No	No	No	No	No	No	No	No	No	No	No	No
D17	297.883	396575	302032	281	296253	190428	281	-638.871	138072	2873.77	3401.05	-73.8729	2069.36	33024.7	18103.5	-181.562	D17_B002040	No	No	No	No	No	No	No	No	No	No	No	No	No	No	Yes	No	No	No	Yes	No
D18	325.132	437365	322489	284	318694	195272	284	714.896	-1317.32	-363.464	137628	89216.3	1179.95	-473.609	143394	-1520.18	D18_B002040	No	No	Yes	No	No	No	No	No	No	No	No	No	No	No	No	No	No	No	No	No
D19	332.968	442688	369401	272	208288	142881	272	746.774	295.869	52.9348	114182	62997	955.214	-978.158	154206	-473.805	D19_B002040	No	No	Yes	No	No	No	No	No	No	No	No	No	No	No	No	No	No	No	No	No
D2	34.5366	431298	276921	290	358123	219649	290	972.982	72209.4	936.828	71335.3	-777.87	1745.77	11720.4	24696.7	-795.995	D2_B002040	No	No	No	No	No	No	No	No	No	No	No	No	No	No	Yes	No	No	No	Yes	No
D20	358.526	795693	479220	318	415676	253472	318	-624.306	714878	6617.46	7516.4	-2545.45	3761.92	-942.196	205786	-1282.5	D20_B002040	No	No	No	No	No	No	No	No	Yes	No	No	No	No	No	No	No	Yes	No	No	No
D21	366.31	432504	226115	324	378445	165674	324	3461.98	16113.6	844.791	129393	41509.9	1049.44	891.557	193044	-2790.56	D21_B002040	No	No	Yes	No	No	No	No	No	No	No	No	No	No	No	No	No	No	No	No	No
D22	393.99	506255	350941	298	417797	283135	298	424.529	-612.106	291.147	106259	64243.6	969.337	-820.596	101778	864.167	D22_B002040	No	No	Yes	No	No	No	No	No	No	No	No	No	No	No	No	No	No	No	No	No
D3	42.7036	390784	275361	283	229702	150653	283	1950.9	820299	5862.39	8303.68	-966.096	701.168	19350	1712.96	-1914.53	D3_B002040	No	No	No	No	No	No	No	No	No	No	No	No	No	No	No	No	No	No	No	No
D4	73.4903	661708	365964	328	1564385	871642	328	-7147.39	900064	3823.91	6541.48	887.287	6010.47	64489.2	43636.1	-1827.53	D4_B002040	No	No	No	No	No	No	No	No	No	No	No	No	No	No	Yes	No	No	No	Yes	No
D5	82.0179	479850	290044	359	846484	368067	359	3904.01	21830	-100.479	43660.1	-1487.21	257.555	4926.71	72263	219.508	D5_B002040	No	No	No	No	No	No	No	No	Yes	No	No	No	No	No	No	No	Yes	No	No	No
D6	109.727	474576	342580	286	257185	153595	286	2343.29	293071	693.166	141275	-1316.32	907.145	6841.08	32754.8	-552.384	D6_B002040	No	No	No	No	No	No	No	No	No	No	Yes	No	No	No	No	No	Yes	No	No	No
D7	117.498	282595	201398	267	263144	197954	267	-22.4351	973.72	686.144	53822.2	60414.3	758.268	458.327	98595.5	57.2287	D7_B002040	No	No	Yes	No	No	No	No	No	No	No	No	No	No	No	No	No	No	No	No	No
D8	145.629	244727	243029	242	108926	92117.8	242	-348.828	24038	1186.62	22857.4	-515.553	503.43	6805.86	17295.8	-59.9267	D8_B002040	No	No	No	No	No	No	No	No	No	No	Yes	No	No	No	No	No	Yes	No	No	No
D9	154.39	378853	283709	273	143706	96768	273	-828.361	9541.66	3065.63	494352	-566.43	1352.21	-479.699	22017.4	421.536	D9_B002040	No	No	No	No	No	No	No	No	Yes	No	No	No	No	No	No	No	Yes	No	No	No
E1	9.18413	495000	306065	295	534953	305395	295	3149.33	52466.8	1331.72	3975.15	-852.102	1303.7	13618.7	213.403	1457.53	E1_B002040	No	No	No	No	No	No	No	No	No	No	No	No	No	No	No	No	No	No	No	No
E10	180.572	425948	286113	310	806238	475476	310	3276.18	256916	5974.77	1698.21	-2384.09	7570.75	34104.1	495.664	12205.2	E10_B002040	Yes	No	No	No	No	No	No	No	No	No	No	No	No	No	No	No	No	No	No	No
E11	190.869	985526	541955	337	944689	509460	337	2745.81	145555	3451.62	1766.54	-1658.82	6638.3	54225.9	4069.48	16058.7	E11_B002040	Yes	No	No	No	No	No	No	No	No	No	No	No	No	No	No	No	No	No	No	No
E12	215.998	506165	347779	293	375618	245134	293	221.477	387961	7770.2	308136	-846.947	2771.73	4159.45	38199.2	-2295.81	E12_B002040	No	No	No	No	No	No	No	No	Yes	No	No	No	No	No	No	No	Yes	No	No	No
E13	227.725	542181	303097	312	333363	203395	312	-981.576	394365	3184.08	193828	-1500.02	3884.34	-75.8886	98428.9	-1982.95	E13_B002040	No	No	No	No	No	No	No	No	Yes	No	No	No	No	No	No	No	Yes	No	No	No
E14	252.871	632821	397237	300	381764	238887	300	2103.13	211911	965.043	85878.4	-3018.33	3624.31	11714.8	121472	-976.543	E14_B002040	No	No	No	No	No	No	No	No	No	No	No	No	No	No	Yes	No	No	No	Yes	No
E15	263.505	868185	507098	328	762348	395707	328	5559.55	27385.6	7759.62	4150.6	-1320.78	3458.94	48920.6	699.573	10391.7	E15_B002040	Yes	No	No	No	No	No	No	No	No	No	No	No	No	No	No	No	No	No	No	No
E16	289.185	390335	292217	275	239496	159883	275	977.618	326084	5085.2	108096	-1781.38	2465.31	-190.084	28842.6	-541.523	E16_B002040	No	No	No	No	No	No	No	No	Yes	No	No	No	No	No	No	No	Yes	No	No	No
E17	298.719	513431	313435	297	565519	354686	297	-512.78	925653	970.511	72305.6	-1545.88	2794.54	10866.7	53714.8	-283.321	E17_B002040	No	No	No	No	No	No	No	No	No	No	No	No	No	No	Yes	No	No	No	Yes	No
E18	323.992	344392	156236	334	1200572	616970	334	-741.012	339038	3383.88	3400.52	-877.634	6253.16	34237	6380.44	2288.28	E18_B002040	No	No	No	No	No	No	No	No	No	No	No	No	No	No	No	No	No	No	No	No
E19	334.08	419025	318800	277	486471	400819	277	474.864	-313.457	-207.461	12144.1	-95.3863	525.937	63.803	40722	1377.86	E19_B002040	No	No	No	No	No	No	Yes	No	No	No	No	No	No	No	No	No	No	No	No	No
E2	33.362	406666	282180	283	419118	336205	283	8.97862	609.982	114.77	65928.1	71086.6	1376.4	573.515	80989.9	2437.87	E2_B002040	No	No	No	No	No	No	No	No	No	No	No	No	No	No	No	No	No	No	No	No
E20	357.416	484921	331854	291	265297	159523	291	3153.87	626029	674.218	106914	-2346.82	2475.85	15438.2	47926.1	-1957.61	E20_B002040	No	No	No	No	No	No	No	No	No	No	No	No	No	No	Yes	No	No	No	Yes	No
E21	367.737	551703	421808	289	195321	132844	289	-485.762	208307	4656.72	37140.6	-1087.27	1828.07	-78.9444	65205.3	25.5348	E21_B002040	No	No	No	No	No	No	No	No	Yes	No	No	No	No	No	No	No	Yes	No	No	No
E22	392.865	315043	273372	259	116293	80385.8	259	92.9026	3735.86	1613.68	1548.24	-422.356	315.162	1015.67	24931.8	-861.791	E22_B002040	No	No	No	No	No	No	Yes	No	No	No	No	No	No	No	No	No	No	No	No	No
E3	43.866	397098	285647	277	194910	150889	277	-2571	97337.6	1663.06	2609.32	-119.32	2640.7	9514.32	19775.8	167.997	E3_B002040	No	No	No	No	No	No	No	No	No	No	Yes	No	No	No	No	No	Yes	No	No	No
E4	71.98	348601	254130	275	239923	152480	275	532.495	84901.7	454.162	31921.4	-1018.66	1514.08	111.571	46530.7	-417.66	E4_B002040	No	No	No	No	No	No	No	No	Yes	No	No	No	No	No	No	No	Yes	No	No	No
E5	83.3731	488706	353448	286	326202	260455	286	-205.659	862.187	-447.619	38945.9	50798.7	1015.04	2192.28	154250	-730.77	E5_B002040	No	No	Yes	No	No	No	No	No	No	No	No	No	No	No	No	No	No	No	No	No
E6	108.858	363544	254858	280	727969	541297	280	-124.64	642.408	-45.4197	102958	344.986	860.043	223.645	63296.3	962.601	E6_B002040	No	No	No	No	No	No	Yes	No	No	No	No	No	No	No	No	No	No	No	No	No
E7	118.625	359547	226026	292	242970	149934	292	77.5464	38141.9	2492.92	44.9849	318.56	674.8	4515.76	220.096	126.568	E7_B002040	No	No	No	No	No	No	No	No	No	No	No	No	No	No	No	No	No	No	No	No
E8	144.602	643885	445582	299	766272	454652	299	-5356.29	1445573	4345.32	56006.6	-1449.68	6542.46	28868.1	33615.7	-2673.55	E8_B002040	No	No	No	No	No	No	No	No	No	No	No	No	No	No	Yes	No	No	No	Yes	No
E9	155.478	537880	266615	326	1317789	683525	326	1607.95	278389	4276.71	5072.81	-3565.18	13884.1	35555.6	1484.84	11950.5	E9_B002040	Yes	No	No	No	No	No	No	No	No	No	No	No	No	No	No	No	No	No	No	No
F1	10.081	411171	323135	272	303478	218419	272	338.319	-687.312	-269.421	55025.6	48705.6	313.624	-242.405	109595	-1472.71	F1_B002040	No	No	Yes	No	No	No	No	No	No	No	No	No	No	No	No	No	No	No	No	No
F10	179.455	354454	253734	273	193766	151416	273	-1117.55	61323.4	5170.01	50838.7	-365.231	1332.53	7867.31	1519.04	-478.899	F10_B002040	No	No	No	No	No	No	No	No	No	No	No	No	No	No	No	No	No	No	No	No
F11	191.97	443380	334354	280	333702	252121	280	337.302	4244.26	394.986	44276.8	52114.6	640.922	-210.391	59985.4	727.747	F11_B002040	No	No	Yes	No	No	No	No	No	No	No	No	No	No	No	No	No	No	No	No	No
F12	215.027	330389	237047	275	249065	166279	275	237.929	749.336	-81.2081	26927.5	37791.1	876.616	-195.684	48853.3	131.86	F12_B002040	No	No	Yes	No	No	No	No	No	No	No	No	No	No	No	No	No	No	No	No	No
F13	228.689	477037	320245	291	317132	237523	291	-131.031	459675	924.716	234452	-1716.03	4508.24	3998.39	37657.4	-2652.25	F13_B002040	No	No	No	No	No	No	No	No	Yes	No	No	No	No	No	No	No	Yes	No	No	No
F14	251.772	466646	335664	289	428435	300285	289	-301.766	492.838	240.672	46680.4	72533	827.047	168.508	56865	-1279.8	F14_B002040	No	No	Yes	No	No	No	No	No	No	No	No	No	No	No	No	No	No	No	No	No
F15	264.672	480616	346134	284	425362	306263	284	855.912	-111.865	227.835	57343.6	82322.8	1319.96	126.178	75747.6	310.722	F15_B002040	No	No	Yes	No	No	No	No	No	No	No	No	No	No	No	No	No	No	No	No	No
F16	288.148	449510	305152	288	292755	186108	288	5890.94	79779.5	3663.59	295234	-2156.54	901.717	10721.8	60465.3	-1022.93	F16_B002040	No	No	No	No	No	No	No	No	No	No	No	No	No	No	Yes	No	No	No	Yes	No
F17	299.853	406634	342020	268	215979	151607	268	3145.09	-4463.65	163.578	116399	63934.3	325.325	-486.619	120934	-289.395	F17_B002040	No	No	Yes	No	No	No	No	No	No	No	No	No	No	No	No	No	No	No	No	No
F18	323.12	361780	309354	264	173336	121014	264	485.374	17479.9	1743.77	6018.87	-465.522	1169.95	3608.29	33707.9	-567.651	F18_B002040	No	No	No	No	No	No	No	No	Yes	No	No	No	No	No	No	No	Yes	No	No	No
F19	334.947	409729	279290	286	234804	148314	286	427.143	72369.9	1816.48	130898	-808.975	1916.89	3518.28	31858.6	910.941	F19_B002040	No	No	No	No	No	No	No	No	Yes	No	No	No	No	No	No	No	Yes	No	No	No
F2	32.4815	395909	265441	288	283178	177346	288	208.992	-163.338	6.12801	86383.5	52762.6	559.801	-540.199	78118.3	442.836	F2_B002040	No	No	Yes	No	No	No	No	No	No	No	No	No	No	No	No	No	No	No	No	No
F20	356.299	228773	203086	245	211278	128388	245	-809.281	2725.5	256.727	1527.19	-4019.08	18757.2	1160.69	-319.387	1608.26	F20_B002040	No	No	No	No	No	No	Yes	No	No	No	No	No	No	No	No	No	No	No	No	No
F21	368.613	412667	297040	277	232211	151315	277	-581.946	52460.3	2967.9	128543	-947.917	2416.52	10916.2	39844.4	-1447.83	F21_B002040	No	No	No	No	No	No	No	No	No	No	No	No	No	No	Yes	No	No	No	Yes	No
F22	391.649	341954	241445	275	159942	113148	275	10.5879	126898	368.735	103949	-593.223	1145.54	870.891	-45.9182	-13.3282	F22_B002040	No	No	No	No	No	No	No	No	No	No	No	No	No	No	No	No	No	No	No	No
F3	45.2053	416786	301120	289	217518	124643	289	-376.731	323866	113.19	31411.5	-565.119	1022.85	13652.8	7251.18	-318.909	F3_B002040	No	No	No	No	No	No	No	No	No	No	No	No	No	No	Yes	No	No	No	Yes	No
F4	70.9122	162754	124204	242	150313	122256	242	-329.522	2399.44	138.095	229.157	-127.435	419.604	647.239	10400.6	-194.43	F4_B002040	No	No	No	No	No	No	Yes	No	No	No	No	No	No	No	No	No	No	No	No	No
F5	84.5114	435871	310882	281	257069	159376	281	-1380.01	91610.8	2279.24	822641	-373.812	1978.92	261.774	42469.1	-2017.31	F5_B002040	No	No	No	No	No	No	No	No	Yes	No	No	No	No	No	No	No	Yes	No	No	No
F6	107.741	335930	239668	273	171445	123215	273	1159.68	15488.5	6150.82	215766	-542.577	909.563	-424.997	27454.8	-1023.63	F6_B002040	No	No	No	No	No	No	No	No	Yes	No	No	No	No	No	No	No	Yes	No	No	No
F7	119.862	497588	360106	283	252534	184278	283	-668.942	126187	95.0794	5845.16	11.6228	1118.65	20003.1	6361.76	43.9637	F7_B002040	No	No	No	No	No	No	No	No	No	No	No	No	No	No	Yes	No	No	No	Yes	No
F8	143.168	902329	460925	336	737407	384091	336	71.1792	305274	1111.01	4548.02	-8782.06	9635.47	-1680.22	819348	-6540.72	F8_B002040	No	No	No	No	No	No	No	No	Yes	No	No	No	No	No	No	No	Yes	No	No	No
F9	156.344	267506	168262	282	165541	101409	282	-313.484	72158.6	501.405	38893.5	-272.524	1605.2	-247.311	24591.5	645.508	F9_B002040	No	No	No	No	No	No	No	No	Yes	No	No	No	No	No	No	No	Yes	No	No	No
G1	10.913	385789	297888	277	194424	122321	277	263.76	752.093	4048.79	374176	-1046.4	456.774	-397.118	44173.8	-6456.61	G1_B002040	No	No	No	No	No	No	Yes	No	No	No	No	No	No	No	No	No	No	No	No	No
G10	178.337	480800	313720	293	244025	151836	293	-955.726	117216	1814.07	320972	-866.731	2763.05	7204.93	57529.6	-2108	G10_B002040	No	No	No	No	No	No	No	No	No	No	Yes	No	No	No	No	No	Yes	No	No	No
G11	193.203	736698	419218	324	1210515	632288	324	2211.77	64835.8	12420.3	3029.7	-1437.4	5179.83	45135.6	1198.51	15616.3	G11_B002040	Yes	No	No	No	No	No	No	No	No	No	No	No	No	No	No	No	No	No	No	No
G12	214.158	572119	377016	296	373775	231983	296	333.396	40631	556.508	60514.2	-1724.94	4752.16	1814.12	64864.7	-652.688	G12_B002040	No	No	No	No	No	No	No	No	Yes	No	No	No	No	No	No	No	Yes	No	No	No
G13	229.789	780916	449958	327	1129860	768193	327	1.15406	620296	2075.21	98895.3	-1109.86	1845.17	30498.5	29422.4	-1859.22	G13_B002040	No	No	No	No	No	No	No	No	No	No	No	No	No	No	Yes	No	No	No	Yes	No
G14	250.422	560547	280905	322	574591	296592	322	3603.89	167477	5441.06	309087	-3314.95	8637.16	3481.44	143595	1233.75	G14_B002040	No	No	No	No	No	No	No	No	Yes	No	No	No	No	No	No	No	Yes	No	No	No
G15	266.01	850028	479347	321	672497	375313	321	1133.56	124900	2810.73	2108.9	-1310.17	5650.89	42642.1	4359.44	8222.86	G15_B002040	Yes	No	No	No	No	No	No	No	No	No	No	No	No	No	No	No	No	No	No	No
G16	286.782	291357	237457	258	139667	112874	258	-307.356	24292.1	1333.26	996.893	-186.973	1093.7	3382.61	10105	314.086	G16_B002040	No	No	No	No	No	No	No	No	Yes	No	No	No	No	No	No	No	Yes	No	No	No
G17	300.983	442251	346067	275	283208	177200	275	-14.5682	724.302	649.666	51736.2	45714.7	1443.44	-158.819	113756	-1518.28	G17_B002040	No	No	Yes	No	No	No	No	No	No	No	No	No	No	No	No	No	No	No	No	No
G18	321.959	706720	421232	309	549351	338634	309	1843.95	148308	6833.36	859.001	-988.005	4429.92	24176.7	1542.72	10615.3	G18_B002040	Yes	No	No	No	No	No	No	No	No	No	No	No	No	No	No	No	No	No	No	No
G19	335.772	547749	411599	284	262750	170719	284	590.266	96240.8	3976.46	169220	-1373.27	2164.91	12863.3	53481.6	-390.191	G19_B002040	No	No	No	No	No	No	No	No	No	No	No	No	No	No	Yes	No	No	No	Yes	No
G2	31.1283	354838	231928	283	518183	391380	283	135.87	877.023	323.291	57218.3	-685.773	688.45	155.07	21345.5	1006.19	G2_B002040	No	No	No	No	No	No	Yes	No	No	No	No	No	No	No	No	No	No	No	No	No
G20	355.364	477210	352318	280	248198	153080	280	572.423	195060	1132.52	30902.1	-781.701	927.027	21928.3	33030.8	-738.058	G20_B002040	No	No	No	No	No	No	No	No	No	No	No	No	No	No	Yes	No	No	No	Yes	No
G21	369.716	741066	462564	310	486222	283392	310	-4792.71	271363	14260.6	104348	-1564.23	7045.18	87545.3	84139.6	-1255.98	G21_B002040	No	No	No	No	No	No	No	No	No	No	No	No	No	No	Yes	No	No	No	Yes	No
G22	390.53	283179	206232	267	203077	138631	267	1227.18	14451.1	2056.63	32723.5	-922.908	2422.85	1321.63	41581.8	231.373	G22_B002040	No	No	No	No	No	No	No	No	Yes	No	No	No	No	No	No	No	Yes	No	No	No
G3	46.3589	413046	263104	292	482280	329268	292	-160.374	49411.1	3219.07	19840.7	-817.759	5689.55	31726.6	6425.5	4667.6	G3_B002040	Yes	No	No	No	No	No	No	No	No	No	No	No	No	No	No	No	No	No	No	No
G4	69.7982	382902	288359	275	181285	110780	275	-496.603	2615.1	1577.04	381262	287.781	1130.97	-535.487	40734.9	319.873	G4_B002040	No	No	No	No	No	No	Yes	No	No	No	No	No	No	No	No	No	No	No	No	No
G5	85.7184	544589	495657	268	362242	280030	268	55.2795	128.031	406.685	49454.4	79050.2	1352.19	-199.225	71510.7	491.526	G5_B002040	No	No	Yes	No	No	No	No	No	No	No	No	No	No	No	No	No	No	No	No	No
G6	106.834	372415	312140	264	130467	99876	264	1146.18	13132.4	781.605	346362	-420.739	319.066	169.43	21142.8	968.266	G6_B002040	No	No	No	No	No	No	No	No	Yes	No	No	No	No	No	No	No	Yes	No	No	No
G7	120.931	479431	310905	299	485790	317532	299	2146.4	777680	89.7014	89.9258	-1016.24	1822.16	10845.1	1090.16	-788.872	G7_B002040	No	No	No	No	No	No	No	No	No	No	No	No	No	No	No	No	No	No	No	No
G8	142.078	272411	223655	265	350618	239912	265	-1934.62	776963	1988.12	57.3279	-1176.44	3244.99	31065.8	10653.5	-1548.59	G8_B002040	No	No	No	No	No	No	No	No	No	No	No	No	No	No	Yes	No	No	No	Yes	No
G9	157.43	504299	354617	286	415504	267347	286	338.544	59515.1	4196.49	796445	-1341.88	3001.76	998.872	43724.8	-6673.56	G9_B002040	No	No	No	No	No	No	No	No	Yes	No	No	No	No	No	No	No	Yes	No	No	No
H1	11.7506	174512	123749	249	122647	78673.3	249	-1082.93	2076.56	27.2068	778.894	-3477.33	18200.5	1368.29	43.7924	-0.0494958	H1_B002040	No	No	No	No	No	No	Yes	No	No	No	No	No	No	No	No	No	No	No	No	No
H10	177.393	646353	431191	303	706888	367279	303	-701.779	1627670	1889.01	2678.97	-1010.36	2260.97	7534.26	53304.9	-3263.03	H10_B002040	No	No	No	No	No	No	No	No	No	No	Yes	No	No	No	No	No	Yes	No	No	No
H11	194.329	382195	312187	268	145725	100630	268	-442.403	4441.28	429.262	451103	-494.834	1254.84	-276.086	34219.8	-2072.79	H11_B002040	No	No	No	No	No	No	Yes	No	No	No	No	No	No	No	No	No	No	No	No	No
H12	213.029	225645	169653	257	151077	113373	257	-1683.49	245238	20047.3	-4830.26	-3050.6	16307.5	1163.94	377.291	-228.33	H12_B002040	No	No	No	No	No	No	No	No	No	No	No	No	No	No	No	No	No	No	No	No
H13	230.914	646801	383233	340	327657	138187	340	1545.28	39741	1251.09	173594	-939.7	1971.46	1055.67	55634.7	682.244	H13_B002040	No	No	No	No	No	No	No	No	Yes	No	No	No	No	No	No	No	Yes	No	No	No
H14	249.282	420783	307119	278	335239	262699	278	-747.879	41275.5	829.966	370441	-539.408	1320.77	-170.348	28700.7	-2507.05	H14_B002040	No	No	No	No	No	No	No	No	Yes	No	No	No	No	No	No	No	Yes	No	No	No
H15	267.109	518612	348422	296	278297	178845	296	-8190.7	1233286	2739.3	37.2417	440.947	3531.93	23053.9	-1710.14	-1599.02	H15_B002040	No	No	No	No	No	No	No	No	No	No	No	No	No	No	No	No	No	No	No	No
H16	285.389	429881	304014	279	231974	155786	279	-1368.62	373116	3581.33	41686.3	-1074.46	2461.36	23832.7	59421.5	-328.612	H16_B002040	No	No	No	No	No	No	No	No	No	No	No	No	No	No	Yes	No	No	No	Yes	No
H17	302.147	963962	541129	340	843398	440778	340	1490.67	244540	3092.75	1739.87	-2713.89	14853.9	46201.9	4759.94	2922.28	H17_B002040	No	No	No	No	No	No	No	No	No	No	No	No	No	No	No	No	No	No	No	No
H18	320.754	445327	332097	278	285219	152400	278	-1259.76	156129	3415.39	110381	-531.821	2435.58	10659.3	30513.8	-1059.72	H18_B002040	No	No	No	No	No	No	No	No	No	No	No	No	No	No	Yes	No	No	No	Yes	No
H19	336.832	645086	417340	298	316809	207883	298	-1732.39	63410.8	1653.34	38962.1	-895.965	2990.58	16080.9	73016	174.164	H19_B002040	No	No	No	No	No	No	No	No	No	No	No	No	No	No	Yes	No	No	No	Yes	No
H2	29.9984	406640	304304	281	281417	183705	281	-74.6657	440.353	-517.141	77135.7	44816.7	1257.78	-336.723	112999	-264.044	H2_B002040	No	No	Yes	No	No	No	No	No	No	No	No	No	No	No	No	No	No	No	No	No
H20	354.236	397265	282374	279	381422	225804	279	-619.431	54091.1	2009.44	119880	-224.476	1986.03	3709.54	70665.6	-714.433	H20_B002040	No	No	No	No	No	No	No	No	Yes	No	No	No	No	No	No	No	Yes	No	No	No
H21	370.845	659852	355349	331	335652	158103	331	-4049.31	1080847	6009.6	43582.3	-731.163	4396.39	13476.8	76611	-1883.53	H21_B002040	No	No	No	No	No	No	No	No	No	No	No	No	No	No	Yes	No	No	No	Yes	No
H22	389.69	525316	406556	282	324738	200117	282	803.265	219168	3252.84	264092	-855.609	2963.19	22641.2	23665	-742.094	H22_B002040	No	No	No	No	No	No	No	No	No	No	No	No	No	No	Yes	No	No	No	Yes	No
H3	47.7457	631913	355313	313	501870	270576	313	-1301.39	110811	3731.56	248525	-812.961	2929.67	23619.2	41432.5	-651.416	H3_B002040	No	No	No	No	No	No	No	No	No	No	No	No	No	No	Yes	No	No	No	Yes	No
H4	68.6818	519072	424761	279	397475	271463	279	2590.96	-2270.65	-87.2733	82888.7	99520.2	209.696	-151.323	88877.6	264.673	H4_B002040	No	No	Yes	No	No	No	No	No	No	No	No	No	No	No	No	No	No	No	No	No
H5	86.8896	208758	153007	257	196594	144077	257	965.354	310563	3267.37	25645.3	-216.665	234.56	3404.05	3766.77	-629.525	H5_B002040	No	No	No	No	No	No	No	No	Yes	No	No	No	No	No	No	No	Yes	No	No	No
H6	105.677	489347	363890	282	218544	142720	282	1132.7	218257	1619.06	30527.8	-249.325	546.303	10687	13880.5	-950.629	H6_B002040	No	No	No	No	No	No	No	No	No	No	No	No	No	No	Yes	No	No	No	Yes	No
H7	122.089	682245	357391	345	690857	378476	345	976.524	1576.57	1285	145830	121262	2129.61	736.365	205590	-1913.35	H7_B002040	No	No	Yes	No	No	No	No	No	No	No	No	No	No	No	No	No	No	No	No	No
H8	140.935	400832	296425	288	212592	104149	288	-24.9629	-447.709	84.8449	461122	-376.515	566.509	-631.883	11596.3	-1442.38	H8_B002040	No	No	No	No	No	No	Yes	No	No	No	No	No	No	No	No	No	No	No	No	No
H9	158.279	339857	262040	269	157985	116352	269	-395.525	12243.7	1786.25	52923.3	-79.7652	1332.91	862.14	31189.7	-671.135	H9_B002040	No	No	No	No	No	No	No	No	Yes	No	No	No	No	No	No	No	Yes	No	No	No
I1	12.6409	356115	289587	267	174665	116143	267	-1954.52	272770	2739.82	38058.6	-78.8647	1679.27	1389.11	13874.9	-631.81	I1_B002040	No	No	No	No	No	No	No	No	Yes	No	No	No	No	No	No	No	Yes	No	No	No
I10	175.99	401252	206756	316	477802	283223	316	96.8189	52269.6	5216.39	444358	-4232.77	19038.6	12659.4	33500.6	-2060.76	I10_B002040	No	No	No	No	No	No	No	No	No	No	No	No	No	No	Yes	No	No	No	Yes	No
I11	195.464	253669	201669	258	164494	121897	258	-268.187	9964.69	579.534	2353.62	-704.051	1291.85	3707.6	22158	526.832	I11_B002040	No	No	No	No	No	No	No	No	Yes	No	No	No	No	No	No	No	Yes	No	No	No
I12	211.913	572346	351942	305	378898	231603	305	-1722.77	169981	4915.25	18698.6	-1073.06	3903.81	54989	42177.8	-1576.98	I12_B002040	No	No	No	No	No	No	No	No	No	No	No	No	No	No	Yes	No	No	No	Yes	No
I13	231.891	362047	296308	265	122312	83709.9	265	-1092.27	41212.2	1858.23	110580	-264.649	1188.06	235.739	18979.6	1406.64	I13_B002040	No	No	No	No	No	No	No	No	Yes	No	No	No	No	No	No	No	Yes	No	No	No
I14	248.159	566683	358257	298	293052	187212	298	-4657.23	554788	1335.48	2562.01	-1011.45	4511.48	40482.1	44565.2	-205.1	I14_B002040	No	No	No	No	No	No	No	No	No	No	No	No	No	No	Yes	No	No	No	Yes	No
I15	268.26	681437	313594	356	960061	453005	356	1755.62	155016	4456.83	4994.42	-661.066	7907.96	50637.7	18744.6	5891.62	I15_B002040	Yes	No	No	No	No	No	No	No	No	No	No	No	No	No	No	No	No	No	No	No
I16	284.185	155821	114682	245	162560	124420	245	-625.358	5865.41	173.154	1104.34	-3148.34	17903.2	3362.61	6598.62	-180.725	I16_B002040	No	No	No	No	No	No	Yes	No	No	No	No	No	No	No	No	No	No	No	No	No
I17	303.091	649544	409422	306	420393	226068	306	-1486.96	213506	5944.23	94709.3	-1271.66	4991.4	41316.1	46223.4	5.90491	I17_B002040	No	No	No	No	No	No	No	No	No	No	No	No	No	No	Yes	No	No	No	Yes	No
I18	319.471	472522	291355	295	296046	189559	295	-1671.17	181227	3419.95	173537	-2258	3668.36	14520.2	159946	210.774	I18_B002040	No	No	No	No	No	No	No	No	No	No	No	No	No	No	Yes	No	No	No	Yes	No
I19	337.631	247182	122356	301	387767	202752	301	-822.884	34278.4	1022.48	341696	-452.474	1856.65	14299.4	14180.9	-1270.5	I19_B002040	No	No	No	No	No	No	No	No	No	No	No	No	Yes	No	No	No	No	No	No	No
I2	28.8265	459480	281385	303	520804	340897	303	-1098.08	303623	8468.1	753251	-2184.84	4484.39	20015.1	87772.4	-6554.8	I2_B002040	No	No	No	No	No	No	No	No	No	No	No	No	No	No	Yes	No	No	No	Yes	No
I20	353.391	186807	176901	236	151376	112057	236	-1302.66	192332	1485.08	43624.2	331.176	1663.6	8445.96	35157.9	-299.797	I20_B002040	No	No	No	No	No	No	No	No	No	No	Yes	No	No	No	No	No	Yes	No	No	No
I21	371.955	311432	196520	291	236878	142209	291	1745.43	177911	936.869	15591.6	-228.791	348.39	3527.85	14093.5	-210.226	I21_B002040	No	No	No	No	No	No	No	No	Yes	No	No	No	No	No	No	No	Yes	No	No	No
I22	388.535	573844	306239	329	673321	382029	329	-955.717	1014589	23911.4	34990	-4126.61	14472.9	4892.07	147680	-1583.77	I22_B002040	No	No	No	No	No	No	No	No	Yes	No	No	No	No	No	No	No	Yes	No	No	No
I3	48.8552	425568	274459	287	304060	218720	287	-1051.77	121478	3290.22	27874	111.961	1726.39	18031.9	13974	52.5516	I3_B002040	No	No	No	No	No	No	No	No	No	No	No	No	No	No	Yes	No	No	No	Yes	No
I4	67.5745	321694	200157	283	319872	214092	283	880.904	522.421	380.766	77373.4	57236.7	965.19	620.622	129889	-1360.46	I4_B002040	No	No	Yes	No	No	No	No	No	No	No	No	No	No	No	No	No	No	No	No	No
I5	87.9649	418052	311535	278	416650	303134	278	-26.4619	2847.72	412.77	91877.4	59053.1	1082.36	39.0992	112076	48.3446	I5_B002040	No	No	Yes	No	No	No	No	No	No	No	No	No	No	No	No	No	No	No	No	No
I6	104.803	318627	245171	268	148950	96936	268	-1381.94	2990.66	4950.42	410222	-250.578	1169.47	-393.322	10768.7	-1303.26	I6_B002040	No	No	No	No	No	No	Yes	No	No	No	No	No	No	No	No	No	No	No	No	No
I7	123.191	462071	342536	281	313187	235579	281	186.931	-223.248	68.0358	54477.3	61999.3	1397.48	198.543	83765	92.5792	I7_B002040	No	No	Yes	No	No	No	No	No	No	No	No	No	No	No	No	No	No	No	No	No
I8	140.009	387405	240079	290	344103	229220	290	103.329	690.563	697.963	30233.8	17548.6	2368.23	329.375	78764.7	1293.14	I8_B002040	No	No	Yes	No	No	No	No	No	No	No	No	No	No	No	No	No	No	No	No	No
I9	159.348	479230	370293	280	395160	290870	280	572.999	1480.46	-253.167	39934.6	62397	1096.46	-282.601	66386.6	-198.68	I9_B002040	No	No	Yes	No	No	No	No	No	No	No	No	No	No	No	No	No	No	No	No	No
J1	13.6651	605784	334597	337	645412	345675	337	-268.708	122100	2736.02	2414.84	106.488	5616.2	39728.7	2175.42	4748.65	J1_B002040	Yes	No	No	No	No	No	No	No	No	No	No	No	No	No	No	No	No	No	No	No
J10	174.771	435760	291069	284	267839	171575	284	248.531	55327.9	1485.96	455031	-886.794	1854.01	2479.16	67828	-277.634	J10_B002040	No	No	No	No	No	No	No	No	Yes	No	No	No	No	No	No	No	Yes	No	No	No
J11	196.361	814407	470844	333	679701	360516	333	1842.05	351500	7352.59	3582.32	-1747.18	5655.56	36886.7	1928.83	22766.8	J11_B002040	Yes	No	No	No	No	No	No	No	No	No	No	No	No	No	No	No	No	No	No	No
J12	210.561	305722	255033	258	121719	100176	258	-425.288	867.031	5314.6	-808.282	107.708	492.825	1663.95	7383.18	103.418	J12_B002040	No	No	No	No	No	No	Yes	No	No	No	No	No	No	No	No	No	No	No	No	No
J13	233.051	937966	496550	340	828078	401816	340	3918.56	285090	5309.51	5344.82	-1904.75	7327.3	42783.8	36956.8	8418.85	J13_B002040	Yes	No	No	No	No	No	No	No	No	No	No	No	No	No	No	No	No	No	No	No
J14	247.237	722796	402208	329	431359	228958	329	151.332	612315	1050.4	10925	-1868.15	3550.96	-1866.85	242470	-323.231	J14_B002040	No	No	No	No	No	No	No	No	Yes	No	No	No	No	No	No	No	Yes	No	No	No
J15	269.363	583804	299047	355	325729	133329	355	1788.65	17475.8	5590.6	10416.3	-1033.15	1491.45	7109.27	38947.2	-286.294	J15_B002040	No	No	No	No	No	No	No	No	No	No	Yes	No	No	No	No	No	Yes	No	No	No
J16	282.8	283841	179358	277	179283	125568	277	-2208.55	42069.7	2022.75	472742	499.818	1218.54	2591.49	-1115.4	-238.197	J16_B002040	No	No	No	No	No	No	No	No	No	No	No	No	No	No	No	No	No	No	No	No
J17	304.176	515564	278398	331	734933	440778	331	722.248	-125.155	240.801	66425.1	94005.2	1040.55	-931.088	149912	257.017	J17_B002040	No	No	Yes	No	No	No	No	No	No	No	No	No	No	No	No	No	No	No	No	No
J18	318.388	771541	451928	318	598296	368310	318	45.7674	135160	6175.07	-228.835	-623.761	4904.71	31972.2	-419.538	7150.77	J18_B002040	Yes	No	No	No	No	No	No	No	No	No	No	No	No	No	No	No	No	No	No	No
J19	338.778	419364	241344	307	522206	296480	307	518.745	114467	2199.92	42993.4	-1628.16	3482.61	11550.3	100980	429.576	J19_B002040	No	No	No	No	No	No	No	No	No	No	No	No	No	No	Yes	No	No	No	Yes	No
J2	27.1133	496111	329013	308	415616	245225	308	-3298.26	19349.7	5015.83	1806173	-1193.14	4522.48	-2007.14	36591.2	-8156.8	J2_B002040	No	No	No	No	No	No	No	No	Yes	No	No	No	No	No	No	No	Yes	No	No	No
J20	352.276	289359	223082	263	121658	95621.1	263	230.461	37894.4	1012.47	599.005	-285.275	777.142	1754.97	11236.9	-160.568	J20_B002040	No	No	No	No	No	No	No	No	Yes	No	No	No	No	No	No	No	Yes	No	No	No
J21	373.1	455621	247591	317	617767	382974	317	-1307.62	91383.9	2799.88	133579	-123.788	2289.8	1259.48	81688.6	-764.769	J21_B002040	No	No	No	No	No	No	No	No	Yes	No	No	No	No	No	No	No	Yes	No	No	No
J22	387.121	436835	299087	291	226796	151171	291	-227.707	2200.28	6.13101	29129.8	45429.3	1139.33	850.174	97188.9	-1158.09	J22_B002040	No	No	Yes	No	No	No	No	No	No	No	No	No	No	No	No	No	No	No	No	No
J3	50.2985	453106	321312	288	261041	169684	288	-614.116	81332.1	307.862	13234.2	-334.315	1837.02	11553.4	42127	110.051	J3_B002040	No	No	No	No	No	No	No	No	No	No	No	No	No	No	Yes	No	No	No	Yes	No
J4	66.4877	601470	338423	320	473634	270768	320	-2843.88	711230	5853.78	2659.33	-1595.48	4536.69	34642.6	71242.4	-684.883	J4_B002040	No	No	No	No	No	No	No	No	No	No	No	No	No	No	Yes	No	No	No	Yes	No
J5	89.1299	613619	463625	309	373798	232244	309	-53.4153	595.665	513.736	67782.2	52910.1	1119.6	327.943	62178.5	1254.75	J5_B002040	No	No	Yes	No	No	No	No	No	No	No	No	No	No	No	No	No	No	No	No	No
J6	103.867	692849	293707	384	524269	241244	384	-2786.05	456352	4104.13	314384	3423.84	2002.06	4666.5	82129.1	-2953.43	J6_B002040	No	No	No	No	No	No	No	No	Yes	No	No	No	No	No	No	No	Yes	No	No	No
J7	124.369	735597	400877	322	467681	271006	322	396.444	332024	8289.59	9716.53	-2351.28	5420.68	21139.5	79424.9	98.8481	J7_B002040	No	No	No	No	No	No	No	No	No	No	No	No	No	No	Yes	No	No	No	Yes	No
J8	138.895	481610	299435	293	247146	155594	293	810.197	279246	-190.734	40785.6	-1422.38	2420.22	28778	49710.5	-15.2305	J8_B002040	No	No	No	No	No	No	No	No	No	No	No	No	No	No	Yes	No	No	No	Yes	No
J9	160.463	204288	161103	249	273272	204532	249	1201.73	239954	729.068	96.2957	-523.895	304.221	9350.04	430.249	40.6282	J9_B002040	No	No	No	No	No	No	No	No	No	No	No	No	No	No	No	No	No	No	No	No
K1	14.5269	326874	238474	276	171218	141111	276	-475.393	2072.53	654.687	316698	-433.271	567.413	106.061	9365.44	-224.521	K1_B002040	No	No	No	No	No	No	Yes	No	No	No	No	No	No	No	No	No	No	No	No	No
K10	173.41	233330	163489	266	183984	137004	266	2144.25	301423	914.452	37290.6	-736.201	638.06	1920.87	15942.7	200.278	K10_B002040	No	No	No	No	No	No	No	No	Yes	No	No	No	No	No	No	No	Yes	No	No	No
K11	197.484	870304	523596	316	545845	284148	316	1537.9	353215	1397.68	188764	-1379.17	2298.8	32465.6	153276	-1733.46	K11_B002040	No	No	No	No	No	No	No	No	No	No	No	No	No	No	Yes	No	No	No	Yes	No
K12	209.368	457060	258362	316	794391	434418	316	4734.74	150809	1388.04	419.298	-2292.49	5846.69	28035.5	1908.49	8236.7	K12_B002040	Yes	No	No	No	No	No	No	No	No	No	No	No	No	No	No	No	No	No	No	No
K13	233.931	253566	172322	284	392155	277085	284	-5189.25	530414	1371.35	2007.66	237.332	3237.78	44625.4	21953.1	-1172.15	K13_B002040	No	No	No	No	No	No	No	No	No	No	No	No	No	No	Yes	No	No	No	Yes	No
K14	246.081	368994	305458	268	199970	125901	268	457.635	1937.01	1171.82	54084.5	26169.2	1773.52	647.271	131602	1294.05	K14_B002040	No	No	Yes	No	No	No	No	No	No	No	No	No	No	No	No	No	No	No	No	No
K15	270.479	745204	424434	349	580303	286683	349	594.021	33577.3	5809.45	161687	-1205.97	2725.05	4784.82	110474	973.036	K15_B002040	No	No	No	No	No	No	No	No	Yes	No	No	No	No	No	No	No	Yes	No	No	No
K16	281.479	510514	316695	357	442395	186842	357	2952.81	35313.5	5884.21	129207	-1280.11	734.911	8526.07	37259.1	1516.23	K16_B002040	No	No	No	No	No	No	No	No	No	No	Yes	No	No	No	No	No	Yes	No	No	No
K17	305.051	425333	250392	297	410722	246618	297	-4217.44	318249	1370.67	166710	-1023.56	4150.17	32095.7	48479.5	-829.443	K17_B002040	No	No	No	No	No	No	No	No	No	No	No	No	No	No	Yes	No	No	No	Yes	No
K18	317.318	370000	221302	295	336113	182123	295	-1509.62	120957	2631.56	187755	-486.742	2148.19	8508.82	52814.1	99.7863	K18_B002040	No	No	No	No	No	No	No	No	No	No	Yes	No	No	No	No	No	Yes	No	No	No
K19	339.88	418434	309291	276	332615	228878	276	-195.923	2455.03	1000.91	165637	41371.7	995.436	399.531	130687	-1.62017	K19_B002040	No	No	Yes	No	No	No	No	No	No	No	No	No	No	No	No	No	No	No	No	No
K2	25.9415	894741	477062	340	1758036	872050	340	3229.8	68859.8	3062.15	2213.2	-1869.75	5850.65	70810.2	5522.39	14118	K2_B002040	Yes	No	No	No	No	No	No	No	No	No	No	No	No	No	No	No	No	No	No	No
K20	351.062	401222	324424	271	148500	104680	271	-390.172	884.819	818.393	53835	28077.2	898.184	1680.68	111568	769.633	K20_B002040	No	No	Yes	No	No	No	No	No	No	No	No	No	No	No	No	No	No	No	No	No
K21	373.97	209844	152940	257	127392	96405.1	257	-535.483	1233.68	6076.7	-425.377	55.4535	612.1	1411.85	4415.78	200.132	K21_B002040	No	No	No	No	No	No	Yes	No	No	No	No	No	No	No	No	No	No	No	No	No
K22	386.093	333007	239028	273	160616	112508	273	-297.793	19297.5	2126.07	400012	-742.493	1658.97	-846.236	40977.2	-1494.34	K22_B002040	No	No	No	No	No	No	No	No	Yes	No	No	No	No	No	No	No	Yes	No	No	No
K3	51.3864	631687	345535	318	609868	356521	318	-3609.65	90672.6	5864.73	1907320	-2728.92	7761.59	39233.7	106771	13973	K3_B002040	Yes	No	No	No	No	No	No	No	No	No	No	No	No	No	No	No	No	No	No	No
K4	65.367	382868	279087	274	203762	149047	274	131.309	195582	3451.68	100092	-1645.33	2002.52	114.786	41665.6	-543.817	K4_B002040	No	No	No	No	No	No	No	No	Yes	No	No	No	No	No	No	No	Yes	No	No	No
K5	90.2314	470076	348777	282	857878	673718	282	361.266	174.388	-41.1982	55704.8	-131.711	765.193	118.616	13962	2718.43	K5_B002040	No	No	No	No	No	No	No	No	No	No	No	No	No	No	No	No	No	No	No	No
K6	102.56	265674	182569	269	210199	161252	269	3712.91	10129.8	-450.645	493098	-976.417	336.072	-1204.97	27060.1	329.29	K6_B002040	No	No	No	No	No	No	No	No	Yes	No	No	No	No	No	No	No	Yes	No	No	No
K7	125.267	585247	394757	297	480902	270058	297	5622.3	1661945	5719.96	1089.45	-3857.14	3993.01	32443.6	-1483.4	-3246.47	K7_B002040	No	No	No	No	No	No	No	No	No	No	No	No	No	No	No	No	No	No	No	No
K8	137.769	446816	343711	279	199828	137488	279	-610.933	126208	1965.97	117925	-214.595	1536.97	6080.38	23598.2	-984.906	K8_B002040	No	No	No	No	No	No	No	No	No	No	Yes	No	No	No	No	No	Yes	No	No	No
K9	161.338	347261	254778	277	177908	127648	277	1156.6	-1073.15	5332.01	756016	-1289.14	725.867	-1759.15	37048.1	-1680.95	K9_B002040	No	No	No	No	No	No	Yes	No	No	No	No	No	No	No	No	No	No	No	No	No
L1	15.3979	448741	290977	290	196675	127147	290	-2123.43	50976	2675	439999	5.05247	1831.51	6095.9	32545.4	-2232.52	L1_B002040	No	No	No	No	No	No	No	No	No	No	Yes	No	No	No	No	No	Yes	No	No	No
L10	172.569	356163	220282	289	575586	398478	289	-203.354	425.146	356.952	112952	73797.9	974.441	-12.8727	62617	-1537.82	L10_B002040	No	No	Yes	No	No	No	No	No	No	No	No	No	No	No	No	No	No	No	No	No
L11	198.321	998248	573413	329	729675	362900	329	1359.12	372856	2247.19	5200.29	-2797.59	6678.27	699.271	164272	-3595.97	L11_B002040	No	No	No	No	No	No	No	No	Yes	No	No	No	No	No	No	No	Yes	No	No	No
L12	208.27	332470	263795	266	184573	130053	266	-242.164	20747.3	3001.54	898.314	-92.7847	1017.85	4219.73	26523.7	-18.9592	L12_B002040	No	No	No	No	No	No	No	No	Yes	No	No	No	No	No	No	No	Yes	No	No	No
L13	235.052	418397	340944	270	155218	116820	270	-1162.38	1229.97	2273.66	573567	-819.32	4371.78	-248.345	26829.7	-2097.27	L13_B002040	No	No	No	No	No	No	Yes	No	No	No	No	No	No	No	No	No	No	No	No	No
L14	245.035	229764	151701	266	252957	158752	266	75.6945	1497.07	520.562	41585.9	42774.2	909.72	172.207	106362	221.799	L14_B002040	No	No	Yes	No	No	No	No	No	No	No	No	No	No	No	No	No	No	No	No	No
L15	271.379	290863	232808	262	181846	125548	262	876.443	136785	2503.52	9.0831	-617.194	571.266	2599.06	15637.9	-174.023	L15_B002040	No	No	No	No	No	No	No	No	Yes	No	No	No	No	No	No	No	Yes	No	No	No
L16	280.614	320400	267908	261	132151	99417.9	261	53.4968	4140.99	1214.27	3082	115.441	407.308	2503.09	20205.6	47.2007	L16_B002040	No	No	No	No	No	No	Yes	No	No	No	No	No	No	No	No	No	No	No	No	No
L17	306.421	472360	372062	281	273891	169422	281	-2477.08	85053.1	1091.54	78934.9	868.352	2143.17	15816	19416.9	992.086	L17_B002040	No	No	No	No	No	No	No	No	No	No	No	No	No	No	Yes	No	No	No	Yes	No
L18	316.16	383406	260088	283	269173	173747	283	906.608	420555	1007.63	49319.6	-1139.32	2273.11	8794.1	27814.5	-381.841	L18_B002040	No	No	No	No	No	No	No	No	No	No	Yes	No	No	No	No	No	Yes	No	No	No
L19	340.73	270855	187086	272	191870	126922	272	726.16	357108	2511.97	739.558	-575.687	737.529	6424.12	15711.9	-774.757	L19_B002040	No	No	No	No	No	No	No	No	No	No	Yes	No	No	No	No	No	Yes	No	No	No
L2	25.1186	346453	293798	263	164536	94281.6	263	-231.26	13725.4	2358.05	3206.97	293.736	947.987	1855.32	26012.3	442.027	L2_B002040	No	No	No	No	No	No	No	No	Yes	No	No	No	No	No	No	No	Yes	No	No	No
L20	349.886	258822	181180	265	125247	95103.7	265	1092.12	66071.3	618.773	125378	-791.725	464.689	1039.37	-848.46	1546.58	L20_B002040	No	No	No	No	No	No	No	No	No	No	No	No	No	No	No	No	No	No	No	No
L21	374.969	589929	344385	311	680608	373941	311	3387.79	40169.3	4180.71	2885.91	-1420.2	3088.16	27176.5	402.381	12156.5	L21_B002040	Yes	No	No	No	No	No	No	No	No	No	No	No	No	No	No	No	No	No	No	No
L22	385.2	704882	414760	312	691309	362869	312	2554.19	106690	1251.59	1005.38	-1654.17	9040.68	22200.3	2672.1	1714.83	L22_B002040	No	No	No	No	No	No	No	No	No	No	No	No	No	No	No	No	No	No	No	No
L3	52.9741	552530	402134	288	262381	143385	288	-258.472	91485.6	8567.8	107937	-238.872	1766.98	20121.4	24808.4	-170.052	L3_B002040	No	No	No	No	No	No	No	No	No	No	No	No	No	No	Yes	No	No	No	Yes	No
L4	64.2936	569212	490724	279	320959	205248	279	231.165	10720.5	-100.45	133106	46278.9	690.216	-100.094	93341.3	-160.086	L4_B002040	No	No	Yes	No	No	No	No	No	No	No	No	No	No	No	No	No	No	No	No	No
L5	91.3413	426332	294735	288	393291	309492	288	-31.6926	1134.23	-164.221	31462.7	30338.2	936.257	331.088	97323.3	424.866	L5_B002040	No	No	Yes	No	No	No	No	No	No	No	No	No	No	No	No	No	No	No	No	No
L6	101.752	724706	388453	331	731764	394726	331	-2978.05	257291	2875.49	4092.88	-36.9073	3770.54	48952.3	465.953	10763.4	L6_B002040	Yes	No	No	No	No	No	No	No	No	No	No	No	No	No	No	No	No	No	No	No
L7	126.138	776666	436181	321	646924	350325	321	1885.59	119761	3198.71	3372.58	-1389.25	5341.41	39239	-891.761	19409.6	L7_B002040	Yes	No	No	No	No	No	No	No	No	No	No	No	No	No	No	No	No	No	No	No
L8	136.928	562818	369626	296	315400	179181	296	432.161	40817.8	2831.2	364460	-816.879	2427.25	1867.28	33194.6	-1683.73	L8_B002040	No	No	No	No	No	No	No	No	Yes	No	No	No	No	No	No	No	Yes	No	No	No
L9	162.179	399537	303070	274	183125	133431	274	-1082.29	4052.33	1313.06	610252	-91.6224	1287.95	-723.076	25676.8	-2050.36	L9_B002040	No	No	No	No	No	No	Yes	No	No	No	No	No	No	No	No	No	No	No	No	No
M1	16.3078	643916	412654	314	763213	380738	314	861.452	182837	8375.7	692.095	-411.659	4752.88	32164.2	2074.09	7353.1	M1_B002040	Yes	No	No	No	No	No	No	No	No	No	No	No	No	No	No	No	No	No	No	No
M10	171.355	299137	204641	281	339318	227286	281	-63.8695	129039	2450.34	45109.5	-1160.57	1993.16	34570.7	52367.2	-781.064	M10_B002040	No	No	No	No	No	No	No	No	No	No	No	No	No	No	Yes	No	No	No	Yes	No
M11	199.438	302286	222243	267	162609	116301	267	-508.157	43984.3	2451.7	6589.14	-463.25	1641.32	1918.62	32854.1	441.538	M11_B002040	No	No	No	No	No	No	No	No	Yes	No	No	No	No	No	No	No	Yes	No	No	No
M12	207.389	421207	351096	268	302651	239421	268	-244.72	1248.49	270.674	50344	44847.3	770.528	693.42	89302.6	-547.845	M12_B002040	No	No	Yes	No	No	No	No	No	No	No	No	No	No	No	No	No	No	No	No	No
M13	236.389	498373	222908	341	666823	328227	341	1925.39	81904.9	537.715	516.722	-107.967	5155.95	14592	2272.51	1314.94	M13_B002040	No	No	No	No	No	No	No	No	No	No	No	No	No	No	No	No	No	No	No	No
M14	244.149	517122	414829	303	549451	338852	303	2618.98	222867	902.678	32228.8	-1149.71	1922.62	29833.2	8751.08	148.412	M14_B002040	No	No	No	No	No	No	No	No	No	No	No	No	No	No	Yes	No	No	No	Yes	No
M15	272.692	809040	498932	312	617482	367231	312	5130.49	103324	10199.5	15348.9	-1205.22	2754.11	26261.6	5293.55	7771.36	M15_B002040	Yes	No	No	No	No	No	No	No	No	No	No	No	No	No	No	No	No	No	No	No
M16	279.723	690608	295009	354	570219	307988	354	693.138	50.7783	-975.839	79550.8	89574	2352.25	-1086.66	232827	-395.439	M16_B002040	No	No	Yes	No	No	No	No	No	No	No	No	No	No	No	No	No	No	No	No	No
M17	307.281	452517	265378	299	368297	228443	299	1985.84	96329.3	256.228	282568	-994.16	1908.89	8833.81	34401.9	913.29	M17_B002040	No	No	No	No	No	No	No	No	No	No	Yes	No	No	No	No	No	Yes	No	No	No
M18	315.053	550180	411858	284	270434	173186	284	-1075.09	44192.4	1909.46	721044	-1191.67	1765.89	30181.8	42785.3	-1126.45	M18_B002040	No	No	No	No	No	No	No	No	No	No	No	No	Yes	No	No	No	No	No	No	No
M19	341.838	533294	359886	290	268961	171303	290	-4207.57	693260	8186.05	485131	-78.6372	1614.28	30147	42936.9	-2320.23	M19_B002040	No	No	No	No	No	No	No	No	No	No	No	No	No	No	Yes	No	No	No	Yes	No
M2	23.8998	328646	280540	261	159905	111240	261	1054.06	12693.8	2133.96	1250.83	-402.472	208.398	7608.74	2265.12	256.066	M2_B002040	No	No	No	No	No	No	No	No	No	No	No	No	No	No	No	No	No	No	No	No
M20	348.797	921235	490755	332	730753	400877	332	1442.11	90515.4	11369.9	-591.66	-816.471	6023.5	56857.3	4906.62	16250.6	M20_B002040	Yes	No	No	No	No	No	No	No	No	No	No	No	No	No	No	No	No	No	No	No
M21	376.053	462563	396654	271	546932	379413	271	380.403	235.459	-46.5037	8398.43	247.09	906.525	-59.6024	50470	3439.28	M21_B002040	No	No	No	No	No	No	No	No	No	No	No	No	No	No	No	No	No	No	No	No
M22	384.022	387499	304882	274	216206	153237	274	-415.653	24638.3	5257.93	603034	-918.725	2526.66	-609.589	48482.7	-2239.34	M22_B002040	No	No	No	No	No	No	No	No	Yes	No	No	No	No	No	No	No	Yes	No	No	No
M3	54.0543	278709	190696	277	240682	167218	277	2475.94	3675	46.4011	16447.5	36839.3	2315.76	-260.869	69240.8	1049.44	M3_B002040	No	No	Yes	No	No	No	No	No	No	No	No	No	No	No	No	No	No	No	No	No
M4	63.151	506507	360000	289	362117	253278	289	-498.709	1243.23	342.047	78815.8	88993.6	1045.58	630.145	115110	1427.82	M4_B002040	No	No	Yes	No	No	No	No	No	No	No	No	No	No	No	No	No	No	No	No	No
M5	92.5355	666288	384904	311	510529	308324	311	-5672.76	383723	8302.68	955845	-1038.96	5929.2	49708.9	29804.7	-3454.69	M5_B002040	No	No	No	No	No	No	No	No	No	No	No	No	No	No	Yes	No	No	No	Yes	No
M6	100.351	349002	279390	269	178361	103335	269	-195.112	38347.6	633.245	9798.58	301.62	938.953	4117.47	24866.1	-50.4997	M6_B002040	No	No	No	No	No	No	No	No	Yes	No	No	No	No	No	No	No	Yes	No	No	No
M7	127.262	282329	197449	270	174281	140657	270	54.1224	1100.23	848.589	321894	-553.098	871.701	110.445	32461.3	-1552.89	M7_B002040	No	No	No	No	No	No	Yes	No	No	No	No	No	No	No	No	No	No	No	No	No
M8	135.647	225495	160577	260	205229	153665	260	-106.272	10776.4	2431.54	5259.43	-304.769	1082.14	2250.09	34910.9	360.279	M8_B002040	No	No	No	No	No	No	No	No	Yes	No	No	No	No	No	No	No	Yes	No	No	No
M9	163.302	917824	526532	326	805040	450984	326	2210.63	274400	4289.05	3030.94	-2232.2	7761.24	54483.3	3832.18	14706.7	M9_B002040	Yes	No	No	No	No	No	No	No	No	No	No	No	No	No	No	No	No	No	No	No
N1	17.1386	390706	270706	283	387428	259740	283	254.469	1462.88	-123.466	54699.9	67092.8	724.462	-159.247	70927.9	-599.701	N1_B002040	No	No	Yes	No	No	No	No	No	No	No	No	No	No	No	No	No	No	No	No	No
N10	170.236	598140	459070	285	285991	182225	285	1123.92	263338	5366.22	549929	-1752.93	2673.63	5085.06	76585.6	-3761.95	N10_B002040	No	No	No	No	No	No	No	No	No	No	Yes	No	No	No	No	No	Yes	No	No	No
N11	200.564	382938	283603	273	287649	218678	273	-485.738	895.85	190.34	108929	35100.1	1187.02	231.76	133183	1353.22	N11_B002040	No	No	Yes	No	No	No	No	No	No	No	No	No	No	No	No	No	No	No	No	No
N12	206.219	294748	198966	278	254056	170852	278	-281.377	32563.6	1710.99	5923.05	-494.579	1860.17	3191.11	16777.3	-106.529	N12_B002040	No	No	No	No	No	No	No	No	Yes	No	No	No	No	No	No	No	Yes	No	No	No
N13	237.513	422048	320476	276	480905	303595	276	-213.819	708.275	204.532	109458	54413.9	1698.47	261.706	73903.6	1093.59	N13_B002040	No	No	Yes	No	No	No	No	No	No	No	No	No	No	No	No	No	No	No	No	No
N14	243.048	476580	318539	287	252513	164883	287	-1385.89	99170.6	4097.88	149778	-551.448	2366.91	20928.8	26839.1	798.444	N14_B002040	No	No	No	No	No	No	No	No	No	No	No	No	No	No	Yes	No	No	No	Yes	No
N15	273.873	362298	283471	271	541009	408563	271	458.923	-162.687	430.519	29933.5	-505.616	723.374	65.1492	27962.8	1231.34	N15_B002040	No	No	No	No	No	No	Yes	No	No	No	No	No	No	No	No	No	No	No	No	No
N16	278.851	335181	246412	272	185391	125656	272	1094.58	10541.1	2672.87	7567.96	483.764	817.563	4267.56	45070.2	857.37	N16_B002040	No	No	No	No	No	No	No	No	Yes	No	No	No	No	No	No	No	Yes	No	No	No
N17	308.451	441183	229613	316	448135	258612	316	1544.58	314477	11714.5	451706	-1642.33	5831.57	10860.7	39570.3	-595.98	N17_B002040	No	No	No	No	No	No	No	No	No	No	No	No	No	No	Yes	No	No	No	Yes	No
N18	313.805	666125	459586	305	701233	383158	305	2474.31	108575	2839.79	72750	-1390.07	1841.09	6313.82	137258	895.997	N18_B002040	No	No	No	No	No	No	No	No	No	No	Yes	No	No	No	No	No	Yes	No	No	No
N19	342.726	472769	297680	292	299496	189991	292	962.319	70731.1	7609.43	52529.4	-939.073	2118.36	21804.5	40104.8	390.899	N19_B002040	No	No	No	No	No	No	No	No	No	No	No	No	No	No	Yes	No	No	No	Yes	No
N2	22.7683	505199	397299	280	188063	137696	280	3303.82	24803.9	340.411	596478	-1969.78	1799.49	16364.9	51461	-3361.01	N2_B002040	No	No	No	No	No	No	No	No	No	No	No	No	Yes	No	No	No	No	No	No	No
N20	347.676	488411	398082	275	161524	126277	275	799.716	58209.6	397.287	62589.9	-541.129	1102.64	240.495	38462.9	-605.749	N20_B002040	No	No	No	No	No	No	No	No	Yes	No	No	No	No	No	No	No	Yes	No	No	No
N21	377.169	393058	302374	273	175478	128483	273	-166.293	274539	3901.62	73697.1	-859.78	1877.18	-353.519	25050.3	-101.659	N21_B002040	No	No	No	No	No	No	No	No	Yes	No	No	No	No	No	No	No	Yes	No	No	No
N22	383.132	453223	273594	302	354203	209892	302	-2521.76	117929	1970.9	90188.5	-586.458	3086.17	37531.6	24802.7	392.3	N22_B002040	No	No	No	No	No	No	No	No	No	No	No	No	No	No	Yes	No	No	No	Yes	No
N3	56.1645	540572	354897	296	349750	213694	296	2327.34	499047	2252.89	26491.4	-2188.22	3185.79	33981	51719.6	-1042.92	N3_B002040	No	No	No	No	No	No	No	No	No	No	No	No	No	No	Yes	No	No	No	Yes	No
N4	62.0863	414884	269481	310	545759	345225	310	1401.74	212301	2651.5	1549.31	-1151.86	1992.47	16635.3	43158.4	475.715	N4_B002040	No	No	No	No	No	No	No	No	No	No	No	No	No	No	Yes	No	No	No	Yes	No
N5	93.6788	449519	305644	289	287818	181388	289	-1472.39	979770	6881.51	2211.59	-550.034	1556.23	13392.4	35434.1	-2158.82	N5_B002040	No	No	No	No	No	No	No	No	No	No	No	No	No	No	Yes	No	No	No	Yes	No
N6	99.5089	349603	249068	278	216061	123107	278	202.369	177202	672.013	190069	-388.915	979.371	3204.85	23882.2	-949.867	N6_B002040	No	No	No	No	No	No	No	No	Yes	No	No	No	No	No	No	No	Yes	No	No	No
N7	128.608	338253	303197	258	153681	103991	258	-605.927	2542.53	6457.78	-927.423	-145.747	711.981	2674.11	13105.4	330.272	N7_B002040	No	No	No	No	No	No	Yes	No	No	No	No	No	No	No	No	No	No	No	No	No
N8	134.49	325718	194429	303	357377	235693	303	178.791	259484	6129.93	3728.05	-959.436	1788.41	27249.1	1996.33	-27.5913	N8_B002040	No	No	No	No	No	No	No	No	No	No	No	No	No	No	No	No	No	No	No	No
N9	164.162	369547	228948	290	454426	292339	290	147.099	2591.39	700.47	62306.4	48554.9	3338.64	593.574	142440	-359.896	N9_B002040	No	No	Yes	No	No	No	No	No	No	No	No	No	No	No	No	No	No	No	No	No
O1	17.989	697950	290264	394	2768559	874394	394	3490.8	399132	7648.16	7197.67	-1934.15	8790.39	55428.3	5598.91	16496.9	O1_B002040	Yes	No	No	No	No	No	No	No	No	No	No	No	No	No	No	No	No	No	No	No
O10	169.289	286918	203084	267	117697	89572	267	673.42	42870.7	4457.46	8603.94	-713.837	857.812	4547.49	17749.9	160.375	O10_B002040	No	No	No	No	No	No	No	No	Yes	No	No	No	No	No	No	No	Yes	No	No	No
O11	201.425	298436	177106	288	489133	296966	288	-175.605	53606.4	-120.444	-169.096	-459.373	2371.59	8638.15	-142.061	3470.65	O11_B002040	No	No	No	No	No	No	No	No	No	No	No	No	No	No	No	No	No	No	No	No
O12	205.29	260042	177687	268	200095	158897	268	-2210.36	97411.4	2559.13	194341	371.599	906.899	4130.03	9775.45	444.41	O12_B002040	No	No	No	No	No	No	No	No	Yes	No	No	No	No	No	No	No	Yes	No	No	No
O13	238.638	686273	460740	307	396620	240457	307	-867.658	848613	2413.55	157744	-1078.41	5855.68	18416	61902.5	-250.645	O13_B002040	No	No	No	No	No	No	No	No	No	No	No	No	No	No	Yes	No	No	No	Yes	No
O14	242.189	478462	350243	284	243836	158100	284	805.402	159383	5697.91	55640.3	-1088.46	1972.16	12391.1	51841.9	-385.407	O14_B002040	No	No	No	No	No	No	No	No	No	No	No	No	No	No	Yes	No	No	No	Yes	No
O15	274.784	151154	119128	234	103298	82483.5	234	-1016.91	1811.75	843.13	410.077	-4371.08	19558.3	1270.52	-422.464	33.4016	O15_B002040	No	No	No	No	No	No	Yes	No	No	No	No	No	No	No	No	No	No	No	No	No
O16	277.895	393786	278682	279	218238	157372	279	285.613	388719	2901.57	222353	-1335.63	2232.32	4116.28	58565.1	-2019.98	O16_B002040	No	No	No	No	No	No	No	No	Yes	No	No	No	No	No	No	No	Yes	No	No	No
O17	309.818	628459	356320	319	668312	387003	319	-3076.34	160646	3320.15	341347	-986.729	5198.32	45174.9	121525	-4636.12	O17_B002040	No	No	No	No	No	No	No	No	No	No	No	No	No	No	Yes	No	No	No	Yes	No
O18	312.934	670827	419503	301	424191	239768	301	2595.59	171900	3433.16	11368.3	-2393.29	2649.16	13843.7	153723	-624.42	O18_B002040	No	No	No	No	No	No	No	No	No	No	No	No	No	No	Yes	No	No	No	Yes	No
O19	343.559	668491	390803	314	531363	343345	314	-191.636	298563	1007.37	2670.2	-813.982	4018.51	28433.9	2640.37	8593.59	O19_B002040	Yes	No	No	No	No	No	No	No	No	No	No	No	No	No	No	No	No	No	No	No
O2	21.1658	473596	315435	288	276807	189970	288	1547.71	703098	5419.82	7237.84	-811.897	1230.25	11512.5	10597.3	-1016.09	O2_B002040	No	No	No	No	No	No	No	No	No	No	No	No	No	No	Yes	No	No	No	Yes	No
O20	346.839	472398	303456	291	539736	407014	291	124.697	1212.88	50.7858	60301	43171.4	763.914	36.5238	41047.6	574.14	O20_B002040	No	No	Yes	No	No	No	No	No	No	No	No	No	No	No	No	No	No	No	No	No
O21	378.278	255428	191096	260	189171	157333	260	1041.54	21550	860.474	724.731	-323.135	383.609	3384.23	23661.5	252.547	O21_B002040	No	No	No	No	No	No	No	No	Yes	No	No	No	No	No	No	No	Yes	No	No	No
O22	381.661	496676	377964	278	359064	270337	278	276.151	40066.8	767.813	360827	-1387.56	2856.49	4548.28	151144	1628.23	O22_B002040	No	No	No	No	No	No	No	No	Yes	No	No	No	No	No	No	No	Yes	No	No	No
O3	57.2801	437379	323138	278	395715	312129	278	-91.6975	1496.11	-95.3722	46882.1	31922	757.584	30.6463	41476.8	-260.489	O3_B002040	No	No	Yes	No	No	No	No	No	No	No	No	No	No	No	No	No	No	No	No	No
O4	60.7103	476046	326516	296	442489	268040	296	747.002	118621	5847.98	435140	-1599.31	5641.41	3790	56392	-2708.69	O4_B002040	No	No	No	No	No	No	No	No	Yes	No	No	No	No	No	No	No	Yes	No	No	No
O5	94.793	344712	275812	264	175888	128061	264	-1119.36	178064	1255.42	235942	-235.023	1483.58	2302.67	27517.1	-1735.37	O5_B002040	No	No	No	No	No	No	No	No	Yes	No	No	No	No	No	No	No	Yes	No	No	No
O6	98.367	474191	365485	278	194706	135477	278	325.316	76157.3	95.2029	489148	-541.103	1019.93	173.844	22081.5	564.805	O6_B002040	No	No	No	No	No	No	No	No	Yes	No	No	No	No	No	No	No	Yes	No	No	No
O7	129.734	384968	289005	281	260079	171692	281	465.44	1065.27	98.9431	71118.6	101916	1087.24	-463.407	128342	-1088.34	O7_B002040	No	No	Yes	No	No	No	No	No	No	No	No	No	No	No	No	No	No	No	No	No
O8	133.349	262747	231199	251	285835	246419	251	1211.2	37906.2	1288.99	93769.4	-493.73	1146.85	1332.06	30119.6	-1967.73	O8_B002040	No	No	No	No	No	No	No	No	Yes	No	No	No	No	No	No	No	Yes	No	No	No
O9	165.25	266334	202039	260	106816	89162.1	260	-72.3465	2177.63	1755.96	64.7628	-231.503	890.678	1391.1	19771.1	980.47	O9_B002040	No	No	No	No	No	No	Yes	No	No	No	No	No	No	No	No	No	No	No	No	No
P1	18.8319	447740	283644	294	339586	222800	294	-4222.34	1102805	7262.6	4149.57	-187.911	3874.9	24442.5	41083.1	-898.366	P1_B002040	No	No	No	No	No	No	No	No	No	No	No	No	No	No	Yes	No	No	No	Yes	No
P10	167.929	290121	208077	273	166780	114667	273	-889.659	2553.55	4802.65	172764	-5.32122	826.584	1900.83	3560.13	-28.0419	P10_B002040	No	No	No	No	No	No	Yes	No	No	No	No	No	No	No	No	No	No	No	No	No
P11	202.758	267302	173130	292	436036	234977	292	2471.32	164517	-81.7871	-870.927	-2424.68	6842.66	14327.5	-66.8887	3604.76	P11_B002040	Yes	No	No	No	No	No	No	No	No	No	No	No	No	No	No	No	No	No	No	No
P12	204.154	416489	275294	287	261922	194013	287	-1066.97	82055.9	3258.61	-357.809	141.045	1306.9	25726.9	-212.443	750.456	P12_B002040	No	No	No	No	No	No	No	No	No	No	No	No	No	No	No	No	No	No	No	No
P13	239.454	511970	324911	296	373372	246823	296	1027.3	325402	261.786	3094.6	-1382.94	3592.62	46600.7	10892.8	-819.315	P13_B002040	No	No	No	No	No	No	No	No	No	No	No	No	No	No	Yes	No	No	No	Yes	No
P14	240.853	489746	377401	278	167214	124718	278	2642.22	31299.7	224.689	49271.5	-949.932	-162.304	8191.65	15015.9	296.53	P14_B002040	No	No	No	No	No	No	No	No	No	No	Yes	No	No	No	No	No	Yes	No	No	No
P15	275.939	366391	244766	278	189935	133864	278	-1004.68	5087.92	1483.13	593154	-465.61	853.265	-396.359	24170.9	-3711.13	P15_B002040	No	No	No	No	No	No	Yes	No	No	No	No	No	No	No	No	No	No	No	No	No
P16	276.974	771064	401069	338	788433	420026	338	3490.96	397976	2026.6	1352.51	-1046.66	3544.92	8780.85	103241	-1375.97	P16_B002040	No	No	No	No	No	No	No	No	No	No	Yes	No	No	No	No	No	Yes	No	No	No
P17	310.74	444074	268869	313	892178	484248	313	5958.4	71575.5	1471.35	670.144	-3082.23	6545.83	53201.6	588.216	13849.2	P17_B002040	Yes	No	No	No	No	No	No	No	No	No	No	No	No	No	No	No	No	No	No	No
P18	312.048	385789	328114	267	216413	141266	267	862.878	3951.44	-433.128	29425.2	41227.2	1362.08	-32.7599	115720	-2416.49	P18_B002040	No	No	Yes	No	No	No	No	No	No	No	No	No	No	No	No	No	No	No	No	No
P19	344.667	616598	437046	298	367649	200128	298	-686.543	162701	6155.89	142330	-1163.14	3637.86	30022.4	37597.3	-3.22271	P19_B002040	No	No	No	No	No	No	No	No	No	No	No	No	No	No	Yes	No	No	No	Yes	No
P2	19.8735	612232	432001	297	460142	283536	297	-2975.37	178343	8412.63	265748	-720.619	4239.64	47213.9	33122	-577.841	P2_B002040	No	No	No	No	No	No	No	No	No	No	No	No	No	No	Yes	No	No	No	Yes	No
P20	345.894	227991	183189	257	157582	112399	257	-30.8535	8947.42	198.145	688.815	-727.521	2106.85	2949.88	14891.7	-263.218	P20_B002040	No	No	No	No	No	No	No	No	Yes	No	No	No	No	No	No	No	Yes	No	No	No
P21	379.389	435356	328227	275	266494	174149	275	-113.181	78182	2676.1	70358.1	-1363.68	4245.66	10861.1	53128.8	-911.098	P21_B002040	No	No	No	No	No	No	No	No	No	No	No	No	No	No	Yes	No	No	No	Yes	No
P22	380.809	218016	141932	271	253955	189473	271	-1372.75	45239.3	1201.24	80943.3	-412.878	1993.37	6194.15	39355.4	94.7585	P22_B002040	No	No	No	No	No	No	No	No	No	No	Yes	No	No	No	No	No	Yes	No	No	No
P3	58.0999	219077	159812	262	150344	93045.1	262	47.6438	22722.1	816.323	3106.26	38.4947	666.089	1808.85	13984	660.316	P3_B002040	No	No	No	No	No	No	No	No	Yes	No	No	No	No	No	No	No	Yes	No	No	No
P4	59.3999	644301	409901	300	522233	274540	300	2545.88	405931	1210.62	38020.2	-1738.74	1900.93	31114.3	63586.7	-931.997	P4_B002040	No	No	No	No	No	No	No	No	No	No	No	No	No	No	Yes	No	No	No	Yes	No
P5	95.8753	438152	388946	268	360750	206664	268	536.333	194.309	387.947	43468.6	33809.4	393.333	-365.719	63292.6	509.521	P5_B002040	No	No	Yes	No	No	No	No	No	No	No	No	No	No	No	No	No	No	No	No	No
P6	97.1689	297294	232110	264	162027	108128	264	1007.95	46972.2	528.069	4453.89	-185.384	1271.45	1929.01	26935.4	349.898	P6_B002040	No	No	No	No	No	No	No	No	Yes	No	No	No	No	No	No	No	Yes	No	No	No
P7	130.958	351898	292361	265	194822	123782	265	3708.87	-4927.87	1365.37	489921	-1028.99	-315.313	-1287.67	13019.5	-2737.17	P7_B002040	No	No	No	No	No	No	Yes	No	No	No	No	No	No	No	No	No	No	No	No	No
P8	132.11	489695	352115	283	301685	201246	283	1110.38	145501	285.478	138415	-1381.88	2071.38	9941.37	39987.6	-346.571	P8_B002040	No	No	No	No	No	No	No	No	No	No	Yes	No	No	No	No	No	Yes	No	No	No
P9	166.378	684872	453965	301	513754	306553	301	-3658.88	178299	9308.25	45467.3	-1308.57	5209.59	103284	58404.9	-1697	P9_B002040	No	No	No	No	No	No	No	No	No	No	No	No	No	No	Yes	No	No	No	Yes	No
A1	2.18112	268995	181399	270	192833	130206	270	986.351	168658	4181.75	45031.5	-500.8	248.158	2624.92	15148.2	1361.15	A1_B000001	No	No	No	No	No	No	No	No	Yes	No	No	No	No	No	No	No	Yes	No	No	No
A10	165.463	277207	196590	270	350852	253944	270	104.336	1357.59	-86.0179	42726.2	47474.1	542.529	77.6719	104873	340.36	A10_B000001	No	No	Yes	No	No	No	No	No	No	No	No	No	No	No	No	No	No	No	No	No
A11	166.515	375793	332875	263	166012	96931.5	263	-244.087	1878.9	4470.27	2347.8	-14.3009	1029.94	2616.87	25392.3	-568.99	A11_B000001	No	No	No	No	No	No	Yes	No	No	No	No	No	No	No	No	No	No	No	No	No
A12	197.434	479927	326553	289	366920	246688	289	254.006	3843.56	262.4	67230.6	46435.9	1136.86	-347.61	90276.7	101.741	A12_B000001	No	No	Yes	No	No	No	No	No	No	No	No	No	No	No	No	No	No	No	No	No
A13	198.489	403885	260111	314	2368776	872611	314	3004.7	1120223	2033.93	20702.5	-3522.9	6396.44	19147.9	179962	-3478.12	A13_B000001	No	No	No	No	No	No	No	No	No	No	No	No	No	No	Yes	No	No	No	Yes	No
A14	227.523	299622	253492	258	160514	120287	258	-1493.94	4935.05	5996.92	-656.813	200.866	11905.9	2467.94	4716.44	502.757	A14_B000001	No	No	No	No	No	No	Yes	No	No	No	No	No	No	No	No	No	No	No	No	No
A15	228.608	608358	322542	329	615872	348524	329	2751.89	143134	1173.46	24902.5	-435.306	1431.49	2885.84	89834.6	-748.039	A15_B000001	No	No	No	No	No	No	No	No	Yes	No	No	No	No	No	No	No	Yes	No	No	No
A16	257.813	521159	288519	317	401661	247032	317	-97.9499	1195110	2129.71	2846.34	-732.702	1522.89	12541.4	-493.217	-2431.86	A16_B000001	No	No	No	No	No	No	No	No	No	No	No	No	No	No	No	No	No	No	No	No
A17	258.963	287461	245401	256	149100	108398	256	72.4981	33991.2	638.016	-195.909	-365.571	1537.53	787.506	13268.4	334.92	A17_B000001	No	No	No	No	No	No	No	No	Yes	No	No	No	No	No	No	No	Yes	No	No	No
A18	289.258	289232	221758	264	152620	117260	264	1012.68	8278.76	432.138	104027	-429.325	752.826	2067.17	52376.2	33.7906	A18_B000001	No	No	No	No	No	No	No	No	Yes	No	No	No	No	No	No	No	Yes	No	No	No
A19	290.347	862171	543904	316	873879	508799	316	4591.56	131943	6438.82	1809.15	-2103.05	5033.53	31131.1	2977.8	15077.7	A19_B000001	Yes	No	No	No	No	No	No	No	No	No	No	No	No	No	No	No	No	No	No	No
A2	33.2811	413065	300070	278	254634	156836	278	-376.312	95861.9	6794.36	469632	-707.923	1790.63	224.744	25304.7	-1573.73	A2_B000001	No	No	No	No	No	No	No	No	Yes	No	No	No	No	No	No	No	Yes	No	No	No
A20	321.466	518161	378351	293	404565	279206	293	3692.66	-4619.48	14.4625	41657.1	82021.7	436.428	-944.394	118981	56.7497	A20_B000001	No	No	Yes	No	No	No	No	No	No	No	No	No	No	No	No	No	No	No	No	No
A21	322.49	352271	259075	284	184242	107428	284	-1847.86	169489	668.905	36015.8	385.805	1079.27	7920.12	21342.6	-766.594	A21_B000001	No	No	No	No	No	No	No	No	No	No	Yes	No	No	No	No	No	Yes	No	No	No
A22	352.578	548070	330662	305	412402	260821	305	-306.555	226295	929.216	37813.9	-1341.76	4160.82	25625.9	37882.1	-997.081	A22_B000001	No	No	No	No	No	No	No	No	No	No	No	No	No	No	Yes	No	No	No	Yes	No
A3	34.3534	534212	379250	296	340728	193435	296	-2284.78	94618.1	2521.51	17481.5	-396.464	2039.52	28167.6	26367.2	1350.44	A3_B000001	No	No	No	No	No	No	No	No	No	No	No	No	No	No	Yes	No	No	No	Yes	No
A4	68.9188	199098	144168	254	152517	128782	254	-57.0275	3402.54	338.437	562.227	96.902	674.854	1318.58	15304	59.8118	A4_B000001	No	No	No	No	No	No	Yes	No	No	No	No	No	No	No	No	No	No	No	No	No
A5	70.269	301717	255285	259	134934	96595.5	259	-51.026	6541.36	1123.72	1299.88	-312.604	903.991	1059.92	11983.8	306.001	A5_B000001	No	No	No	No	No	No	No	No	No	No	No	No	No	No	No	No	No	No	No	No
A6	101.408	283735	171403	285	398132	270684	285	-4951.96	633000	10583.5	10322.4	1430.78	2717.74	37577.5	9993.21	-1012.85	A6_B000001	No	No	No	No	No	No	No	No	No	No	No	No	No	No	Yes	No	No	No	Yes	No
A7	102.727	302853	241604	264	194497	131370	264	771.994	7907.94	3016.02	1287.41	-438.652	1104.56	2736.69	25426.2	-100.222	A7_B000001	No	No	No	No	No	No	No	No	Yes	No	No	No	No	No	No	No	Yes	No	No	No
A8	133.333	225994	140174	279	459361	290362	279	-4920.91	1553128	5676.88	57485	-288.156	2544.15	32276.5	44892.4	-3053.59	A8_B000001	No	No	No	No	No	No	No	No	No	No	No	No	No	No	Yes	No	No	No	Yes	No
A9	134.388	394928	335116	266	192571	152195	266	1502.95	127.582	203.232	377917	-1007.3	2309.2	-727.014	22722.5	-2145.33	A9_B000001	No	No	No	No	No	No	Yes	No	No	No	No	No	No	No	No	No	No	No	No	No
B1	6.12425	537944	359075	294	450386	293117	294	3212.27	143575	5411.31	2424.93	-2839.59	10760.3	25323.4	6283.35	6090.68	B1_B000001	Yes	No	No	No	No	No	No	No	No	No	No	No	No	No	No	No	No	No	No	No
B10	164.547	614139	261538	369	355692	142268	369	-1182.39	436910	4505.13	89137.7	-1319.12	3208.55	1240.65	69324.3	-1812.73	B10_B000001	No	No	No	No	No	No	No	No	Yes	No	No	No	No	No	No	No	Yes	No	No	No
B11	167.393	387872	256050	289	352562	218655	289	-1252.92	43473.8	1455.9	111258	-80.5068	1466.89	10509	33802.1	-914.638	B11_B000001	No	No	No	No	No	No	No	No	No	No	No	No	Yes	No	No	No	No	No	No	No
B12	196.614	1143278	559205	347	835230	386081	347	-587.773	502104	4608.03	3225.62	-1171.79	9620.87	80578.6	4836.83	14369.6	B12_B000001	Yes	No	No	No	No	No	No	No	No	No	No	No	No	No	No	No	No	No	No	No
B13	199.443	649554	316486	369	427141	157537	369	-323.512	286919	11146.6	93619.2	-1223.45	3144.89	17104	59781.1	205.353	B13_B000001	No	No	No	No	No	No	No	No	No	No	No	No	No	No	Yes	No	No	No	Yes	No
B14	226.705	252636	197660	256	243984	147726	256	-431.581	10636.1	1239.42	13501.1	769.455	2422.34	2428.16	14105.1	299.4	B14_B000001	No	No	No	No	No	No	No	No	Yes	No	No	No	No	No	No	No	Yes	No	No	No
B15	229.763	362860	271708	272	155210	109636	272	-1057.14	21735.6	4367.66	20073.1	-552.104	1806.33	4871.1	59661.5	-411.256	B15_B000001	No	No	No	No	No	No	No	No	Yes	No	No	No	No	No	No	No	Yes	No	No	No
B16	256.943	425388	299738	284	177019	124360	284	-1867.38	826864	5901.23	7510.55	-1472.72	1982.71	4403.31	20296.9	-2007.38	B16_B000001	No	No	No	No	No	No	No	No	Yes	No	No	No	No	No	No	No	Yes	No	No	No
B17	260.213	346082	273262	266	225098	147853	266	-1369.71	24375.8	1598.82	29355.2	-37.6979	1778.1	3331.8	48240.8	-4.77993	B17_B000001	No	No	No	No	No	No	No	No	Yes	No	No	No	No	No	No	No	Yes	No	No	No
B18	288.301	337140	174283	312	1160903	603124	312	2991.57	190382	3083.85	156165	-3194.7	5471.3	9402.39	138762	-98.2998	B18_B000001	No	No	No	No	No	No	No	No	No	No	Yes	No	No	No	No	No	Yes	No	No	No
B19	291.247	442342	274870	295	533670	313968	295	1409.1	2032.33	180.049	23500.5	42054.2	1313.32	244.477	59943.6	512.154	B19_B000001	No	No	Yes	No	No	No	No	No	No	No	No	No	No	No	No	No	No	No	No	No
B2	32.2504	274590	200332	290	506411	342481	290	-2106.4	470482	1063.75	297523	-806.763	10959.1	12183.8	60303.5	-2862.35	B2_B000001	No	No	No	No	No	No	No	No	No	No	No	No	No	No	Yes	No	No	No	Yes	No
B20	320.532	452989	385441	272	246961	164877	272	-1798.63	4730.44	3710.66	663505	-172.614	1559.68	-268.226	25060.7	-2141.86	B20_B000001	No	No	No	No	No	No	Yes	No	No	No	No	No	No	No	No	No	No	No	No	No
B21	323.495	634195	401292	305	400128	243957	305	-938.746	419326	5595.3	8362.46	-1274.73	3442.22	42633.1	56131.9	-590.92	B21_B000001	No	No	No	No	No	No	No	No	No	No	No	No	No	No	Yes	No	No	No	Yes	No
B22	351.435	417491	307377	278	183799	114242	278	-1365.45	24489.5	6479.18	108038	-11.4672	1443.38	8702.76	5319.89	-656.386	B22_B000001	No	No	No	No	No	No	No	No	No	No	Yes	No	No	No	No	No	Yes	No	No	No
B3	35.5769	285429	212903	263	139777	98879.2	263	-76.2217	30510.5	403.896	46191.4	-216.26	364.447	-47.7579	23306.6	725.197	B3_B000001	No	No	No	No	No	No	No	No	Yes	No	No	No	No	No	No	No	Yes	No	No	No
B4	68.0434	365234	252585	285	305721	212053	285	1593.6	72654.8	495.764	466124	-1364.74	2090.4	-1534.93	25154.1	-1270.43	B4_B000001	No	No	No	No	No	No	No	No	Yes	No	No	No	No	No	No	No	Yes	No	No	No
B5	71.2348	374363	188198	320	1720416	872213	320	147.397	605554	613.519	756.163	-388.024	2210.02	10656.1	19092	-1852.49	B5_B000001	No	No	No	No	No	No	No	No	No	No	No	No	No	No	Yes	No	No	No	Yes	No
B6	100.444	401369	338890	267	176597	139922	267	-179.559	2401.33	455.727	39212.7	43092.5	568.902	2071.62	83698.1	-513.045	B6_B000001	No	No	Yes	No	No	No	No	No	No	No	No	No	No	No	No	No	No	No	No	No
B7	103.657	400968	329271	269	611601	558578	269	-109.47	559.297	858.738	22219.1	-94.2097	661.809	292.797	16451.5	1274.81	B7_B000001	No	No	No	No	No	No	Yes	No	No	No	No	No	No	No	No	No	No	No	No	No
B8	132.474	845087	503750	328	657308	322202	328	-5872.85	202020	1828.04	5972.4	-820.655	9040.22	95357.1	24160.4	14225.3	B8_B000001	Yes	No	No	No	No	No	No	No	No	No	No	No	No	No	No	No	No	No	No	No
B9	135.254	483508	301012	308	528102	317349	308	-609.572	173916	1169.93	4881.47	-1562.6	5760.18	28735.7	406.451	5885.47	B9_B000001	Yes	No	No	No	No	No	No	No	No	No	No	No	No	No	No	No	No	No	No	No
C1	7.09523	427193	354946	272	280004	196771	272	281.54	1686.69	-201.257	55666.3	45012.5	1040.45	101.724	80330.6	-43.8781	C1_B000001	No	No	Yes	No	No	No	No	No	No	No	No	No	No	No	No	No	No	No	No	No
C10	163.453	295685	223430	269	301926	215965	269	1311.94	-1178.95	625.012	102482	72461.1	1261.62	-429.743	121807	1611.02	C10_B000001	No	No	Yes	No	No	No	No	No	No	No	No	No	No	No	No	No	No	No	No	No
C11	168.607	519007	337827	295	398828	250488	295	104.524	366919	490.438	493.604	-520.769	884.476	7237.57	14734.4	-1009.49	C11_B000001	No	No	No	No	No	No	No	No	No	No	Yes	No	No	No	No	No	Yes	No	No	No
C12	195.772	442943	371712	270	413118	310300	270	1047.14	1031.96	-351.961	50834.1	61822.2	627.065	-185.071	82097.6	42.1145	C12_B000001	No	No	Yes	No	No	No	No	No	No	No	No	No	No	No	No	No	No	No	No	No
C13	200.32	1097254	562629	350	913013	472661	350	3925.42	321229	985.334	4009.3	-2043.92	6053.75	60303.4	2946.2	11073.7	C13_B000001	Yes	No	No	No	No	No	No	No	No	No	No	No	No	No	No	No	No	No	No	No
C14	225.854	339278	254830	274	260810	172348	274	-451.694	16440.6	869.885	241933	-651.314	1039.23	-342.058	55320.5	-409.996	C14_B000001	No	No	No	No	No	No	No	No	Yes	No	No	No	No	No	No	No	Yes	No	No	No
C15	230.738	355360	203822	302	315575	177778	302	3788.23	299590	515.744	105.597	-863.963	220.847	9976.9	12512.7	-405.856	C15_B000001	No	No	No	No	No	No	No	No	No	No	Yes	No	No	No	No	No	Yes	No	No	No
C16	256.062	201204	144853	256	239313	166545	256	45.8969	16127.7	438.286	3089.45	-284.431	1198.42	1854.48	26737.6	-487.747	C16_B000001	No	No	No	No	No	No	No	No	Yes	No	No	No	No	No	No	No	Yes	No	No	No
C17	261.095	484001	379670	278	421057	320817	278	-319.245	444.55	988.867	74574.6	64612.3	1450.27	148.154	102649	44.2989	C17_B000001	No	No	Yes	No	No	No	No	No	No	No	No	No	No	No	No	No	No	No	No	No
C18	287.372	431168	348880	273	179589	132275	273	853.086	368.788	-380.836	36840.6	55671.6	1162.05	-364.183	67063.2	803.506	C18_B000001	No	No	Yes	No	No	No	No	No	No	No	No	No	No	No	No	No	No	No	No	No
C19	292.142	229856	146287	272	207517	148504	272	-1626.15	5076.35	2050.64	515656	-336.298	1194.41	-550.337	19679.8	-2299.79	C19_B000001	No	No	No	No	No	No	Yes	No	No	No	No	No	No	No	No	No	No	No	No	No
C2	31.3668	426027	388575	264	274973	174997	264	-658.291	1095.42	16.4077	125668	27051.3	1683.89	-103.843	115991	1056.59	C2_B000001	No	No	Yes	No	No	No	No	No	No	No	No	No	No	No	No	No	No	No	No	No
C20	319.607	374183	295678	272	142682	103340	272	-214.599	5943.61	795.078	299540	-283.052	883.916	-29.4454	16010.7	689.169	C20_B000001	No	No	No	No	No	No	Yes	No	No	No	No	No	No	No	No	No	No	No	No	No
C21	324.741	369317	323099	262	151942	101092	262	1583.52	14948.2	1428.63	540004	-848.663	514.939	-836.407	14189.9	-3694.92	C21_B000001	No	No	No	No	No	No	No	No	Yes	No	No	No	No	No	No	No	Yes	No	No	No
C22	350.357	422320	294743	279	252770	166789	279	117.61	111880	6379.99	564918	-893.596	2658.93	1100.98	38824	281.315	C22_B000001	No	No	No	No	No	No	No	No	Yes	No	No	No	No	No	No	No	Yes	No	No	No
C3	36.6837	318025	240451	268	177410	120356	268	835.693	60503.1	549.269	6261.2	-457.593	454.45	13406.2	8224.97	-13.7915	C3_B000001	No	No	No	No	No	No	No	No	No	No	No	No	No	No	Yes	No	No	No	Yes	No
C4	67.1744	852073	473556	329	706395	345389	329	3274.59	186110	5895.49	1671.92	-2932.58	9471.11	42092.5	1168.88	15596.5	C4_B000001	Yes	No	No	No	No	No	No	No	No	No	No	No	No	No	No	No	No	No	No	No
C5	72.0589	451851	329573	277	237365	170088	277	4581.96	81795.7	1577.18	625862	-2008.72	136.501	-1734.18	35079.1	-120.641	C5_B000001	No	No	No	No	No	No	No	No	Yes	No	No	No	No	No	No	No	Yes	No	No	No
C6	99.5358	393129	323764	271	203248	148944	271	1406.38	810.67	937.34	587323	-394.956	600.223	-1109.19	31827.2	-3379.53	C6_B000001	No	No	No	No	No	No	Yes	No	No	No	No	No	No	No	No	No	No	No	No	No
C7	104.537	296519	245660	260	126676	98657.4	260	475.578	5922.67	1473.59	1735.61	-438.513	1112.17	4464.88	6773.12	-469.959	C7_B000001	No	No	No	No	No	No	Yes	No	No	No	No	No	No	No	No	No	No	No	No	No
C8	131.614	638009	335350	335	331656	137504	335	-165.461	90944.7	627.174	115150	-659.759	2489.18	3175.66	64386.6	-159.482	C8_B000001	No	No	No	No	No	No	No	No	Yes	No	No	No	No	No	No	No	Yes	No	No	No
C9	136.076	276955	191606	279	267913	189607	279	200.511	17057.1	257.987	68087.5	-265.036	991.824	241.926	30072.8	294.082	C9_B000001	No	No	No	No	No	No	No	No	Yes	No	No	No	No	No	No	No	Yes	No	No	No
D1	7.95491	1058494	526996	343	947418	418312	343	2979.43	570240	5916.45	10500.6	-5228.15	8031.01	6221.64	326360	-1149.37	D1_B000001	No	No	No	No	No	No	No	No	No	No	Yes	No	No	No	No	No	Yes	No	No	No
D10	162.488	508687	335630	289	470195	338641	289	-137.354	1107.14	191.599	47092.7	40160.7	685.593	372.359	90519.9	-1069.21	D10_B000001	No	No	Yes	No	No	No	No	No	No	No	No	No	No	No	No	No	No	No	No	No
D11	169.644	376004	170841	339	792843	407782	339	-1683.01	633818	3776.16	57166.2	-2108.42	6239.34	36.0183	278932	-4706.03	D11_B000001	No	No	No	No	No	No	No	No	Yes	No	No	No	No	No	No	No	Yes	No	No	No
D12	194.935	390130	319639	269	164717	107555	269	3198.72	3779.96	511.1	110736	-1274.77	535.868	356.693	33413.8	-869.13	D12_B000001	No	No	No	No	No	No	Yes	No	No	No	No	No	No	No	No	No	No	No	No	No
D13	201.143	671210	411416	305	453169	260353	305	-4576.37	71759.7	5783.83	923758	-600.047	4239.42	20576.9	113239	-2295.95	D13_B000001	No	No	No	No	No	No	No	No	No	No	No	No	No	No	Yes	No	No	No	Yes	No
D14	224.857	416772	314660	274	283875	185559	274	-3064.61	679895	7692.07	1741.89	-62.462	1900.9	24618.5	8567.62	-2065.69	D14_B000001	No	No	No	No	No	No	No	No	No	No	No	No	No	No	Yes	No	No	No	Yes	No
D15	231.84	678450	396109	308	561012	326734	308	1517.41	71980.4	4421.48	5116.59	-1054.74	4145.54	33660.7	3540.45	11345.9	D15_B000001	Yes	No	No	No	No	No	No	No	No	No	No	No	No	No	No	No	No	No	No	No
D16	255.188	524552	364409	288	227104	156122	288	693.542	122359	3705.89	2286.2	-317.273	1944.25	12961.8	2281.03	-218.789	D16_B000001	No	No	No	No	No	No	No	No	No	No	No	No	No	No	No	No	No	No	No	No
D17	262.011	445572	314895	300	406909	243812	300	-1385.37	287307	1986.27	425202	-939.008	2967.56	6999.79	38259.1	-2198.84	D17_B000001	No	No	No	No	No	No	No	No	No	No	Yes	No	No	No	No	No	Yes	No	No	No
D18	286.25	507641	350678	297	505883	261232	297	1488.67	195897	201.375	1491.61	-1086.05	3034.93	4452.8	26664.2	-1431.79	D18_B000001	No	No	No	No	No	No	No	No	Yes	No	No	No	No	No	No	No	Yes	No	No	No
D19	293.309	424218	334648	273	215005	157376	273	46.6337	1052.85	212.062	75589.5	56614.5	1849.01	2890.03	188255	-786.691	D19_B000001	No	No	Yes	No	No	No	No	No	No	No	No	No	No	No	No	No	No	No	No	No
D2	30.5755	454998	303283	293	394601	257328	293	-437.58	1451.61	278.332	29047.4	50419.6	886.136	845.748	80334.1	-8.09052	D2_B000001	No	No	Yes	No	No	No	No	No	No	No	No	No	No	No	No	No	No	No	No	No
D20	318.444	434138	267941	292	293437	181163	292	-3074.69	27420.6	4252.51	1389818	162.778	2131.62	17195.2	28532.2	-5780.88	D20_B000001	No	No	No	No	No	No	No	No	No	No	No	No	Yes	No	No	No	No	No	No	No
D21	325.599	361333	286187	270	602917	460984	270	-356.64	984.132	118.437	134786	113.725	641.66	284.784	17207.5	1319.64	D21_B000001	No	No	No	No	No	No	Yes	No	No	No	No	No	No	No	No	No	No	No	No	No
D22	349.484	785061	455517	349	1630226	755881	349	-312.071	402296	3308.84	1440.18	-1602.49	9597.12	80533.1	5390.47	18830	D22_B000001	Yes	No	No	No	No	No	No	No	No	No	No	No	No	No	No	No	No	No	No	No
D3	37.8368	445778	374819	276	288728	212424	276	48.1782	2010.15	167.175	69656.8	30454.3	952.691	323.118	77696.2	1016.89	D3_B000001	No	No	Yes	No	No	No	No	No	No	No	No	No	No	No	No	No	No	No	No	No
D4	65.9633	334126	221404	279	331622	246539	279	3642.34	-4209.8	2.66705	43254.6	57108.2	468.711	-368.834	90597.5	2377.49	D4_B000001	No	No	No	No	No	No	No	No	No	No	No	No	No	No	No	No	No	No	No	No
D5	72.9033	475828	322591	294	399292	294804	294	894.976	294.841	-273.202	71457.9	48682.1	1240.63	-201.911	83895.8	47.8456	D5_B000001	No	No	Yes	No	No	No	No	No	No	No	No	No	No	No	No	No	No	No	No	No
D6	98.6343	295088	183550	287	340573	211592	287	-695.085	94444.3	2542.69	762859	-1080.51	1808.32	-215.4	35656.9	-2900.44	D6_B000001	No	No	No	No	No	No	No	No	Yes	No	No	No	No	No	No	No	Yes	No	No	No
D7	105.366	660934	371158	315	518692	304904	315	-1880.41	739043	6199.92	878.816	-2412.23	4719.67	27758.3	251737	-3304.55	D7_B000001	No	No	No	No	No	No	No	No	No	No	No	No	No	No	Yes	No	No	No	Yes	No
D8	130.386	998958	524068	342	682434	366352	342	418.219	93005.4	9367.46	4902.07	-1202.72	7004.8	51203.2	1936.7	16264.3	D8_B000001	Yes	No	No	No	No	No	No	No	No	No	No	No	No	No	No	No	No	No	No	No
D9	137.362	280478	202176	264	152356	111168	264	3031.54	29403.6	1047.01	340953	-912.041	282.114	-875.786	27317.6	-1784.64	D9_B000001	No	No	No	No	No	No	No	No	Yes	No	No	No	No	No	No	No	Yes	No	No	No
E1	8.85303	514078	385584	284	237236	172418	284	-2187.17	339868	878.444	524679	-595.545	2560.97	2363.85	27301.9	-1954.05	E1_B000001	No	No	No	No	No	No	No	No	Yes	No	No	No	No	No	No	No	Yes	No	No	No
E10	161.459	628225	380551	309	491544	320878	309	-1331.18	226908	2686.75	184734	-928.815	4975.27	30226	130514	-1035.43	E10_B000001	No	No	No	No	No	No	No	No	No	No	No	No	No	No	Yes	No	No	No	Yes	No
E11	170.732	527933	362311	289	388255	259159	289	2044.7	255075	2149.14	858.056	-1220.81	2221.52	12440.8	65973.1	-797.862	E11_B000001	No	No	No	No	No	No	No	No	No	No	No	No	No	No	Yes	No	No	No	Yes	No
E12	193.962	345466	229648	285	726883	465485	285	487.292	1959.25	-73.0952	11954.4	-570.909	572.137	331.966	35919.9	2946.5	E12_B000001	No	No	No	No	No	No	No	No	No	No	No	No	No	No	No	No	No	No	No	No
E13	202.09	303284	239004	267	173394	123088	267	403.269	48280.9	1006.98	906.622	-585.967	885.583	6031.16	4209.93	516.264	E13_B000001	No	No	No	No	No	No	No	No	No	No	Yes	No	No	No	No	No	Yes	No	No	No
E14	224.009	434971	302184	280	388081	316381	280	374.6	-354.425	469.317	45595.6	61006.7	715.559	-194.274	69132.4	-360.384	E14_B000001	No	No	Yes	No	No	No	No	No	No	No	No	No	No	No	No	No	No	No	No	No
E15	232.935	656705	327417	351	2302804	871848	351	2002.34	41340.6	12222.2	801.177	-1383.46	6240.95	97384.4	4089.08	18318.7	E15_B000001	Yes	No	No	No	No	No	No	No	No	No	No	No	No	No	No	No	No	No	No	No
E16	254.331	340157	236505	280	240806	149020	280	-830.131	5722.66	3482.05	651141	-632.365	1351.23	-448.725	27320.1	-60.5729	E16_B000001	No	No	No	No	No	No	Yes	No	No	No	No	No	No	No	No	No	No	No	No	No
E17	262.875	500993	339334	289	435512	312654	289	172.341	805.201	236.446	91680.5	53376.6	2422.19	-247.98	112123	178.83	E17_B000001	No	No	Yes	No	No	No	No	No	No	No	No	No	No	No	No	No	No	No	No	No
E18	285.17	451668	287412	304	408832	251863	304	-337.414	98223.2	114.621	56215.9	-366.292	1723.56	4731.37	45344.5	-510.518	E18_B000001	No	No	No	No	No	No	No	No	Yes	No	No	No	No	No	No	No	Yes	No	No	No
E19	294.177	337468	286177	262	161980	124832	262	939.091	7026.6	79.5909	1340.71	-325.66	756.026	2435.71	20617.7	-303.042	E19_B000001	No	No	No	No	No	No	No	No	Yes	No	No	No	No	No	No	No	Yes	No	No	No
E2	29.6757	429192	180971	363	984137	497599	363	-1186.98	3087.65	1188.96	48.6013	2232.33	12812.3	1923.85	551.396	-92.0612	E2_B000001	No	No	No	No	No	No	Yes	No	No	No	No	No	No	No	No	No	No	No	No	No
E20	317.4	553243	363675	299	316948	214432	299	-4650.83	1014632	3381.66	3115.55	-301.06	3153.83	27853	2195.38	-1799.78	E20_B000001	No	No	No	No	No	No	No	No	No	No	No	No	No	No	No	No	No	No	No	No
E21	326.457	373680	289583	270	172332	117851	270	-655.66	1658.95	99.5047	275429	428.452	670.866	239.866	20330.5	121.266	E21_B000001	No	No	No	No	No	No	Yes	No	No	No	No	No	No	No	No	No	No	No	No	No
E22	348.583	936082	526316	331	683584	397512	331	1865.15	503274	2690.98	-1785.95	-1274.4	3290.35	42907.4	-1825.49	17034	E22_B000001	Yes	No	No	No	No	No	No	No	No	No	No	No	No	No	No	No	No	No	No	No
E3	38.9074	790215	391808	340	1545036	798441	340	5017.33	39223.5	9162.54	68.1671	-1317.17	3660.26	56577.6	5313.07	10363.1	E3_B000001	Yes	No	No	No	No	No	No	No	No	No	No	No	No	No	No	No	No	No	No	No
E4	64.6564	1161860	618775	344	989707	483937	344	-8146.6	629369	26298.4	44062.4	-3938.16	14389.6	139865	303154	-2116.54	E4_B000001	No	No	No	No	No	No	No	No	No	No	No	No	No	No	Yes	No	No	No	Yes	No
E5	73.8388	254927	149399	298	505973	359684	298	-995.089	122287	474.501	132078	-2961.88	13887.9	4574.9	64827.5	302.913	E5_B000001	No	No	No	No	No	No	No	No	Yes	No	No	No	No	No	No	No	Yes	No	No	No
E6	97.7552	311109	260617	260	255477	153089	260	784.579	243.535	461.431	40430.8	17441.1	153.677	288.407	80037.9	-705.817	E6_B000001	No	No	Yes	No	No	No	No	No	No	No	No	No	No	No	No	No	No	No	No	No
E7	106.211	385710	239482	287	299909	190416	287	-939.767	308727	708.359	39212.6	-555.163	1627.59	14348.5	23740	-1833.62	E7_B000001	No	No	No	No	No	No	No	No	No	No	No	No	No	No	Yes	No	No	No	Yes	No
E8	129.325	397588	262951	284	194102	130584	284	-470.209	182747	827.802	122032	-373.53	1314.33	-297.143	7868.98	-387.228	E8_B000001	No	No	No	No	No	No	No	No	Yes	No	No	No	No	No	No	No	Yes	No	No	No
E9	138.232	413463	272140	292	463524	258393	292	1701.48	555628	-84.3828	-426.587	-1231.84	703.505	15610.5	1382.38	-1164.41	E9_B000001	No	No	No	No	No	No	No	No	No	No	No	No	No	No	No	No	No	No	No	No
F1	9.70331	338234	303768	260	275086	153539	260	-521.125	2469.14	1967.21	460251	-331.615	479.113	-409.034	9422.53	-3484.15	F1_B000001	No	No	No	No	No	No	Yes	No	No	No	No	No	No	No	No	No	No	No	No	No
F10	160.537	449653	361304	275	322419	240435	275	81.4342	3306.62	247.717	61310.2	54266.7	889	282.348	93311.4	-949.573	F10_B000001	No	No	Yes	No	No	No	No	No	No	No	No	No	No	No	No	No	No	No	No	No
F11	171.62	469828	323186	289	253229	149005	289	-281.778	85683	4250.28	56919.3	-1694.03	2414.68	24106.6	49056.2	305.003	F11_B000001	No	No	No	No	No	No	No	No	No	No	No	No	No	No	Yes	No	No	No	Yes	No
F12	193.074	249101	150699	283	754952	523977	283	-3029.83	323442	2985.91	6002.08	-527.013	5111.05	12384.1	71113.8	466.177	F12_B000001	No	No	No	No	No	No	No	No	No	No	No	No	No	No	Yes	No	No	No	Yes	No
F13	202.959	507026	309782	331	1962271	873202	331	2384.16	68232.4	518.68	275756	-2051.22	5472.29	4155	135017	-2250.31	F13_B000001	No	No	No	No	No	No	No	No	Yes	No	No	No	No	No	No	No	Yes	No	No	No
F14	223.098	579059	292700	368	3002077	872804	368	-2309.88	270744	8326.54	7340.51	-1483.89	10508.1	90818.2	5008.96	19480.2	F14_B000001	Yes	No	No	No	No	No	No	No	No	No	No	No	No	No	No	No	No	No	No	No
F15	234.057	356286	340819	256	200332	146554	256	-841.434	12590.3	3072.77	1584.24	163.88	1634.96	5044.31	22798.7	-893.891	F15_B000001	No	No	No	No	No	No	No	No	No	No	Yes	No	No	No	No	No	Yes	No	No	No
F16	253.495	516188	362197	291	260388	170812	291	322.079	266678	786.938	31570.6	-908.64	1801.6	8100.19	44169.3	-322.679	F16_B000001	No	No	No	No	No	No	No	No	No	No	Yes	No	No	No	No	No	Yes	No	No	No
F17	263.777	308182	217424	272	523078	452848	272	102.264	498.26	50.3542	16096.5	597.491	548.494	254.531	39715	1121.42	F17_B000001	No	No	No	No	No	No	Yes	No	No	No	No	No	No	No	No	No	No	No	No	No
F18	284.35	348589	146191	346	1655197	870769	346	2091.91	519886	2635.97	1096.59	-2651.74	11285.6	48558.8	1165.91	18832.8	F18_B000001	Yes	No	No	No	No	No	No	No	No	No	No	No	No	No	No	No	No	No	No	No
F19	295.022	488831	312817	293	246499	156185	293	-384.973	171968	3439.41	86643.6	-589.575	2606.6	16839.8	46260.1	216.592	F19_B000001	No	No	No	No	No	No	No	No	No	No	No	No	No	No	Yes	No	No	No	Yes	No
F2	28.6733	630712	384657	307	438794	256017	307	94.4842	146324	1930.79	1797.22	-498.044	5857.87	30159.3	3833.7	6184.11	F2_B000001	Yes	No	No	No	No	No	No	No	No	No	No	No	No	No	No	No	No	No	No	No
F20	316.473	460707	349050	279	371848	234257	279	-447.781	1088.44	248.592	80948.9	33340.7	1475.77	617.66	107570	852.277	F20_B000001	No	No	Yes	No	No	No	No	No	No	No	No	No	No	No	No	No	No	No	No	No
F21	327.334	459824	311832	286	288117	198950	286	-924.533	80586.3	1031.03	253623	-1197.08	3789.6	13340.1	65648.9	-1005.89	F21_B000001	No	No	No	No	No	No	No	No	No	No	No	No	No	No	Yes	No	No	No	Yes	No
F22	347.639	651161	422476	306	686225	448093	306	-3508.32	1555681	2263.51	11580	-881.949	3662.44	20598.4	66423.3	-2520.96	F22_B000001	No	No	No	No	No	No	No	No	No	No	No	No	No	No	Yes	No	No	No	Yes	No
F3	39.989	232165	170557	259	128314	92196.2	259	-417.787	11270.5	3339.2	774.21	112.442	375.955	5109.68	11454	413.816	F3_B000001	No	No	No	No	No	No	No	No	No	No	Yes	No	No	No	No	No	Yes	No	No	No
F4	63.3051	783345	435976	324	734657	383183	324	364.385	133708	5675.18	1451.14	-1784.68	8184.86	54231.6	1431.67	10578.5	F4_B000001	Yes	No	No	No	No	No	No	No	No	No	No	No	No	No	No	No	No	No	No	No
F5	74.6828	194443	142054	256	314139	193021	256	197.765	2740.5	-169.056	64837	65463.7	1484.26	727.71	125122	553.128	F5_B000001	No	No	Yes	No	No	No	No	No	No	No	No	No	No	No	No	No	No	No	No	No
F6	96.6227	474338	267121	309	713899	471630	309	-3823.68	893260	1982.08	1077.22	-392.454	4985.33	32013.3	27784.5	-490.733	F6_B000001	No	No	No	No	No	No	No	No	No	No	No	No	No	No	Yes	No	No	No	Yes	No
F7	107.361	377148	265307	280	162941	110559	280	2829.26	3782.26	1413.52	304046	-1135.61	248.066	-784.49	32295	258.814	F7_B000001	No	No	No	No	No	No	Yes	No	No	No	No	No	No	No	No	No	No	No	No	No
F8	128.442	798574	416260	350	1147366	567246	350	-2739.66	493978	4542.11	5661.05	-1375.92	11830.7	77609.8	4183.86	18748	F8_B000001	Yes	No	No	No	No	No	No	No	No	No	No	No	No	No	No	No	No	No	No	No
F9	139.373	434852	323180	277	240544	154823	277	-1140.96	97884.7	635.244	91330.7	-711.37	1873.12	16582.7	25425.2	-513.349	F9_B000001	No	No	No	No	No	No	No	No	No	No	No	No	No	No	Yes	No	No	No	Yes	No
G1	10.5724	406588	218894	315	646039	389882	315	-1933.27	91799.7	7081.49	848227	-1559.89	9874.08	4521.08	35565.4	-3777.05	G1_B000001	No	No	No	No	No	No	No	No	Yes	No	No	No	No	No	No	No	Yes	No	No	No
G10	159.699	310243	250392	262	188168	123196	262	-200.229	1070.03	269.088	68651.5	28963.1	643.709	846.184	81534	1003.71	G10_B000001	No	No	Yes	No	No	No	No	No	No	No	No	No	No	No	No	No	No	No	No	No
G11	172.48	447218	293880	294	619910	428081	294	1548.8	340128	802.646	51011.4	-1039.97	1101.74	-443.009	83266.8	-169.478	G11_B000001	No	No	No	No	No	No	No	No	Yes	No	No	No	No	No	No	No	Yes	No	No	No
G12	191.977	756499	421690	341	927225	449935	341	655.306	961205	11750.6	15162.7	-2183.13	7895.35	61720.5	77415.5	-1517.01	G12_B000001	No	No	No	No	No	No	No	No	No	No	No	No	No	No	Yes	No	No	No	Yes	No
G13	203.809	376707	299065	268	178403	128726	268	1627.45	-3327.92	1762.46	714261	-972.475	644.061	-1302.35	7527.9	-2070.05	G13_B000001	No	No	No	No	No	No	Yes	No	No	No	No	No	No	No	No	No	No	No	No	No
G14	222.176	562018	401987	300	589553	366885	300	-767.763	1534796	1173.12	166279	-1796.4	3280.66	-1659.51	58063.7	-2407.61	G14_B000001	No	No	No	No	No	No	No	No	Yes	No	No	No	No	No	No	No	Yes	No	No	No
G15	234.932	612356	390872	300	445484	277630	300	-821.341	467450	889.503	461.617	-1072.12	4381.11	19804.5	3267.57	5672.44	G15_B000001	Yes	No	No	No	No	No	No	No	No	No	No	No	No	No	No	No	No	No	No	No
G16	252.675	319778	247462	264	138266	111623	264	181.017	1063.67	893.069	80492.8	28155.6	407.428	-78.0136	64258.6	698.046	G16_B000001	No	No	Yes	No	No	No	No	No	No	No	No	No	No	No	No	No	No	No	No	No
G17	264.653	502809	411666	276	279314	210110	276	330.217	810.358	-230.126	46925.2	49967.9	825.697	129.977	97533.6	1255.64	G17_B000001	No	No	Yes	No	No	No	No	No	No	No	No	No	No	No	No	No	No	No	No	No
G18	282.929	406947	287883	279	229929	152136	279	253.73	43686	2364.62	448090	-1183.49	2110.18	-573.371	42395.9	-2726.4	G18_B000001	No	No	No	No	No	No	No	No	Yes	No	No	No	No	No	No	No	Yes	No	No	No
G19	296.094	327687	241630	275	180260	101485	275	-706.267	16377.2	-45.4346	126632	-253.274	847.524	4151.76	22567.5	765.17	G19_B000001	No	No	No	No	No	No	No	No	Yes	No	No	No	No	No	No	No	Yes	No	No	No
G2	27.7932	650384	346238	333	703436	354213	333	-1203.63	353104	1895.64	2957.2	-694.431	4153.39	51402.5	1345.31	11636.5	G2_B000001	Yes	No	No	No	No	No	No	No	No	No	No	No	No	No	No	No	No	No	No	No
G20	315.586	237312	163501	274	685109	485864	274	329.507	260.181	65.7629	33841.5	-377.655	540.243	-46.1769	29305.9	1917.1	G20_B000001	No	No	No	No	No	No	Yes	No	No	No	No	No	No	No	No	No	No	No	No	No
G21	328.409	479596	298862	317	2206841	871326	317	5792.22	238071	1516.15	6913.81	-3393.14	11259.1	4743.26	85499.6	131.913	G21_B000001	No	No	No	No	No	No	No	No	Yes	No	No	No	No	No	No	No	Yes	No	No	No
G22	346.726	492584	371152	280	204925	138542	280	1147.84	97437.9	281.972	237135	-897.224	1442.08	8929.16	33775.7	766.653	G22_B000001	No	No	No	No	No	No	No	No	No	No	Yes	No	No	No	No	No	Yes	No	No	No
G3	41.2657	438148	346668	275	328893	217444	275	651.938	1532.31	-1011.67	70754.2	64665.9	796.4	-240.007	123956	-476.893	G3_B000001	No	No	Yes	No	No	No	No	No	No	No	No	No	No	No	No	No	No	No	No	No
G4	62.453	686409	457380	299	468670	250266	299	-4333.92	1156420	706.789	220.825	-375.154	3796.49	36809.6	14804.2	-2695.51	G4_B000001	No	No	No	No	No	No	No	No	No	No	No	No	No	No	Yes	No	No	No	Yes	No
G5	75.9786	512509	402420	278	348193	254771	278	-187.683	1568.51	180.268	64233.2	60055.7	812.343	124.425	47802.2	-5.82288	G5_B000001	No	No	Yes	No	No	No	No	No	No	No	No	No	No	No	No	No	No	No	No	No
G6	95.5662	1000410	539186	341	991388	542146	341	4498.28	342804	4349.84	2977.72	-1137.85	7119.24	44797.9	345.737	17345.8	G6_B000001	Yes	No	No	No	No	No	No	No	No	No	No	No	No	No	No	No	No	No	No	No
G7	108.31	419951	241211	339	1241072	649105	339	3976.72	387350	5259.23	1035.56	-3139.58	7992.14	62483	3073.14	22466.9	G7_B000001	Yes	No	No	No	No	No	No	No	No	No	No	No	No	No	No	No	No	No	No	No
G8	127.328	424341	346667	275	429998	324473	275	-140.84	1755.69	469.426	24600.4	38480.8	742.174	505.238	57480.3	46.3622	G8_B000001	No	No	Yes	No	No	No	No	No	No	No	No	No	No	No	No	No	No	No	No	No
G9	140.238	434863	253742	320	968893	570249	320	1383.54	23850	3994.54	3531.04	-1832.58	8158.19	39192.9	2091.99	9884.48	G9_B000001	Yes	No	No	No	No	No	No	No	No	No	No	No	No	No	No	No	No	No	No	No
H1	11.4492	179187	126112	252	143074	107722	252	440.847	13451.2	371.966	234.934	-115.299	440.591	1548.66	5816.13	128.148	H1_B000001	No	No	No	No	No	No	No	No	Yes	No	No	No	No	No	No	No	Yes	No	No	No
H10	158.473	418153	301656	279	312404	240035	279	546.67	-431.034	312.302	67988.2	31076.3	503.657	-269.414	47970.7	122.812	H10_B000001	No	No	Yes	No	No	No	No	No	No	No	No	No	No	No	No	No	No	No	No	No
H11	173.337	644567	275986	355	394677	164863	355	1160.09	22878	123.019	187868	35357.3	2317.87	-884.157	244232	-3086.3	H11_B000001	No	No	Yes	No	No	No	No	No	No	No	No	No	No	No	No	No	No	No	No	No
H12	190.903	341505	256315	273	143407	97862.2	273	-1129.85	2792.93	1612.04	206495	155.144	1058.97	4143.65	720.318	-157.931	H12_B000001	No	No	No	No	No	No	Yes	No	No	No	No	No	No	No	No	No	No	No	No	No
H13	204.643	1093604	557763	348	954758	495189	348	-315.282	559593	8530.84	3834.07	337.31	13031.3	84536.5	36197.3	-571.53	H13_B000001	No	No	No	No	No	No	No	No	No	No	No	No	No	No	Yes	No	No	No	Yes	No
H14	220.955	357524	265352	278	256304	165826	278	-2173.97	101129	2118.35	610788	121.303	2579.38	4614.81	23013.5	220.943	H14_B000001	No	No	No	No	No	No	No	No	Yes	No	No	No	No	No	No	No	Yes	No	No	No
H15	235.806	730288	426410	318	914885	472004	318	1014.77	119731	8581.9	7506.7	-24.6266	9072.97	55108.9	7022.19	9597.09	H15_B000001	Yes	No	No	No	No	No	No	No	No	No	No	No	No	No	No	No	No	No	No	No
H16	251.813	430214	225627	328	773105	390695	328	22.4683	521891	1716.09	3731.03	-2900.95	8612.8	65577	13770.4	2135.21	H16_B000001	No	No	No	No	No	No	No	No	No	No	No	No	No	No	No	No	No	No	No	No
H17	265.49	367777	254988	287	255637	177640	287	-257.695	197035	2694.07	542357	-963.796	1932.74	-237.43	49216.6	-522.085	H17_B000001	No	No	No	No	No	No	No	No	Yes	No	No	No	No	No	No	No	Yes	No	No	No
H18	282.024	401021	317594	274	508244	410972	274	411.951	338.351	-911.259	7149.45	2457.83	467.052	106.423	46665.1	1352.99	H18_B000001	No	No	No	No	No	No	Yes	No	No	No	No	No	No	No	No	No	No	No	No	No
H19	296.993	530665	348116	303	811047	446981	303	3851.67	92654.5	8636.9	713.381	-898.565	2936.22	22146.2	1216	5783.84	H19_B000001	Yes	No	No	No	No	No	No	No	No	No	No	No	No	No	No	No	No	No	No	No
H2	26.9708	757800	333367	383	412467	171106	383	2314.68	494551	3187.64	377972	-1777.94	2163.1	13169.9	31390.3	-4001.35	H2_B000001	No	No	No	No	No	No	No	No	No	No	No	No	No	No	Yes	No	No	No	Yes	No
H20	314.475	554914	242388	359	512481	211923	359	-446.668	959.815	-33.8733	212618	96935.1	2933.88	-832.691	301586	69.7903	H20_B000001	No	No	Yes	No	No	No	No	No	No	No	No	No	No	No	No	No	No	No	No	No
H21	329.248	467303	299491	288	225360	151451	288	-2281.16	95664.5	1345.81	1306.49	275.645	2805.53	20597.8	26585.9	-238.512	H21_B000001	No	No	No	No	No	No	No	No	No	No	No	No	No	No	Yes	No	No	No	Yes	No
H22	345.634	296688	253425	257	128832	104658	257	-472.995	7108.69	3009.94	1358.21	-122.225	1028.94	4468.83	15255.5	-357.314	H22_B000001	No	No	No	No	No	No	No	No	Yes	No	No	No	No	No	No	No	Yes	No	No	No
H3	42.194	609564	342726	318	649926	342895	318	2428.44	352995	8562.28	2392.47	-805.368	3877.23	34293.2	5181.79	871.601	H3_B000001	No	No	No	No	No	No	No	No	No	No	No	No	No	No	Yes	No	No	No	Yes	No
H4	61.1668	405744	262006	293	225656	128533	293	591.38	12957	1659.04	696019	-573.224	1073.95	-1615.03	30878.8	-3966.43	H4_B000001	No	No	No	No	No	No	No	No	Yes	No	No	No	No	No	No	No	Yes	No	No	No
H5	77.2389	162623	148704	234	152087	126894	234	-229.38	415413	2888.32	168.021	-958.347	1051.97	-308.511	16770.4	-1147.47	H5_B000001	No	No	No	No	No	No	No	No	Yes	No	No	No	No	No	No	No	Yes	No	No	No
H6	94.6534	562200	400493	294	509538	278294	294	-506.153	71999.4	3375.01	9616.03	-1084.79	3049.09	4919.6	89171.4	2587.04	H6_B000001	No	No	No	No	No	No	No	No	No	No	No	No	No	No	No	No	No	No	No	No
H7	109.411	536246	478056	274	243714	174276	274	128.72	290.216	440.464	95697.9	38571.3	2511.6	1608.31	156330	-1060.16	H7_B000001	No	No	Yes	No	No	No	No	No	No	No	No	No	No	No	No	No	No	No	No	No
H8	126.225	672233	423697	311	507298	267817	311	-10914.2	1003005	3304.83	2166.61	159.32	7107.38	48210.3	129939	-966.241	H8_B000001	No	No	No	No	No	No	No	No	No	No	No	No	No	No	Yes	No	No	No	Yes	No
H9	141.324	248662	133511	287	483951	279558	287	-1465.73	702337	958.566	7646.63	-1365.55	3520.74	29022.5	29363.8	-1116.9	H9_B000001	No	No	No	No	No	No	No	No	No	No	No	No	No	No	Yes	No	No	No	Yes	No
I1	12.3369	860930	519820	330	660101	340532	330	-2839.13	253644	7230.5	6744.76	-1110.52	9343.66	44980	4409.14	14297.7	I1_B000001	Yes	No	No	No	No	No	No	No	No	No	No	No	No	No	No	No	No	No	No	No
I10	157.348	334102	258076	273	233576	156209	273	-157.222	34107.9	1838.72	184237	2418.59	1490.7	208.143	48904	-484.26	I10_B000001	No	No	No	No	No	No	No	No	Yes	No	No	No	No	No	No	No	Yes	No	No	No
I11	174.237	823591	404352	351	2251198	863265	351	2078.48	73317	1279.02	52739.5	-956.641	1853.7	1297.46	99268.3	252.827	I11_B000001	No	No	No	No	No	No	No	No	Yes	No	No	No	No	No	No	No	Yes	No	No	No
I12	190.029	802123	461761	320	949146	489240	320	726.536	250004	9070.21	2288.72	-2200.03	7750.79	45932.1	2171.36	10288.4	I12_B000001	Yes	No	No	No	No	No	No	No	No	No	No	No	No	No	No	No	No	No	No	No
I13	205.479	303038	184464	281	406652	262618	281	248.109	164.605	-446.8	94960	60691	1246.51	16.6238	127958	102.18	I13_B000001	No	No	Yes	No	No	No	No	No	No	No	No	No	No	No	No	No	No	No	No	No
I14	219.975	341409	264851	268	150559	108255	268	-11.5374	-1024.76	2687.81	787698	-700.957	878.281	-1089.21	6334.28	-209.909	I14_B000001	No	No	No	No	No	No	Yes	No	No	No	No	No	No	No	No	No	No	No	No	No
I15	236.672	460720	319162	285	266095	182508	285	-4660.66	66807.3	3258.47	4871.09	426.065	2598.51	39901.8	1185.62	-95.1505	I15_B000001	No	No	No	No	No	No	No	No	No	No	No	No	No	No	No	No	No	No	No	No
I16	250.9	589336	417324	294	359710	224277	294	1860.24	47954.3	1931.62	1083.15	-708.315	3407.97	21056.9	2128.98	1687.01	I16_B000001	No	No	No	No	No	No	No	No	No	No	No	No	No	No	No	No	No	No	No	No
I17	266.366	714713	340243	372	457731	184630	372	1276.38	12945	2284.99	580038	24801.4	1642.72	-1363.55	127795	-1191.48	I17_B000001	No	No	Yes	No	No	No	No	No	No	No	No	No	No	No	No	No	No	No	No	No
I18	280.823	327533	233874	272	183672	133791	272	-10.4834	72818.1	6369.98	246586	-378.401	849.803	6058.19	-1055.99	-1226.81	I18_B000001	No	No	No	No	No	No	No	No	No	No	No	No	No	No	No	No	No	No	No	No
I19	298.001	882663	421261	412	815860	270220	412	-2006.13	573631	14872.6	819609	-3367.25	5372.94	-250.415	245482	-6097.9	I19_B000001	No	No	No	No	No	No	No	No	Yes	No	No	No	No	No	No	No	Yes	No	No	No
I2	25.9729	708674	428025	330	398814	216583	330	1890.65	378880	6501.25	150059	-1707.74	2595.38	9198.61	77288.1	-1909.4	I2_B000001	No	No	No	No	No	No	No	No	No	No	Yes	No	No	No	No	No	Yes	No	No	No
I20	313.44	520056	344603	293	323111	184632	293	658.241	65325.6	4539.98	16656.5	-1108.73	2273.33	12115.4	58526.6	-290.743	I20_B000001	No	No	No	No	No	No	No	No	No	No	No	No	No	No	Yes	No	No	No	Yes	No
I21	330.38	291012	214221	271	240450	183096	271	2040.38	21766.5	1115.21	39076.6	-771.653	694.545	290.951	40163.1	-855.293	I21_B000001	No	No	No	No	No	No	No	No	Yes	No	No	No	No	No	No	No	Yes	No	No	No
I22	344.645	325288	253091	266	223763	174731	266	1439.97	2184.75	32.1561	69879.8	53155	713.431	557.536	133392	-1272.31	I22_B000001	No	No	Yes	No	No	No	No	No	No	No	No	No	No	No	No	No	No	No	No	No
I3	43.1052	460080	324247	289	607355	414456	289	1189.49	1527.43	55.5639	79050.4	97763.9	889.111	-394.609	109227	597.098	I3_B000001	No	No	Yes	No	No	No	No	No	No	No	No	No	No	No	No	No	No	No	No	No
I4	60.0637	337284	243852	271	314602	268378	271	52.9528	1559.72	359.54	27831.3	18775.4	1223.26	89.6891	79037.2	139.658	I4_B000001	No	No	Yes	No	No	No	No	No	No	No	No	No	No	No	No	No	No	No	No	No
I5	78.5885	433704	281083	288	233980	167020	288	-1466.31	553339	3545.05	-171.956	-318.243	1339.68	14270.4	5570.33	-852.676	I5_B000001	No	No	No	No	No	No	No	No	No	No	No	No	No	No	Yes	No	No	No	Yes	No
I6	93.6982	269827	174886	274	299441	210202	274	-328.345	2070.02	1074.79	53433.4	90612.1	1342	910.718	164666	-64.2901	I6_B000001	No	No	Yes	No	No	No	No	No	No	No	No	No	No	No	No	No	No	No	No	No
I7	110.224	813213	402593	356	1582036	720742	356	2230.26	384067	2160.96	3188.46	167.028	7383.92	49527.4	14201.9	9605.09	I7_B000001	Yes	No	No	No	No	No	No	No	No	No	No	No	No	No	No	No	No	No	No	No
I8	125.084	668848	391900	310	609471	368648	310	304.979	551571	1267.68	221.948	-2959.33	3714.72	63342.7	205581	-1254.37	I8_B000001	No	No	No	No	No	No	No	No	No	No	No	No	No	No	Yes	No	No	No	Yes	No
I9	142.669	368945	261136	279	202231	131888	279	-561.676	1495.36	-131.764	660477	-282.459	779.522	-688.579	11760.4	-1839.42	I9_B000001	No	No	No	No	No	No	Yes	No	No	No	No	No	No	No	No	No	No	No	No	No
J1	13.1898	338643	275661	265	169369	119336	265	146.287	2229.72	526.246	30316.4	31291.1	659.719	21.1272	66207.3	-456.474	J1_B000001	No	No	Yes	No	No	No	No	No	No	No	No	No	No	No	No	No	No	No	No	No
J10	156.208	421167	282513	288	361051	219119	288	-828.282	71480.3	544.671	138759	-878.703	3298.23	9977.98	50620.9	-380.962	J10_B000001	No	No	No	No	No	No	No	No	No	No	Yes	No	No	No	No	No	Yes	No	No	No
J11	175.364	542192	433234	279	265289	159256	279	398.492	343711	2821.25	228815	-743.105	1204.17	12414	21647.2	-527.644	J11_B000001	No	No	No	No	No	No	No	No	No	No	No	No	No	No	Yes	No	No	No	Yes	No
J12	189.188	519046	215781	370	629226	237646	370	-359.959	20366.8	1295.79	2441.36	-4392.95	22131.3	1346.57	331.316	653.869	J12_B000001	No	No	No	No	No	No	No	No	No	No	No	No	No	No	No	No	No	No	No	No
J13	206.349	379336	302961	269	184208	129706	269	1235.79	270828	290.847	25394.1	-977.451	1066.98	2300.9	25543.8	-1162.62	J13_B000001	No	No	No	No	No	No	No	No	Yes	No	No	No	No	No	No	No	Yes	No	No	No
J14	219.075	349687	252796	274	211783	140670	274	-615.088	297061	652.128	525.368	-304.833	778.198	5317.02	33322.6	11.2941	J14_B000001	No	No	No	No	No	No	No	No	No	No	Yes	No	No	No	No	No	Yes	No	No	No
J15	237.585	439637	350735	275	173775	116246	275	2477.17	393.459	4032.23	788954	-771.314	255.119	-1491.12	28199	-2780.63	J15_B000001	No	No	No	No	No	No	Yes	No	No	No	No	No	No	No	No	No	No	No	No	No
J16	249.951	501606	325043	292	492019	261754	292	-1453.4	221150	4856.19	81740.8	-562.281	2261.08	20114.9	65864.5	-738.776	J16_B000001	No	No	No	No	No	No	No	No	No	No	No	No	No	No	Yes	No	No	No	Yes	No
J17	267.738	261312	178896	278	272636	192088	278	1641.83	243344	4272.52	16384	-1156.18	661.42	3359.49	78787.2	662.24	J17_B000001	No	No	No	No	No	No	No	No	Yes	No	No	No	No	No	No	No	Yes	No	No	No
J18	279.885	216774	122910	290	455310	302417	290	-159.611	44856.7	440.507	104919	-41.3118	1032.94	7604.97	30068.8	603.669	J18_B000001	No	No	No	No	No	No	No	No	No	No	Yes	No	No	No	No	No	Yes	No	No	No
J19	299.076	458489	325941	289	412002	303968	289	4815.26	-7503.45	-384.141	56881.5	41014.6	4333.69	-444.591	58868	115.564	J19_B000001	No	No	Yes	No	No	No	No	No	No	No	No	No	No	No	No	No	No	No	No	No
J2	24.9705	616542	277526	362	1195468	544715	362	2227.67	216284	3860.95	767.668	-3060.98	13085.7	76936.5	4296.71	7185.36	J2_B000001	Yes	No	No	No	No	No	No	No	No	No	No	No	No	No	No	No	No	No	No	No
J20	312.29	451734	381555	272	269762	175927	272	283.004	1844.66	117.071	69662	58445.3	880.739	-532.237	126878	419.268	J20_B000001	No	No	Yes	No	No	No	No	No	No	No	No	No	No	No	No	No	No	No	No	No
J21	331.463	231701	173124	257	126913	99933.1	257	-1001.13	53037	757.494	14330.7	3.96283	869.014	5420.66	20179.3	12.9605	J21_B000001	No	No	No	No	No	No	No	No	No	No	Yes	No	No	No	No	No	Yes	No	No	No
J22	343.524	521811	374319	326	1234945	563844	326	3291.72	358968	6548.87	2854.83	-1237.92	6086.55	49525.1	-471.594	7689.1	J22_B000001	Yes	No	No	No	No	No	No	No	No	No	No	No	No	No	No	No	No	No	No	No
J3	43.9589	270264	201982	262	136856	91884.8	262	626.846	8899.44	235.437	440.598	-497.357	535.892	2789.15	11927.5	-587.704	J3_B000001	No	No	No	No	No	No	No	No	Yes	No	No	No	No	No	No	No	Yes	No	No	No
J4	59.2262	905828	510275	330	829516	457752	330	3101.09	273679	2743.11	2918.24	-1560.43	5186	40821.6	715.722	8101.07	J4_B000001	Yes	No	No	No	No	No	No	No	No	No	No	No	No	No	No	No	No	No	No	No
J5	79.7085	375165	194627	316	2340455	873051	316	-3064.94	760057	1999.43	932.917	-660.464	5947.85	36369.9	17577.1	-2134.21	J5_B000001	No	No	No	No	No	No	No	No	No	No	No	No	No	No	Yes	No	No	No	Yes	No
J6	92.8465	391258	267497	283	248153	144682	283	-1023.91	137000	484.005	58026.5	-856.58	1683.51	7001.13	71335.2	523.938	J6_B000001	No	No	No	No	No	No	No	No	No	No	Yes	No	No	No	No	No	Yes	No	No	No
J7	111.096	452799	344408	279	292426	233595	279	-96.9812	2886.39	208.667	34589.7	40441.2	858.835	165.874	49290.1	1273.18	J7_B000001	No	No	Yes	No	No	No	No	No	No	No	No	No	No	No	No	No	No	No	No	No
J8	124.148	341230	170943	333	1142105	594004	333	5699.32	75244.4	809.242	1154.49	-1265.23	2196.51	26906.5	252.403	4374.36	J8_B000001	Yes	No	No	No	No	No	No	No	No	No	No	No	No	No	No	No	No	No	No	No
J9	143.754	359463	260266	277	225379	168889	277	568.082	23359.7	1387.49	22395.6	-1121.97	2774.98	7228.35	30111.5	-475.873	J9_B000001	No	No	No	No	No	No	No	No	No	No	Yes	No	No	No	No	No	Yes	No	No	No
K1	14.0303	361718	201748	309	566112	326394	309	-653.419	71755.7	967.283	263927	-1114.11	5794.34	22198.5	69660.9	-743.125	K1_B000001	No	No	No	No	No	No	No	No	No	No	No	No	No	No	Yes	No	No	No	Yes	No
K10	155.316	458363	349961	277	212469	145071	277	306.255	-2310.68	84.6981	920534	-1322.44	1573.22	-1795.35	37126.3	-5501.79	K10_B000001	No	No	No	No	No	No	Yes	No	No	No	No	No	No	No	No	No	No	No	No	No
K11	176.416	407429	281421	279	187440	131299	279	1561.79	3037.08	1116.8	605592	-1113.41	1062.8	-198.303	35671.2	-4193.65	K11_B000001	No	No	No	No	No	No	Yes	No	No	No	No	No	No	No	No	No	No	No	No	No
K12	187.929	381483	330707	266	213591	151421	266	57.3777	2922.84	8325.91	17458.1	-60.3901	2538.26	2637.84	49230	-455.057	K12_B000001	No	No	No	No	No	No	Yes	No	No	No	No	No	No	No	No	No	No	No	No	No
K13	207.521	550158	328422	312	637928	393725	312	-4383.28	978987	7715.77	77623	-1415.1	5590.1	41920.2	117170	-2236.95	K13_B000001	No	No	No	No	No	No	No	No	No	No	No	No	No	No	Yes	No	No	No	Yes	No
K14	217.946	487104	285167	314	381094	195523	314	2152.26	22233.1	1994.56	1654.32	-1247.11	2652.02	29806.1	1241.65	6476.06	K14_B000001	Yes	No	No	No	No	No	No	No	No	No	No	No	No	No	No	No	No	No	No	No
K15	238.509	417531	240775	311	500882	307447	311	-6627.39	414428	11694.6	-685.253	38.2303	5749.88	83581	13528.3	-542.033	K15_B000001	No	No	No	No	No	No	No	No	No	No	No	No	No	No	Yes	No	No	No	Yes	No
K16	249.086	372778	234272	290	384193	243052	290	-3046.05	245308	4686.61	728899	-1838.12	10874.1	2378.79	64497.9	-3941.41	K16_B000001	No	No	No	No	No	No	No	No	Yes	No	No	No	No	No	No	No	Yes	No	No	No
K17	268.626	440794	344986	275	349243	270225	275	-73.697	-123.921	-535.304	76626.2	105483	1345.34	142.303	86380.3	877.58	K17_B000001	No	No	Yes	No	No	No	No	No	No	No	No	No	No	No	No	No	No	No	No	No
K18	278.986	418036	280408	282	253010	183795	282	-349.15	87941.8	8873.96	741365	-1074.76	2752.78	1611.15	66605.4	-1694.26	K18_B000001	No	No	No	No	No	No	No	No	Yes	No	No	No	No	No	No	No	Yes	No	No	No
K19	300.234	427096	318913	278	259424	190550	278	426.754	-836.151	-305.64	86325.4	41261.8	1106.15	-756.804	137970	-52.3777	K19_B000001	No	No	Yes	No	No	No	No	No	No	No	No	No	No	No	No	No	No	No	No	No
K2	24.0834	304935	189125	285	143838	71969	285	-243.238	13803.1	-17.0584	99.4053	111.801	528.53	2725.64	4823.5	584.532	K2_B000001	No	No	No	No	No	No	No	No	Yes	No	No	No	No	No	No	No	Yes	No	No	No
K20	311.236	455410	296729	297	229999	134551	297	532.311	599290	1241.01	-161.802	-583.687	403.265	7676.69	-1339.18	-554.373	K20_B000001	No	No	No	No	No	No	No	No	No	No	No	No	No	No	No	No	No	No	No	No
K21	332.385	801125	358868	400	519533	202676	400	5684.1	9123.65	808.772	524453	50925.7	-90.6833	-1468.08	100752	-3460.39	K21_B000001	No	No	Yes	No	No	No	No	No	No	No	No	No	No	No	No	No	No	No	No	No
K22	342.654	519244	365524	286	325504	221874	286	-384.153	77683.6	2285.94	90953.4	-904.466	3887.3	5242.89	110676	1142.53	K22_B000001	No	No	No	No	No	No	No	No	No	No	Yes	No	No	No	No	No	Yes	No	No	No
K3	45.1632	508611	339874	288	423897	256244	288	-386.073	232443	2737.27	177364	-1111.24	2445.22	33712.4	41998.6	-897.602	K3_B000001	No	No	No	No	No	No	No	No	No	No	No	No	No	No	Yes	No	No	No	Yes	No
K4	57.8683	371429	255401	277	382024	308896	277	-346.106	1375.83	517.507	21380.2	40229.2	509.828	584.785	35177.2	1154	K4_B000001	No	No	Yes	No	No	No	No	No	No	No	No	No	No	No	No	No	No	No	No	No
K5	80.8831	338674	250828	270	194007	149022	270	396.481	-1446.49	5933.2	565419	-822.418	841.139	-1003.5	25328.4	-3351.67	K5_B000001	No	No	No	No	No	No	Yes	No	No	No	No	No	No	No	No	No	No	No	No	No
K6	91.736	448202	349347	277	272838	181560	277	1548.94	185444	-315.173	340930	-1302.16	973.37	-766.055	47877.3	-914.692	K6_B000001	No	No	No	No	No	No	No	No	Yes	No	No	No	No	No	No	No	Yes	No	No	No
K7	111.943	297548	161953	295	701327	441663	295	1302.52	67849.7	1507.65	113838	-564.598	2015.22	1426.28	30957	173.624	K7_B000001	No	No	No	No	No	No	No	No	Yes	No	No	No	No	No	No	No	Yes	No	No	No
K8	123.009	724606	416745	312	441462	253747	312	-1329.42	99771.8	2990.11	2899.43	-137.394	4301.14	17199.7	1485.92	3830.11	K8_B000001	Yes	No	No	No	No	No	No	No	No	No	No	No	No	No	No	No	No	No	No	No
K9	144.595	458896	341528	288	330582	216254	288	-525.973	1339.96	-15.9625	145071	66398.9	1092.43	68.0338	138045	-398.689	K9_B000001	No	No	Yes	No	No	No	No	No	No	No	No	No	No	No	No	No	No	No	No	No
L1	15.0827	396579	324082	299	428806	252628	299	-3862.45	517826	1983.57	25272.2	-2489.15	12138.3	11651.9	18723.1	-1947.89	L1_B000001	No	No	No	No	No	No	No	No	No	No	No	No	No	No	Yes	No	No	No	Yes	No
L10	154.476	301948	272457	254	157370	106556	254	-711.188	6589.92	1424.51	1272.59	160.71	1073.58	1514.4	15960.9	44.8312	L10_B000001	No	No	No	No	No	No	No	No	No	No	No	No	No	No	No	No	No	No	No	No
L11	177.517	384254	332045	263	211219	169761	263	-154.464	2240.03	150.212	42379.9	71806.4	1071.57	-100.562	92904	-1367.03	L11_B000001	No	No	Yes	No	No	No	No	No	No	No	No	No	No	No	No	No	No	No	No	No
L12	186.865	463023	320953	286	279988	176812	286	-51.7205	123033	3455.24	2687.03	-355.976	2865.57	3923.31	8425.53	372.372	L12_B000001	No	No	No	No	No	No	No	No	Yes	No	No	No	No	No	No	No	Yes	No	No	No
L13	208.587	487441	329091	288	298794	189063	288	293.502	99830.2	3267.79	104841	-1236.77	2228.61	17727.3	45614.8	-1204.11	L13_B000001	No	No	No	No	No	No	No	No	No	No	No	No	No	No	Yes	No	No	No	Yes	No
L14	216.996	419483	300374	279	370265	231402	279	894.88	419171	3662.75	235183	-1564.98	1705.85	10121.1	37356.8	-195.34	L14_B000001	No	No	No	No	No	No	No	No	No	No	No	No	No	No	Yes	No	No	No	Yes	No
L15	239.601	476071	270807	307	673099	413874	307	-573.607	111390	1036.81	229622	-671.073	2846.63	4637.02	97594.9	32.3477	L15_B000001	No	No	No	No	No	No	No	No	Yes	No	No	No	No	No	No	No	Yes	No	No	No
L16	247.957	544965	383385	294	309001	190335	294	-633.515	193132	3315.26	131583	350.466	2382.86	2197.25	29134.1	302.796	L16_B000001	No	No	No	No	No	No	No	No	Yes	No	No	No	No	No	No	No	Yes	No	No	No
L17	269.511	471891	331551	285	222117	136597	285	-836.129	102326	4417.37	408277	-950.864	1794.39	10351.8	39510.3	-101.339	L17_B000001	No	No	No	No	No	No	No	No	No	No	No	No	No	No	Yes	No	No	No	Yes	No
L18	278.19	208944	149980	259	133224	84849	259	-218.188	34592.3	47.0277	37106.1	127.984	539.702	281.371	13766.5	-43.4787	L18_B000001	No	No	No	No	No	No	No	No	Yes	No	No	No	No	No	No	No	Yes	No	No	No
L19	301.263	675894	334629	340	774695	427715	340	2669.8	1024127	7673.31	1167.99	-3736.69	10325.3	106477	7017.34	7493.31	L19_B000001	Yes	No	No	No	No	No	No	No	No	No	No	No	No	No	No	No	No	No	No	No
L2	23.2305	465168	242930	350	1988739	870309	350	2597.49	176372	3490.45	173487	-613.019	8375.42	799.305	138930	252.645	L2_B000001	No	No	No	No	No	No	No	No	Yes	No	No	No	No	No	No	No	Yes	No	No	No
L20	310.356	411881	324433	270	146715	114360	270	578.658	14582.3	2733.95	288922	-1007.03	1204.65	-738.169	26080.7	-1065.76	L20_B000001	No	No	No	No	No	No	No	No	Yes	No	No	No	No	No	No	No	Yes	No	No	No
L21	333.234	829853	461260	328	848084	487791	328	5497.49	58924.3	2254.24	2459.94	-1441.51	4485.61	36287.4	1946.83	18975.1	L21_B000001	Yes	No	No	No	No	No	No	No	No	No	No	No	No	No	No	No	No	No	No	No
L22	341.756	477352	319618	296	382336	232390	296	-277.267	294065	788.117	211216	-734.487	2080.76	4517	54485.6	-295.633	L22_B000001	No	No	No	No	No	No	No	No	Yes	No	No	No	No	No	No	No	Yes	No	No	No
L3	46.2891	384618	202096	322	757979	407663	322	1594.56	91653.4	3414.17	1681.74	-1140.88	4069.93	46291.9	-301.616	10196.2	L3_B000001	Yes	No	No	No	No	No	No	No	No	No	No	No	No	No	No	No	No	No	No	No
L4	56.936	291280	209200	277	279714	174528	277	517.603	391.017	-77.1724	33254.9	56101.7	896.653	429.829	94222.1	-1317.78	L4_B000001	No	No	Yes	No	No	No	No	No	No	No	No	No	No	No	No	No	No	No	No	No
L5	82.0818	406129	291283	292	591041	335130	292	3057.93	255481	5310.62	311877	-1685.63	887.634	10584	20386.3	-2947.46	L5_B000001	No	No	No	No	No	No	No	No	No	No	No	No	No	No	Yes	No	No	No	Yes	No
L6	90.6137	457805	344432	282	398191	293108	282	-230.206	1503.98	296.839	48378.8	39554.8	967.196	640.067	77956.7	-168.374	L6_B000001	No	No	Yes	No	No	No	No	No	No	No	No	No	No	No	No	No	No	No	No	No
L7	112.782	451729	349841	277	256100	183359	277	-489.084	2019.58	264.156	38777.6	36285.6	1036.58	994.813	107939	-1045.34	L7_B000001	No	No	Yes	No	No	No	No	No	No	No	No	No	No	No	No	No	No	No	No	No
L8	121.915	511226	380858	286	418704	246518	286	504.521	381160	681.343	28237.1	-2740.69	9748.22	7938.42	55326.6	-1595.96	L8_B000001	No	No	No	No	No	No	No	No	No	No	Yes	No	No	No	No	No	Yes	No	No	No
L9	145.849	163987	125920	242	116080	96578.7	242	107.86	5392.38	117.572	915.271	116.63	303.406	1432.21	7789.4	-422.772	L9_B000001	No	No	No	No	No	No	Yes	No	No	No	No	No	No	No	No	No	No	No	No	No
M1	15.9646	487143	388310	279	310668	179756	279	-58.8877	472.538	67.1343	47915.8	45162.1	991.759	222.986	96296.7	1400.96	M1_B000001	No	No	Yes	No	No	No	No	No	No	No	No	No	No	No	No	No	No	No	No	No
M10	153.293	477216	334714	290	304087	171518	290	1782.66	99288.5	1263.87	479161	-1717.13	2313.26	356.868	45072.3	-2035.7	M10_B000001	No	No	No	No	No	No	No	No	Yes	No	No	No	No	No	No	No	Yes	No	No	No
M11	178.413	1166974	615691	346	864098	457559	346	4010.77	89858.3	6493.2	3762.61	-1870.32	5551.9	56216.6	4255.92	20165.1	M11_B000001	Yes	No	No	No	No	No	No	No	No	No	No	No	No	No	No	No	No	No	No	No
M12	185.734	860417	506792	398	1092360	411794	398	2263.39	986200	25335.3	24913.7	-3722.75	12168	24365.3	64768.2	-2865.08	M12_B000001	No	No	No	No	No	No	No	No	No	No	No	No	No	No	Yes	No	No	No	Yes	No
M13	209.554	466642	327592	288	227986	147956	288	99.0778	174173	2045.08	36121.8	-1429.74	2477.14	5319.26	128411	-401.094	M13_B000001	No	No	No	No	No	No	No	No	No	No	Yes	No	No	No	No	No	Yes	No	No	No
M14	215.924	280996	252132	252	131247	80458.6	252	-288.658	26262.8	2108.84	1672.48	-197.92	1021.9	4487.44	11432.1	109.921	M14_B000001	No	No	No	No	No	No	No	No	Yes	No	No	No	No	No	No	No	Yes	No	No	No
M15	240.431	958611	529344	328	778781	461387	328	2039.91	569038	6140.43	11812.9	-2012.87	7113.9	194.085	87131.1	-800.53	M15_B000001	No	No	No	No	No	No	No	No	Yes	No	No	No	No	No	No	No	Yes	No	No	No
M16	246.954	456150	318588	286	344693	203262	286	1081.84	292578	4087.86	524396	-1750.67	4179.2	2069.04	51892.7	-2888.2	M16_B000001	No	No	No	No	No	No	No	No	Yes	No	No	No	No	No	No	No	Yes	No	No	No
M17	270.351	690727	412963	316	527368	274426	316	-2662.31	969681	3225.76	209350	-2065.37	8215.9	1482.98	124766	-2163.67	M17_B000001	No	No	No	No	No	No	No	No	Yes	No	No	No	No	No	No	No	Yes	No	No	No
M18	277.306	539089	330533	310	1667756	871132	310	1116.55	828937	937.902	852.276	-779.369	2635.26	23110	11744.1	-868.367	M18_B000001	No	No	No	No	No	No	No	No	No	No	No	No	No	No	Yes	No	No	No	Yes	No
M19	302.186	420960	309728	278	247592	169925	278	2127.77	-1350.67	-315.358	104741	49481.8	833.169	-607.769	185361	-595.224	M19_B000001	No	No	Yes	No	No	No	No	No	No	No	No	No	No	No	No	No	No	No	No	No
M2	22.3465	215637	153436	260	240045	169496	260	-101.055	5598.15	647.671	3093.26	483.156	879.917	2639.46	22289.5	311.622	M2_B000001	No	No	No	No	No	No	Yes	No	No	No	No	No	No	No	No	No	No	No	No	No
M20	309.225	524387	362695	290	239144	155736	290	-369.299	91593.4	1832.29	23197.1	-59.3415	1356.62	28417.6	1702.74	-371.986	M20_B000001	No	No	No	No	No	No	No	No	No	No	No	No	No	No	No	No	No	No	No	No
M21	334.065	293481	223853	269	176542	129125	269	284.942	45577.7	230.576	2184.76	-609.967	681.691	6259.26	30862	-227.4	M21_B000001	No	No	No	No	No	No	No	No	No	No	Yes	No	No	No	No	No	Yes	No	No	No
M22	340.808	437105	377945	271	324272	228848	271	269.94	102518	-75.7477	305830	-916.07	982.833	1970.6	52927.5	-58.6473	M22_B000001	No	No	No	No	No	No	No	No	Yes	No	No	No	No	No	No	No	Yes	No	No	No
M3	47.5466	972022	526931	329	813935	411052	329	606.37	316966	3975.93	4596.55	-1307.67	6286.72	26826.1	3935.79	4234.32	M3_B000001	Yes	No	No	No	No	No	No	No	No	No	No	No	No	No	No	No	No	No	No	No
M4	55.7542	852232	553675	333	1298824	729348	333	-58.9761	76817.1	11379	2132.03	223.456	4163.94	47116.4	4023.64	10068.9	M4_B000001	Yes	No	No	No	No	No	No	No	No	No	No	No	No	No	No	No	No	No	No	No
M5	83.0536	695596	454225	305	487267	321620	305	404.994	97195.9	3190.45	9252.5	-2196.58	7285.12	43012.9	378.308	7267.19	M5_B000001	Yes	No	No	No	No	No	No	No	No	No	No	No	No	No	No	No	No	No	No	No
M6	89.7952	384074	287615	276	247070	174014	276	-471.322	11264.9	1343.2	138056	-272.846	1775.17	402.134	42036.4	635.8	M6_B000001	No	No	No	No	No	No	No	No	Yes	No	No	No	No	No	No	No	Yes	No	No	No
M7	113.685	552815	366707	294	413118	255784	294	624.627	355283	2895.65	70843	-903.253	2633.99	9717.22	47270.9	-1364.56	M7_B000001	No	No	No	No	No	No	No	No	No	No	Yes	No	No	No	No	No	Yes	No	No	No
M8	121.067	330352	252281	268	149826	104427	268	370.231	-277.676	666.107	375126	-379.962	648.231	-304.421	27327.2	-1722.29	M8_B000001	No	No	No	No	No	No	Yes	No	No	No	No	No	No	No	No	No	No	No	No	No
M9	146.791	341283	218372	285	351726	259031	285	451.207	58536.5	1753.08	160590	-1046.36	3651.53	993.488	31259.5	-432.022	M9_B000001	No	No	No	No	No	No	No	No	Yes	No	No	No	No	No	No	No	Yes	No	No	No
N1	16.8354	435513	298470	286	225637	163998	286	652.044	67641	5062.15	10790.2	-284.686	1132.13	17549.7	21000.3	130.003	N1_B000001	No	No	No	No	No	No	No	No	No	No	No	No	No	No	Yes	No	No	No	Yes	No
N10	152.431	483857	329018	289	369278	227554	289	-833.149	3805.08	-88.8322	37905.9	79567.3	1864.81	1098.45	172491	590.031	N10_B000001	No	No	Yes	No	No	No	No	No	No	No	No	No	No	No	No	No	No	No	No	No
N11	179.494	681170	396616	337	1407402	829604	337	4901.29	76214.5	2303.84	1437.74	-2865.18	9053.08	31505.9	4381.69	12340.9	N11_B000001	Yes	No	No	No	No	No	No	No	No	No	No	No	No	No	No	No	No	No	No	No
N12	184.817	663478	282082	370	980522	446755	370	-3060.61	530558	4089.09	1825.42	-3344.11	16714.2	80115.6	2249.31	20346.1	N12_B000001	Yes	No	No	No	No	No	No	No	No	No	No	No	No	No	No	No	No	No	No	No
N13	210.435	278532	175165	280	263354	180693	280	-2270.94	712793	5917.96	310.428	-694.683	1731.4	3415.56	120.549	-1116.82	N13_B000001	No	No	No	No	No	No	No	No	No	No	No	No	No	No	No	No	No	No	No	No
N14	215.033	446730	290544	304	439862	274208	304	60.5263	131196	2860.36	1638.22	-358.48	3447.5	19833.2	3491.31	5413.88	N14_B000001	Yes	No	No	No	No	No	No	No	No	No	No	No	No	No	No	No	No	No	No	No
N15	241.283	489535	300461	326	839006	437628	326	3221.81	506502	15685.4	13127.6	-3052.68	7273.01	5104.33	30665.8	-1472.32	N15_B000001	No	No	No	No	No	No	No	No	No	No	Yes	No	No	No	No	No	Yes	No	No	No
N16	245.96	727935	414536	325	723359	390027	325	3202.91	177953	1797.42	801.365	-1380.63	4304.6	21408.3	3260.5	7075.61	N16_B000001	Yes	No	No	No	No	No	No	No	No	No	No	No	No	No	No	No	No	No	No	No
N17	271.191	327072	219044	276	188827	134860	276	-287.115	2263.98	934.494	541107	-338.026	1324.35	-938.423	21819.7	-2114.83	N17_B000001	No	No	No	No	No	No	Yes	No	No	No	No	No	No	No	No	No	No	No	No	No
N18	276.381	154030	83269.8	267	168913	85514.2	267	-1634.74	4354.54	435.367	872.385	-4328.78	20524.5	1947.73	-442.626	-17.267	N18_B000001	No	No	No	No	No	No	Yes	No	No	No	No	No	No	No	No	No	No	No	No	No
N19	303.099	445301	353742	273	351198	267494	273	-886.2	1813.35	278.957	54918.5	28627.3	887.019	722.105	64714.9	211.018	N19_B000001	No	No	Yes	No	No	No	No	No	No	No	No	No	No	No	No	No	No	No	No	No
N2	21.405	491692	382638	278	172387	126927	278	179.355	40114.5	2213.82	251577	-905.815	914.864	1025.17	31517.8	-1395.53	N2_B000001	No	No	No	No	No	No	No	No	Yes	No	No	No	No	No	No	No	Yes	No	No	No
N20	308.158	273576	193400	273	270525	181119	273	-2111.43	170478	1931.33	79992.7	-241.826	1805.36	15165	14823.9	-329.084	N20_B000001	No	No	No	No	No	No	No	No	No	No	No	No	No	No	Yes	No	No	No	Yes	No
N21	334.937	361480	254597	278	331294	165191	278	-671.234	269558	2700.88	193592	-784.418	2957.38	3130.82	45521.2	-2379.14	N21_B000001	No	No	No	No	No	No	No	No	Yes	No	No	No	No	No	No	No	Yes	No	No	No
N22	339.788	506775	371915	284	229815	141786	284	1503.14	203582	3897.29	19483.8	-1541.11	987.9	16267.3	23266.7	-265.251	N22_B000001	No	No	No	No	No	No	No	No	No	No	No	No	No	No	Yes	No	No	No	Yes	No
N3	48.66	756068	430482	327	846277	439827	327	4663.69	87908.8	5977.32	1487.04	-1940.25	5284.1	53009.7	360.248	10845	N3_B000001	Yes	No	No	No	No	No	No	No	No	No	No	No	No	No	No	No	No	No	No	No
N4	54.6472	321578	236583	270	170202	129632	270	-73.3214	17384.1	288.718	259857	291.555	184.663	-312.112	14038.7	-2070.73	N4_B000001	No	No	No	No	No	No	No	No	Yes	No	No	No	No	No	No	No	Yes	No	No	No
N5	83.9862	313775	190464	288	268468	177498	288	1032.74	982.303	-246.468	52106.4	41519.2	929.269	-583.903	155980	1181.78	N5_B000001	No	No	Yes	No	No	No	No	No	No	No	No	No	No	No	No	No	No	No	No	No
N6	88.9438	261630	179854	274	222932	159761	274	84.3212	15600.3	329.715	169162	-899.02	1811.48	2069.51	32862.5	705.145	N6_B000001	No	No	No	No	No	No	No	No	Yes	No	No	No	No	No	No	No	Yes	No	No	No
N7	114.803	363564	298853	267	191896	123565	267	-931.575	9890.68	1589.83	303931	22.6209	1270.29	267.315	32435.3	-1645.32	N7_B000001	No	No	No	No	No	No	No	No	Yes	No	No	No	No	No	No	No	Yes	No	No	No
N8	120.074	354337	282818	268	152661	111777	268	960.611	4547.66	1582.53	189778	-772.222	578.833	-258.668	46219.8	716.713	N8_B000001	No	No	No	No	No	No	Yes	No	No	No	No	No	No	No	No	No	No	No	No	No
N9	147.647	319243	244182	269	175016	128057	269	-1079.46	2986.82	1340.63	415185	-124.356	1526.82	-466.755	29959.2	-3175.76	N9_B000001	No	No	No	No	No	No	Yes	No	No	No	No	No	No	No	No	No	No	No	No	No
O1	17.653	198573	153688	245	96709.6	60594.2	245	-1114.3	58958.4	11545.5	-2439.86	-3848.49	18468.2	978.969	-167.637	491.036	O1_B000001	No	No	No	No	No	No	No	No	No	No	No	No	No	No	No	No	No	No	No	No
O10	151.533	404539	313079	276	213108	125056	276	-892.229	15649	885.026	92032.6	215.812	943.107	4643.17	19183.6	-176.107	O10_B000001	No	No	No	No	No	No	No	No	Yes	No	No	No	No	No	No	No	Yes	No	No	No
O11	180.34	285797	234988	258	172903	115282	258	-538.505	27402.5	2100.67	1308.53	125.55	1622.12	5869.66	7298.5	-184.145	O11_B000001	No	No	No	No	No	No	No	No	No	No	Yes	No	No	No	No	No	Yes	No	No	No
O12	183.738	283486	182834	276	154434	112123	276	-76.3724	35144.3	3916.66	317763	-131.401	584.505	4703.18	446.896	-1818.75	O12_B000001	No	No	No	No	No	No	No	No	No	No	No	No	No	No	No	No	No	No	No	No
O13	211.263	469654	330020	283	254818	170989	283	2015.97	88025.6	6517.2	268186	-1149.45	1840.79	12520.1	41700.4	594.184	O13_B000001	No	No	No	No	No	No	No	No	No	No	No	No	No	No	Yes	No	No	No	Yes	No
O14	214.226	684307	408140	310	402670	243956	310	664.404	44975.4	563.473	174347	-649.231	1859.61	3275.15	68148.9	-155.943	O14_B000001	No	No	No	No	No	No	No	No	Yes	No	No	No	No	No	No	No	Yes	No	No	No
O15	242.177	283927	210413	263	158816	129457	263	336.322	9561.52	3007.19	-523.655	-99.1747	492.015	6010.73	5892.03	-47.1931	O15_B000001	No	No	No	No	No	No	No	No	No	No	Yes	No	No	No	No	No	Yes	No	No	No
O16	245.069	493338	293993	299	362092	203283	299	1153.33	344624	2146.99	1063.57	-387.969	2311.48	38297.6	-859.775	-675.273	O16_B000001	No	No	No	No	No	No	No	No	No	No	No	No	No	No	No	No	No	No	No	No
O17	272.347	805614	455739	324	633860	372287	324	3006.24	34685.6	12980.8	86.3312	-749.601	4073.52	27650.8	-116.907	9998.29	O17_B000001	Yes	No	No	No	No	No	No	No	No	No	No	No	No	No	No	No	No	No	No	No
O18	275.54	388945	269212	278	245829	171198	278	-229.921	768.276	18.0413	58514.2	58848.7	638.269	466.454	103335	570.153	O18_B000001	No	No	Yes	No	No	No	No	No	No	No	No	No	No	No	No	No	No	No	No	No
O19	304.198	441235	312731	279	392447	275444	279	172.009	0.920072	98.7344	91450.6	37952.2	646.174	-282.827	66477.2	741.639	O19_B000001	No	No	Yes	No	No	No	No	No	No	No	No	No	No	No	No	No	No	No	No	No
O2	20.5477	557868	353609	298	415295	260073	298	471.385	673960	-33.7562	4073.84	-1923.97	2414.79	30621.7	40085.7	-1356.57	O2_B000001	No	No	No	No	No	No	No	No	No	No	No	No	No	No	Yes	No	No	No	Yes	No
O20	307.02	484132	368319	280	254232	152779	280	3629.77	78432.8	1227.17	395565	-1724.51	609.994	-175.149	52707.7	-940.908	O20_B000001	No	No	No	No	No	No	No	No	Yes	No	No	No	No	No	No	No	Yes	No	No	No
O21	335.8	361049	262546	275	170213	114517	275	639.876	2558.79	2531.02	248210	-686.235	1476	-655.53	32638.3	-1197.69	O21_B000001	No	No	No	No	No	No	Yes	No	No	No	No	No	No	No	No	No	No	No	No	No
O22	338.932	162328	125652	245	211746	157211	245	-24.7454	40427.1	263.721	1383.78	-131.525	1206.71	2655.74	14948.7	-2.92023	O22_B000001	No	No	No	No	No	No	No	No	Yes	No	No	No	No	No	No	No	Yes	No	No	No
O3	49.7616	378176	277538	274	167999	131861	274	-146.976	12337.1	771.812	314276	327.851	1085.96	215.118	31303.4	-838.41	O3_B000001	No	No	No	No	No	No	No	No	Yes	No	No	No	No	No	No	No	Yes	No	No	No
O4	53.5207	466258	318530	284	248919	159541	284	-796.54	857916	5716.85	43249.3	-863.353	1873.65	25893	9109.55	-1720.91	O4_B000001	No	No	No	No	No	No	No	No	No	No	No	No	No	No	Yes	No	No	No	Yes	No
O5	84.9932	621639	324815	322	732970	403918	322	-229.915	1114140	696.018	61628.3	-2226.69	7995.71	118.181	55495.7	-1585.96	O5_B000001	No	No	No	No	No	No	No	No	Yes	No	No	No	No	No	No	No	Yes	No	No	No
O6	88.1332	363383	224426	285	410590	306044	285	-199.126	1444.65	290.334	25965.8	67182.4	1182.89	-111.71	136538	27.4832	O6_B000001	No	No	Yes	No	No	No	No	No	No	No	No	No	No	No	No	No	No	No	No	No
O7	115.678	527019	286692	361	611643	276656	361	-663.056	49783.9	2871.14	347809	29577.8	2295.67	-295.298	124185	-57.7667	O7_B000001	No	No	Yes	No	No	No	No	No	No	No	No	No	No	No	No	No	No	No	No	No
O8	118.967	402239	288992	278	237271	175217	278	345.751	84947.8	2423.18	359186	-885.575	888.254	145.872	36978.3	574.63	O8_B000001	No	No	No	No	No	No	No	No	Yes	No	No	No	No	No	No	No	Yes	No	No	No
O9	148.623	252897	231259	249	249794	204922	249	-412.807	503978	-505.941	673.91	-719.413	938.968	5014.36	33075	-1162.7	O9_B000001	No	No	No	No	No	No	No	No	No	No	Yes	No	No	No	No	No	Yes	No	No	No
P1	18.5163	366634	241782	293	211725	134110	293	693.889	-394.003	27.6414	42358.6	58533.3	1077.57	147.96	93640.1	646.567	P1_B000001	No	No	Yes	No	No	No	No	No	No	No	No	No	No	No	No	No	No	No	No	No
P10	150.588	410954	311394	276	177150	120828	276	-1801.12	1256303	7085.58	1210.5	-917.289	1933.6	4831.39	12042.8	-2424.31	P10_B000001	No	No	No	No	No	No	No	No	Yes	No	No	No	No	No	No	No	Yes	No	No	No
P11	181.35	406696	349459	266	192331	145318	266	-531.534	1246.76	477.312	73533.6	57992.2	1296.04	652.125	130308	-1628.91	P11_B000001	No	No	Yes	No	No	No	No	No	No	No	No	No	No	No	No	No	No	No	No	No
P12	182.387	425190	259143	291	319131	188861	291	-1077.3	355540	1484.6	22420.9	-848.004	2991.75	15544.6	36126.6	406.579	P12_B000001	No	No	No	No	No	No	No	No	No	No	No	No	No	No	Yes	No	No	No	Yes	No
P13	212.097	372110	280104	272	167966	108270	272	-244.528	6648.87	4049.08	325973	-135.048	1142.64	-439.886	28190.6	-1151.53	P13_B000001	No	No	No	No	No	No	No	No	No	No	No	No	No	No	No	No	No	No	No	No
P14	213.31	870466	515392	340	1023255	490646	340	-80.2338	386546	720.07	29882.7	-1345.49	5444.45	24084.5	115863	-656.263	P14_B000001	No	No	No	No	No	No	No	No	No	No	No	No	No	No	Yes	No	No	No	Yes	No
P15	243.071	333614	289971	260	152702	109170	260	555.486	29311.8	631.103	2375.35	-731.274	990.026	1589.99	24382.9	-34.238	P15_B000001	No	No	No	No	No	No	No	No	Yes	No	No	No	No	No	No	No	Yes	No	No	No
P16	244.183	696585	388280	319	588179	341178	319	83.4841	154686	1349.2	2207.88	-959.388	4702.94	32639.2	5796.83	7285.03	P16_B000001	Yes	No	No	No	No	No	No	No	No	No	No	No	No	No	No	No	No	No	No	No
P17	273.195	957979	479539	343	723118	356705	343	2804.47	496574	4272.92	3771.67	-1691.24	7116.29	41861.5	11953.7	3645.58	P17_B000001	Yes	No	No	No	No	No	No	No	No	No	No	No	No	No	No	No	No	No	No	No
P18	274.426	533145	354329	293	250620	168122	293	-1236.16	432208	1969.55	15687	-73.022	2654.93	3987.22	43167.4	95.7181	P18_B000001	No	No	No	No	No	No	No	No	Yes	No	No	No	No	No	No	No	Yes	No	No	No
P19	305.075	529854	330001	295	414381	248410	295	-2439.22	197126	6295.72	23073.9	-802.864	3963.1	42594.8	32302	-595.311	P19_B000001	No	No	No	No	No	No	No	No	No	No	No	No	No	No	Yes	No	No	No	Yes	No
P2	19.6093	457435	385683	271	184610	106594	271	350.085	2151.24	1916.33	168400	-109.325	689.554	-330.997	48803.4	971.24	P2_B000001	No	No	No	No	No	No	Yes	No	No	No	No	No	No	No	No	No	No	No	No	No
P20	306.114	298316	259837	256	119497	84772.8	256	-96.4084	675.894	6323.04	70759.4	-127.971	709.197	2402.07	7238.89	618.358	P20_B000001	No	No	No	No	No	No	Yes	No	No	No	No	No	No	No	No	No	No	No	No	No
P21	336.886	461766	326651	288	298641	176365	288	-62.1525	190.415	46.7855	35733.7	29212.1	727.582	265.136	89406.1	550.143	P21_B000001	No	No	Yes	No	No	No	No	No	No	No	No	No	No	No	No	No	No	No	No	No
P22	337.935	864798	395117	369	545470	269612	369	1528.3	6216.39	2165.04	186922	45881.9	1713.28	-899.23	190130	-113.71	P22_B000001	No	No	Yes	No	No	No	No	No	No	No	No	No	No	No	No	No	No	No	No	No
P3	51.0358	413719	241209	300	299750	216767	300	-866.359	74385.4	1294.72	42364.6	-159.674	1067.37	6107.85	22604	297.599	P3_B000001	No	No	No	No	No	No	No	No	No	No	Yes	No	No	No	No	No	Yes	No	No	No
P4	52.423	452204	345853	280	288655	202478	280	569.023	567.298	147.779	97977.4	45618.4	987.137	361.124	116552	930.036	P4_B000001	No	No	Yes	No	No	No	No	No	No	No	No	No	No	No	No	No	No	No	No	No
P5	86.1848	461106	404052	269	163501	120553	269	-1057.42	2004.58	319.37	718411	-612.994	1329.86	-1274.48	19615.4	-3665.98	P5_B000001	No	No	No	No	No	No	Yes	No	No	No	No	No	No	No	No	No	No	No	No	No
P6	87.2303	420923	279248	285	295680	184622	285	-3879.91	1019326	2853.26	9431.88	-15.2263	2153.25	14752.3	13766.7	-1416.75	P6_B000001	No	No	No	No	No	No	No	No	No	No	No	No	No	No	Yes	No	No	No	Yes	No
P7	116.716	433242	331538	276	345124	270813	276	328.704	-126.958	-803.214	74290	33879.5	502.978	-38.0946	47808	-561.672	P7_B000001	No	No	Yes	No	No	No	No	No	No	No	No	No	No	No	No	No	No	No	No	No
P8	118.079	558358	291257	327	642816	358410	327	-878.563	194539	828.741	211064	-1634.05	4369.28	2664.12	137318	-811.812	P8_B000001	No	No	No	No	No	No	No	No	Yes	No	No	No	No	No	No	No	Yes	No	No	No
P9	149.464	225314	142101	270	379716	266645	270	2131.85	-351.306	-61.6776	52168.3	52679.1	949.235	172.868	103138	-367.575	P9_B000001	No	No	Yes	No	No	No	No	No	No	No	No	No	No	No	No	No	No	No	No	No
A1	2.6404	629122	418772	301	429688	277894	301	18520	14103.9	1228.29	19863.2	-4921.1	-2722.3	5787.09	76856.6	-130.915	A1_B000003	No	No	No	No	No	No	No	No	No	No	Yes	Yes	No	No	No	No	Yes	Yes	No	No
A10	433.034	328569	172651	308	682711	388080	308	79658.8	-789.874	1824.6	110358	-21045.1	-14839.9	29207.1	62146.4	-1107.15	A10_B000003	No	No	No	No	No	No	Yes	Yes	No	No	No	No	No	No	No	No	No	No	No	No
A11	434.85	685745	458164	306	462991	264352	306	51584.9	118768	2974.89	203506	-14812.3	-9068.31	15928.4	96237.8	-2467.41	A11_B000003	No	No	No	No	No	No	No	No	No	No	No	No	No	No	Yes	Yes	No	No	Yes	Yes
A12	524.359	627137	411599	318	1051351	571691	318	48486.8	-38057.3	366.793	32928.2	-10648.6	-7220.26	-968.582	89172.9	-1099.52	A12_B000003	No	No	No	No	No	No	Yes	Yes	No	No	No	No	No	No	No	No	No	No	No	No
A13	528.878	318446	124725	397	1939789	659005	397	25241.2	-4240.62	2017.24	1689.04	199005	14285.4	9889.89	-799.03	354.932	A13_B000003	No	No	No	No	No	No	No	No	No	No	No	No	No	No	No	No	No	No	No	No
A14	612.518	233018	139334	281	488051	315103	281	51547.9	-57896	1246.07	28277.8	-12664.5	-11362	872.309	50046.7	-38.9336	A14_B000003	No	No	No	No	No	No	Yes	Yes	No	No	No	No	No	No	No	No	No	No	No	No
A15	613.731	746736	444026	329	859316	490404	329	28008.5	49398.3	2796.34	108298	-6858.95	-4545.53	8750.54	106622	508.214	A15_B000003	No	No	No	No	No	No	No	No	No	No	Yes	Yes	No	No	No	No	Yes	Yes	No	No
A16	687.068	652442	399992	309	607710	344136	309	27163.6	1952023	-2584.75	4149.61	-11193.6	2629.5	12168.7	116800	-5355.23	A16_B000003	No	No	No	No	No	No	No	No	No	No	No	No	No	No	Yes	Yes	No	No	Yes	Yes
A17	688.474	643054	417318	302	815882	487796	302	25438.8	124422	516.386	46993	-2591.38	625.718	2777.14	57823	-820.319	A17_B000003	No	No	No	No	No	No	No	No	Yes	Yes	No	No	No	No	No	No	Yes	Yes	No	No
A18	767.897	372552	259298	281	213435	147092	281	34332.5	-53263.4	2403.08	1090759	-9266.7	-8414.08	-7097.52	18300.5	-9984.69	A18_B000003	No	No	No	No	No	No	Yes	Yes	No	No	No	No	No	No	No	No	No	No	No	No
A19	769.314	307037	202182	277	233962	171329	277	23689.7	-38218.8	198.622	1012475	-6623.05	-5410.91	-4775.74	12475.4	-6848.24	A19_B000003	No	No	No	No	No	No	Yes	Yes	No	No	No	No	No	No	No	No	No	No	No	No
A2	84.9283	591705	303300	341	1936480	872554	341	18551.3	377817	6369.54	6345.46	-7636.8	15555.1	25355.9	211712	1473.73	A2_B000003	No	No	No	No	No	No	No	No	No	No	No	No	No	No	Yes	Yes	No	No	Yes	Yes
A20	841.208	779058	408006	334	715344	390792	334	29339.7	114190	539.977	707620	-9680.4	-2877.88	1121.29	192339	-3919.43	A20_B000003	No	No	No	No	No	No	No	No	Yes	Yes	No	No	No	No	No	No	Yes	Yes	No	No
A21	843.634	492768	332009	344	1144650	613981	344	18935.1	306489	3536.1	15543.6	-5395.9	480.858	4902.26	145334	136.826	A21_B000003	No	No	No	No	No	No	No	No	Yes	Yes	No	No	No	No	No	No	Yes	Yes	No	No
A22	935.153	670510	256409	399	2058555	868065	399	19763.4	454843	13990.3	5527.34	-2003.95	15458	103188	37068.6	11011.3	A22_B000003	Yes	Yes	No	No	No	No	No	No	No	No	No	No	No	No	No	No	No	No	No	No
A3	85.9572	334169	201488	301	512864	342054	301	30164.1	4560.89	-908.331	113778	-8650.12	871.307	2281.31	28764.6	-3540.51	A3_B000003	No	No	No	No	No	No	Yes	Yes	No	No	No	No	No	No	No	No	No	No	No	No
A4	186.667	578988	368141	301	343862	217902	301	30104.3	2983.53	3189.48	19968.9	-7561.48	-5662.56	4800.62	57203.3	-326.773	A4_B000003	No	No	No	No	No	No	Yes	Yes	No	No	No	No	No	No	No	No	No	No	No	No
A5	189.856	313916	181294	303	1874250	871275	303	21261.1	65054.5	2997.47	2862.28	-4579.27	4717.15	16264.7	2344.86	2557.76	A5_B000003	No	No	No	No	No	No	No	No	No	No	No	No	No	No	No	No	No	No	No	No
A6	281.038	542183	376289	288	258927	164969	288	21564.6	-11725	606.555	1404246	-5813.87	-4270.33	-4515.62	26773.6	-10142.6	A6_B000003	No	No	No	No	No	No	Yes	Yes	No	No	No	No	No	No	No	No	No	No	No	No
A7	283.183	543303	354629	297	344085	176716	297	21837.8	51537.2	2849.24	1084991	-11367.2	20529.9	-914.309	12810	-5644.78	A7_B000003	No	No	No	No	No	No	No	No	Yes	Yes	No	No	No	No	No	No	Yes	Yes	No	No
A8	351.709	305838	144162	326	2094397	870597	326	42397.8	149845	250.634	5772.45	-9891.24	-8976.24	1239.71	5797.23	95.4472	A8_B000003	No	No	No	No	No	No	No	No	Yes	Yes	No	No	No	No	No	No	Yes	Yes	No	No
A9	356.921	455730	378822	272	177468	112632	272	24198.3	-40987.2	429.962	827160	-6010.54	-5999.5	-4564.5	12806	-6307.61	A9_B000003	No	No	No	No	No	No	Yes	Yes	No	No	No	No	No	No	No	No	No	No	No	No
B1	8.33391	400900	301281	278	199470	150688	278	19021.7	-28848.1	2211.31	348476	-4409.29	-3327.76	-2794.48	38086.1	-1489.57	B1_B000003	No	No	No	No	No	No	Yes	Yes	No	No	No	No	No	No	No	No	No	No	No	No
B10	431.872	441253	277239	302	933279	474728	302	39544.9	-2793.98	152.523	13340.1	-10586	-4008.16	15454.2	105547	-1585.04	B10_B000003	No	No	No	No	No	No	Yes	Yes	No	No	No	No	No	No	No	No	No	No	No	No
B11	437.063	595906	317999	325	809559	464569	325	18543.3	517880	5810.11	352365	-7518.99	4106.95	16810.2	324618	-4463.29	B11_B000003	No	No	No	No	No	No	No	No	No	No	No	No	No	No	Yes	Yes	No	No	Yes	Yes
B12	520.319	559929	360949	325	1866161	873270	325	32132.2	465451	-979.832	2821.86	-6303.66	7028.53	46394.8	378916	-3976.01	B12_B000003	No	No	No	No	No	No	No	No	No	No	No	No	No	No	Yes	Yes	No	No	Yes	Yes
B13	529.906	354156	224245	285	388405	223133	285	22960.3	-15573.1	505.778	191098	-5862.8	-5085.94	-2623.74	39295.9	-1286.25	B13_B000003	No	No	No	No	No	No	Yes	Yes	No	No	No	No	No	No	No	No	No	No	No	No
B14	610.096	574729	348550	306	430484	243351	306	21842.4	1984830	3.90462	-208.735	-8871.74	767.927	29571.8	26157.9	-4164.04	B14_B000003	No	No	No	No	No	No	No	No	No	No	No	No	No	No	Yes	Yes	No	No	Yes	Yes
B15	615.089	816837	421292	391	734608	290042	391	26612.2	1979198	2406.19	10287.2	-9698.25	1577.02	38680.1	41386.9	-4151.04	B15_B000003	No	No	No	No	No	No	No	No	No	No	No	No	No	No	Yes	Yes	No	No	Yes	Yes
B16	684.054	363344	284210	271	211731	129278	271	27790.1	-45430.2	2531.8	493917	-7032.31	-6919.32	-4834.42	8423.11	-2189.5	B16_B000003	No	No	No	No	No	No	Yes	Yes	No	No	No	No	No	No	No	No	No	No	No	No
B17	689.532	457701	237125	324	846072	428613	324	22855.9	1103.54	987.308	27629.7	-5916.54	94.0718	3465.85	69436.2	498.728	B17_B000003	No	No	No	No	No	No	Yes	Yes	No	No	No	No	No	No	No	No	No	No	No	No
B18	766.886	850620	397850	356	3197812	871070	356	26209.1	680507	5192.54	353563	-3296.35	5463.89	13594.3	125198	-4846.17	B18_B000003	No	No	No	No	No	No	No	No	No	No	No	No	No	No	Yes	Yes	No	No	Yes	Yes
B19	771.263	395733	255285	292	761952	530649	292	30183.6	1708551	-3323.46	-1567.74	-11520.1	4085.04	17153.2	17687	-3777.1	B19_B000003	No	No	No	No	No	No	No	No	No	No	No	No	No	No	Yes	Yes	No	No	Yes	Yes
B2	83.605	767945	392076	337	671431	317602	337	37402.8	-14115	1550.05	16899.7	-9289.88	-4683.81	-697.242	96050.4	-722.468	B2_B000003	No	No	No	No	No	No	Yes	Yes	No	No	No	No	No	No	No	No	No	No	No	No
B20	837.847	915200	491757	337	1915846	873977	337	20038.3	182871	916.299	89686.6	-6824.34	2049.09	-2029.99	210742	596.224	B20_B000003	No	No	No	No	No	No	No	No	Yes	Yes	No	No	No	No	No	No	Yes	Yes	No	No
B21	844.755	414460	295701	283	252451	152522	283	19727.6	17637.3	1756.84	1072979	-5386.6	-4369.77	-4423.13	8474.11	-9488.95	B21_B000003	No	No	No	No	No	No	No	No	Yes	Yes	No	No	No	No	No	No	Yes	Yes	No	No
B22	932.69	826014	420512	337	1018394	506544	337	33837.5	180345	620.223	42937.9	-9219.53	-1501.76	-1726.69	153009	175.158	B22_B000003	No	No	No	No	No	No	No	No	Yes	Yes	No	No	No	No	No	No	Yes	Yes	No	No
B3	94.1009	319378	176908	299	645499	351496	299	21796.5	23553.8	1010.25	295570	-5231.03	-3939.71	1877.83	31347.3	-1313.99	B3_B000003	No	No	No	No	No	No	No	No	Yes	Yes	No	No	No	No	No	No	Yes	Yes	No	No
B4	181.783	556935	337894	319	1465576	802274	319	21174.8	31534.1	956.456	734997	-6200.54	3614.67	2598.74	45501.3	-5307.75	B4_B000003	No	No	No	No	No	No	No	No	Yes	Yes	No	No	No	No	No	No	Yes	Yes	No	No
B5	192.669	595377	414436	291	523799	326851	291	29148	1687048	481.755	-184.8	-10586.8	-895.523	20163	33792.7	-2889.61	B5_B000003	No	No	No	No	No	No	No	No	No	No	No	No	No	No	Yes	Yes	No	No	Yes	Yes
B6	278.687	373481	189291	330	1010423	579896	330	32714.7	212059	5249.97	37544.6	-10496.8	486.198	14123	112947	515.302	B6_B000003	No	No	No	No	No	No	No	No	No	No	No	No	No	No	Yes	Yes	No	No	Yes	Yes
B7	285.289	690389	499423	293	499736	337241	293	37990.1	23910.3	1583.62	7666.67	-11047.9	-5914.19	20100.1	161519	-2177.05	B7_B000003	No	No	No	No	No	No	No	No	No	No	No	No	Yes	Yes	No	No	No	No	No	No
B8	348.259	480109	283988	308	436950	236364	308	56583	2131594	3270.87	429.666	-17944.1	-7368.11	24151	-9159.48	-4373.91	B8_B000003	No	No	No	No	No	No	No	No	No	No	No	No	No	No	No	No	No	No	No	No
B9	358.295	819925	434886	359	2816780	871233	359	19754.8	28852.3	2267.2	12001.3	-5971.84	1908.93	-1145.37	100742	-1474.96	B9_B000003	No	No	No	No	No	No	No	No	Yes	Yes	No	No	No	No	No	No	Yes	Yes	No	No
C1	9.26562	778899	438339	357	1580985	678875	357	20205.3	453567	7790.53	1077.14	-5316.96	3792.83	50000.9	16713.7	5245.7	C1_B000003	Yes	Yes	No	No	No	No	No	No	No	No	No	No	No	No	No	No	No	No	No	No
C10	428.916	635837	309460	353	2252228	872054	353	48233.2	-16781.7	1701.92	186567	-11437.9	-8122.1	-4020.18	83100.7	525.635	C10_B000003	No	No	No	No	No	No	Yes	Yes	No	No	No	No	No	No	No	No	No	No	No	No
C11	439.32	632280	343006	325	1309106	685999	325	23840.6	2080.52	2549.78	114654	-5114.62	423.46	8327.82	137676	-1384.66	C11_B000003	No	No	No	No	No	No	Yes	Yes	No	No	No	No	No	No	No	No	No	No	No	No
C12	516.888	851147	506829	326	2167762	872197	326	21628.5	2068799	-155.214	3502.38	-7559.27	216.6	58772.3	31214.8	-5382.64	C12_B000003	No	No	No	No	No	No	No	No	No	No	No	No	No	No	Yes	Yes	No	No	Yes	Yes
C13	531.684	423263	173793	354	1129944	531318	354	18183.9	2805164	941.141	9648.14	-9523.7	3085.57	106304	270164	-7782.53	C13_B000003	No	No	No	No	No	No	No	No	No	No	No	No	No	No	Yes	Yes	No	No	Yes	Yes
C14	607.312	817083	488968	318	586770	315816	318	19757.2	21734.4	2280.67	600125	-6034.7	-1401.78	10711.1	103564	-3364.19	C14_B000003	No	No	No	No	No	No	No	No	No	No	No	No	Yes	Yes	No	No	No	No	No	No
C15	619.824	314684	241802	282	1389807	798037	282	22351.3	235500	1087.62	18511.5	-5329.23	-2789.67	17066.5	63828.1	45.8458	C15_B000003	No	No	No	No	No	No	No	No	No	No	No	No	No	No	Yes	Yes	No	No	Yes	Yes
C16	681.765	821353	516374	351	1032863	499437	351	62918.3	-34464.6	5324.57	713928	-17287	572.316	17859	56788.7	-2036.83	C16_B000003	No	No	No	No	No	No	Yes	Yes	No	No	No	No	No	No	No	No	No	No	No	No
C17	690.913	512539	392821	287	334421	220580	287	22212.9	11178.6	450.635	732771	-6347.74	-4696.58	-1352.34	40041.4	-6020.56	C17_B000003	No	No	No	No	No	No	No	No	Yes	Yes	No	No	No	No	No	No	Yes	Yes	No	No
C18	762.779	519064	312323	298	467712	325126	298	45667.7	-5460.08	1588.65	258838	-10500	-7302.53	8573.15	28466.1	-26.289	C18_B000003	No	No	No	No	No	No	Yes	Yes	No	No	No	No	No	No	No	No	No	No	No	No
C19	773.582	345710	166602	322	1693230	767785	322	18141	674420	8881.62	199422	-6586.84	2331.36	-1619.61	60791.8	-1114.23	C19_B000003	No	No	No	No	No	No	No	No	Yes	Yes	No	No	No	No	No	No	Yes	Yes	No	No
C2	82.5878	221732	133513	274	305721	216634	274	23141.2	-34039.3	2649.07	1235559	-6369.71	-5330.56	-4670.78	13182.4	-9880.19	C2_B000003	No	No	No	No	No	No	Yes	Yes	No	No	No	No	No	No	No	No	No	No	No	No
C20	835.717	872193	526304	335	1024131	586034	335	42597.4	420503	917.558	3742.37	-11493.7	-3236.02	68505.3	7463.47	1144.06	C20_B000003	No	No	No	No	No	No	No	No	No	No	No	No	No	No	Yes	Yes	No	No	Yes	Yes
C21	849.803	368158	197524	300	977056	578622	300	19825.1	4235.53	127.256	83916.6	-5698.28	-3267.24	-1554.39	110362	-306.377	C21_B000003	No	No	No	No	No	No	Yes	Yes	No	No	No	No	No	No	No	No	No	No	No	No
C22	931.747	554256	397056	289	419080	249556	289	19632.2	4569.1	853.362	175668	-5722.85	-93.5808	2767.25	81283.5	-2030.34	C22_B000003	No	No	No	No	No	No	Yes	Yes	No	No	No	No	No	No	No	No	No	No	No	No
C3	101.704	700230	430911	312	541686	343654	312	27458.3	-6842.93	2051.78	98502.9	-7613.84	-2029.48	12653.1	142604	-1590.51	C3_B000003	No	No	No	No	No	No	Yes	Yes	No	No	No	No	No	No	No	No	No	No	No	No
C4	176.915	488438	286148	302	688976	437834	302	18183.2	-15231.9	3557.23	41486.5	54928.6	22458.9	-3059.98	95145.4	-109.576	C4_B000003	No	No	Yes	Yes	No	No	No	No	No	No	No	No	No	No	No	No	No	No	No	No
C5	195.123	310468	161951	301	1974980	873783	301	30794.3	17452	1792.32	245519	-8306.03	-1805.4	-2658.37	68738.2	698.548	C5_B000003	No	No	No	No	No	No	No	No	Yes	Yes	No	No	No	No	No	No	Yes	Yes	No	No
C6	277.581	420078	366107	268	186958	128881	268	24184.2	-40615	253.273	499227	-6081.83	-5975.28	-3627.36	33579	-4663.59	C6_B000003	No	No	No	No	No	No	Yes	Yes	No	No	No	No	No	No	No	No	No	No	No	No
C7	286.985	494196	404825	274	229038	164842	274	21746.3	-17644.9	1181.81	565458	-5429.18	-4395.42	-3987.6	15063.4	-4784.21	C7_B000003	No	No	No	No	No	No	Yes	Yes	No	No	No	No	No	No	No	No	No	No	No	No
C8	344.34	440629	267011	300	469558	293886	300	18792.8	36825	575.069	73036.8	-5932.75	-1919.26	11215	116088	-2351.04	C8_B000003	No	No	No	No	No	No	No	No	No	No	No	No	Yes	Yes	No	No	No	No	No	No
C9	362.871	719690	374591	332	1689193	874741	332	25440	275208	1800.28	100054	-8533.19	1598.36	1226.98	185208	-2511.54	C9_B000003	No	No	No	No	No	No	No	No	Yes	Yes	No	No	No	No	No	No	Yes	Yes	No	No
D1	10.9064	675039	382155	360	1623946	704784	360	24882	454249	9043.95	7366.12	-10405.7	2582.32	122300	177244	17418.9	D1_B000003	Yes	Yes	No	No	No	No	No	No	No	No	No	No	No	No	No	No	No	No	No	No
D10	427.324	733509	397744	327	1548844	762357	327	22919.1	74073.7	9036.98	60451	-4835.74	13634.7	19021.8	243506	-459.324	D10_B000003	No	No	No	No	No	No	No	No	No	No	No	No	No	No	Yes	Yes	No	No	Yes	Yes
D11	440.831	382217	265450	279	258132	180622	279	33851.3	-56154.2	314.207	44492.2	46422.9	-8351.87	-4988.7	109027	1602.5	D11_B000003	No	No	Yes	Yes	No	No	No	No	No	No	No	No	No	No	No	No	No	No	No	No
D12	515.466	796221	437428	342	889450	460606	342	56127.2	-35132.5	1958.14	59033.8	-14116.4	-9983.95	-2013.08	56620.8	-185.422	D12_B000003	No	No	No	No	No	No	Yes	Yes	No	No	No	No	No	No	No	No	No	No	No	No
D13	534.389	690493	346176	392	577684	267584	392	54908.7	-37296.3	-1213.07	84607.4	-20019.5	14040.3	-5477.04	58515.2	1520.57	D13_B000003	No	No	No	No	No	No	Yes	Yes	No	No	No	No	No	No	No	No	No	No	No	No
D14	604.747	484658	256688	319	558812	305110	319	21437	153107	2072.24	496702	-7185.94	-1025.17	-3057.57	212739	-1980.04	D14_B000003	No	No	No	No	No	No	No	No	Yes	Yes	No	No	No	No	No	No	Yes	Yes	No	No
D15	621.317	416098	266797	294	382319	250540	294	35103.4	1619687	2671.55	25721.6	-11442.5	-3699.68	11494.9	87.4338	-3102.53	D15_B000003	No	No	No	No	No	No	No	No	No	No	No	No	No	No	No	No	No	No	No	No
D16	676.811	460876	257837	322	623140	374755	322	30386.9	29661.1	1698.7	602796	-10130.9	-2457.66	9008.96	183592	-871.608	D16_B000003	No	No	No	No	No	No	No	No	No	No	Yes	Yes	No	No	No	No	Yes	Yes	No	No
D17	693.234	698929	283619	378	508897	186901	378	22635.6	-6327.04	2197.32	602597	29982.1	-5007.47	-2381.37	127287	-3993.35	D17_B000003	No	No	Yes	Yes	No	No	No	No	No	No	No	No	No	No	No	No	No	No	No	No
D18	761.248	443261	133844	426	2872921	872024	426	30602.4	441291	5295.4	41288.4	-10607.7	6763.79	47032.1	187097	6836.11	D18_B000003	Yes	Yes	No	No	No	No	No	No	No	No	No	No	No	No	No	No	No	No	No	No
D19	774.864	500459	340568	290	311673	197118	290	18013.3	1844608	2146.67	68578.4	-7925.18	3409.57	9331.62	8455.89	-3828.89	D19_B000003	No	No	No	No	No	No	No	No	No	No	Yes	Yes	No	No	No	No	Yes	Yes	No	No
D2	81.3835	721939	399955	335	2263111	870743	335	33012.9	592338	7342.51	43313.6	-6486.54	5002.48	29759.4	240965	-3190.09	D2_B000003	No	No	No	No	No	No	No	No	No	No	No	No	No	No	Yes	Yes	No	No	Yes	Yes
D20	832.276	335472	136478	362	634954	266896	362	46602.1	2051.86	705.161	19287.7	-11635.3	-10673.8	4767.1	54219.7	-661.905	D20_B000003	No	No	No	No	No	No	Yes	Yes	No	No	No	No	No	No	No	No	No	No	No	No
D21	853.069	609188	424993	300	651580	390919	300	18176.6	86005.2	3234.88	229596	-2303.84	1526.1	14154.9	87550.3	-536.12	D21_B000003	No	No	No	No	No	No	No	No	No	No	No	No	No	No	Yes	Yes	No	No	Yes	Yes
D22	928.924	580308	354799	301	478290	266821	301	20668.7	-25095.3	1036.76	163567	-5770.03	-1565.4	-1166.83	46137.6	-747.956	D22_B000003	No	No	No	No	No	No	Yes	Yes	No	No	No	No	No	No	No	No	No	No	No	No
D3	109.845	569398	281645	345	2677443	874199	345	64183.9	644325	2113.05	39346.9	-7254.14	5055.75	16882.7	208490	-2747.91	D3_B000003	No	No	No	No	No	No	No	No	No	No	No	No	No	No	Yes	Yes	No	No	Yes	Yes
D4	175.864	655140	299613	372	2246570	871211	372	22028.6	54422.4	922.056	80172.6	-4974.16	-2658.84	12370.6	54639.1	900.937	D4_B000003	No	No	No	No	No	No	No	No	No	No	No	No	No	No	Yes	Yes	No	No	Yes	Yes
D5	199.692	388824	265999	306	729597	483203	306	33094.3	39210.2	721.42	1667.27	-8369.78	-7266.55	12227.3	22385.8	141.691	D5_B000003	No	No	No	No	No	No	No	No	No	No	No	No	Yes	Yes	No	No	No	No	No	No
D6	273.684	350430	240670	282	290353	203520	282	36241.1	264380	2384.83	454747	-9113.14	-8388.96	-6685.42	21407.5	-1164.57	D6_B000003	No	No	No	No	No	No	No	No	Yes	Yes	No	No	No	No	No	No	Yes	Yes	No	No
D7	288.231	476042	281929	301	396198	247307	301	25010.2	1923484	3217.43	24656.8	-8875.02	-2058.66	84888	33089.6	-3970.67	D7_B000003	No	No	No	No	No	No	No	No	No	No	No	No	No	No	Yes	Yes	No	No	Yes	Yes
D8	343.262	710716	418925	318	833053	407262	318	27672.8	26683.4	2089.84	303371	-7361.06	-3068.95	-316.596	163925	135.489	D8_B000003	No	No	No	No	No	No	No	No	Yes	Yes	No	No	No	No	No	No	Yes	Yes	No	No
D9	365.749	612240	342076	320	1425864	742829	320	44329.6	51936	-339.096	52805	-3016.45	3073	807.86	67416.6	-141.876	D9_B000003	No	No	No	No	No	No	No	No	Yes	Yes	No	No	No	No	No	No	Yes	Yes	No	No
E1	13.0223	428832	200720	370	780798	328080	370	17905.3	40744.4	453.286	82225.4	-4235.48	-3176.68	-695.074	56347.2	1166.04	E1_B000003	No	No	No	No	No	No	No	No	Yes	Yes	No	No	No	No	No	No	Yes	Yes	No	No
E10	424.019	580436	410913	306	1458337	783605	306	43455.9	95229.7	377.892	658300	-10447	-5533.43	1070.75	21543.5	-2323.23	E10_B000003	No	No	No	No	No	No	No	No	Yes	Yes	No	No	No	No	No	No	Yes	Yes	No	No
E11	443.216	302443	148907	306	488873	303964	306	31484.5	67400	2554.38	259486	-7581.31	-6808.6	-1827.71	22704.7	-112.657	E11_B000003	No	No	No	No	No	No	No	No	Yes	Yes	No	No	No	No	No	No	Yes	Yes	No	No
E12	508.834	623178	249295	374	2977398	870677	374	26883.5	80444.6	1380.8	38745.2	-7964.47	-518.198	-180.889	213200	-3367.17	E12_B000003	No	No	No	No	No	No	No	No	Yes	Yes	No	No	No	No	No	No	Yes	Yes	No	No
E13	538.194	591607	391257	303	479226	306759	303	18285.2	164257	1666.07	53509.5	-5438.15	-975.234	30273.8	102882	-659.855	E13_B000003	No	No	No	No	No	No	No	No	No	No	No	No	No	No	Yes	Yes	No	No	Yes	Yes
E14	600.837	553087	350941	299	441608	249835	299	21814.2	1928469	7632.53	490.48	-8654.7	1396.53	68980	-8492.86	-3477.61	E14_B000003	No	No	No	No	No	No	No	No	No	No	No	No	No	No	No	No	No	No	No	No
E15	624.151	837558	444983	345	1166106	557534	345	22466.8	350831	7069.73	1.35425	-7028.6	3950.6	61831.5	11177.4	9919.07	E15_B000003	Yes	Yes	No	No	No	No	No	No	No	No	No	No	No	No	No	No	No	No	No	No
E16	675.478	481349	396332	275	222840	152489	275	25280.6	-41760.8	2611.23	835378	-6331.88	-4241.98	-4417.97	22577.6	-7324.16	E16_B000003	No	No	No	No	No	No	Yes	Yes	No	No	No	No	No	No	No	No	No	No	No	No
E17	694.327	538781	334868	302	326662	204399	302	19956.4	86391.1	457.826	360437	-5671.93	-2520.59	449.445	85134.5	-393.926	E17_B000003	No	No	No	No	No	No	No	No	Yes	Yes	No	No	No	No	No	No	Yes	Yes	No	No
E18	753.615	362178	208945	299	432163	269991	299	25329.6	351908	2396.46	37423.2	-6997.01	-3909.15	2405.21	39728.5	-1484.39	E18_B000003	No	No	No	No	No	No	No	No	Yes	Yes	No	No	No	No	No	No	Yes	Yes	No	No
E19	775.822	700279	404742	330	1681074	872157	330	21540	25911.3	1622.87	54680.9	-4485.97	-1111.24	2976.35	46401.4	333.901	E19_B000003	No	No	No	No	No	No	No	No	Yes	Yes	No	No	No	No	No	No	Yes	Yes	No	No
E2	76.8024	525198	315456	302	587812	314392	302	22669.4	226031	3133.89	61651.1	-5313.83	-3565.24	-2748.13	64224.4	-1352.45	E2_B000003	No	No	No	No	No	No	No	No	Yes	Yes	No	No	No	No	No	No	Yes	Yes	No	No
E20	831.403	757886	384845	334	1124037	566131	334	21656.4	67732.9	1904.16	89495.8	-5861.65	414.663	4114.57	195542	614.796	E20_B000003	No	No	No	No	No	No	No	No	Yes	Yes	No	No	No	No	No	No	Yes	Yes	No	No
E21	859.101	409880	283082	285	358052	232187	285	30006.2	2184.15	1011.15	822156	-7581.43	-7401.79	-5087.8	25933.7	-6028.03	E21_B000003	No	No	No	No	No	No	Yes	Yes	No	No	No	No	No	No	No	No	No	No	No	No
E22	926.221	329355	193728	297	489983	308180	297	23967.5	-11084.3	278.833	50154.2	-5962.09	-4947.25	9206.81	37214.7	-328.66	E22_B000003	No	No	No	No	No	No	Yes	Yes	No	No	No	No	No	No	No	No	No	No	No	No
E3	111.058	794778	514554	320	633265	338774	320	18225.5	417657	1264.7	24421.3	-8140.92	1003.12	18668.5	333673	-4006.2	E3_B000003	No	No	No	No	No	No	No	No	No	No	No	No	No	No	Yes	Yes	No	No	Yes	Yes
E4	172.617	1023576	583779	354	781816	358427	354	21868	1669834	654.1	281812	-6116.57	-1288.89	4071.78	58642.8	-4982.78	E4_B000003	No	No	No	No	No	No	No	No	Yes	Yes	No	No	No	No	No	No	Yes	Yes	No	No
E5	203.737	551466	355462	325	966713	499666	325	100698	1619393	-3223.78	453742	-32736.7	507.337	-18081.7	31436	-7195.82	E5_B000003	No	No	No	No	No	No	No	No	Yes	Yes	No	No	No	No	No	No	Yes	Yes	No	No
E6	272.337	633232	387904	326	623269	341294	326	18895.1	16004.5	532.328	36296.4	-4140.82	-1728.29	8878.39	22237.5	704.417	E6_B000003	No	No	No	No	No	No	No	No	No	No	Yes	Yes	No	No	No	No	Yes	Yes	No	No
E7	289.16	473327	317453	297	521528	343108	297	35743.3	1887871	-2855.58	459.262	-8340.57	220.621	12982.3	-6879.26	-4239.93	E7_B000003	No	No	No	No	No	No	No	No	No	No	No	No	No	No	No	No	No	No	No	No
E8	342.364	473491	297116	306	436578	289891	306	43037.9	2027490	2717.4	-2134.26	-13130.4	-6089.2	22902.2	-749.247	-4343.3	E8_B000003	No	No	No	No	No	No	No	No	No	No	No	No	No	No	No	No	No	No	No	No
E9	367.733	396409	249668	304	558230	347816	304	28282	126693	2961.19	622668	-7842.08	-4697.73	5127.44	41120.7	-977.815	E9_B000003	No	No	No	No	No	No	No	No	No	No	Yes	Yes	No	No	No	No	Yes	Yes	No	No
F1	14.6157	895277	526005	320	774095	397150	320	18503.6	116024	6172.52	232368	-8203.52	4360.82	-1631.76	346628	-4728.29	F1_B000003	No	No	No	No	No	No	No	No	Yes	Yes	No	No	No	No	No	No	Yes	Yes	No	No
F10	418.322	678752	344270	336	1903328	869774	336	18108.8	745407	2793.99	23359.2	-3973.39	2902.85	21233.2	41728.7	-1724.86	F10_B000003	No	No	No	No	No	No	No	No	No	No	No	No	No	No	Yes	Yes	No	No	Yes	Yes
F11	444.844	288484	187123	281	241890	155872	281	18051	-10554.4	387.656	142427	-4422.32	-3864.49	-586.138	25758.7	123.135	F11_B000003	No	No	No	No	No	No	Yes	Yes	No	No	No	No	No	No	No	No	No	No	No	No
F12	504.227	697939	428221	317	672372	371993	317	21106.6	44833.5	2351.63	172757	-7494.55	-1020.05	11160.4	168685	-1795.98	F12_B000003	No	No	No	No	No	No	No	No	No	No	No	No	Yes	Yes	No	No	No	No	No	No
F13	539.731	726522	371980	333	793209	404637	333	19639.1	473347	319.797	9516.99	-2435.7	1977.7	3076.3	83686.5	-1727.31	F13_B000003	No	No	No	No	No	No	No	No	Yes	Yes	No	No	No	No	No	No	Yes	Yes	No	No
F14	597.923	649350	248283	416	4052019	865798	416	80350.2	387962	2364.69	3175.39	-8245.08	9188.65	66207.8	76769.6	556.041	F14_B000003	No	No	No	No	No	No	No	No	No	No	No	No	No	No	Yes	Yes	No	No	Yes	Yes
F15	629.376	645876	385805	308	578047	322410	308	36981.7	13843.2	2634.87	929768	-11959.8	-2488.44	135.236	139954	-5625.45	F15_B000003	No	No	No	No	No	No	No	No	Yes	Yes	No	No	No	No	No	No	Yes	Yes	No	No
F16	674.304	482577	197261	378	1928124	824545	378	50989.7	7180.34	2240.75	11065.9	-12105.3	-2884.49	10492.7	33718.9	-421.928	F16_B000003	No	No	No	No	No	No	No	No	No	No	No	No	Yes	Yes	No	No	No	No	No	No
F17	695.393	721727	450832	313	615841	341104	313	23950	42999.1	1471.42	504991	-8364.53	-791.057	6708.61	116983	-1122.57	F17_B000003	No	No	No	No	No	No	No	No	No	No	Yes	Yes	No	No	No	No	Yes	Yes	No	No
F18	752.556	517279	288025	332	922603	480243	332	56418.3	15443.3	1693.3	38613.3	-13279.8	-12022	-4559.43	35550.7	823.156	F18_B000003	No	No	No	No	No	No	No	No	Yes	Yes	No	No	No	No	No	No	Yes	Yes	No	No
F19	777.657	212966	112102	288	442540	259544	288	29113.3	108566	216.583	35613.7	-7035.31	-6485.15	-2692.8	25813.8	-143.989	F19_B000003	No	No	No	No	No	No	No	No	Yes	Yes	No	No	No	No	No	No	Yes	Yes	No	No
F2	75.5209	417878	288089	281	276401	180033	281	32560.4	-19809.9	3314.14	653142	-8659.23	-7877.82	-5900.2	37784	-5457.4	F2_B000003	No	No	No	No	No	No	Yes	Yes	No	No	No	No	No	No	No	No	No	No	No	No
F20	827.88	831732	411062	355	977248	465034	355	62683.1	16010.2	584.542	36847.7	-16568.9	-8597.49	-2854.92	207854	686.084	F20_B000003	No	No	No	No	No	No	No	No	Yes	Yes	No	No	No	No	No	No	Yes	Yes	No	No
F21	862.954	624940	327811	332	1114954	639604	332	43736.9	92783.2	1381.56	163765	-11367.9	-7816.19	-3716.32	135858	-2001.46	F21_B000003	No	No	No	No	No	No	No	No	Yes	Yes	No	No	No	No	No	No	Yes	Yes	No	No
F22	921.361	446733	318479	293	367066	219912	293	23251	75182.9	1547.48	346973	-7096.14	-3306.77	12262.7	45023.5	-4321.8	F22_B000003	No	No	No	No	No	No	No	No	No	No	No	No	No	No	Yes	Yes	No	No	Yes	Yes
F3	112.785	444584	242991	313	980491	561337	313	31739.5	62311.6	321.305	773139	-7651.8	-3782.19	5766.84	83603.5	-3549.34	F3_B000003	No	No	No	No	No	No	No	No	No	No	Yes	Yes	No	No	No	No	Yes	Yes	No	No
F4	171.167	730244	412170	324	1519441	828419	324	57406.6	-19381.4	2303.55	31097.8	-12707.3	-11454.6	1200.22	68505.4	429.095	F4_B000003	No	No	No	No	No	No	Yes	Yes	No	No	No	No	No	No	No	No	No	No	No	No
F5	221.337	579996	404589	289	404557	259539	289	23184.8	50334.3	3335.81	47556.6	-5861.66	-3614.77	15141.4	29732.3	-16.0338	F5_B000003	No	No	No	No	No	No	No	No	No	No	No	No	No	No	Yes	Yes	No	No	Yes	Yes
F6	266.747	317505	209255	279	169200	106543	279	21581.8	-35857.9	228.951	901978	-5748.24	-5310	-5581.27	17656.8	-4849	F6_B000003	No	No	No	No	No	No	Yes	Yes	No	No	No	No	No	No	No	No	No	No	No	No
F7	290.185	472538	232064	336	1180488	629297	336	22976.7	131380	2620.43	859550	-8388.21	912.133	2382.29	204857	-5310.03	F7_B000003	No	No	No	No	No	No	No	No	Yes	Yes	No	No	No	No	No	No	Yes	Yes	No	No
F8	341.239	606116	358959	317	640291	354758	317	28699.7	1535044	1763.38	333.092	-10034.5	280.541	25390.4	-4840.27	5278.58	F8_B000003	Yes	Yes	No	No	No	No	No	No	No	No	No	No	No	No	No	No	No	No	No	No
F9	375.495	216752	121474	279	581483	378488	279	27101.2	214561	1658.4	89820.8	-6637.56	-4021.46	11896.2	50625.9	-65.5253	F9_B000003	No	No	No	No	No	No	No	No	No	No	No	No	No	No	Yes	Yes	No	No	Yes	Yes
G1	17.1837	544371	314315	309	484713	272907	309	26470.9	1972193	3147.5	702.992	-9040.91	-2716.16	59511.6	19143.8	-3362.7	G1_B000003	No	No	No	No	No	No	No	No	No	No	No	No	No	No	Yes	Yes	No	No	Yes	Yes
G10	416.728	574246	391506	309	479145	270160	309	63250.3	-45147	2421.13	437443	-16160.1	-13259.3	-8046.35	62207.7	-2704.51	G10_B000003	No	No	No	No	No	No	Yes	Yes	No	No	No	No	No	No	No	No	No	No	No	No
G11	446.269	377289	270632	275	256796	164830	275	20645.9	134710	1456.3	8717.66	-4776.03	-4560.63	1357.01	1867.14	-248.113	G11_B000003	No	No	No	No	No	No	No	No	No	No	No	No	No	No	No	No	No	No	No	No
G12	501.779	682950	425591	306	798013	500977	306	20639.5	88801.7	256.981	47230.1	-5720.69	-2394.76	1726.46	140631	-1425.71	G12_B000003	No	No	No	No	No	No	No	No	Yes	Yes	No	No	No	No	No	No	Yes	Yes	No	No
G13	543.257	741624	487294	318	601680	314373	318	39169.8	-52014.8	257.202	1064659	78621.6	-3334.53	-6930.52	145294	-6669.23	G13_B000003	No	No	Yes	Yes	No	No	No	No	No	No	No	No	No	No	No	No	No	No	No	No
G14	595.336	853232	496105	323	1166083	640893	323	37651.5	545511	12920.1	4433.2	-11548	5529.26	83405.7	236186	-1373.75	G14_B000003	No	No	No	No	No	No	No	No	No	No	No	No	No	No	Yes	Yes	No	No	Yes	Yes
G15	630.583	341163	145460	345	1175901	535192	345	19880.3	58251.9	1613.25	542886	-7579.15	87.6165	-2317.55	131628	-1289.16	G15_B000003	No	No	No	No	No	No	No	No	Yes	Yes	No	No	No	No	No	No	Yes	Yes	No	No
G16	672.611	253816	175820	266	464268	347399	266	40349.9	17804.7	2145.9	6901.02	8000.92	13490.1	8388.06	4618.29	-671.745	G16_B000003	No	No	No	No	No	No	No	No	No	No	Yes	Yes	No	No	No	No	Yes	Yes	No	No
G17	700.553	494972	246719	338	1977654	866221	338	24227.2	8384.88	131.739	952.345	-6044.49	-1699.05	1841.81	80111.7	646.616	G17_B000003	No	No	No	No	No	No	No	No	Yes	Yes	No	No	No	No	No	No	Yes	Yes	No	No
G18	751.385	699866	369925	331	1511874	863393	331	24391.3	195470	4194.68	2761.73	-9485.53	667.448	9330.18	392693	-2517.3	G18_B000003	No	No	No	No	No	No	No	No	No	No	Yes	Yes	No	No	No	No	Yes	Yes	No	No
G19	778.985	406957	301156	276	188738	139384	276	36505.7	-59201	1732.93	698565	-9346.31	-9382.69	-7020.11	8399.3	-5300.65	G19_B000003	No	No	No	No	No	No	Yes	Yes	No	No	No	No	No	No	No	No	No	No	No	No
G2	74.1839	591226	360723	303	734555	426562	303	17324.8	1869593	18073	2180.76	-8924.3	11846.4	41913.9	-5749.35	-3638.97	G2_B000003	No	No	No	No	No	No	No	No	No	No	No	No	No	No	No	No	No	No	No	No
G20	825.294	361942	249423	292	462213	214990	292	26678.5	-38706.9	-1200.29	65961.8	88518.8	19519.2	-226.068	158847	533.572	G20_B000003	No	No	Yes	Yes	No	No	No	No	No	No	No	No	No	No	No	No	No	No	No	No
G21	864.121	486322	194720	361	1599800	696851	361	27914.7	76688	1799.38	24834.3	-8523.25	3814.62	15929.6	152084	218.65	G21_B000003	No	No	No	No	No	No	No	No	No	No	No	No	No	No	Yes	Yes	No	No	Yes	Yes
G22	918.51	445823	283782	308	605196	378221	308	48818.7	-56342.9	186.617	226640	-11754.1	-10412.7	-4075.57	54798.2	-887.11	G22_B000003	No	No	No	No	No	No	Yes	Yes	No	No	No	No	No	No	No	No	No	No	No	No
G3	115.662	530950	350996	293	526551	314148	293	27582	85475.6	1430.25	96310.7	-6822.49	-5358.05	20900.8	34791.9	-1638.51	G3_B000003	No	No	No	No	No	No	No	No	No	No	No	No	No	No	Yes	Yes	No	No	Yes	Yes
G4	167.637	783559	375472	342	1803943	874480	342	28619.1	6439.91	1295.77	53437.8	-7381.94	-3394.88	236.191	129085	-243.385	G4_B000003	No	No	No	No	No	No	No	No	No	No	No	No	No	No	No	No	No	No	No	No
G5	222.389	418762	296575	279	298783	173712	279	26835	125370	250.514	362022	-7331.33	-5178.11	-879.318	39809	-2088.39	G5_B000003	No	No	No	No	No	No	No	No	Yes	Yes	No	No	No	No	No	No	Yes	Yes	No	No
G6	264.985	515379	295861	309	589597	395582	309	25635.5	-28338.2	207.883	14655.4	-5829.18	-5310.17	1446.22	18719.2	1139.38	G6_B000003	No	No	No	No	No	No	Yes	Yes	No	No	No	No	No	No	No	No	No	No	No	No
G7	291.9	384800	199575	327	1310257	713080	327	31961.7	902791	2441.18	3287.14	-10059.3	4219.6	31526	6939.94	-1654.77	G7_B000003	No	No	No	No	No	No	No	No	No	No	No	No	No	No	Yes	Yes	No	No	Yes	Yes
G8	339.51	626634	349943	369	2468443	872893	369	27394.8	499577	12643.3	11750.3	-1219.77	8326.41	77116.3	20737	2874.99	G8_B000003	No	No	No	No	No	No	No	No	No	No	No	No	No	No	No	No	No	No	No	No
G9	376.649	740503	397589	365	1635702	702606	365	19878.4	368160	5022.04	5941.37	-7692.08	7143.7	76459.5	86503.6	3380.31	G9_B000003	Yes	Yes	No	No	No	No	No	No	No	No	No	No	No	No	No	No	No	No	No	No
H1	19.564	324814	166740	325	2400190	875153	325	19771.7	363644	4579.93	1496.29	-7309.69	19675	57135.2	210586	8312.44	H1_B000003	Yes	Yes	No	No	No	No	No	No	No	No	No	No	No	No	No	No	No	No	No	No
H10	413.868	727640	460212	324	991506	588169	324	24720.6	311491	1782.04	54517.6	-5617.86	-3313.76	17690.8	28757.9	-759.379	H10_B000003	No	No	No	No	No	No	No	No	No	No	No	No	No	No	Yes	Yes	No	No	Yes	Yes
H11	448.51	412843	164646	364	1115342	478475	364	26167.1	102282	-361.597	498367	-10911.4	7881.35	11322.8	119888	-3715.05	H11_B000003	No	No	No	No	No	No	No	No	No	No	No	No	No	No	Yes	Yes	No	No	Yes	Yes
H12	500.549	325230	179659	313	660208	384086	313	20023.1	92623.4	2840.42	178263	-5269.69	-854.86	14674.5	31641.1	-984.117	H12_B000003	No	No	No	No	No	No	No	No	No	No	No	No	No	No	Yes	Yes	No	No	Yes	Yes
H13	547.415	348989	216543	301	775360	420813	301	25137	113120	2842.43	65625.8	-6359.6	-910.449	2771.37	79768.1	-912.848	H13_B000003	No	No	No	No	No	No	No	No	Yes	Yes	No	No	No	No	No	No	Yes	Yes	No	No
H14	593.394	380405	269942	277	163148	118750	277	20102.2	-35054.2	1789.88	1041864	-5313.91	-5172.44	-5095	13349.2	-8260.24	H14_B000003	No	No	No	No	No	No	Yes	Yes	No	No	No	No	No	No	No	No	No	No	No	No
H15	634.975	481861	260799	314	1308168	646016	314	32886.3	13279.7	464.768	23948.2	-8282.19	-3955.48	-746.628	100997	-1511.08	H15_B000003	No	No	No	No	No	No	No	No	Yes	Yes	No	No	No	No	No	No	Yes	Yes	No	No
H16	671.564	403109	292015	278	204978	159654	278	20121.4	214.734	560.819	245619	-5264.47	-4133.47	-4008.13	39531.5	-1122.16	H16_B000003	No	No	No	No	No	No	Yes	Yes	No	No	No	No	No	No	No	No	No	No	No	No
H17	703.181	426648	282428	287	321854	201168	287	22324.5	1777408	-1251.2	2925.64	-8770.03	275.109	9840.16	-7555.98	-3080.16	H17_B000003	No	No	No	No	No	No	No	No	No	No	No	No	No	No	No	No	No	No	No	No
H18	749.912	561839	356907	297	486560	276868	297	25744.8	86485.9	2277.78	303300	-7073.13	-1952.31	7483.93	79661.5	542.324	H18_B000003	No	No	No	No	No	No	No	No	No	No	Yes	Yes	No	No	No	No	Yes	Yes	No	No
H19	780.605	683637	385878	321	1475558	681028	321	22907.2	150558	1614.86	8729.96	-6674.9	-742.546	32216.4	38757.9	-699.09	H19_B000003	No	No	No	No	No	No	No	No	No	No	No	No	No	No	Yes	Yes	No	No	Yes	Yes
H2	70.7821	373788	315438	266	861073	733151	266	97550.7	41128.2	-2034.7	15.2803	-9851.06	10100.5	4217.29	-4748.84	-531.724	H2_B000003	No	No	No	No	No	No	No	No	No	No	No	No	No	No	No	No	No	No	No	No
H20	823.836	220007	148020	266	471492	312741	266	32648.6	-47199.1	-476.815	59842.1	112550	844.246	-4898.14	71640.6	-53.2848	H20_B000003	No	No	Yes	Yes	No	No	No	No	No	No	No	No	No	No	No	No	No	No	No	No
H21	866.223	331242	181037	313	1704406	876105	313	22400	1054460	1545.27	7697.13	-7375.65	1929.36	9604.88	7633.55	-3201.28	H21_B000003	No	No	No	No	No	No	No	No	No	No	Yes	Yes	No	No	No	No	Yes	Yes	No	No
H22	915.213	372930	290230	270	141233	112395	270	41816.1	-61498.4	189.719	351236	-9584.12	-10298	-6693.36	12043.9	-4176.35	H22_B000003	No	No	No	No	No	No	Yes	Yes	No	No	No	No	No	No	No	No	No	No	No	No
H3	118.237	446783	187167	365	2496976	871272	365	37796.1	416850	6014.04	137038	-16073.9	7616.86	9514.66	452388	-3251.21	H3_B000003	No	No	No	No	No	No	No	No	No	No	Yes	Yes	No	No	No	No	Yes	Yes	No	No
H4	163.852	247188	107196	300	525204	229088	300	27595.8	4474.1	220.195	54839.4	-6978.92	-4400.11	4624.73	17150.6	67.1043	H4_B000003	No	No	No	No	No	No	Yes	Yes	No	No	No	No	No	No	No	No	No	No	No	No
H5	223.758	520846	293478	317	713024	387493	317	17925.5	28542	2503.68	384844	-5523.3	-346.615	-1516.58	71612	571.929	H5_B000003	No	No	No	No	No	No	No	No	Yes	Yes	No	No	No	No	No	No	Yes	Yes	No	No
H6	263.521	509432	159526	446	3974769	865376	446	193289	-118206	3093.32	135397	-47890.4	-40977.4	3141.05	181753	-3627.6	H6_B000003	No	No	No	No	No	No	Yes	Yes	No	No	No	No	No	No	No	No	No	No	No	No
H7	298.02	708738	360825	367	1673434	861909	367	69117.7	201753	1420.02	1523.12	-6611.78	14262.4	37943.7	70705.9	-390.696	H7_B000003	No	No	No	No	No	No	No	No	No	No	No	No	No	No	Yes	Yes	No	No	Yes	Yes
H8	336.684	248806	125974	299	654874	367732	299	17928.7	137082	2896.73	14777	-4372.73	-273.752	25800.9	115272	-286.78	H8_B000003	No	No	No	No	No	No	No	No	No	No	No	No	No	No	Yes	Yes	No	No	Yes	Yes
H9	380.033	461817	269950	348	331894	153639	348	67920.3	-114551	-7156.59	169104	27783.6	5981.71	-8692.44	109990	-4502.58	H9_B000003	No	No	Yes	Yes	No	No	No	No	No	No	No	No	No	No	No	No	No	No	No	No
I1	21.6425	529294	352731	335	313507	149181	335	28413.8	10102.7	-693.082	153368	-13321.7	18897.8	-2825.14	43700.8	-884.505	I1_B000003	No	No	No	No	No	No	No	No	Yes	Yes	No	No	No	No	No	No	Yes	Yes	No	No
I10	411.819	1348511	690526	353	955153	522034	353	18597	143666	3104.29	2853.27	-4434	3324.37	61714.2	5504.53	14587.3	I10_B000003	Yes	Yes	No	No	No	No	No	No	No	No	No	No	No	No	No	No	No	No	No	No
I11	449.358	285838	132164	344	1357729	564607	344	32273.3	208865	3074.25	163142	-11008.2	-67.6985	3975.97	188313	-2769.86	I11_B000003	No	No	No	No	No	No	No	No	Yes	Yes	No	No	No	No	No	No	Yes	Yes	No	No
I12	499.539	524535	293495	317	526085	305860	317	22733.3	2103897	5781.15	3115.33	-12993.1	16831.8	76774.7	-7834.58	-5034.08	I12_B000003	No	No	No	No	No	No	No	No	No	No	No	No	No	No	No	No	No	No	No	No
I13	549.601	571610	346692	308	605834	347277	308	48757.2	-36876.2	711.764	18864	-11656.1	-10981.9	-3251.35	31355.5	494.169	I13_B000003	No	No	No	No	No	No	Yes	Yes	No	No	No	No	No	No	No	No	No	No	No	No
I14	592.045	719250	376218	329	621763	338393	329	18474.1	3726.37	2345.6	53304.1	-7023.5	1795.98	7978.76	300200	-2260.84	I14_B000003	No	No	No	No	No	No	Yes	Yes	No	No	No	No	No	No	No	No	No	No	No	No
I15	638.461	510526	235683	341	2571822	872992	341	73127.2	-78507.8	192.046	7978.7	-15061.1	-11629.9	2389.7	133642	-619.493	I15_B000003	No	No	No	No	No	No	Yes	Yes	No	No	No	No	No	No	No	No	No	No	No	No
I16	668.367	436422	362509	271	228417	152688	271	27298	-44423	772.256	414434	-6584.06	-5597.82	-5085.93	56366.3	-4475.11	I16_B000003	No	No	No	No	No	No	Yes	Yes	No	No	No	No	No	No	No	No	No	No	No	No
I17	710.011	307304	153060	333	2646462	870612	333	18245.7	100080	1004.93	1030.04	-1752.98	605.538	1999.32	39634.6	-75.2075	I17_B000003	No	No	No	No	No	No	No	No	Yes	Yes	No	No	No	No	No	No	Yes	Yes	No	No
I18	746.883	577284	362115	302	449955	268888	302	26965.5	266.647	2767.03	139491	-7001.32	-3175.71	4924.86	41218.9	211.609	I18_B000003	No	No	No	No	No	No	Yes	Yes	No	No	No	No	No	No	No	No	No	No	No	No
I19	783.732	358498	155332	347	812348	450724	347	47219.1	-26144.2	1269.54	59898.3	-17655.6	16088.9	1446.36	74305.3	-1986.24	I19_B000003	No	No	No	No	No	No	Yes	Yes	No	No	No	No	No	No	No	No	No	No	No	No
I2	68.6299	462305	265142	302	526239	322081	302	89117.8	-120718	2087.8	63483.6	-18737.4	-18299.9	1882.52	1461.3	284.165	I2_B000003	No	No	No	No	No	No	Yes	Yes	No	No	No	No	No	No	No	No	No	No	No	No
I20	821.258	889578	504776	328	804379	411658	328	51379.8	168475	674.878	439975	-16328.2	-2459.55	-3078.51	214912	-1494.7	I20_B000003	No	No	No	No	No	No	No	No	Yes	Yes	No	No	No	No	No	No	Yes	Yes	No	No
I21	867.932	711546	354904	341	2778446	869971	341	35512	316696	1201.85	70309.5	-6955.75	12289.1	54703.7	415103	-2605.84	I21_B000003	No	No	No	No	No	No	No	No	No	No	No	No	No	No	Yes	Yes	No	No	Yes	Yes
I22	914.096	593860	274702	354	3393528	868828	354	21077.4	530348	4481.36	1381.92	-4979.22	21863.9	17609.1	37918.9	-1761.12	I22_B000003	No	No	No	No	No	No	No	No	No	No	No	No	No	No	Yes	Yes	No	No	Yes	Yes
I3	121.121	513775	324012	295	314323	217678	295	26982	479666	1831.83	314919	-7526.28	-4931.88	1590.83	40033.7	-3533.3	I3_B000003	No	No	No	No	No	No	No	No	Yes	Yes	No	No	No	No	No	No	Yes	Yes	No	No
I4	162.206	615257	313401	338	1030612	536982	338	42020.2	127170	14583	67112	-12765	6180.77	4329.37	58308.1	196.757	I4_B000003	No	No	No	No	No	No	No	No	Yes	Yes	No	No	No	No	No	No	Yes	Yes	No	No
I5	225.045	690997	284891	368	388832	157081	368	24082.3	-28339	2022.58	476891	35561	-4282.83	-2457.61	207451	-2910.85	I5_B000003	No	No	Yes	Yes	No	No	No	No	No	No	No	No	No	No	No	No	No	No	No	No
I6	261.327	269342	147936	297	532119	350541	297	20174.7	19613.8	1141.15	71150.4	-5635.88	-2896.44	8000.44	53347.4	-781.281	I6_B000003	No	No	No	No	No	No	No	No	No	No	Yes	Yes	No	No	No	No	Yes	Yes	No	No
I7	299.415	435957	278606	290	378358	225953	290	23227.9	1773670	2441.14	18782.8	-9603.63	2092.38	31090	7853.16	-3289.7	I7_B000003	No	No	No	No	No	No	No	No	No	No	No	No	No	No	Yes	Yes	No	No	Yes	Yes
I8	335.327	522738	221387	360	2663571	871956	360	26016.4	196784	3441.24	271294	-8736.08	4244.71	6057.28	354373	-3939	I8_B000003	No	No	No	No	No	No	No	No	No	No	Yes	Yes	No	No	No	No	Yes	Yes	No	No
I9	381.19	871941	481042	329	837027	453476	329	38562.2	689459	1255.87	3380.32	-12047.6	1399.85	85646.1	1374.62	3778.77	I9_B000003	Yes	Yes	No	No	No	No	No	No	No	No	No	No	No	No	No	No	No	No	No	No
J1	25.7945	758653	317845	362	551592	174844	362	62084.1	-89885.5	2748.09	855785	39434.2	-15001.8	-10445.9	153662	-7608.5	J1_B000003	No	No	Yes	Yes	No	No	No	No	No	No	No	No	No	No	No	No	No	No	No	No
J10	410.482	429507	261676	303	479515	316317	303	18628.6	-4211.31	595.382	50837.8	-5292.39	-1782.69	5794.83	54838	279.083	J10_B000003	No	No	No	No	No	No	Yes	Yes	No	No	No	No	No	No	No	No	No	No	No	No
J11	450.41	827133	458007	337	2039324	873888	337	20105.2	301041	3419.2	5466.28	-5106.98	4882.42	54990.6	15825.3	6939.9	J11_B000003	Yes	Yes	No	No	No	No	No	No	No	No	No	No	No	No	No	No	No	No	No	No
J12	495.295	764936	401835	333	1386411	582267	333	31128.8	30396.7	658.302	7623.02	-7319.38	-6267.07	29265.9	74575.4	-103.5	J12_B000003	No	No	No	No	No	No	No	No	No	No	No	No	Yes	Yes	No	No	No	No	No	No
J13	550.964	392716	231596	293	272420	193446	293	21122.5	-14638.7	3310.37	824121	-6268.08	-3317.54	-3577.06	60721.2	-4715.13	J13_B000003	No	No	No	No	No	No	Yes	Yes	No	No	No	No	No	No	No	No	No	No	No	No
J14	590.339	294589	197453	272	200967	136145	272	20402.5	-23463.8	2142.01	306087	-6020.38	-3431.92	-3139.64	34145.3	-2347.03	J14_B000003	No	No	No	No	No	No	Yes	Yes	No	No	No	No	No	No	No	No	No	No	No	No
J15	640.128	382998	147763	371	2238134	871665	371	17945.2	276098	24518.8	23127.8	1425.63	16911.7	34674.1	96958.6	1776.24	J15_B000003	No	No	No	No	No	No	No	No	No	No	No	No	No	No	Yes	Yes	No	No	Yes	Yes
J16	666.569	782696	366509	348	2501601	872296	348	28505.8	42643.6	1372.13	258160	-4117.26	769.176	-201.724	104715	-1243.73	J16_B000003	No	No	No	No	No	No	No	No	Yes	Yes	No	No	No	No	No	No	Yes	Yes	No	No
J17	711.331	405143	325011	274	207567	142881	274	18876.3	-26983.5	1375.9	477446	-4567.26	-4197.93	-3955.4	39098.1	-2052.44	J17_B000003	No	No	No	No	No	No	Yes	Yes	No	No	No	No	No	No	No	No	No	No	No	No
J18	743.704	576115	304248	354	2901258	872563	354	23341.3	81078.5	4366.65	27341.6	-6349.86	6101.85	727.838	101841	-901.564	J18_B000003	No	No	No	No	No	No	No	No	Yes	Yes	No	No	No	No	No	No	Yes	Yes	No	No
J19	785.777	477950	364469	281	296031	199151	281	28477.3	84501.8	1694.39	698041	-7870.55	-5754.5	686.07	51794.6	-6555.63	J19_B000003	No	No	No	No	No	No	No	No	Yes	Yes	No	No	No	No	No	No	Yes	Yes	No	No
J2	58.1193	597137	311644	333	2255093	874754	333	21198.6	32444.8	2153.11	22452.7	-5996.21	-888.808	5723.8	122609	1110.13	J2_B000003	No	No	No	No	No	No	No	No	No	No	Yes	Yes	No	No	No	No	Yes	Yes	No	No
J20	820.356	548532	313945	321	878416	440509	321	21463.6	2159194	5458.67	2698.36	-8829.18	2238.71	84005.4	-5947.32	-3520.13	J20_B000003	No	No	No	No	No	No	No	No	No	No	No	No	No	No	No	No	No	No	No	No
J21	870.668	424309	352915	273	216115	165058	273	21458.9	-11093.1	1591.05	883299	-6020.12	-4726.38	-4423.87	17032.2	-4036.38	J21_B000003	No	No	No	No	No	No	Yes	Yes	No	No	No	No	No	No	No	No	No	No	No	No
J22	911.533	474197	281036	317	602620	360354	317	19115.8	2037969	-367.296	-1783.62	-8860.79	3086.03	39040.6	57648	-4503.25	J22_B000003	No	No	No	No	No	No	No	No	No	No	No	No	No	No	Yes	Yes	No	No	Yes	Yes
J3	123.117	796920	353576	375	629285	269009	375	36470.4	150552	259.588	1149287	-10472.4	-2817.54	-6452.2	83520	-7470.29	J3_B000003	No	No	No	No	No	No	No	No	Yes	Yes	No	No	No	No	No	No	Yes	Yes	No	No
J4	160.473	581311	358149	300	456866	278193	300	17891	1611236	3373.49	3865.38	-6024.18	-1703.65	32992.6	7291.7	-3379.52	J4_B000003	No	No	No	No	No	No	No	No	No	No	No	No	No	No	Yes	Yes	No	No	Yes	Yes
J5	228.393	492797	319321	291	617563	379747	291	37694.7	223757	1143.06	242148	-14670.2	19678.2	-4213	52320.2	-2320.21	J5_B000003	No	No	No	No	No	No	No	No	Yes	Yes	No	No	No	No	No	No	Yes	Yes	No	No
J6	259.926	571375	271853	344	3095931	870080	344	56923	30792.4	483.741	-340.347	-10604.8	-7540.05	-5264.89	81313.6	653.513	J6_B000003	No	No	No	No	No	No	No	No	Yes	Yes	No	No	No	No	No	No	Yes	Yes	No	No
J7	301.626	692724	541709	301	758731	501408	301	64702.6	-18918.8	2152.98	272594	-20251.2	9585.99	-991.23	69947.8	-814.89	J7_B000003	No	No	No	No	No	No	Yes	Yes	No	No	No	No	No	No	No	No	No	No	No	No
J8	334.282	646700	368209	313	613420	345298	313	23229.2	22882.1	1624.32	258276	-7203.66	-1243.28	785.78	105433	-1749.14	J8_B000003	No	No	No	No	No	No	No	No	Yes	Yes	No	No	No	No	No	No	Yes	Yes	No	No
J9	382.899	788629	415216	340	1713085	786233	340	21151.7	286278	10082.8	3641.9	-2541.31	2738.99	28785.7	35822.4	1144.46	J9_B000003	No	No	No	No	No	No	No	No	No	No	No	No	No	No	Yes	Yes	No	No	Yes	Yes
K1	27.4926	351432	230012	308	1196418	646317	308	18658.1	324764	4638.98	82605.2	-4596.24	2666.01	29779.8	66005.8	-696.766	K1_B000003	No	No	No	No	No	No	No	No	No	No	No	No	No	No	Yes	Yes	No	No	Yes	Yes
K10	408.286	364860	259646	277	184858	135789	277	35218.1	-59357.3	1115.25	819499	-9066.15	-8580.14	-6513.32	19164.7	-5170.65	K10_B000003	No	No	No	No	No	No	Yes	Yes	No	No	No	No	No	No	No	No	No	No	No	No
K11	452.337	537673	225584	417	3673581	868396	417	31816.9	150707	4421.63	16894.4	1774.04	4389.53	21840	38361.7	1845.6	K11_B000003	No	No	No	No	No	No	No	No	No	No	No	No	No	No	Yes	Yes	No	No	Yes	Yes
K12	494.366	641414	359605	317	742368	475749	317	21403.7	1208209	11864	4718.88	-7302.35	3442.04	37703.9	52224.8	-2778.74	K12_B000003	No	No	No	No	No	No	No	No	No	No	No	No	No	No	Yes	Yes	No	No	Yes	Yes
K13	555.47	662831	344158	406	487583	172937	406	18199.4	861167	3038.18	718551	-6298.49	-2214.85	-3916.83	57040	-7868.77	K13_B000003	No	No	No	No	No	No	No	No	Yes	Yes	No	No	No	No	No	No	Yes	Yes	No	No
K14	587.725	609064	297202	358	515042	275025	358	33916.3	-55016.9	1537.02	701012	43746.5	-7221.25	-6509.95	108525	-696.966	K14_B000003	No	No	Yes	Yes	No	No	No	No	No	No	No	No	No	No	No	No	No	No	No	No
K15	641.105	476902	280803	318	2714465	869821	318	29071.8	408186	4027.74	45280.5	-2471.46	8487.01	20084.6	227568	581.635	K15_B000003	No	No	No	No	No	No	No	No	No	No	No	No	No	No	Yes	Yes	No	No	Yes	Yes
K16	664.952	519306	345414	291	342535	200440	291	23250.9	11166.7	1700.25	1031786	-6027.58	-3882.56	-2741.86	33334	-6268.23	K16_B000003	No	No	No	No	No	No	No	No	Yes	Yes	No	No	No	No	No	No	Yes	Yes	No	No
K17	712.922	638492	365688	316	730902	359965	316	46590.8	-6508.09	359.251	182647	-13275.1	-8125.14	-3105.23	133714	17.4992	K17_B000003	No	No	No	No	No	No	Yes	Yes	No	No	No	No	No	No	No	No	No	No	No	No
K18	741.744	756692	391940	335	1993739	871675	335	61097.5	-49780.5	1716.44	292786	-14853.8	-10749.6	-6891.78	126110	-1499.91	K18_B000003	No	No	No	No	No	No	Yes	Yes	No	No	No	No	No	No	No	No	No	No	No	No
K19	787.252	822405	488276	363	2476890	872196	363	119393	96156.4	1645.85	16413.6	-29983.9	-22234.7	-14207.5	177070	-972.065	K19_B000003	No	No	No	No	No	No	No	No	Yes	Yes	No	No	No	No	No	No	Yes	Yes	No	No
K2	56.025	758501	409829	335	1262213	600571	335	28772.2	222992	6653.26	52034.1	-8463.82	4000.43	21679.6	94360.8	-1469.43	K2_B000003	No	No	No	No	No	No	No	No	No	No	No	No	No	No	Yes	Yes	No	No	Yes	Yes
K20	815.826	810599	499106	352	2423369	872011	352	18922.8	71314.7	-16.0617	42686.3	-5166.16	3481.8	3816.15	88270.3	-1311.05	K20_B000003	No	No	No	No	No	No	No	No	Yes	Yes	No	No	No	No	No	No	Yes	Yes	No	No
K21	872.572	563466	324285	331	1871572	869860	331	28843.3	41146.2	5068.27	218063	-6674.06	2032.06	2172.23	155629	727.494	K21_B000003	No	No	No	No	No	No	No	No	Yes	Yes	No	No	No	No	No	No	Yes	Yes	No	No
K22	908.501	827855	475745	319	847444	498233	319	18108.8	180233	3150.58	399506	-7397.39	808.892	-1436.57	271599	-3871.63	K22_B000003	No	No	No	No	No	No	No	No	Yes	Yes	No	No	No	No	No	No	Yes	Yes	No	No
K3	124.992	872228	432957	354	848071	348914	354	34028.2	182444	1526.81	304424	-10584.3	4818.23	31582.8	130167	-3771.59	K3_B000003	No	No	No	No	No	No	No	No	No	No	No	No	No	No	Yes	Yes	No	No	Yes	Yes
K4	159.039	280200	131715	321	887400	467060	321	53886.1	-43.4582	2974.32	33990.3	-14910.7	-8003.55	-6114.18	166333	-668.119	K4_B000003	No	No	No	No	No	No	Yes	Yes	No	No	No	No	No	No	No	No	No	No	No	No
K5	234.887	546454	367289	301	683349	398334	301	70784.2	-89014.4	769.957	344989	-18035.2	-13792	-10065.5	126522	-3039.14	K5_B000003	No	No	No	No	No	No	Yes	Yes	No	No	No	No	No	No	No	No	No	No	No	No
K6	257.62	667223	390042	315	642726	348132	315	61679	2023253	1997.08	3196.38	-19306.4	1283.78	19032.3	21184.7	-4091.34	K6_B000003	No	No	No	No	No	No	No	No	No	No	No	No	No	No	Yes	Yes	No	No	Yes	Yes
[truncated: 1,873 more rows]

## Sheet: Exp2a
Index	well	TIME	FSC-A	FSC-H	FSC-W	BSC-A	BSC-H	BSC-W	ZsGreen: EGFP	CD45: PE	MHCII: PE	DUMP: PE-Cy5	Ly6C: PE-Cy7	Ly6G: Brilliant Violet 421	LD-Aqua: AmCyan	CD11c: Brilliant Violet 605	CD11b: Brilliant Violet 711	Siglec F: APC-Cy7	AlvMac	AlvMac_Inf	Neutro	Neutro_Inf	Mono_LycHi	Mono_LycHi_Inf	Mono_LycLo	Mono_LycLo_Inf	MNC_Cd11cLo	MNC_Cd11cLo_Inf	MNC_CD11cMed	MNC_CD11cMed_Inf	MNC_CD11cHIMHCIImed	MNC_CD11cHIMHCIImed_Inf	MNC2_CD11cHiMHCIIHi	MNC2_CD11cHiMHCIIHi_inf	MNC1	MNC1_Inf	MNC2	MNC2_Inf
A1	A1_B112492	498.575	607045	356854	335	12717.4	6679.68	335	270.398	-8.33103	17478	1782.8	1165.03	-643.182	1409.94	2331.94	27541.4	83.3514	No	No	No	No	No	No	No	No	No	No	Yes	No	No	No	No	No	Yes	No	No	No
A10	A10_B112492	675.03	490696	336599	294	2551.18	1799.84	294	203.15	113.785	26878.6	6048.76	26764.8	-709.979	1461.94	1282.59	17615.1	-801.974	No	No	No	No	No	No	No	No	Yes	No	No	No	No	No	No	No	Yes	No	No	No
A11	A11_B112492	676.062	106417	66754.2	240	2626.22	1647.52	240	67.4748	90.6098	1836.57	1436.76	391.271	950.123	445.981	1660.23	1852.62	1080.02	No	No	No	No	No	No	No	No	Yes	No	No	No	No	No	No	No	Yes	No	No	No
A12	A12_B112492	708.5	398535	314555	278	1890.76	1273.44	278	99.3374	203.39	3891.64	871.165	39486.8	390.009	632.451	451.873	7192.66	-779.566	No	No	No	No	No	No	No	No	Yes	No	No	No	No	No	No	No	Yes	No	No	No
A13	A13_B112492	709.521	533339	389967	291	4539.48	2493.12	291	193.742	445.171	57393	3466.32	3562.62	-339.887	985.272	2559.68	20788.7	1169.96	No	No	No	No	No	No	No	No	No	No	Yes	No	No	No	No	No	Yes	No	No	No
A14	A14_B112492	740.591	481753	397184	280	2053.38	1683.36	280	92.2713	677.684	91683.3	4010.81	558.092	-385.085	1225.73	2571.21	2409.89	1545.59	No	No	No	No	No	No	No	No	No	No	Yes	No	No	No	No	No	Yes	No	No	No
A15	A15_B112492	741.96	750911	371486	358	3314.16	1494.08	358	104.182	683.573	26975.9	39951.8	1682.76	476.987	1939.16	3340.61	2437.2	1411.25	No	No	No	No	No	No	No	No	No	No	Yes	No	No	No	No	No	Yes	No	No	No
A16	A16_B112492	772.313	304820	255424	264	2161.23	1367.52	264	-3.47714	775.532	787.883	2428.14	647.466	-15.4562	304.243	1705.58	5402.29	2138.57	No	No	No	No	No	No	Yes	No	No	No	No	No	No	No	No	No	No	No	No	No
A17	A17_B112492	773.41	419431	298255	292	4431.29	2700.32	292	217.704	737.95	84361.9	662.92	52067.4	-402.875	1782.06	-462.902	17901.1	812.755	No	No	No	No	No	No	No	No	Yes	No	No	No	No	No	No	No	Yes	No	No	No
A18	A18_B112492	806.46	481147	304249	313	6484.39	3456.32	313	60.011	195.785	2812.64	5152.24	8357.61	21657.6	1511.48	490.208	29709.8	2689.12	No	No	Yes	No	No	No	No	No	No	No	No	No	No	No	No	No	No	No	No	No
A19	A19_B112492	807.523	373374	266073	286	1899.62	1290.24	286	150.557	168.753	1122.62	1866.26	79741.6	352.395	760.013	601.732	11593.5	569.75	No	No	No	No	Yes	No	No	No	No	No	No	No	No	No	No	No	No	No	No	No
A2	A2_B112492	533.563	172470	99394.4	292	7653.34	4777.92	292	133.432	-2.67991	9371	5033.93	3107.04	-938.538	2201.09	1666.77	31241.1	-579.285	No	No	No	No	No	No	No	No	Yes	No	No	No	No	No	No	No	Yes	No	No	No
A20	A20_B112492	839.822	340255	228425	289	3574.91	2677.92	289	62.9509	690.85	2244.15	2059.94	47636.3	-398.652	4133.83	747.455	12000.9	-2101.72	No	No	No	No	No	No	No	No	Yes	No	No	No	No	No	No	No	Yes	No	No	No
A21	A21_B112492	841.023	409883	285179	285	3173.85	1962.24	285	-2.58378	10.0607	25823.4	4010.28	491.345	-392.888	1233.33	9335.55	4577.93	1860.04	No	No	No	No	No	No	No	No	No	No	No	No	No	No	Yes	No	No	No	Yes	No
A22	A22_B112492	871.56	799289	469541	327	8661.28	4939.2	327	380.152	227.588	21331.5	13617.8	2149.92	1267	4738.82	11484.5	3348.05	29944.2	Yes	No	No	No	No	No	No	No	No	No	No	No	No	No	No	No	No	No	No	No
A23	A23_B112492	872.672	576546	348355	317	4325.32	2404.64	317	40.5856	391.758	29399.8	2876.09	13838.4	-1222.2	1497.8	5017.1	28791.2	3231.84	No	No	No	No	No	No	No	No	No	No	No	No	No	No	Yes	No	No	No	Yes	No
A3	A3_B112492	534.63	136141	86097.8	260	3133.56	2341.92	260	-20.0557	327.935	2518.38	3103.44	-52.6635	319.897	1006.29	2365.13	6132.19	1614.49	No	No	No	No	No	No	No	No	No	No	Yes	No	No	No	No	No	Yes	No	No	No
A4	A4_B112492	570.911	110497	65793.3	222	5231.15	3395.84	222	125.818	-15.7345	44288.4	3500	1074.81	-405.47	5931.44	5586.98	8448.72	2385.02	No	No	No	No	No	No	No	No	No	No	No	No	No	No	Yes	No	No	No	Yes	No
A5	A5_B112492	572.123	429927	304404	289	3818.53	2655.52	289	133.711	143.3	1044.41	604.424	4570.4	7855.09	582.635	1655.44	29291.2	1157.45	No	No	No	No	No	No	No	No	No	No	No	No	No	No	No	No	No	No	No	No
A6	A6_B112492	606.94	390790	298430	280	2106.72	1702.4	280	126.924	483.733	667.391	3316.02	41298	654.591	773.56	1237.37	7588.03	2351.89	No	No	No	No	Yes	No	No	No	No	No	No	No	No	No	No	No	No	No	No	No
A7	A7_B112492	608.055	378876	258321	289	4302.57	2620.8	289	191.311	711.391	14935.5	4604.47	66614.1	-382.994	1365.02	854.129	12918.1	2249.68	No	No	No	No	No	No	No	No	Yes	No	No	No	No	No	No	No	Yes	No	No	No
A8	A8_B112492	643.6	436924	351317	281	2847	2019.36	281	16.2844	6.91184	414.75	911.279	1696.37	15697.1	520.071	259.118	7432.76	4370.7	No	No	Yes	No	No	No	No	No	No	No	No	No	No	No	No	No	No	No	No	No
A9	A9_B112492	644.71	414994	325727	301	4163.1	2525.6	301	149.781	175.222	233.072	634.207	6276.72	14853.1	1023.75	1060.35	25434.2	861.058	No	No	Yes	No	No	No	No	No	No	No	No	No	No	No	No	No	No	No	No	No
B1	B1_B112492	503.794	777741	438342	325	6514.23	3706.08	325	504.549	842.491	169317	3907.16	779.932	-902.313	2986.8	5306.76	44213.9	6621.17	No	No	No	No	No	No	No	No	No	No	No	No	No	No	No	No	No	No	No	No
B10	B10_B112492	674.102	437290	324751	284	3448.32	2170.56	284	89.37	578.265	15220.4	806.257	12768.6	111.53	1164.46	-151.917	8153.77	2459.76	No	No	No	No	No	No	No	No	Yes	No	No	No	No	No	No	No	Yes	No	No	No
B11	B11_B112492	676.96	303410	215318	283	2590.84	1626.24	283	19.5801	733.059	3543.25	875.656	495.737	-258.945	1033.42	3673.09	6098.53	1400.42	No	No	No	No	No	No	No	No	No	No	Yes	No	No	No	No	No	Yes	No	No	No
B12	B12_B112492	707.654	454742	340174	286	2478.04	1659.84	286	180.384	391.862	50803	3429.33	1650.92	-356.105	1306.41	543.507	14234.3	3452.66	No	No	No	No	No	No	No	No	Yes	No	No	No	No	No	No	No	Yes	No	No	No
B13	B13_B112492	710.446	347808	215568	302	4809.4	2948.96	302	59.2748	158.452	639.879	799.502	3562.2	3076.01	909.373	1442.41	27393.6	1191.84	No	No	No	No	No	No	No	No	No	No	No	No	No	No	No	No	No	No	No	No
B14	B14_B112492	739.501	433472	326887	282	2179.25	1488.48	282	38.1236	261.83	46228.3	192.236	196.435	-692.097	761.914	4188.44	7170.22	2114.34	No	No	No	No	No	No	No	No	No	No	No	No	No	No	Yes	No	No	No	Yes	No
B15	B15_B112492	743.24	242042	161211	277	2229.17	1551.2	277	89.3252	95.0175	150.891	836.902	4227.7	5078.52	439.747	1464.86	18116.7	904.393	No	No	No	No	No	No	No	No	No	No	No	No	No	No	No	No	No	No	No	No
B16	B16_B112492	771.322	666788	310580	392	21415.8	8566.88	392	1092.71	574.866	38245.1	25959.4	2063.55	1955.28	8727.11	23448.1	4916.98	53145.8	Yes	No	No	No	No	No	No	No	No	No	No	No	No	No	No	No	No	No	No	No
B17	B17_B112492	774.601	171605	107412	268	2599.07	1985.76	268	59.3342	403.585	1581.26	1296.25	420.74	410.503	336.558	1942.09	10395.1	490.416	No	No	No	No	No	No	No	No	Yes	No	No	No	No	No	No	No	Yes	No	No	No
B18	B18_B112492	805.601	380930	279077	292	1736.72	1177.12	292	49.0185	20.3873	2766.38	399.01	21.8909	-1713.54	4720.58	1659.87	12616.8	1433.44	No	No	No	No	No	No	No	No	Yes	No	No	No	No	No	No	No	Yes	No	No	No
B19	B19_B112492	808.484	345794	285576	271	2103.28	1412.32	271	41.7684	597.543	5911.49	5135.96	834.978	497.517	521.717	2459.92	4854.04	1321.51	No	No	No	No	No	No	No	No	No	No	Yes	No	No	No	No	No	Yes	No	No	No
B2	B2_B112492	532.73	419492	325995	284	2350.87	1701.28	284	73.294	426.629	3770.94	2770.92	2163.18	286.71	1251.08	3580.26	6137.79	715.65	No	No	No	No	No	No	No	No	No	No	Yes	No	No	No	No	No	Yes	No	No	No
B20	B20_B112492	838.731	74662.1	59869.6	198	2543.58	2069.76	198	42.3354	276.364	593.62	949.108	-16.4905	350.053	663.047	2613.77	5081.81	1755.93	No	No	No	No	No	No	Yes	No	No	No	No	No	No	No	No	No	No	No	No	No
B21	B21_B112492	842.171	742021	393786	406	9522.44	3808	406	208.232	-855.62	25810.2	1241.83	466.013	995.524	2177.43	9729.3	8871.62	1932.85	No	No	No	No	No	No	No	No	No	No	No	No	No	No	Yes	No	No	No	Yes	No
B22	B22_B112492	870.731	692598	356533	340	9376.33	5451.04	340	429.851	186.037	9826.26	4811.82	218.26	-52.7512	6116.86	9511.6	1753.05	42369.4	Yes	No	No	No	No	No	No	No	No	No	No	No	No	No	No	No	No	No	No	No
B23	B23_B112492	873.651	503942	376114	292	4791.46	2870.56	292	158.637	172.174	26523.3	736.772	790.158	-837.258	1895.57	2113.56	19309.2	1512.38	No	No	No	No	No	No	No	No	No	No	Yes	No	No	No	No	No	Yes	No	No	No
[truncated: 7,321 more rows]

## Sheet: Exp2b
Index	well	TIME	FSC-A	FSC-H	FSC-W	BSC-A	BSC-H	BSC-W	ZsGreen: EGFP	CD45: PE	MHCII: PE	DUMP: PE-Cy5	Ly6C: PE-Cy7	Ly6G: Brilliant Violet 421	LD-Aqua: AmCyan	CD11c: Brilliant Violet 605	CD11b: Brilliant Violet 711	Siglec F: APC-Cy7	AlvMac	AlvMac_Inf	Neutro	Neutro_Inf	Mono_LycHi	Mono_LycHi_Inf	Mono_LycLo	Mono_LycLo_Inf	MNC_Cd11cLo	MNC_Cd11cLo_Inf	MNC_CD11cMed	MNC_CD11cMed_Inf	MNC_CD11cHIMHCIImed	MNC_CD11cHIMHCIImed_Inf	MNC2_CD11cHiMHCIIHi	MNC2_CD11cHiMHCIIHi_inf	MNC1	MNC1_Inf	MNC2	MNC2_Inf
[truncated: 4,048 more rows]
