# Supplementary material for: Single-cell analysis reveals Mycobacterium tuberculosis ESX-1–mediated accumulation of permissive macrophages in infected mouse lungs
Source: Sci Adv. 2025 Jan 15;11(3):eadq8158. doi: 10.1126/sciadv.adq8158 (PMC11734715; doi:10.1126/sciadv.adq8158)
Supplement: Supplementary file 2 — Data S1 to S6 [file sciadv.adq8158_data_s1_to_s6.zip › adq8158_data_s2.xlsx]

## Sheet: AllMarkers_MAST_MNPNew_subclust
	p_val	avg_log2FC	pct.1	pct.2	p_val_adj	cluster	gene
Ace	0	1.30101	0.792	0.069	0	0	Ace
Nr4a1	5.31614634925181e-321	1.19569	0.813	0.195	1.27135639942357e-316	0	Nr4a1
Ceacam1	2.92872e-289	0.913886	0.685	0.092	7.00402e-285	0	Ceacam1
Pou2f2	9.76484e-288	0.964055	0.758	0.165	2.33526e-283	0	Pou2f2
Pglyrp1	8.89043e-271	1.24614	0.559	0.046	2.12615e-266	0	Pglyrp1
Adgre5	2.49736e-253	1.09931	0.834	0.288	5.97244e-249	0	Adgre5
Adgre4	1.35913e-249	0.697871	0.555	0.053	3.25035e-245	0	Adgre4
S1pr5	9.02981e-213	0.619378	0.403	0.016	2.15948e-208	0	S1pr5
Hes1	3.36836e-197	0.478024	0.476	0.048	8.05542e-193	0	Hes1
Cd300e	2.26745e-196	0.652036	0.372	0.017	5.4226e-192	0	Cd300e
Spn	1.95735e-191	0.704115	0.585	0.12	4.68099e-187	0	Spn
Itgal	3.34936e-188	0.873764	0.8	0.493	8.01e-184	0	Itgal
Eno3	1.06859e-176	0.85136	0.433	0.056	2.55554e-172	0	Eno3
Gngt2	5.04106e-160	0.713345	0.851	0.65	1.20557e-155	0	Gngt2
Klf2	4.07967e-149	0.796197	0.647	0.222	9.75654e-145	0	Klf2
Stap1	3.52185e-145	0.573301	0.431	0.083	8.4225e-141	0	Stap1
Grk3	1.90473e-143	0.701101	0.617	0.212	4.55516e-139	0	Grk3
Cst3	6.85938e-139	0.482456	0.987	0.92	1.64042e-134	0	Cst3
Plac8	2.54899e-131	0.765315	0.847	0.391	6.09591e-127	0	Plac8
Ifitm6	4.65079e-131	0.72879	0.589	0.157	1.11224e-126	0	Ifitm6
Cd300ld	1.51257e-130	0.669989	0.54	0.155	3.61731e-126	0	Cd300ld
Coro1a	7.39606e-128	0.68216	0.899	0.666	1.76877e-123	0	Coro1a
Csf1r	5.52101e-127	0.702667	0.851	0.651	1.32035e-122	0	Csf1r
Sik1	1.04212e-122	0.3698	0.603	0.204	2.49222e-118	0	Sik1
Stk10	3.76219e-121	0.684421	0.615	0.251	8.99729e-117	0	Stk10
Fam49a	6.26013e-121	0.67522	0.586	0.239	1.49711e-116	0	Fam49a
Slc12a2	1.81487e-118	0.405473	0.28	0.027	4.34027e-114	0	Slc12a2
Ifitm3	2.26074e-118	0.637362	0.953	0.626	5.40656e-114	0	Ifitm3
Lst1	1.97785e-107	0.660964	0.837	0.563	4.73002e-103	0	Lst1
Krt80	2.37463e-106	0.454164	0.401	0.09	5.67893e-102	0	Krt80
Foxn3	1.57034e-103	0.624666	0.712	0.483	3.75546e-99	0	Foxn3
Gpx1	1.10685e-102	0.382794	0.957	0.893	2.64703e-98	0	Gpx1
Clec4a1	2.59516e-101	0.576771	0.591	0.243	6.20633e-97	0	Clec4a1
Tln1	1.93898e-100	0.614896	0.819	0.624	4.63707e-96	0	Tln1
Fyb	5.14286e-99	0.632376	0.782	0.504	1.22991e-94	0	Fyb
Napsa	2.06795e-98	0.719986	0.684	0.364	4.9455e-94	0	Napsa
Ear2	8.83881e-96	0.402028	0.678	0.327	2.1138e-91	0	Ear2
Bcl2	1.60805e-94	0.444825	0.331	0.073	3.84564e-90	0	Bcl2
Ptprc	2.13167e-94	0.526397	0.912	0.789	5.0979e-90	0	Ptprc
Dusp16	6.65267e-93	0.469042	0.362	0.1	1.59099e-88	0	Dusp16
Nadk	7.53884e-93	0.642405	0.689	0.458	1.80291e-88	0	Nadk
Myo1g	7.53967e-93	0.676128	0.652	0.361	1.80311e-88	0	Myo1g
Cd300a	1.751e-91	0.636911	0.636	0.316	4.18752e-87	0	Cd300a
Hfe	3.4265e-91	0.581425	0.396	0.114	8.19447e-87	0	Hfe
Rap1gap2	1.04349e-90	0.402167	0.34	0.077	2.4955e-86	0	Rap1gap2
Itga4	1.47237e-89	0.589892	0.657	0.385	3.52118e-85	0	Itga4
Dusp1	7.22149e-87	0.60983	0.836	0.654	1.72702e-82	0	Dusp1
Ssh2	1.82826e-86	0.550977	0.558	0.264	4.37229e-82	0	Ssh2
Hpgd	6.62365e-83	0.296013	0.285	0.046	1.58405e-78	0	Hpgd
Clec4a3	9.74553e-83	0.588399	0.72	0.442	2.33064e-78	0	Clec4a3
Serpinb10	9.92239e-82	0.402484	0.302	0.054	2.37294e-77	0	Serpinb10
Ifngr1	6.66003e-81	0.602415	0.685	0.453	1.59275e-76	0	Ifngr1
Cytip	1.27088e-80	0.589375	0.673	0.359	3.03931e-76	0	Cytip
Cx3cr1	5.32023e-79	0.444041	0.442	0.143	1.27233e-74	0	Cx3cr1
Prkcd	1.05601e-76	0.535178	0.717	0.593	2.52544e-72	0	Prkcd
Sat1	5.09212e-76	0.501989	0.828	0.721	1.21778e-71	0	Sat1
Slc44a2	7.86556e-76	0.498658	0.456	0.18	1.88105e-71	0	Slc44a2
Treml4	4.49522e-74	0.330119	0.215	0.025	1.07503e-69	0	Treml4
Tmcc1	5.15732e-73	0.407351	0.596	0.628	1.23337e-68	0	Tmcc1
Cyfip2	5.17439e-73	0.414176	0.372	0.14	1.23745e-68	0	Cyfip2
Dusp2	1.81582e-72	0.461221	0.335	0.084	4.34255e-68	0	Dusp2
Cd36	3.399e-72	0.453314	0.534	0.217	8.12871e-68	0	Cd36
Ifitm2	3.12288e-71	0.571412	0.799	0.545	7.46837e-67	0	Ifitm2
Tnfrsf1b	6.50602e-71	0.548486	0.706	0.54	1.55591e-66	0	Tnfrsf1b
Cebpb	1.05165e-70	0.440038	0.904	0.818	2.51503e-66	0	Cebpb
Bcl6	7.58203e-69	0.329272	0.376	0.14	1.81324e-64	0	Bcl6
Ptprj	1.09995e-68	0.452891	0.538	0.296	2.63052e-64	0	Ptprj
Nfkbiz	3.78431e-68	0.488808	0.442	0.233	9.05017e-64	0	Nfkbiz
Fmnl1	6.25639e-67	0.492111	0.567	0.326	1.49622e-62	0	Fmnl1
Rasa3	8.7006e-67	0.424562	0.371	0.135	2.08075e-62	0	Rasa3
Nxpe4	1.13976e-66	0.262629	0.255	0.052	2.72574e-62	0	Nxpe4
Cbfa2t3	1.49755e-66	0.506245	0.452	0.176	3.58138e-62	0	Cbfa2t3
Mef2c	1.29779e-64	0.343373	0.304	0.087	3.10367e-60	0	Mef2c
Arhgef10l	9.55888e-64	0.328753	0.283	0.081	2.28601e-59	0	Arhgef10l
Gm19951	1.54235e-63	0.364892	0.238	0.044	3.68853e-59	0	Gm19951
Fgr	1.80825e-63	0.524637	0.675	0.488	4.32443e-59	0	Fgr
Cd244a	2.92335e-63	0.342232	0.32	0.089	6.99118e-59	0	Cd244a
Atp1a1	1.37314e-62	0.477033	0.592	0.421	3.28386e-58	0	Atp1a1
Cyp4f18	3.02362e-62	0.538718	0.534	0.39	7.23099e-58	0	Cyp4f18
Srgn	4.05118e-62	0.494348	0.813	0.632	9.6884e-58	0	Srgn
Ltb	1.79193e-61	0.411503	0.217	0.035	4.2854e-57	0	Ltb
Rras	2.61398e-61	0.520866	0.461	0.28	6.25134e-57	0	Rras
Rps27	4.15068e-61	0.308358	0.969	0.908	9.92634e-57	0	Rps27
Il17ra	8.03561e-60	0.497762	0.62	0.369	1.92172e-55	0	Il17ra
Samsn1	4.38031e-59	0.411847	0.518	0.266	1.04755e-54	0	Samsn1
Ldlrad3	4.80068e-58	0.260985	0.259	0.066	1.14808e-53	0	Ldlrad3
Zfp36	6.86423e-58	0.487283	0.796	0.633	1.64158e-53	0	Zfp36
Rap1a	1.03236e-57	0.430069	0.582	0.439	2.4689e-53	0	Rap1a
Rap1b	2.26667e-57	0.450346	0.753	0.64	5.42075e-53	0	Rap1b
Msn	1.55308e-56	0.420644	0.769	0.685	3.71419e-52	0	Msn
Sirpb1a	2.87516e-56	0.354482	0.361	0.216	6.87594e-52	0	Sirpb1a
Gsr	6.9822e-56	0.458341	0.638	0.458	1.66979e-51	0	Gsr
Arhgef1	8.76085e-56	0.446079	0.576	0.4	2.09516e-51	0	Arhgef1
Apoe	6.23467e-55	0.634925	0.692	0.415	1.49102e-50	0	Apoe
Nfam1	3.84253e-54	0.500685	0.628	0.466	9.18941e-50	0	Nfam1
Rasgrp2	2.71135e-51	0.424613	0.285	0.084	6.4842e-47	0	Rasgrp2
Lsp1	5.80596e-51	0.430875	0.842	0.585	1.38849e-46	0	Lsp1
Fcgr4	1.35228e-50	0.4991	0.563	0.376	3.23398e-46	0	Fcgr4
Zfyve9	2.26005e-50	0.279838	0.238	0.068	5.40491e-46	0	Zfyve9
Lyn	3.09847e-50	0.448034	0.679	0.534	7.40998e-46	0	Lyn
Flna	8.62204e-49	0.458093	0.828	0.652	2.06196e-44	0	Flna
Ly6e	2.18684e-46	0.341465	0.962	0.851	5.22982e-42	0	Ly6e
Stk24	1.38641e-44	0.357856	0.405	0.27	3.31561e-40	0	Stk24
Mbp	2.36493e-44	0.401142	0.381	0.203	5.65573e-40	0	Mbp
Plagl2	3.1501e-43	0.307838	0.343	0.169	7.53346e-39	0	Plagl2
Map3k14	1.34378e-42	0.346842	0.282	0.102	3.21364e-38	0	Map3k14
Kdm6b	1.65733e-42	0.414672	0.657	0.457	3.96351e-38	0	Kdm6b
Sorl1	2.06716e-42	0.382265	0.445	0.259	4.94362e-38	0	Sorl1
Adssl1	3.20207e-42	0.4283	0.411	0.229	7.65776e-38	0	Adssl1
Ddx5	3.81776e-42	0.34351	0.71	0.679	9.13017e-38	0	Ddx5
Klf4	4.13068e-42	0.414762	0.637	0.456	9.87852e-38	0	Klf4
Nfkb1	7.25205e-42	0.333893	0.47	0.428	1.73433e-37	0	Nfkb1
Ccdc88c	7.33142e-42	0.318131	0.29	0.105	1.75331e-37	0	Ccdc88c
Gm15987	1.97871e-41	0.312822	0.268	0.087	4.73209e-37	0	Gm15987
Mir142hg	2.65494e-41	0.272881	0.457	0.337	6.3493e-37	0	Mir142hg
Ptpre	1.63898e-40	0.383741	0.536	0.459	3.91963e-36	0	Ptpre
Prkcb	2.08074e-40	0.263856	0.324	0.138	4.97609e-36	0	Prkcb
Lyl1	4.81468e-40	0.372846	0.335	0.15	1.15143e-35	0	Lyl1
Prr13	5.56661e-40	0.310825	0.722	0.71	1.33126e-35	0	Prr13
Plbd1	7.35901e-40	0.437636	0.624	0.395	1.75991e-35	0	Plbd1
Gpr141	1.09834e-39	0.354565	0.47	0.303	2.62668e-35	0	Gpr141
Stk38	1.73905e-39	0.367074	0.446	0.345	4.15894e-35	0	Stk38
S100a4	2.74575e-39	0.327829	0.511	0.267	6.56646e-35	0	S100a4
Rnase6	3.68059e-39	0.422307	0.434	0.22	8.80214e-35	0	Rnase6
Tlr13	3.98641e-39	0.342678	0.297	0.147	9.5335e-35	0	Tlr13
Tmc6	2.24052e-38	0.307922	0.29	0.118	5.35821e-34	0	Tmc6
Pdcd4	3.08614e-38	0.338129	0.471	0.29	7.3805e-34	0	Pdcd4
Metrnl	1.04623e-37	0.446226	0.543	0.338	2.50207e-33	0	Metrnl
Ier2	1.77259e-37	0.444311	0.603	0.438	4.23914e-33	0	Ier2
Gm9733	6.08733e-37	0.360364	0.313	0.119	1.45578e-32	0	Gm9733
Zfand5	7.5303e-37	0.358854	0.513	0.399	1.80087e-32	0	Zfand5
Xdh	9.16308e-37	0.343002	0.322	0.204	2.19135e-32	0	Xdh
Smc6	9.76297e-37	0.33048	0.432	0.341	2.33481e-32	0	Smc6
Ankrd44	1.05901e-36	0.34145	0.396	0.28	2.53262e-32	0	Ankrd44
Spata13	1.51052e-36	0.417328	0.389	0.221	3.61242e-32	0	Spata13
Herc4	3.9201e-36	0.302888	0.363	0.21	9.37492e-32	0	Herc4
Dleu2	4.67792e-36	0.293084	0.606	0.439	1.11872e-31	0	Dleu2
Cdk2ap2	7.06366e-36	0.303303	0.573	0.534	1.68928e-31	0	Cdk2ap2
Btg2	7.48e-36	0.434646	0.646	0.462	1.78884e-31	0	Btg2
Ptk2b	1.78268e-35	0.367168	0.492	0.384	4.26328e-31	0	Ptk2b
6430548M08Rik	5.02784e-35	0.266638	0.228	0.083	1.20241e-30	0	6430548M08Rik
Ighm	2.49891e-34	0.3299	0.283	0.112	5.97614e-30	0	Ighm
Limd2	3.07266e-34	0.40491	0.605	0.464	7.34826e-30	0	Limd2
Mef2a	5.60981e-34	0.317989	0.452	0.363	1.34159e-29	0	Mef2a
Il6ra	5.94309e-34	0.34039	0.487	0.308	1.42129e-29	0	Il6ra
Arap1	2.20089e-33	0.324925	0.377	0.298	5.26342e-29	0	Arap1
Cnn2	3.95935e-33	0.34788	0.45	0.245	9.46879e-29	0	Cnn2
Rgs2	8.16824e-33	0.389342	0.61	0.423	1.95344e-28	0	Rgs2
Susd3	1.37858e-32	0.406424	0.318	0.143	3.29687e-28	0	Susd3
Akna	1.68543e-32	0.29862	0.34	0.19	4.03071e-28	0	Akna
Adrb2	2.91891e-32	0.297829	0.325	0.154	6.98057e-28	0	Adrb2
Pip4k2a	3.72495e-32	0.348207	0.488	0.322	8.90821e-28	0	Pip4k2a
Lair1	5.1427e-32	0.316666	0.408	0.349	1.22988e-27	0	Lair1
Ms4a4a	9.02099e-32	0.320443	0.243	0.095	2.15737e-27	0	Ms4a4a
Ccnd3	2.72918e-31	0.401455	0.368	0.232	6.52682e-27	0	Ccnd3
Myo1f	3.44192e-31	0.336573	0.599	0.541	8.23136e-27	0	Myo1f
Stk17b	4.47549e-31	0.35171	0.468	0.312	1.07031e-26	0	Stk17b
Spi1	5.05853e-31	0.301521	0.815	0.756	1.20975e-26	0	Spi1
Sema4d	5.75746e-31	0.337747	0.508	0.368	1.3769e-26	0	Sema4d
Klf3	8.40549e-31	0.338483	0.42	0.305	2.01017e-26	0	Klf3
Samhd1	1.00773e-30	0.319755	0.8	0.737	2.40999e-26	0	Samhd1
Dock2	1.00986e-30	0.342502	0.516	0.426	2.41508e-26	0	Dock2
Tab2	2.32888e-30	0.281933	0.422	0.293	5.56951e-26	0	Tab2
Fam107b	7.10685e-30	0.292037	0.32	0.179	1.6996e-25	0	Fam107b
Rassf5	7.97292e-30	0.285697	0.397	0.23	1.90672e-25	0	Rassf5
Nabp1	1.12464e-29	0.275713	0.364	0.244	2.68958e-25	0	Nabp1
Kras	1.29382e-29	0.296823	0.331	0.206	3.09418e-25	0	Kras
Cdkn1b	1.7153e-29	0.304487	0.673	0.513	4.10214e-25	0	Cdkn1b
Gm2a	5.86124e-29	0.298426	0.954	0.879	1.40172e-24	0	Gm2a
Hck	6.45944e-29	0.344594	0.694	0.61	1.54478e-24	0	Hck
Itgam	8.47903e-29	0.264794	0.366	0.276	2.02776e-24	0	Itgam
Serinc3	1.63025e-28	0.273133	0.679	0.608	3.89875e-24	0	Serinc3
Nrros	2.34446e-28	0.272133	0.418	0.408	5.60678e-24	0	Nrros
Il10ra	2.41248e-28	0.335145	0.385	0.276	5.76945e-24	0	Il10ra
Dusp6	3.81959e-28	0.28001	0.432	0.301	9.13455e-24	0	Dusp6
Tsc22d3	4.12326e-28	0.363219	0.425	0.292	9.86078e-24	0	Tsc22d3
Abi3	1.34197e-27	0.270774	0.316	0.187	3.20931e-23	0	Abi3
Pde4b	4.81742e-27	0.277099	0.464	0.432	1.15208e-22	0	Pde4b
Ikzf1	8.19856e-27	0.281327	0.411	0.281	1.96069e-22	0	Ikzf1
Bin2	1.31604e-26	0.357601	0.498	0.366	3.14731e-22	0	Bin2
Ptpro	2.10362e-26	0.27195	0.329	0.253	5.0308e-22	0	Ptpro
Tspan13	2.15155e-26	0.340861	0.329	0.185	5.14543e-22	0	Tspan13
Agpat4	2.85048e-26	0.291292	0.29	0.207	6.81692e-22	0	Agpat4
Marcks	2.93821e-26	0.311672	0.636	0.468	7.02673e-22	0	Marcks
Ppp2r5a	3.94917e-26	0.332773	0.522	0.434	9.44444e-22	0	Ppp2r5a
Rel	6.24907e-26	0.289237	0.362	0.247	1.49447e-21	0	Rel
Smpdl3a	8.38506e-26	0.349465	0.545	0.418	2.00529e-21	0	Smpdl3a
Plcg2	1.15552e-25	0.2854	0.377	0.3	2.76343e-21	0	Plcg2
Filip1l	1.60269e-25	0.293852	0.507	0.407	3.83282e-21	0	Filip1l
Irf5	1.80761e-25	0.324167	0.507	0.418	4.32289e-21	0	Irf5
Ikbkb	2.20725e-25	0.302467	0.492	0.426	5.27865e-21	0	Ikbkb
Themis2	4.29239e-25	0.302586	0.507	0.406	1.02653e-20	0	Themis2
Scarb1	5.66919e-25	0.283128	0.298	0.192	1.35579e-20	0	Scarb1
Ywhaz	7.72312e-25	0.260867	0.671	0.665	1.84698e-20	0	Ywhaz
Itgb2	1.94997e-24	0.274029	0.8	0.771	4.66336e-20	0	Itgb2
Grk2	2.40547e-24	0.31378	0.576	0.499	5.75267e-20	0	Grk2
Adcy7	6.08489e-24	0.279155	0.381	0.26	1.4552e-19	0	Adcy7
Tnfrsf1a	6.75747e-24	0.262924	0.464	0.444	1.61605e-19	0	Tnfrsf1a
Pag1	8.26595e-24	0.264819	0.361	0.249	1.9768e-19	0	Pag1
Slc11a1	9.12938e-24	0.318937	0.473	0.325	2.18329e-19	0	Slc11a1
Hip1	2.75063e-23	0.285869	0.349	0.23	6.57814e-19	0	Hip1
Ncf2	4.22174e-23	0.313035	0.609	0.535	1.00963e-18	0	Ncf2
Klf13	4.79341e-23	0.296066	0.817	0.742	1.14635e-18	0	Klf13
Apbb1ip	6.33491e-23	0.293617	0.559	0.45	1.51499e-18	0	Apbb1ip
Pilrb2	8.67157e-22	0.303646	0.348	0.236	2.07381e-17	0	Pilrb2
Ttc7	2.86033e-21	0.261405	0.345	0.269	6.84047e-17	0	Ttc7
Ebi3	3.81023e-21	0.288087	0.254	0.172	9.11217e-17	0	Ebi3
Emilin2	3.83042e-21	0.308569	0.378	0.252	9.16044e-17	0	Emilin2
Rbpms	4.54723e-21	0.279637	0.369	0.285	1.08747e-16	0	Rbpms
Cyp4f16	5.98968e-21	0.273943	0.373	0.24	1.43243e-16	0	Cyp4f16
Csk	7.22251e-21	0.275681	0.414	0.348	1.72726e-16	0	Csk
Nedd9	9.30182e-21	0.270813	0.386	0.264	2.22453e-16	0	Nedd9
Ms4a6b	9.33197e-21	0.326892	0.492	0.364	2.23174e-16	0	Ms4a6b
Smpdl3b	3.27894e-20	0.29546	0.41	0.316	7.84158e-16	0	Smpdl3b
Rac2	7.40812e-20	0.278251	0.553	0.499	1.77165e-15	0	Rac2
Dok3	2.14509e-19	0.312666	0.434	0.34	5.12997e-15	0	Dok3
Pilrb1	1.56235e-18	0.2729	0.339	0.23	3.73636e-14	0	Pilrb1
Ccm2	6.35722e-18	0.251278	0.357	0.249	1.52033e-13	0	Ccm2
Zfp710	6.24113e-17	0.263077	0.403	0.321	1.49257e-12	0	Zfp710
Plxnb2	6.9478e-17	0.261157	0.368	0.288	1.66157e-12	0	Plxnb2
Arhgap45	9.37265e-17	0.272568	0.46	0.375	2.24147e-12	0	Arhgap45
Cxcl16	1.16826e-297	1.1773	0.983	0.37	2.7939e-293	1	Cxcl16
Ass1	1.4998e-286	1.05356	0.911	0.266	3.58676e-282	1	Ass1
Mmp14	4.69668e-280	0.851426	0.896	0.211	1.12321e-275	1	Mmp14
Slamf8	3.88461e-277	1.05682	0.952	0.307	9.29005e-273	1	Slamf8
Lgals3bp	9.53391e-268	1.07879	0.97	0.46	2.28003e-263	1	Lgals3bp
Ly6a	1.27268e-255	1.17621	0.973	0.374	3.04362e-251	1	Ly6a
Il2rg	2.62724e-251	0.999638	0.958	0.426	6.28303e-247	1	Il2rg
Il18bp	1.76662e-249	1.03754	0.911	0.259	4.22487e-245	1	Il18bp
H2-T23	2.41601e-248	0.922281	0.992	0.512	5.77789e-244	1	H2-T23
Calhm6	2.93371e-247	1.0691	0.95	0.36	7.01598e-243	1	Calhm6
Socs1	1.21217e-241	0.956683	0.842	0.222	2.8989e-237	1	Socs1
Slamf7	1.00087e-237	0.835394	0.878	0.233	2.39359e-233	1	Slamf7
Cxcl9	5.00973e-229	0.791291	0.941	0.307	1.19808e-224	1	Cxcl9
Fgl2	2.48927e-222	0.824582	0.886	0.306	5.95309e-218	1	Fgl2
Atp6v0c	1.27509e-219	0.728855	0.992	0.474	3.04937e-215	1	Atp6v0c
H2-Q6	9.76871e-216	0.918062	0.952	0.379	2.33619e-211	1	H2-Q6
H2-Q7	1.69708e-214	0.936752	0.986	0.479	4.05858e-210	1	H2-Q7
Ctsz	9.94382e-213	0.743121	1	0.804	2.37807e-208	1	Ctsz
Grina	1.13878e-212	1.01367	0.917	0.463	2.72339e-208	1	Grina
H2-Eb1	7.96467e-211	0.912744	0.998	0.61	1.90475e-206	1	H2-Eb1
Iigp1	3.55732e-210	0.752027	0.848	0.243	8.50734e-206	1	Iigp1
H2-K1	4.40741e-210	0.651403	1	0.924	1.05403e-205	1	H2-K1
Ninj1	5.6258e-210	0.998036	0.904	0.325	1.34541e-205	1	Ninj1
Gbp4	5.56483e-207	0.521307	0.815	0.206	1.33083e-202	1	Gbp4
Hk3	2.35907e-205	0.586426	0.839	0.23	5.64171e-201	1	Hk3
Igtp	3.35336e-205	0.786289	0.869	0.277	8.01957e-201	1	Igtp
Pla2g7	2.95639e-204	0.960499	0.883	0.375	7.07021e-200	1	Pla2g7
C1qb	3.11235e-203	1.31162	0.764	0.211	7.44318e-199	1	C1qb
H2-Ab1	1.30103e-201	0.832153	1	0.735	3.1114e-197	1	H2-Ab1
Lpcat2	1.79145e-201	0.812415	0.821	0.265	4.28425e-197	1	Lpcat2
Gbp2	2.42132e-201	0.809638	0.979	0.442	5.79058e-197	1	Gbp2
H2-Q4	2.07571e-200	0.320384	0.91	0.309	4.96405e-196	1	H2-Q4
Cd40	2.64752e-198	0.797366	0.806	0.211	6.33155e-194	1	Cd40
Cfb	1.63488e-196	0.735798	0.956	0.384	3.90981e-192	1	Cfb
Aldoa	3.32304e-196	0.831691	0.986	0.675	7.94705e-192	1	Aldoa
Batf2	1.35371e-195	0.780066	0.753	0.177	3.23741e-191	1	Batf2
C1qc	2.72407e-194	1.25223	0.744	0.186	6.51461e-190	1	C1qc
H2-Aa	5.58595e-194	0.815752	0.998	0.689	1.33588e-189	1	H2-Aa
Oasl2	1.73411e-192	0.64521	0.872	0.283	4.14714e-188	1	Oasl2
Ms4a6d	6.66046e-192	0.850692	0.92	0.389	1.59285e-187	1	Ms4a6d
Gbp6	2.09628e-189	0.402866	0.671	0.123	5.01325e-185	1	Gbp6
Acp2	2.71666e-189	0.62082	0.812	0.236	6.49689e-185	1	Acp2
Gbp3	6.4626e-189	0.567323	0.836	0.254	1.54553e-184	1	Gbp3
Cd74	9.54724e-189	0.743219	0.998	0.818	2.28322e-184	1	Cd74
Acod1	2.17711e-188	0.797403	0.789	0.212	5.20655e-184	1	Acod1
Pgam1	7.99447e-188	0.521543	0.782	0.25	1.91188e-183	1	Pgam1
Serpina3g	4.83796e-186	0.72632	0.797	0.22	1.157e-181	1	Serpina3g
Tap1	5.27737e-185	0.729396	0.967	0.442	1.26208e-180	1	Tap1
Ccl5	8.56566e-184	0.854029	0.898	0.324	2.04848e-179	1	Ccl5
Ptafr	8.98965e-182	0.497246	0.958	0.422	2.14988e-177	1	Ptafr
Aif1	1.86692e-181	0.611775	0.926	0.369	4.46474e-177	1	Aif1
Gapdh	5.19645e-179	0.688837	1	0.758	1.24273e-174	1	Gapdh
C1qa	1.79837e-178	1.21886	0.686	0.163	4.30079e-174	1	C1qa
Irgm1	1.80309e-177	0.328458	0.805	0.235	4.31209e-173	1	Irgm1
Anpep	3.00788e-177	0.339125	0.671	0.143	7.19335e-173	1	Anpep
Gm4951	6.73329e-177	0.616765	0.738	0.185	1.61027e-172	1	Gm4951
H2-DMb1	1.77305e-176	0.777423	0.979	0.508	4.24026e-172	1	H2-DMb1
Socs3	1.03117e-175	0.601519	0.75	0.2	2.46605e-171	1	Socs3
Sod2	5.36759e-175	0.902973	0.961	0.536	1.28366e-170	1	Sod2
Nampt	2.86969e-174	0.618346	0.917	0.383	6.86287e-170	1	Nampt
Rtp4	1.68756e-172	0.706108	0.791	0.235	4.0358e-168	1	Rtp4
Ctsb	8.87005e-172	0.682906	0.998	0.847	2.12127e-167	1	Ctsb
H2-D1	2.61875e-171	0.515995	1	0.961	6.26275e-167	1	H2-D1
Irf7	2.7959e-169	0.70964	0.859	0.306	6.6864e-165	1	Irf7
Lilrb4a	1.57901e-167	0.321076	0.8	0.245	3.7762e-163	1	Lilrb4a
Aoah	1.67545e-167	0.470919	0.666	0.143	4.00684e-163	1	Aoah
Gbp7	1.74544e-167	0.585195	0.857	0.311	4.17422e-163	1	Gbp7
Gdap10	2.1531e-167	0.494094	0.783	0.23	5.14913e-163	1	Gdap10
H2-Q5	4.9647e-167	0.547547	0.726	0.185	1.18731e-162	1	H2-Q5
Slc31a1	1.61216e-166	0.554849	0.75	0.212	3.85547e-162	1	Slc31a1
Acsl1	7.74353e-164	0.671029	0.802	0.265	1.85186e-159	1	Acsl1
Isg15	1.01304e-163	0.387562	0.805	0.279	2.42269e-159	1	Isg15
Eno1	3.46821e-163	0.778306	0.967	0.573	8.29421e-159	1	Eno1
Ifnar2	2.59858e-162	0.732024	0.889	0.377	6.21451e-158	1	Ifnar2
Ifi211	1.2113e-160	0.434557	0.85	0.307	2.89682e-156	1	Ifi211
Rasa4	5.10561e-160	0.485733	0.803	0.259	1.22101e-155	1	Rasa4
P2rx4	1.22534e-159	0.650458	0.842	0.311	2.93039e-155	1	P2rx4
Ldha	1.39295e-159	0.785211	0.961	0.582	3.33123e-155	1	Ldha
Zbp1	6.65421e-159	0.614519	0.913	0.382	1.59136e-154	1	Zbp1
Rab20	1.33427e-158	0.667043	0.618	0.13	3.19091e-154	1	Rab20
Procr	6.72993e-158	0.634962	0.665	0.156	1.60946e-153	1	Procr
AB124611	8.60571e-158	0.676167	0.829	0.293	2.05805e-153	1	AB124611
Cnn3	2.61288e-156	0.630275	0.592	0.127	6.24869e-152	1	Cnn3
Pla2g16	3.35078e-156	0.559825	0.809	0.27	8.01338e-152	1	Pla2g16
Hif1a	4.82525e-156	0.534989	0.814	0.29	1.15396e-151	1	Hif1a
Ctsc	1.9317e-154	0.7205	0.985	0.701	4.61967e-150	1	Ctsc
C3	3.72749e-154	0.756582	0.961	0.512	8.9143e-150	1	C3
Sdc4	3.40929e-153	0.33257	0.752	0.27	8.15331e-149	1	Sdc4
Ms4a7	1.5365e-152	0.734598	0.665	0.161	3.67453e-148	1	Ms4a7
AW112010	1.60054e-151	0.713376	0.994	0.563	3.82769e-147	1	AW112010
Adap2	4.67936e-151	0.416035	0.705	0.192	1.11907e-146	1	Adap2
Ly6i	4.95167e-151	0.909181	0.928	0.47	1.18419e-146	1	Ly6i
Ctsh	1.10861e-150	0.683705	0.992	0.722	2.65123e-146	1	Ctsh
Irf1	2.01512e-150	0.67034	0.898	0.392	4.81916e-146	1	Irf1
Tap2	2.70134e-150	0.584064	0.865	0.352	6.46025e-146	1	Tap2
Bst2	3.26437e-150	0.616347	0.94	0.437	7.80673e-146	1	Bst2
Unc93b1	7.06006e-150	0.723191	0.958	0.57	1.68841e-145	1	Unc93b1
Ifi206	2.1064e-149	0.309041	0.638	0.16	5.03745e-145	1	Ifi206
Fcgr2b	2.19344e-149	0.769787	0.91	0.475	5.2456e-145	1	Fcgr2b
AA467197	4.90278e-149	0.430037	0.671	0.192	1.1725e-144	1	AA467197
Efhd2	5.79911e-149	0.692078	0.983	0.607	1.38686e-144	1	Efhd2
Zmynd15	9.55297e-149	0.505245	0.55	0.101	2.28459e-144	1	Zmynd15
Gbp8	1.29444e-148	0.345831	0.662	0.163	3.09566e-144	1	Gbp8
Ccrl2	3.42186e-148	0.698751	0.78	0.27	8.18338e-144	1	Ccrl2
Atp5b	6.98519e-148	0.725155	0.973	0.653	1.67051e-143	1	Atp5b
Gde1	7.84882e-148	0.727568	0.641	0.168	1.87705e-143	1	Gde1
Ccr5	1.73899e-147	0.284767	0.573	0.109	4.1588e-143	1	Ccr5
Il10rb	1.98069e-147	0.518909	0.723	0.22	4.73681e-143	1	Il10rb
Hexb	8.80279e-147	0.661364	0.705	0.214	2.10519e-142	1	Hexb
Slco3a1	2.07452e-146	0.43343	0.591	0.122	4.96122e-142	1	Slco3a1
Apobec3	2.15752e-146	0.565171	0.806	0.293	5.15971e-142	1	Apobec3
Crlf2	6.80857e-146	0.570296	0.872	0.372	1.62827e-141	1	Crlf2
Il21r	4.01845e-145	0.362067	0.549	0.098	9.61013e-141	1	Il21r
Scpep1	6.55236e-145	0.544481	0.785	0.281	1.567e-140	1	Scpep1
Slc31a2	8.53857e-144	0.629132	0.741	0.237	2.042e-139	1	Slc31a2
Stat1	1.90366e-143	0.570936	0.985	0.556	4.55261e-139	1	Stat1
Tgtp1	4.10227e-143	0.532327	0.665	0.175	9.81057e-139	1	Tgtp1
Rnf130	6.75158e-143	0.689212	0.919	0.503	1.61464e-138	1	Rnf130
Xaf1	3.04695e-142	0.396664	0.743	0.25	7.28678e-138	1	Xaf1
Clcn7	1.57525e-141	0.48796	0.872	0.362	3.7672e-137	1	Clcn7
Tgfbi	1.58279e-141	0.722235	0.973	0.666	3.78523e-137	1	Tgfbi
Slc11a11	1.58925e-141	0.644379	0.785	0.281	3.8007e-137	1	Slc11a1
Slc29a3	3.78747e-141	0.486153	0.641	0.158	9.05772e-137	1	Slc29a3
Lacc1	4.19345e-141	0.264793	0.553	0.105	1.00286e-136	1	Lacc1
Mafb	2.65218e-140	0.641494	0.592	0.138	6.34269e-136	1	Mafb
Bsg	5.00039e-140	0.697149	0.931	0.491	1.19584e-135	1	Bsg
Ciita	5.89967e-140	0.412709	0.759	0.251	1.41091e-135	1	Ciita
Prdx6	7.36689e-140	0.720889	0.808	0.317	1.76179e-135	1	Prdx6
Pgs1	7.84078e-140	0.441667	0.702	0.203	1.87512e-135	1	Pgs1
Arid5b	8.32496e-140	0.344511	0.684	0.19	1.99091e-135	1	Arid5b
Stab1	9.92152e-139	0.328476	0.538	0.104	2.37273e-134	1	Stab1
Phf11b	1.4097e-138	0.580501	0.758	0.251	3.37129e-134	1	Phf11b
Tor3a	3.24767e-138	0.54956	0.708	0.214	7.76679e-134	1	Tor3a
Clec5a	7.61531e-138	0.517447	0.632	0.16	1.8212e-133	1	Clec5a
H2-T22	1.13671e-137	0.647142	0.792	0.311	2.71843e-133	1	H2-T22
Tifa	6.27872e-137	0.271852	0.701	0.207	1.50156e-132	1	Tifa
Tcirg1	1.51932e-136	0.575351	0.836	0.337	3.63345e-132	1	Tcirg1
Ikbke	1.6116e-136	0.26287	0.519	0.096	3.85413e-132	1	Ikbke
Pkm	2.26127e-136	0.650591	0.994	0.716	5.40782e-132	1	Pkm
Gpr84	2.53587e-136	0.497616	0.519	0.093	6.06453e-132	1	Gpr84
Mif	3.3403e-136	0.59911	0.943	0.47	7.98832e-132	1	Mif
Vdac2	3.73942e-136	0.626532	0.899	0.438	8.94282e-132	1	Vdac2
Dnase1l3	6.21864e-136	0.777088	0.818	0.315	1.48719e-131	1	Dnase1l3
Rnf19b	8.77417e-136	0.41618	0.794	0.289	2.09834e-131	1	Rnf19b
Tnfrsf14	1.61301e-134	0.273813	0.636	0.166	3.85751e-130	1	Tnfrsf14
Psmb9	2.91833e-134	0.530593	0.958	0.5	6.97918e-130	1	Psmb9
Sp140	3.73296e-134	0.313139	0.774	0.278	8.92737e-130	1	Sp140
Nfkb2	3.7533e-134	0.34563	0.732	0.242	8.97602e-130	1	Nfkb2
Aup1	4.51717e-134	0.701625	0.845	0.378	1.08028e-129	1	Aup1
Agtrap	1.45747e-133	0.515438	0.692	0.205	3.48554e-129	1	Agtrap
Fmnl2	2.60402e-133	0.286576	0.57	0.123	6.22752e-129	1	Fmnl2
Tpi1	3.00548e-133	0.762975	0.851	0.392	7.18761e-129	1	Tpi1
Slc2a1	4.99579e-133	0.490547	0.687	0.203	1.19474e-128	1	Slc2a1
Vav1	1.09515e-132	0.304053	0.764	0.271	2.61905e-128	1	Vav1
2023-03-05	1.33458e-132	0.52288	0.586	0.138	3.19165e-128	1	2023-03-05
Arl8a	5.15909e-132	0.470637	0.755	0.268	1.2338e-127	1	Arl8a
Bri3	7.33068e-131	0.499063	0.958	0.515	1.75313e-126	1	Bri3
Tmem189	8.79587e-131	0.570285	0.78	0.304	2.10353e-126	1	Tmem189
Card19	5.24129e-130	0.470674	0.833	0.347	1.25346e-125	1	Card19
Ak2	7.62502e-130	0.451376	0.884	0.401	1.82352e-125	1	Ak2
Entpd1	9.00039e-130	0.398573	0.714	0.229	2.15244e-125	1	Entpd1
Pdlim4	1.24957e-129	0.543948	0.477	0.077	2.98834e-125	1	Pdlim4
Grn	1.8555e-129	0.642048	0.985	0.704	4.43742e-125	1	Grn
Itm2b	5.51925e-129	0.543298	0.997	0.878	1.31993e-124	1	Itm2b
Ppib	6.7947e-129	0.553413	0.835	0.344	1.62495e-124	1	Ppib
Ms4a6c	7.38695e-129	0.465369	0.908	0.44	1.76659e-124	1	Ms4a6c
Ifi205	1.35858e-128	0.473482	0.759	0.272	3.24904e-124	1	Ifi205
Sema4d1	1.47821e-128	0.346288	0.815	0.325	3.53514e-124	1	Sema4d
Gm12250	1.67439e-128	0.475886	0.526	0.103	4.0043e-124	1	Gm12250
Tapbpl	7.18788e-128	0.466422	0.713	0.233	1.71898e-123	1	Tapbpl
Hck1	2.26373e-127	0.668157	0.952	0.573	5.41371e-123	1	Hck
Basp1	9.91031e-127	0.51835	0.629	0.168	2.37005e-122	1	Basp1
Pnp	2.96621e-126	0.494235	0.901	0.429	7.0937e-122	1	Pnp
Pdia3	3.60807e-126	0.652493	0.97	0.624	8.62871e-122	1	Pdia3
Tgif1	5.14625e-126	0.428205	0.642	0.18	1.23073e-121	1	Tgif1
Dram1	8.43709e-126	0.50546	0.765	0.285	2.01773e-121	1	Dram1
Psmb10	8.99083e-126	0.591807	0.949	0.51	2.15016e-121	1	Psmb10
Tmem106a	1.26645e-125	0.506869	0.803	0.317	3.02871e-121	1	Tmem106a
Oas1a	6.35627e-125	0.528817	0.689	0.215	1.5201e-120	1	Oas1a
C3ar1	6.82518e-124	0.480438	0.438	0.066	1.63224e-119	1	C3ar1
Gbp5	1.70985e-123	0.352253	0.633	0.176	4.08911e-119	1	Gbp5
Anxa4	2.08091e-123	0.520583	0.88	0.41	4.9765e-119	1	Anxa4
Snx18	1.27083e-122	0.314262	0.702	0.23	3.03918e-118	1	Snx18
Sqstm1	1.69157e-122	0.700634	0.914	0.519	4.0454e-118	1	Sqstm1
Bcl3	2.698e-122	0.586778	0.656	0.201	6.45226e-118	1	Bcl3
Edf1	3.3181e-122	0.336618	0.941	0.517	7.93524e-118	1	Edf1
Tmem173	3.48487e-122	0.598139	0.704	0.247	8.33406e-118	1	Tmem173
Lamp1	6.6663e-122	0.64228	0.977	0.702	1.59425e-117	1	Lamp1
Ube2l6	1.39733e-120	0.624891	0.726	0.259	3.34172e-116	1	Ube2l6
Anxa5	3.80178e-120	0.643252	0.953	0.597	9.09196e-116	1	Anxa5
Ifi213	5.63726e-120	0.3256	0.636	0.186	1.34815e-115	1	Ifi213
Gna13	7.54509e-120	0.483172	0.782	0.308	1.80441e-115	1	Gna13
Gsdmd	8.63919e-120	0.497864	0.731	0.261	2.06606e-115	1	Gsdmd
Gns	1.48166e-119	0.441122	0.932	0.492	3.54338e-115	1	Gns
Icam1	2.75882e-119	0.528535	0.623	0.179	6.59771e-115	1	Icam1
Ggh	4.4437e-119	0.481922	0.701	0.244	1.06271e-114	1	Ggh
Rest	9.76777e-119	0.484727	0.692	0.229	2.33596e-114	1	Rest
Csf2rb2	1.03554e-118	0.381633	0.761	0.288	2.4765e-114	1	Csf2rb2
Igsf6	1.18357e-118	0.521819	0.833	0.366	2.83051e-114	1	Igsf6
Pfkl	1.25729e-118	0.444084	0.594	0.157	3.0068e-114	1	Pfkl
Phf11d	1.99918e-118	0.453318	0.598	0.159	4.78104e-114	1	Phf11d
Atp6ap2	2.2297e-118	0.507963	0.812	0.352	5.33233e-114	1	Atp6ap2
Ifit2	6.9461e-118	0.436907	0.567	0.14	1.66116e-113	1	Ifit2
Cxcl10	7.81014e-118	0.781283	0.597	0.165	1.86779e-113	1	Cxcl10
Kcnn4	1.28168e-117	0.496437	0.45	0.077	3.06514e-113	1	Kcnn4
Syngr2	2.92384e-117	0.677946	0.917	0.517	6.99237e-113	1	Syngr2
Cmtm7	3.17721e-117	0.560601	0.886	0.428	7.5983e-113	1	Cmtm7
Tuba1c	4.09736e-117	0.499676	0.839	0.375	9.79883e-113	1	Tuba1c
Ctsa	4.12908e-117	0.656385	0.95	0.624	9.87469e-113	1	Ctsa
Sema4a	1.7244e-116	0.325887	0.794	0.329	4.12391e-112	1	Sema4a
Tnfsf12	2.08608e-116	0.285465	0.597	0.161	4.98887e-112	1	Tnfsf12
Parp14	2.41444e-116	0.340957	0.753	0.288	5.77412e-112	1	Parp14
Fcgr1	3.15385e-116	0.550466	0.69	0.233	7.54242e-112	1	Fcgr1
Ifi209	1.30825e-115	0.297711	0.743	0.284	3.12868e-111	1	Ifi209
Gnas	1.41747e-115	0.436437	0.905	0.497	3.38987e-111	1	Gnas
Clec12a	1.57404e-115	0.506456	0.85	0.388	3.76431e-111	1	Clec12a
Psme1	1.75092e-115	0.546678	0.962	0.569	4.18733e-111	1	Psme1
Ifngr2	2.38088e-115	0.373497	0.964	0.556	5.69388e-111	1	Ifngr2
Sdhb	3.78728e-115	0.509908	0.91	0.467	9.05729e-111	1	Sdhb
Hmga1	4.12234e-115	0.450445	0.699	0.242	9.85859e-111	1	Hmga1
Ralgds	7.08707e-115	0.456315	0.674	0.22	1.69487e-110	1	Ralgds
Herc6	8.07108e-115	0.306568	0.663	0.211	1.9302e-110	1	Herc6
Grb2	1.37332e-114	0.481648	0.962	0.564	3.28429e-110	1	Grb2
Il3ra	2.09473e-114	0.424754	0.538	0.126	5.00954e-110	1	Il3ra
Gatm	2.91861e-114	0.381595	0.358	0.048	6.97985e-110	1	Gatm
Jak2	4.12864e-114	0.318204	0.726	0.265	9.87364e-110	1	Jak2
Nfkbie	4.58882e-114	0.400256	0.602	0.168	1.09742e-109	1	Nfkbie
M6pr	4.78517e-114	0.506405	0.917	0.5	1.14437e-109	1	M6pr
Ptms	2.6706e-113	0.394979	0.944	0.525	6.38673e-109	1	Ptms
Sdcbp	3.9851e-113	0.526205	0.92	0.508	9.53037e-109	1	Sdcbp
Glrx	4.5818e-113	0.482423	0.722	0.264	1.09574e-108	1	Glrx
Cd274	5.0928e-113	0.474145	0.844	0.389	1.21794e-108	1	Cd274
Psma5	2.01004e-112	0.577495	0.856	0.411	4.807e-108	1	Psma5
Hnrnpab	8.70418e-112	0.538581	0.838	0.399	2.0816e-107	1	Hnrnpab
Slc3a2	1.05737e-111	0.537484	0.889	0.447	2.52869e-107	1	Slc3a2
Tlr2	1.26845e-111	0.308847	0.845	0.399	3.03349e-107	1	Tlr2
4930430E12Rik	2.00603e-111	0.321405	0.4	0.066	4.79741e-107	1	4930430E12Rik
Cd86	2.16144e-111	0.413907	0.624	0.188	5.1691e-107	1	Cd86
Mlf2	5.57868e-111	0.525993	0.782	0.332	1.33414e-106	1	Mlf2
Psme2	1.75844e-110	0.524815	0.992	0.663	4.20532e-106	1	Psme2
Ube2m	3.67736e-110	0.388408	0.678	0.231	8.79441e-106	1	Ube2m
Relb	4.85567e-110	0.453026	0.58	0.16	1.16123e-105	1	Relb
Naglu	5.5212e-110	0.458875	0.532	0.142	1.32039e-105	1	Naglu
Bag1	6.2119e-110	0.423673	0.841	0.388	1.48558e-105	1	Bag1
Ccdc86	6.26011e-110	0.413452	0.719	0.268	1.49711e-105	1	Ccdc86
Pcbp1	1.36507e-109	0.594082	0.89	0.499	3.26456e-105	1	Pcbp1
Slc2a6	1.99637e-109	0.566858	0.57	0.16	4.77432e-105	1	Slc2a6
Rrbp1	2.65226e-109	0.504676	0.98	0.631	6.34287e-105	1	Rrbp1
Mpc1	3.00215e-109	0.48133	0.77	0.315	7.17965e-105	1	Mpc1
Lilr4b	5.96206e-109	0.48591	0.758	0.31	1.42583e-104	1	Lilr4b
Tmbim4	8.33745e-109	0.417341	0.86	0.419	1.9939e-104	1	Tmbim4
Gng12	1.56622e-108	0.393011	0.651	0.216	3.74561e-104	1	Gng12
Rnf149	1.87066e-108	0.542518	0.791	0.353	4.47368e-104	1	Rnf149
Ctss	1.88164e-108	0.404585	1	0.962	4.49995e-104	1	Ctss
P2ry14	2.3762e-108	0.38183	0.659	0.219	5.68268e-104	1	P2ry14
Sh3glb1	2.95424e-108	0.543708	0.934	0.566	7.06507e-104	1	Sh3glb1
Glmp	5.23278e-108	0.556921	0.765	0.322	1.25142e-103	1	Glmp
Lamp2	5.52024e-108	0.485534	0.892	0.477	1.32017e-103	1	Lamp2
Psmb8	7.1169e-108	0.539147	1	0.776	1.70201e-103	1	Psmb8
C1rl	7.61897e-108	0.3864	0.502	0.119	1.82208e-103	1	C1rl
Creb5	8.07283e-108	0.282906	0.666	0.226	1.93062e-103	1	Creb5
Tmem86a	8.57089e-108	0.520922	0.568	0.161	2.04973e-103	1	Tmem86a
Pycard	2.48068e-107	0.381178	0.874	0.446	5.93255e-103	1	Pycard
Lat2	2.77463e-107	0.468929	0.48	0.102	6.63552e-103	1	Lat2
Npc2	5.17955e-107	0.537497	0.992	0.76	1.23869e-102	1	Npc2
Mvp	1.52048e-106	0.373901	0.749	0.3	3.63623e-102	1	Mvp
Ly6c2	1.6466e-106	0.750044	0.853	0.415	3.93785e-102	1	Ly6c2
Cnih4	2.10711e-106	0.272494	0.792	0.369	5.03916e-102	1	Cnih4
Trafd1	3.66341e-106	0.269762	0.836	0.398	8.76105e-102	1	Trafd1
Slc9a3r1	4.45972e-106	0.532216	0.675	0.244	1.06654e-101	1	Slc9a3r1
Ran	5.23207e-106	0.396798	0.829	0.384	1.25125e-101	1	Ran
Spg21	5.2794e-106	0.498974	0.701	0.26	1.26257e-101	1	Spg21
Nr1h3	6.54772e-106	0.465766	0.562	0.154	1.56589e-101	1	Nr1h3
Cstb	8.21873e-106	0.358984	0.995	0.655	1.96551e-101	1	Cstb
Abracl	1.32604e-105	0.250729	0.856	0.436	3.17122e-101	1	Abracl
Ncf4	2.57762e-105	0.45082	0.783	0.337	6.16437e-101	1	Ncf4
H2-DMa	2.73113e-105	0.54411	0.988	0.682	6.5315e-101	1	H2-DMa
Blvrb	3.12775e-105	0.500318	0.777	0.331	7.48001e-101	1	Blvrb
Rnf187	6.21361e-105	0.571959	0.713	0.291	1.48599e-100	1	Rnf187
Nfe2l2	7.11841e-105	0.410794	0.884	0.459	1.70237e-100	1	Nfe2l2
Irf8	1.07746e-104	0.610484	0.911	0.525	2.57675e-100	1	Irf8
Tbcb	1.46034e-104	0.287431	0.823	0.396	3.49239e-100	1	Tbcb
Rab7	2.60354e-104	0.508884	0.883	0.475	6.22637e-100	1	Rab7
Ifi204	4.48651e-104	0.264991	0.755	0.316	1.07295e-99	1	Ifi204
Sp110	4.87601e-104	0.335176	0.759	0.32	1.1661e-99	1	Sp110
Serpina3f	1.06955e-103	0.275681	0.52	0.13	2.55783e-99	1	Serpina3f
Atp5a1	1.6476e-103	0.447707	0.835	0.398	3.94024e-99	1	Atp5a1
Clec4d	2.42916e-103	0.488128	0.609	0.189	5.80933e-99	1	Clec4d
Fyb1	3.41323e-103	0.37493	0.908	0.492	8.16273e-99	1	Fyb
Cst7	3.45133e-103	0.582891	0.486	0.11	8.25385e-99	1	Cst7
Cndp2	8.84558e-103	0.521246	0.817	0.38	2.11542e-98	1	Cndp2
Ehd1	1.1183e-102	0.328318	0.398	0.071	2.67442e-98	1	Ehd1
Pgk1	1.23471e-102	0.570104	0.737	0.311	2.95281e-98	1	Pgk1
Selenom	2.60106e-102	0.32614	0.513	0.149	6.22045e-98	1	Selenom
Amdhd2	2.92254e-102	0.519892	0.614	0.194	6.98925e-98	1	Amdhd2
Slamf6	3.59831e-102	0.363467	0.442	0.091	8.60536e-98	1	Slamf6
Rnf213	5.92916e-102	0.334253	0.811	0.373	1.41796e-97	1	Rnf213
Asah1	5.98825e-102	0.322681	0.823	0.386	1.43209e-97	1	Asah1
Tomm20	7.01519e-102	0.369978	0.695	0.26	1.67768e-97	1	Tomm20
Lars2	9.98487e-102	0.636799	0.991	0.909	2.38788e-97	1	Lars2
Rbm3	2.6805e-101	0.417472	0.731	0.295	6.41041e-97	1	Rbm3
Tspo	5.57681e-101	0.475304	0.991	0.659	1.33369e-96	1	Tspo
Bcl2a1b	1.31155e-100	0.389092	0.908	0.497	3.13658e-96	1	Bcl2a1b
Taf10	1.31723e-100	0.385136	0.865	0.439	3.15016e-96	1	Taf10
Uap1l1	1.73343e-100	0.570708	0.598	0.203	4.1455e-96	1	Uap1l1
Cd300lf	1.82952e-100	0.518848	0.764	0.344	4.3753e-96	1	Cd300lf
Snx5	2.12554e-100	0.483637	0.771	0.349	5.08322e-96	1	Snx5
Ap3s1	3.17197e-100	0.436955	0.606	0.197	7.58576e-96	1	Ap3s1
Coro1b	5.39898e-100	0.605352	0.8	0.386	1.29117e-95	1	Coro1b
Psma6	5.90935e-100	0.469894	0.839	0.409	1.41322e-95	1	Psma6
Srsf2	1.18025e-99	0.39044	0.789	0.355	2.82256e-95	1	Srsf2
Mapkapk3	1.34961e-99	0.275901	0.62	0.21	3.22759e-95	1	Mapkapk3
Uqcrc1	2.3568e-99	0.62108	0.774	0.348	5.63629e-95	1	Uqcrc1
Cpq	2.78929e-99	0.306429	0.388	0.072	6.67058e-95	1	Cpq
Tent5c	3.05996e-99	0.315309	0.409	0.075	7.3179e-95	1	Tent5c
Ms4a4c	3.71804e-99	0.564775	0.747	0.313	8.89169e-95	1	Ms4a4c
Lsm12	4.08205e-99	0.250223	0.65	0.23	9.76223e-95	1	Lsm12
Nrp2	4.45871e-99	0.361908	0.716	0.284	1.0663e-94	1	Nrp2
Tagln2	5.31713e-99	0.596093	0.944	0.612	1.27159e-94	1	Tagln2
Ifi30	6.24487e-99	0.503456	0.94	0.555	1.49346e-94	1	Ifi30
Rgs10	8.099e-99	0.439159	0.633	0.215	1.93688e-94	1	Rgs10
Msr1	1.29239e-98	0.380141	0.627	0.211	3.09075e-94	1	Msr1
Mrpl38	1.51291e-98	0.278747	0.62	0.222	3.61812e-94	1	Mrpl38
Edem2	2.09934e-98	0.531404	0.629	0.231	5.02057e-94	1	Edem2
Hexa	2.58223e-98	0.597552	0.911	0.545	6.17539e-94	1	Hexa
Csf2ra	2.64504e-98	0.517807	0.965	0.642	6.32561e-94	1	Csf2ra
Ly86	3.39479e-98	0.590479	0.779	0.368	8.11863e-94	1	Ly86
Lgals9	4.96551e-98	0.506891	0.714	0.286	1.1875e-93	1	Lgals9
Lair11	8.00519e-98	0.43608	0.731	0.301	1.91444e-93	1	Lair1
Igsf8	1.00609e-97	0.420718	0.627	0.213	2.40607e-93	1	Igsf8
Tnip1	1.71902e-97	0.252536	0.621	0.212	4.11103e-93	1	Tnip1
0610012G03Rik	2.25055e-97	0.275072	0.692	0.298	5.3822e-93	1	0610012G03Rik
Bax	2.44209e-97	0.383338	0.803	0.381	5.84025e-93	1	Bax
Clic4	2.91014e-97	0.340806	0.91	0.508	6.9596e-93	1	Clic4
Clic1	4.44108e-97	0.513467	0.937	0.568	1.06208e-92	1	Clic1
Rab5if	6.38013e-97	0.373242	0.782	0.363	1.52581e-92	1	Rab5if
Ppp1ca	8.01514e-97	0.505785	0.863	0.447	1.91682e-92	1	Ppp1ca
Arf1	9.05324e-97	0.478569	0.92	0.537	2.16508e-92	1	Arf1
Ccdc71l	1.10097e-96	0.400376	0.501	0.135	2.63297e-92	1	Ccdc71l
Prelid1	2.679e-96	0.511098	0.925	0.541	6.40682e-92	1	Prelid1
Ddost	4.02651e-96	0.603121	0.77	0.369	9.62941e-92	1	Ddost
Fam20c	6.91584e-96	0.258207	0.432	0.091	1.65392e-91	1	Fam20c
1600014C10Rik	1.03996e-95	0.322781	0.632	0.22	2.48706e-91	1	1600014C10Rik
Scimp	1.27478e-95	0.386827	0.592	0.196	3.04864e-91	1	Scimp
Tmem243	1.31505e-95	0.354549	0.612	0.205	3.14494e-91	1	Tmem243
Snx20	1.39563e-95	0.427461	0.835	0.414	3.33765e-91	1	Snx20
Dnajb11	1.76819e-95	0.423685	0.659	0.249	4.22863e-91	1	Dnajb11
Arhgdia	1.88793e-95	0.510182	0.962	0.628	4.51499e-91	1	Arhgdia
Fkbp8	3.80773e-95	0.455328	0.749	0.324	9.10619e-91	1	Fkbp8
Hpse	6.15793e-95	0.278572	0.535	0.152	1.47267e-90	1	Hpse
Cox5a	6.19629e-95	0.250809	0.943	0.596	1.48184e-90	1	Cox5a
Traf1	6.40739e-95	0.311612	0.535	0.159	1.53233e-90	1	Traf1
Mfsd1	7.0212e-95	0.421385	0.746	0.324	1.67912e-90	1	Mfsd1
Ppt1	1.18157e-94	0.523002	0.844	0.446	2.82573e-90	1	Ppt1
Lrp10	1.35505e-94	0.272305	0.696	0.281	3.24059e-90	1	Lrp10
Tmem219	1.69144e-94	0.377037	0.755	0.337	4.04507e-90	1	Tmem219
Nek6	2.56763e-94	0.359188	0.559	0.175	6.14048e-90	1	Nek6
Oasl1	5.20835e-94	0.377219	0.442	0.097	1.24558e-89	1	Oasl1
Marcksl1	5.41843e-94	0.494429	0.586	0.194	1.29582e-89	1	Marcksl1
Ifnar1	6.82534e-94	0.256666	0.565	0.175	1.63228e-89	1	Ifnar1
Lrpap1	8.4986e-94	0.546913	0.692	0.278	2.03244e-89	1	Lrpap1
Ube2a	1.05641e-93	0.329986	0.69	0.277	2.52641e-89	1	Ube2a
Psma3	1.21491e-93	0.399714	0.905	0.51	2.90545e-89	1	Psma3
Psmb6	1.44265e-93	0.385655	0.908	0.522	3.45009e-89	1	Psmb6
Fbxo6	1.67224e-93	0.419148	0.614	0.209	3.99915e-89	1	Fbxo6
Slc25a3	1.79503e-93	0.565165	0.92	0.58	4.29282e-89	1	Slc25a3
Ube2d3	2.43686e-93	0.456146	0.958	0.618	5.82775e-89	1	Ube2d3
Shisa5	2.5502e-93	0.5387	0.961	0.655	6.09881e-89	1	Shisa5
Ndufs4	2.89059e-93	0.292023	0.713	0.312	6.91286e-89	1	Ndufs4
Slc25a37	4.96507e-93	0.345637	0.609	0.207	1.1874e-88	1	Slc25a37
Plbd2	6.32302e-93	0.371859	0.546	0.161	1.51215e-88	1	Plbd2
Ywhah	1.26544e-92	0.48973	0.844	0.441	3.0263e-88	1	Ywhah
Srd5a3	1.61773e-92	0.452438	0.617	0.216	3.86879e-88	1	Srd5a3
Nos2	1.65873e-92	0.535272	0.544	0.165	3.96685e-88	1	Nos2
Limd21	1.82884e-92	0.572583	0.835	0.432	4.37368e-88	1	Limd2
Gm21188	3.03403e-92	0.348194	0.88	0.478	7.25589e-88	1	Gm21188
Tank	3.76694e-92	0.273523	0.558	0.171	9.00864e-88	1	Tank
Tuba1b	4.53411e-92	0.284247	0.916	0.537	1.08433e-87	1	Tuba1b
Psmb4	5.28452e-92	0.311308	0.88	0.487	1.26379e-87	1	Psmb4
Adam17	6.6012e-92	0.29803	0.762	0.345	1.57868e-87	1	Adam17
Ranbp1	7.94834e-92	0.260676	0.705	0.308	1.90085e-87	1	Ranbp1
Hcls1	8.21941e-92	0.411042	0.889	0.493	1.96567e-87	1	Hcls1
Psma4	1.32562e-91	0.423758	0.747	0.329	3.17021e-87	1	Psma4
Gla	1.68163e-91	0.356606	0.475	0.122	4.02163e-87	1	Gla
Psmc6	1.99836e-91	0.290716	0.653	0.244	4.77908e-87	1	Psmc6
Ybx1	2.01962e-91	0.497927	0.953	0.646	4.82992e-87	1	Ybx1
Tax1bp1	2.9415e-91	0.405824	0.904	0.516	7.03459e-87	1	Tax1bp1
Fam174a	3.13572e-91	0.455776	0.74	0.323	7.49908e-87	1	Fam174a
Ndfip1	3.66111e-91	0.377459	0.617	0.216	8.75555e-87	1	Ndfip1
Rtf2	4.35979e-91	0.34572	0.696	0.284	1.04264e-86	1	Rtf2
Lgmn	4.56475e-91	0.629526	0.618	0.308	1.09166e-86	1	Lgmn
Cyp4v3	1.19363e-90	0.273627	0.594	0.2	2.85457e-86	1	Cyp4v3
Myo1e	1.90729e-90	0.259254	0.546	0.166	4.56128e-86	1	Myo1e
Casp4	3.7521e-90	0.313065	0.641	0.237	8.97314e-86	1	Casp4
Adprh	4.2189e-90	0.40165	0.669	0.261	1.00895e-85	1	Adprh
Ifi35	9.95024e-90	0.372892	0.654	0.255	2.3796e-85	1	Ifi35
Psmd7	1.31785e-89	0.406553	0.665	0.258	3.15163e-85	1	Psmd7
Akr1a1	2.73434e-89	0.527353	0.964	0.676	6.53918e-85	1	Akr1a1
Usp18	3.4127e-89	0.463193	0.492	0.135	8.16146e-85	1	Usp18
Il15ra	5.47279e-89	0.362488	0.519	0.151	1.30882e-84	1	Il15ra
Bcl2l1	6.70833e-89	0.2597	0.466	0.12	1.6043e-84	1	Bcl2l1
Sdc3	7.03852e-89	0.43004	0.722	0.311	1.68326e-84	1	Sdc3
Vdac3	9.77338e-89	0.381093	0.65	0.249	2.3373e-84	1	Vdac3
Psma2	1.11619e-88	0.395774	0.887	0.497	2.66938e-84	1	Psma2
Mdfic	1.23765e-88	0.265093	0.567	0.183	2.95983e-84	1	Mdfic
Atp13a2	1.35888e-88	0.388495	0.722	0.311	3.24976e-84	1	Atp13a2
Wsb2	1.43639e-88	0.287673	0.423	0.093	3.43513e-84	1	Wsb2
Pnrc1	1.55606e-88	0.485502	0.74	0.342	3.72133e-84	1	Pnrc1
Slc15a3	1.85877e-88	0.269856	0.823	0.424	4.44526e-84	1	Slc15a3
Ghitm	2.32172e-88	0.415471	0.77	0.363	5.55239e-84	1	Ghitm
Esd	5.16816e-88	0.521529	0.848	0.466	1.23597e-83	1	Esd
Pirb	6.0139e-88	0.331091	0.913	0.536	1.43822e-83	1	Pirb
Trim30a	6.99216e-88	0.306852	0.776	0.368	1.67218e-83	1	Trim30a
Atp6v1c1	7.806e-88	0.289535	0.432	0.098	1.8668e-83	1	Atp6v1c1
Cpd	1.27707e-87	0.25755	0.586	0.199	3.05411e-83	1	Cpd
Atp6v1d	2.07924e-87	0.353686	0.72	0.313	4.97249e-83	1	Atp6v1d
Ly6e1	2.08271e-87	0.462702	0.998	0.849	4.9808e-83	1	Ly6e
Hpgds	2.13433e-87	0.272196	0.338	0.053	5.10426e-83	1	Hpgds
Gba	2.60627e-87	0.417505	0.695	0.289	6.2329e-83	1	Gba
Tnfsf13b	2.65891e-87	0.375017	0.45	0.116	6.35879e-83	1	Tnfsf13b
Rgs1	2.85182e-87	0.558236	0.588	0.213	6.82014e-83	1	Rgs1
Fth1	3.12324e-87	0.344645	1	0.978	7.46922e-83	1	Fth1
B2m	7.48891e-87	0.285091	1	0.982	1.79097e-82	1	B2m
Abr	2.09751e-86	0.30377	0.765	0.36	5.01618e-82	1	Abr
Litaf	7.37343e-86	0.434589	0.853	0.461	1.76336e-81	1	Litaf
Psma1	8.65058e-86	0.543428	0.761	0.38	2.06879e-81	1	Psma1
Ptpn1	1.05295e-85	0.428952	0.848	0.455	2.51812e-81	1	Ptpn1
Arf4	1.09288e-85	0.291292	0.598	0.213	2.61363e-81	1	Arf4
Snx10	3.01825e-85	0.324104	0.901	0.525	7.21815e-81	1	Snx10
Slc16a3	3.17441e-85	0.459171	0.621	0.239	7.59159e-81	1	Slc16a3
H2-M3	6.74117e-85	0.424459	0.626	0.238	1.61215e-80	1	H2-M3
Bcl2a1a	9.00199e-85	0.290806	0.821	0.429	2.15283e-80	1	Bcl2a1a
Ccz1	1.18767e-84	0.271286	0.592	0.21	2.84032e-80	1	Ccz1
Lamtor5	2.24046e-84	0.268316	0.795	0.417	5.35805e-80	1	Lamtor5
Sdhd	2.60204e-84	0.46105	0.66	0.271	6.22279e-80	1	Sdhd
Npm1	2.66757e-84	0.432564	0.907	0.543	6.37949e-80	1	Npm1
Nucb1	3.06396e-84	0.410981	0.606	0.224	7.32746e-80	1	Nucb1
Ube2i	3.19292e-84	0.261348	0.717	0.323	7.63586e-80	1	Ube2i
Skap2	3.79836e-84	0.367931	0.805	0.407	9.08379e-80	1	Skap2
Manf	4.78123e-84	0.371523	0.723	0.324	1.14343e-79	1	Manf
Map2k2	4.8595e-84	0.478253	0.693	0.296	1.16215e-79	1	Map2k2
1110038F14Rik	7.18618e-84	0.256207	0.544	0.183	1.71857e-79	1	1110038F14Rik
Tmbim6	7.97957e-84	0.44194	0.991	0.746	1.90831e-79	1	Tmbim6
Iscu	8.85103e-84	0.327827	0.755	0.365	2.11672e-79	1	Iscu
Chchd10	1.36012e-83	0.310559	0.496	0.158	3.25272e-79	1	Chchd10
Plekha1	1.94411e-83	0.262359	0.585	0.206	4.64933e-79	1	Plekha1
Rnf115	1.94617e-83	0.276606	0.573	0.197	4.65427e-79	1	Rnf115
Arf5	2.08721e-83	0.295219	0.929	0.576	4.99157e-79	1	Arf5
Cd68	2.25497e-83	0.51669	0.973	0.748	5.39277e-79	1	Cd68
Scarf1	2.31082e-83	0.293276	0.376	0.075	5.52634e-79	1	Scarf1
Sdf2l1	4.22615e-83	0.578033	0.698	0.305	1.01068e-78	1	Sdf2l1
Nfkbib	2.48774e-82	0.47968	0.668	0.276	5.94942e-78	1	Nfkbib
Mafg	2.55474e-82	0.349627	0.62	0.235	6.10967e-78	1	Mafg
Psmb2	2.67067e-82	0.312959	0.847	0.469	6.38692e-78	1	Psmb2
Fam173a	5.2671e-82	0.260364	0.576	0.22	1.25963e-77	1	Fam173a
Eif5a	5.40369e-82	0.471822	0.968	0.69	1.29229e-77	1	Eif5a
Ptpn6	6.46552e-82	0.459915	0.937	0.608	1.54623e-77	1	Ptpn6
Eif6	7.06225e-82	0.396437	0.774	0.381	1.68894e-77	1	Eif6
Lap3	7.58024e-82	0.342176	0.549	0.183	1.81281e-77	1	Lap3
Eef1a1	7.91232e-82	0.444633	0.992	0.894	1.89223e-77	1	Eef1a1
Hmox1	9.17779e-82	0.641668	0.669	0.298	2.19487e-77	1	Hmox1
Gabarap	1.09579e-81	0.311758	0.98	0.676	2.62059e-77	1	Gabarap
Psmc3	1.24799e-81	0.427686	0.761	0.367	2.98456e-77	1	Psmc3
Stx7	1.49545e-81	0.345108	0.722	0.328	3.57636e-77	1	Stx7
Mapkapk2	1.53344e-81	0.305297	0.782	0.391	3.66722e-77	1	Mapkapk2
Nubp1	1.79136e-81	0.399537	0.586	0.211	4.28404e-77	1	Nubp1
Pltp	2.15653e-81	0.560347	0.436	0.116	5.15733e-77	1	Pltp
Tmed10	2.17076e-81	0.423448	0.904	0.546	5.19138e-77	1	Tmed10
Spcs2	2.71392e-81	0.343234	0.755	0.362	6.49033e-77	1	Spcs2
Dtnbp1	3.55323e-81	0.499232	0.598	0.225	8.49754e-77	1	Dtnbp1
Vim	6.29132e-81	0.45925	0.991	0.834	1.50457e-76	1	Vim
Sppl2a	9.01583e-81	0.334408	0.865	0.49	2.15614e-76	1	Sppl2a
Rab32	1.16881e-80	0.466504	0.789	0.414	2.7952e-76	1	Rab32
Cope	1.35839e-80	0.375351	0.826	0.442	3.2486e-76	1	Cope
Rab10	1.46579e-80	0.377648	0.72	0.328	3.50545e-76	1	Rab10
F10	1.57076e-80	0.624615	0.656	0.308	3.75648e-76	1	F10
Abhd16a	1.71133e-80	0.418234	0.528	0.174	4.09264e-76	1	Abhd16a
Rheb	2.23894e-80	0.413362	0.704	0.315	5.35443e-76	1	Rheb
Prkar1a	2.3345e-80	0.324609	0.714	0.322	5.58295e-76	1	Prkar1a
Nmi	3.03291e-80	0.282157	0.565	0.2	7.25321e-76	1	Nmi
Dazap2	3.57495e-80	0.421774	0.952	0.638	8.54949e-76	1	Dazap2
Wbp2	8.79144e-80	0.443404	0.647	0.267	2.10247e-75	1	Wbp2
mt-Co1	9.28321e-80	0.404565	0.997	0.95	2.22008e-75	1	mt-Co1
Surf4	1.12212e-79	0.34914	0.716	0.325	2.68356e-75	1	Surf4
Psmc4	2.33684e-79	0.389986	0.626	0.246	5.58856e-75	1	Psmc4
Rnh1	2.93039e-79	0.486686	0.847	0.476	7.00803e-75	1	Rnh1
Ifit1	4.34066e-79	0.250149	0.405	0.095	1.03807e-74	1	Ifit1
Uqcrfs1	5.68704e-79	0.451404	0.794	0.41	1.36006e-74	1	Uqcrfs1
Ctsd	6.23705e-79	0.544895	0.929	0.605	1.49159e-74	1	Ctsd
Edem1	7.69864e-79	0.257469	0.768	0.383	1.84113e-74	1	Edem1
Ltbr	1.76423e-78	0.289563	0.547	0.187	4.21917e-74	1	Ltbr
St3gal5	1.88317e-78	0.338347	0.426	0.11	4.5036e-74	1	St3gal5
Tcn2	2.17021e-78	0.322026	0.57	0.204	5.19006e-74	1	Tcn2
Psmc2	2.31396e-78	0.372944	0.598	0.228	5.53383e-74	1	Psmc2
Psmd3	2.31582e-78	0.386763	0.526	0.173	5.53828e-74	1	Psmd3
Hsd17b12	2.36193e-78	0.319405	0.659	0.276	5.64856e-74	1	Hsd17b12
Vmp1	2.36858e-78	0.273194	0.761	0.377	5.66447e-74	1	Vmp1
Apobec1	2.37045e-78	0.317876	0.659	0.276	5.66893e-74	1	Apobec1
Vps29	2.4376e-78	0.304115	0.767	0.387	5.82953e-74	1	Vps29
Arrb2	2.65644e-78	0.274634	0.674	0.291	6.35287e-74	1	Arrb2
Pea15a	2.82207e-78	0.290514	0.544	0.186	6.74899e-74	1	Pea15a
Vdac1	2.89051e-78	0.298204	0.65	0.269	6.91267e-74	1	Vdac1
Txnl1	5.98368e-78	0.340917	0.621	0.245	1.431e-73	1	Txnl1
Arpc1b	6.33585e-78	0.455175	0.991	0.817	1.51522e-73	1	Arpc1b
Itm2c	8.58854e-78	0.337229	0.771	0.387	2.05395e-73	1	Itm2c
Atp5d	8.83834e-78	0.290056	0.92	0.585	2.11369e-73	1	Atp5d
Adrm1	1.07237e-77	0.428044	0.615	0.241	2.56458e-73	1	Adrm1
Psen2	1.20612e-77	0.349001	0.731	0.345	2.88444e-73	1	Psen2
Sumo1	1.52497e-77	0.329661	0.689	0.305	3.64697e-73	1	Sumo1
Olfml3	2.29817e-77	0.32931	0.266	0.041	5.49608e-73	1	Olfml3
Selenof	2.48252e-77	0.473752	0.749	0.377	5.93695e-73	1	Selenof
Mkrn1	3.75489e-77	0.331062	0.75	0.369	8.97981e-73	1	Mkrn1
Aes	5.65449e-77	0.405286	0.8	0.423	1.35227e-72	1	Aes
Tor1a	6.1791e-77	0.435088	0.591	0.225	1.47773e-72	1	Tor1a
App	7.82765e-77	0.298812	0.878	0.516	1.87198e-72	1	App
Clptm1	8.27207e-77	0.279757	0.624	0.252	1.97826e-72	1	Clptm1
Krcc1	1.3153e-76	0.307412	0.591	0.224	3.14555e-72	1	Krcc1
Cd38	1.34542e-76	0.318319	0.451	0.125	3.21757e-72	1	Cd38
Cyc1	1.43545e-76	0.499744	0.711	0.336	3.43288e-72	1	Cyc1
Clec4e	1.96641e-76	0.646782	0.656	0.306	4.70266e-72	1	Clec4e
Rsrp1	2.56259e-76	0.453708	0.926	0.608	6.12843e-72	1	Rsrp1
Csnk2b	3.12284e-76	0.325285	0.735	0.355	7.46828e-72	1	Csnk2b
BC031181	3.20623e-76	0.291037	0.684	0.308	7.66769e-72	1	BC031181
Adap1	5.16536e-76	0.257319	0.57	0.215	1.2353e-71	1	Adap1
Snx3	6.2902e-76	0.413663	0.859	0.495	1.5043e-71	1	Snx3
Elovl1	6.79398e-76	0.455308	0.675	0.3	1.62478e-71	1	Elovl1
Slc25a11	9.05009e-76	0.452499	0.606	0.239	2.16433e-71	1	Slc25a11
Gnai2	9.19156e-76	0.430303	0.992	0.821	2.19816e-71	1	Gnai2
Bst1	1.25864e-75	0.453793	0.711	0.342	3.01003e-71	1	Bst1
Psmd8	1.40489e-75	0.45315	0.798	0.425	3.3598e-71	1	Psmd8
Rnf114	1.85081e-75	0.338863	0.653	0.277	4.42622e-71	1	Rnf114
Eif4h	2.67333e-75	0.275928	0.732	0.353	6.39327e-71	1	Eif4h
Rab2a	4.02228e-75	0.347776	0.823	0.45	9.61929e-71	1	Rab2a
Max	4.7995e-75	0.274161	0.528	0.179	1.1478e-70	1	Max
Plbd11	6.05823e-75	0.506239	0.756	0.381	1.44883e-70	1	Plbd1
Atp1b3	6.22502e-75	0.467994	0.841	0.494	1.48871e-70	1	Atp1b3
Clta	8.61741e-75	0.410183	0.94	0.623	2.06085e-70	1	Clta
Pdcd10	1.13605e-74	0.267295	0.597	0.232	2.71687e-70	1	Pdcd10
Cd72	1.25596e-74	0.444851	0.268	0.037	3.00364e-70	1	Cd72
Cd300c2	1.2828e-74	0.401529	0.832	0.463	3.06781e-70	1	Cd300c2
N4bp1	2.09396e-74	0.319913	0.741	0.363	5.0077e-70	1	N4bp1
Rab5c	5.55394e-74	0.269782	0.794	0.421	1.32823e-69	1	Rab5c
Irf51	8.77503e-74	0.34773	0.758	0.382	2.09855e-69	1	Irf5
Ms4a6b1	9.50056e-74	0.330784	0.705	0.334	2.27206e-69	1	Ms4a6b
Ankrd11	1.12057e-73	0.266389	0.795	0.428	2.67984e-69	1	Ankrd11
Ube2j2	1.25534e-73	0.345141	0.591	0.23	3.00216e-69	1	Ube2j2
Acadl	1.38663e-73	0.344213	0.552	0.201	3.31613e-69	1	Acadl
Hcar2	1.38947e-73	0.47478	0.424	0.128	3.32292e-69	1	Hcar2
Atp6ap1	1.40972e-73	0.471423	0.818	0.464	3.37135e-69	1	Atp6ap1
Eef1g	1.9604e-73	0.337003	0.803	0.432	4.6883e-69	1	Eef1g
Upp1	2.44657e-73	0.463685	0.4	0.1	5.85098e-69	1	Upp1
Psmb1	2.64873e-73	0.283451	0.887	0.544	6.33443e-69	1	Psmb1
Rrp1	2.82661e-73	0.332332	0.606	0.243	6.75984e-69	1	Rrp1
Taf6l	4.97943e-73	0.308259	0.735	0.367	1.19083e-68	1	Taf6l
Napa	5.58169e-73	0.420738	0.614	0.25	1.33486e-68	1	Napa
Malt1	5.92265e-73	0.347073	0.583	0.229	1.4164e-68	1	Malt1
Gusb	7.2015e-73	0.28274	0.701	0.331	1.72224e-68	1	Gusb
Usb1	8.53593e-73	0.33777	0.43	0.12	2.04137e-68	1	Usb1
Capza2	9.76763e-73	0.261162	0.883	0.534	2.33593e-68	1	Capza2
Atg3	1.19445e-72	0.410581	0.621	0.259	2.85652e-68	1	Atg3
Ubtd1	1.52718e-72	0.361503	0.418	0.112	3.65225e-68	1	Ubtd1
Pid1	1.72293e-72	0.401758	0.692	0.321	4.1204e-68	1	Pid1
Tubb6	2.30727e-72	0.421964	0.565	0.213	5.51784e-68	1	Tubb6
Gch1	3.32708e-72	0.428702	0.617	0.254	7.95672e-68	1	Gch1
Acp5	4.21842e-72	0.624401	0.602	0.283	1.00883e-67	1	Acp5
H13	5.09413e-72	0.492127	0.765	0.406	1.21826e-67	1	H13
Bnip3	6.4621e-72	0.293358	0.368	0.086	1.54541e-67	1	Bnip3
Rpl4	6.55551e-72	0.438236	0.974	0.747	1.56775e-67	1	Rpl4
Mdh2	7.87785e-72	0.460773	0.812	0.456	1.88399e-67	1	Mdh2
Fcgr3	8.9387e-72	0.43556	0.901	0.572	2.13769e-67	1	Fcgr3
Ifrd1	1.28914e-71	0.279012	0.641	0.278	3.08299e-67	1	Ifrd1
Slc25a39	1.42596e-71	0.484069	0.611	0.257	3.41019e-67	1	Slc25a39
Ube2f	1.44265e-71	0.336412	0.647	0.281	3.4501e-67	1	Ube2f
Tgm2	1.52879e-71	0.27208	0.746	0.383	3.65609e-67	1	Tgm2
Ell2	2.48955e-71	0.273729	0.502	0.17	5.95376e-67	1	Ell2
Zfp800	2.49353e-71	0.253656	0.475	0.15	5.96328e-67	1	Zfp800
Srsf9	3.4278e-71	0.416363	0.725	0.36	8.19759e-67	1	Srsf9
Ppp2ca	4.94322e-71	0.429131	0.74	0.383	1.18217e-66	1	Ppp2ca
Cct7	4.96113e-71	0.335667	0.681	0.313	1.18646e-66	1	Cct7
Csf2rb	4.97328e-71	0.373132	0.922	0.599	1.18936e-66	1	Csf2rb
Pip4p1	7.2903e-71	0.376971	0.636	0.275	1.74348e-66	1	Pip4p1
Il1rn	8.91688e-71	0.483678	0.674	0.316	2.13247e-66	1	Il1rn
Atp5c1	9.48359e-71	0.393146	0.863	0.517	2.268e-66	1	Atp5c1
Pgap2	9.75305e-71	0.296215	0.568	0.218	2.33244e-66	1	Pgap2
Rab7b	1.05092e-70	0.286777	0.447	0.132	2.51327e-66	1	Rab7b
Gpi1	1.05582e-70	0.423775	0.842	0.494	2.52499e-66	1	Gpi1
Id2	1.45538e-70	0.371538	0.86	0.51	3.48055e-66	1	Id2
Plxna1	1.67931e-70	0.256288	0.441	0.128	4.01607e-66	1	Plxna1
Ap2m1	2.77914e-70	0.254591	0.657	0.295	6.6463e-66	1	Ap2m1
Tsg101	2.8323e-70	0.282012	0.541	0.198	6.77346e-66	1	Tsg101
Junb	3.08019e-70	0.509572	0.941	0.696	7.36628e-66	1	Junb
Mtch1	4.80755e-70	0.467023	0.598	0.253	1.14973e-65	1	Mtch1
Comtd1	5.48183e-70	0.264424	0.426	0.122	1.31098e-65	1	Comtd1
Timm17a	5.92826e-70	0.288126	0.559	0.216	1.41774e-65	1	Timm17a
Rnpep	6.65882e-70	0.3191	0.734	0.368	1.59246e-65	1	Rnpep
Psmb5	1.311e-69	0.309453	0.788	0.437	3.13526e-65	1	Psmb5
P2ry6	1.43116e-69	0.390494	0.492	0.17	3.42263e-65	1	P2ry6
Pitpna	1.86684e-69	0.38832	0.893	0.559	4.46454e-65	1	Pitpna
Ssu72	1.96689e-69	0.36536	0.675	0.317	4.70381e-65	1	Ssu72
Tpp1	2.31263e-69	0.27135	0.665	0.303	5.53066e-65	1	Tpp1
Rfc2	3.82414e-69	0.28834	0.508	0.177	9.14542e-65	1	Rfc2
Lrrc25	4.23889e-69	0.377226	0.573	0.225	1.01373e-64	1	Lrrc25
Necap2	4.27375e-69	0.328466	0.687	0.326	1.02207e-64	1	Necap2
St6galnac4	5.00068e-69	0.330352	0.417	0.118	1.19591e-64	1	St6galnac4
Slc25a5	5.85479e-69	0.457607	0.953	0.705	1.40017e-64	1	Slc25a5
Vps28	7.39347e-69	0.261737	0.726	0.383	1.76815e-64	1	Vps28
Tmed9	9.73286e-69	0.421093	0.65	0.297	2.32761e-64	1	Tmed9
Arf6	1.16111e-68	0.4266	0.847	0.529	2.7768e-64	1	Arf6
Ndufa9	1.34904e-68	0.352341	0.591	0.241	3.22623e-64	1	Ndufa9
Naa20	1.67084e-68	0.251358	0.546	0.205	3.9958e-64	1	Naa20
Capzb	4.54905e-68	0.405609	0.943	0.656	1.08791e-63	1	Capzb
Cops6	1.35018e-67	0.39323	0.642	0.287	3.22896e-63	1	Cops6
Ostf1	1.46989e-67	0.482736	0.886	0.586	3.51524e-63	1	Ostf1
Cers2	1.85059e-67	0.300441	0.588	0.241	4.42569e-63	1	Cers2
Ctsl	2.21006e-67	0.280262	0.687	0.329	5.28537e-63	1	Ctsl
Eif3i	2.48496e-67	0.29258	0.636	0.287	5.94279e-63	1	Eif3i
Isoc1	2.57617e-67	0.346092	0.453	0.143	6.16091e-63	1	Isoc1
Rtraf	2.82718e-67	0.328568	0.741	0.382	6.7612e-63	1	Rtraf
Adipor1	3.20198e-67	0.402389	0.785	0.441	7.65755e-63	1	Adipor1
Rac1	3.43136e-67	0.324111	0.905	0.582	8.2061e-63	1	Rac1
B4galnt1	4.56129e-67	0.320568	0.451	0.142	1.09083e-62	1	B4galnt1
Samhd11	4.77603e-67	0.3424	0.974	0.712	1.14219e-62	1	Samhd1
Cuedc2	7.93955e-67	0.328586	0.586	0.241	1.89874e-62	1	Cuedc2
Pebp1	8.45363e-67	0.363318	0.576	0.233	2.02169e-62	1	Pebp1
Nfkbia	1.22277e-66	0.472451	0.944	0.677	2.92425e-62	1	Nfkbia
Phb2	1.22525e-66	0.412014	0.641	0.289	2.93017e-62	1	Phb2
Capg	1.30517e-66	0.490927	0.91	0.615	3.12131e-62	1	Capg
Tnfaip2	1.33248e-66	0.307006	0.887	0.559	3.18663e-62	1	Tnfaip2
Eif2s1	1.40493e-66	0.302274	0.478	0.163	3.35989e-62	1	Eif2s1
Cebpb1	2.12753e-66	0.422608	0.988	0.807	5.08799e-62	1	Cebpb
Cd84	2.1826e-66	0.302368	0.717	0.36	5.21968e-62	1	Cd84
Ccl12	2.3811e-66	0.309732	0.242	0.034	5.69439e-62	1	Ccl12
Laptm4a	2.41139e-66	0.377815	0.913	0.608	5.76683e-62	1	Laptm4a
Ctdnep1	3.9002e-66	0.305096	0.589	0.245	9.32733e-62	1	Ctdnep1
Atf3	4.24973e-66	0.271815	0.635	0.291	1.01632e-61	1	Atf3
Puf60	4.71955e-66	0.312605	0.641	0.29	1.12868e-61	1	Puf60
Ndufs3	7.26376e-66	0.252016	0.529	0.21	1.73713e-61	1	Ndufs3
Tmem9b	8.88293e-66	0.346121	0.592	0.248	2.12435e-61	1	Tmem9b
Iah1	2.02394e-65	0.275599	0.478	0.167	4.84025e-61	1	Iah1
Hsp90b1	2.08011e-65	0.333806	0.907	0.591	4.97458e-61	1	Hsp90b1
Mpv17l2	2.0867e-65	0.30267	0.465	0.161	4.99033e-61	1	Mpv17l2
Map4	2.55712e-65	0.267622	0.629	0.28	6.11534e-61	1	Map4
Atp5f1	2.63967e-65	0.378869	0.833	0.494	6.31278e-61	1	Atp5f1
Mcur1	2.67834e-65	0.270716	0.556	0.221	6.40526e-61	1	Mcur1
Slc48a1	2.75203e-65	0.48446	0.586	0.262	6.58147e-61	1	Slc48a1
Cd69	3.80118e-65	0.285005	0.382	0.104	9.09052e-61	1	Cd69
Emc10	4.18294e-65	0.367197	0.642	0.292	1.00035e-60	1	Emc10
Vcam1	4.33289e-65	0.293319	0.302	0.068	1.03621e-60	1	Vcam1
Ubxn1	4.70811e-65	0.258237	0.714	0.369	1.12594e-60	1	Ubxn1
Timm23	9.64807e-65	0.261718	0.552	0.219	2.30734e-60	1	Timm23
Alas1	1.0954e-64	0.372901	0.647	0.3	2.61966e-60	1	Alas1
Gltp	1.14195e-64	0.462436	0.761	0.435	2.73098e-60	1	Gltp
Fam49b	1.55051e-64	0.30598	0.877	0.55	3.70805e-60	1	Fam49b
Cmtm3	2.36073e-64	0.367201	0.574	0.239	5.64569e-60	1	Cmtm3
Sdf4	2.69675e-64	0.32343	0.753	0.403	6.44928e-60	1	Sdf4
Ndufv2	3.36208e-64	0.302498	0.648	0.304	8.04041e-60	1	Ndufv2
Psmd10	4.45955e-64	0.303738	0.394	0.111	1.0665e-59	1	Psmd10
Park7	4.77173e-64	0.273086	0.65	0.315	1.14116e-59	1	Park7
Hdgf	4.89302e-64	0.353097	0.686	0.343	1.17017e-59	1	Hdgf
P4hb	7.94216e-64	0.361559	0.795	0.456	1.89937e-59	1	P4hb
Rer1	8.01104e-64	0.301733	0.668	0.319	1.91584e-59	1	Rer1
Tmem59	8.32926e-64	0.409813	0.744	0.4	1.99194e-59	1	Tmem59
Mif4gd	9.17598e-64	0.315046	0.45	0.146	2.19444e-59	1	Mif4gd
Arrdc4	1.00937e-63	0.308055	0.541	0.213	2.4139e-59	1	Arrdc4
Pdia6	1.13771e-63	0.405755	0.735	0.391	2.72083e-59	1	Pdia6
Tmem165	1.28113e-63	0.317899	0.562	0.231	3.06381e-59	1	Tmem165
Gpnmb	1.35654e-63	0.651694	0.49	0.23	3.24418e-59	1	Gpnmb
Nudt19	2.3282e-63	0.299799	0.4	0.115	5.56789e-59	1	Nudt19
Sys1	3.46585e-63	0.306374	0.645	0.306	8.28858e-59	1	Sys1
Trappc6b	4.43538e-63	0.34313	0.564	0.231	1.06072e-58	1	Trappc6b
Abi31	4.46963e-63	0.334703	0.475	0.166	1.06891e-58	1	Abi3
Rbms1	6.80856e-63	0.365094	0.832	0.508	1.62827e-58	1	Rbms1
Scamp3	7.02354e-63	0.321045	0.579	0.244	1.67968e-58	1	Scamp3
Tspan4	1.0451e-62	0.383493	0.308	0.068	2.49935e-58	1	Tspan4
Anp32b	1.76448e-62	0.302244	0.684	0.338	4.21975e-58	1	Anp32b
Prdx5	2.19289e-62	0.371834	0.992	0.801	5.2443e-58	1	Prdx5
Naxe	2.23899e-62	0.289255	0.534	0.216	5.35455e-58	1	Naxe
Gnb1	2.46428e-62	0.377378	0.959	0.7	5.89333e-58	1	Gnb1
Nfu1	2.90494e-62	0.276789	0.586	0.254	6.94716e-58	1	Nfu1
Arhgdib	3.34487e-62	0.400142	0.976	0.773	7.99927e-58	1	Arhgdib
Kars	4.16259e-62	0.264245	0.532	0.209	9.95483e-58	1	Kars
Eif4e2	4.37497e-62	0.294577	0.617	0.278	1.04627e-57	1	Eif4e2
Cct4	4.97343e-62	0.255074	0.681	0.336	1.1894e-57	1	Cct4
Mvb12a	6.53595e-62	0.350398	0.564	0.236	1.56307e-57	1	Mvb12a
Ybx3	7.14557e-62	0.250808	0.498	0.183	1.70886e-57	1	Ybx3
Smarcb1	8.47995e-62	0.35144	0.441	0.146	2.02798e-57	1	Smarcb1
Raly	1.00681e-61	0.416282	0.717	0.375	2.40778e-57	1	Raly
Rbm17	1.75748e-61	0.322596	0.511	0.197	4.203e-57	1	Rbm17
Rab1a	2.28591e-61	0.293093	0.83	0.499	5.46676e-57	1	Rab1a
Copb1	2.72032e-61	0.25422	0.592	0.259	6.50564e-57	1	Copb1
Sra1	2.86993e-61	0.314386	0.586	0.255	6.86343e-57	1	Sra1
Suclg1	3.36228e-61	0.265814	0.511	0.196	8.04088e-57	1	Suclg1
C1qbp	5.43426e-61	0.333989	0.483	0.175	1.2996e-56	1	C1qbp
Renbp	6.89525e-61	0.338292	0.597	0.264	1.649e-56	1	Renbp
Smim3	7.00132e-61	0.256204	0.352	0.092	1.67437e-56	1	Smim3
Cdc37	7.00541e-61	0.342484	0.65	0.31	1.67534e-56	1	Cdc37
Dda1	9.31417e-61	0.284488	0.522	0.206	2.22748e-56	1	Dda1
Cited2	1.00828e-60	0.320278	0.608	0.273	2.4113e-56	1	Cited2
Alyref	1.00985e-60	0.336344	0.538	0.218	2.41506e-56	1	Alyref
Prdx1	1.01936e-60	0.38604	0.977	0.77	2.43779e-56	1	Prdx1
Ndufa10	1.18315e-60	0.349937	0.6	0.267	2.82951e-56	1	Ndufa10
Mff	2.14273e-60	0.35474	0.513	0.202	5.12435e-56	1	Mff
Pdcd6	2.17137e-60	0.300964	0.602	0.272	5.19283e-56	1	Pdcd6
Tm2d1	3.25527e-60	0.290049	0.532	0.215	7.78498e-56	1	Tm2d1
Psmd14	3.27048e-60	0.313439	0.541	0.22	7.82134e-56	1	Psmd14
Tpst2	4.27848e-60	0.343934	0.528	0.209	1.0232e-55	1	Tpst2
Lims1	5.51008e-60	0.267585	0.623	0.288	1.31774e-55	1	Lims1
Rtcb	5.75289e-60	0.273851	0.508	0.195	1.3758e-55	1	Rtcb
Spi11	6.49174e-60	0.382581	0.967	0.735	1.5525e-55	1	Spi1
Ier3	7.27679e-60	0.420936	0.418	0.136	1.74024e-55	1	Ier3
1110004F10Rik	9.64991e-60	0.327089	0.537	0.219	2.30778e-55	1	1110004F10Rik
Cdc34	9.7202e-60	0.275777	0.561	0.239	2.32459e-55	1	Cdc34
Psmc5	1.0437e-59	0.340604	0.516	0.202	2.496e-55	1	Psmc5
Ppp4c	2.11025e-59	0.345774	0.711	0.373	5.04667e-55	1	Ppp4c
Sptlc2	2.9074e-59	0.269229	0.592	0.264	6.95306e-55	1	Sptlc2
Agpat2	4.05134e-59	0.288004	0.349	0.092	9.68877e-55	1	Agpat2
4933434E20Rik	4.56009e-59	0.256535	0.627	0.296	1.09054e-54	1	4933434E20Rik
Znrf1	4.56122e-59	0.277808	0.511	0.199	1.09081e-54	1	Znrf1
Sf3b4	5.71203e-59	0.272009	0.451	0.158	1.36603e-54	1	Sf3b4
Hspa5	6.55684e-59	0.389467	0.908	0.629	1.56807e-54	1	Hspa5
Psmd11	7.4757e-59	0.288195	0.644	0.31	1.78781e-54	1	Psmd11
Srgn1	8.47855e-59	0.251753	0.913	0.622	2.02765e-54	1	Srgn
Map2k1	1.14126e-58	0.252355	0.63	0.298	2.72932e-54	1	Map2k1
Neu1	1.41106e-58	0.377646	0.591	0.269	3.37456e-54	1	Neu1
2210016F16Rik	1.5246e-58	0.358296	0.52	0.207	3.64607e-54	1	2210016F16Rik
Tapbp	1.84948e-58	0.279424	0.997	0.795	4.42302e-54	1	Tapbp
Acaa1a	1.8582e-58	0.361433	0.732	0.397	4.44388e-54	1	Acaa1a
Hprt	2.37608e-58	0.346535	0.58	0.264	5.6824e-54	1	Hprt
Cct3	2.55955e-58	0.253419	0.561	0.24	6.12116e-54	1	Cct3
Nudt9	2.6058e-58	0.302866	0.417	0.134	6.23177e-54	1	Nudt9
Eif3m	3.35233e-58	0.318044	0.624	0.295	8.01709e-54	1	Eif3m
Rpn2	3.5278e-58	0.273436	0.702	0.367	8.43673e-54	1	Rpn2
Unc50	3.59318e-58	0.318991	0.505	0.197	8.59308e-54	1	Unc50
Rbpms1	3.88229e-58	0.253439	0.573	0.256	9.28449e-54	1	Rbpms
Fcgr41	4.18805e-58	0.322103	0.695	0.361	1.00157e-53	1	Fcgr4
Pld4	4.51101e-58	0.503529	0.675	0.365	1.07881e-53	1	Pld4
Sin3b	4.92967e-58	0.33252	0.771	0.441	1.17893e-53	1	Sin3b
Lman2	6.0809e-58	0.336026	0.738	0.405	1.45425e-53	1	Lman2
Srsf11	6.51644e-58	0.298561	0.698	0.364	1.55841e-53	1	Srsf11
Arpc3	7.04566e-58	0.343075	0.917	0.632	1.68497e-53	1	Arpc3
Sap30	9.75894e-58	0.32927	0.553	0.236	2.33385e-53	1	Sap30
1810043G02Rik	1.1079e-57	0.259453	0.361	0.101	2.64955e-53	1	1810043G02Rik
Rhog	1.49566e-57	0.361924	0.848	0.534	3.57686e-53	1	Rhog
Eif3f	1.56111e-57	0.343598	0.887	0.586	3.7334e-53	1	Eif3f
Eif3h	1.78411e-57	0.368564	0.762	0.436	4.2667e-53	1	Eif3h
Hspa8	1.78453e-57	0.341968	0.994	0.819	4.2677e-53	1	Hspa8
Rab11a	1.94468e-57	0.334327	0.735	0.404	4.65069e-53	1	Rab11a
Rtn3	2.43134e-57	0.339086	0.747	0.418	5.81454e-53	1	Rtn3
Ifit3	2.59141e-57	0.310473	0.373	0.108	6.19735e-53	1	Ifit3
Stard3nl	3.22684e-57	0.288622	0.507	0.2	7.71698e-53	1	Stard3nl
Atp6v1e1	3.52231e-57	0.298174	0.818	0.497	8.42359e-53	1	Atp6v1e1
Dnajc3	3.72265e-57	0.394156	0.663	0.339	8.90271e-53	1	Dnajc3
Erp29	4.99076e-57	0.37713	0.798	0.475	1.19354e-52	1	Erp29
Rps2	7.98668e-57	0.338978	0.985	0.793	1.91001e-52	1	Rps2
Eif5	1.40251e-56	0.271203	0.651	0.323	3.3541e-52	1	Eif5
Dok1	2.01404e-56	0.255975	0.391	0.121	4.81658e-52	1	Dok1
Rpl3	3.12973e-56	0.336176	0.95	0.697	7.48476e-52	1	Rpl3
Ppa1	3.55314e-56	0.255875	0.389	0.121	8.49733e-52	1	Ppa1
Dapk3	3.69112e-56	0.25135	0.406	0.132	8.82732e-52	1	Dapk3
Ergic3	3.73501e-56	0.282291	0.55	0.237	8.93229e-52	1	Ergic3
Creld2	3.94487e-56	0.437818	0.46	0.174	9.43416e-52	1	Creld2
Zfand51	4.57141e-56	0.264865	0.701	0.374	1.09325e-51	1	Zfand5
Mtx2	8.27029e-56	0.300051	0.349	0.103	1.97784e-51	1	Mtx2
Sar1b	9.25424e-56	0.302631	0.469	0.177	2.21315e-51	1	Sar1b
Twf2	9.55712e-56	0.341874	0.576	0.259	2.28558e-51	1	Twf2
Casp1	1.07038e-55	0.275556	0.562	0.248	2.55981e-51	1	Casp1
Hax1	1.37821e-55	0.250626	0.433	0.152	3.29599e-51	1	Hax1
E2f4	1.66697e-55	0.28211	0.411	0.137	3.98657e-51	1	E2f4
Ssr2	1.8418e-55	0.377142	0.598	0.284	4.40466e-51	1	Ssr2
Cnbp	2.6469e-55	0.353387	0.638	0.321	6.33006e-51	1	Cnbp
Vti1b	3.48121e-55	0.320353	0.597	0.278	8.32531e-51	1	Vti1b
Arg2	4.00814e-55	0.258991	0.215	0.034	9.58548e-51	1	Arg2
Yif1a	5.17317e-55	0.316149	0.427	0.148	1.23716e-50	1	Yif1a
Aig1	5.28392e-55	0.309341	0.385	0.125	1.26365e-50	1	Aig1
Bcap31	7.9597e-55	0.327314	0.656	0.332	1.90356e-50	1	Bcap31
Tspan31	9.20681e-55	0.333671	0.35	0.105	2.20181e-50	1	Tspan31
Scarb2	1.44293e-54	0.292156	0.717	0.393	3.45076e-50	1	Scarb2
Ociad1	1.55399e-54	0.316433	0.592	0.277	3.71636e-50	1	Ociad1
Copz1	2.27943e-54	0.255776	0.632	0.314	5.45125e-50	1	Copz1
Nudc	3.44289e-54	0.262192	0.555	0.248	8.23367e-50	1	Nudc
Ubac2	5.40453e-54	0.255227	0.486	0.192	1.29249e-49	1	Ubac2
Cebpg	8.3454e-54	0.288808	0.597	0.282	1.9958e-49	1	Cebpg
Sharpin	1.38798e-53	0.288191	0.498	0.201	3.31934e-49	1	Sharpin
Fuca1	1.40562e-53	0.360537	0.692	0.37	3.36154e-49	1	Fuca1
Rpn1	1.66735e-53	0.282664	0.684	0.365	3.98746e-49	1	Rpn1
Echs1	1.80434e-53	0.291872	0.529	0.226	4.31508e-49	1	Echs1
Myd88	2.28214e-53	0.349451	0.583	0.278	5.45774e-49	1	Myd88
Smpdl3b1	2.50666e-53	0.447831	0.591	0.291	5.99468e-49	1	Smpdl3b
Smim14	2.66915e-53	0.30742	0.632	0.314	6.38328e-49	1	Smim14
Rab14	2.69468e-53	0.298244	0.847	0.545	6.44434e-49	1	Rab14
Cnpy3	3.11351e-53	0.32555	0.502	0.206	7.44596e-49	1	Cnpy3
Ppp2r1a	7.37338e-53	0.281784	0.635	0.318	1.76334e-48	1	Ppp2r1a
Nipsnap3b	8.17699e-53	0.272526	0.423	0.15	1.95553e-48	1	Nipsnap3b
Ap1s1	1.75808e-52	0.320652	0.481	0.192	4.20445e-48	1	Ap1s1
Rab1b	2.42582e-52	0.378499	0.654	0.346	5.80134e-48	1	Rab1b
Tmed3	3.02139e-52	0.387624	0.544	0.243	7.22565e-48	1	Tmed3
Psmd12	3.38613e-52	0.252378	0.453	0.171	8.09793e-48	1	Psmd12
Actg1	4.66745e-52	0.380702	0.964	0.794	1.11622e-47	1	Actg1
Plin2	5.51645e-52	0.386019	0.838	0.54	1.31926e-47	1	Plin2
Hacd2	6.38516e-52	0.252963	0.395	0.132	1.52701e-47	1	Hacd2
Rgs19	1.17619e-51	0.307907	0.597	0.288	2.81285e-47	1	Rgs19
Ctbp1	1.20491e-51	0.251625	0.55	0.248	2.88154e-47	1	Ctbp1
Saraf	1.30882e-51	0.33905	0.594	0.287	3.13003e-47	1	Saraf
Ormdl2	1.92227e-51	0.253017	0.368	0.118	4.59712e-47	1	Ormdl2
Gorasp2	1.9608e-51	0.257212	0.52	0.224	4.68926e-47	1	Gorasp2
Get4	2.06124e-51	0.292253	0.423	0.151	4.92946e-47	1	Get4
Yipf1	2.2486e-51	0.2761	0.444	0.166	5.37753e-47	1	Yipf1
Rab8a	2.98435e-51	0.278126	0.618	0.308	7.13708e-47	1	Rab8a
Mtch2	3.37798e-51	0.327677	0.477	0.191	8.07845e-47	1	Mtch2
Yif1b	3.5191e-51	0.292944	0.414	0.151	8.41594e-47	1	Yif1b
Tomm40	3.93297e-51	0.363805	0.432	0.162	9.4057e-47	1	Tomm40
Aamp	3.99204e-51	0.36103	0.546	0.249	9.54695e-47	1	Aamp
Tomm22	6.26659e-51	0.251804	0.639	0.329	1.49865e-46	1	Tomm22
Ifi27	6.56167e-51	0.281418	0.535	0.243	1.56922e-46	1	Ifi27
Alg1	8.56416e-51	0.260219	0.274	0.064	2.04812e-46	1	Alg1
Ahsa1	1.06968e-50	0.254646	0.486	0.201	2.55813e-46	1	Ahsa1
Sec11a	1.2411e-50	0.286241	0.531	0.236	2.96808e-46	1	Sec11a
Cct5	1.56628e-50	0.311267	0.66	0.349	3.74576e-46	1	Cct5
Klf6	2.02641e-50	0.255052	0.811	0.509	4.84615e-46	1	Klf6
Zyx	3.64548e-50	0.356349	0.871	0.591	8.71817e-46	1	Zyx
Cd14	4.63845e-50	0.542348	0.592	0.319	1.10929e-45	1	Cd14
Kmt5a	5.41123e-50	0.259384	0.645	0.336	1.2941e-45	1	Kmt5a
Dcun1d5	5.77962e-50	0.268435	0.498	0.21	1.3822e-45	1	Dcun1d5
Mfsd5	1.02778e-49	0.308731	0.68	0.37	2.45794e-45	1	Mfsd5
Tmem192	1.24879e-49	0.322476	0.547	0.251	2.98648e-45	1	Tmem192
2023-03-02	1.39137e-49	0.359868	0.568	0.269	3.32745e-45	1	2023-03-02
Creg1	1.41688e-49	0.299282	0.857	0.571	3.38848e-45	1	Creg1
Eif4a3	1.6707e-49	0.256202	0.547	0.252	3.99548e-45	1	Eif4a3
Ssbp4	2.90956e-49	0.33398	0.459	0.182	6.95821e-45	1	Ssbp4
Chpt1	3.08097e-49	0.2887	0.402	0.161	7.36814e-45	1	Chpt1
Rac21	5.73932e-49	0.275578	0.767	0.468	1.37256e-44	1	Rac2
Calr	7.22692e-49	0.319517	0.917	0.67	1.72832e-44	1	Calr
Tor2a	8.11357e-49	0.338633	0.382	0.132	1.94036e-44	1	Tor2a
Pld3	9.46332e-49	0.2877	0.675	0.381	2.26315e-44	1	Pld3
Prelid3b	1.03758e-48	0.250269	0.402	0.143	2.48137e-44	1	Prelid3b
Sec13	1.0965e-48	0.31743	0.517	0.23	2.62228e-44	1	Sec13
Itgb21	1.30331e-48	0.30303	0.962	0.747	3.11686e-44	1	Itgb2
Psap	2.22461e-48	0.287199	1	0.941	5.32016e-44	1	Psap
Stub1	2.67051e-48	0.272704	0.371	0.125	6.38653e-44	1	Stub1
Mcl1	5.41705e-48	0.295266	0.943	0.713	1.29549e-43	1	Mcl1
Tmem251	5.69205e-48	0.270991	0.374	0.126	1.36125e-43	1	Tmem251
Fbxw2	6.09878e-48	0.262331	0.454	0.184	1.45852e-43	1	Fbxw2
Osgep	9.02348e-48	0.355896	0.463	0.19	2.15797e-43	1	Osgep
Bin1	9.65109e-48	0.251083	0.379	0.13	2.30806e-43	1	Bin1
Bub3	1.12222e-47	0.312535	0.559	0.266	2.68379e-43	1	Bub3
Lamtor3	1.13698e-47	0.263575	0.51	0.225	2.71909e-43	1	Lamtor3
Pilra	1.88104e-47	0.419124	0.729	0.444	4.4985e-43	1	Pilra
Cyp4f181	2.98385e-47	0.428565	0.672	0.373	7.13588e-43	1	Cyp4f18
Aldh3b1	1.18607e-46	0.27462	0.555	0.265	2.83648e-42	1	Aldh3b1
Lamtor1	1.56945e-46	0.288477	0.693	0.395	3.75335e-42	1	Lamtor1
Aga	1.75921e-46	0.268965	0.34	0.109	4.20715e-42	1	Aga
Trem2	1.84366e-46	0.311907	0.402	0.15	4.40912e-42	1	Trem2
Dctn2	2.04317e-46	0.273472	0.543	0.256	4.88624e-42	1	Dctn2
Dhps	3.6099e-46	0.267393	0.328	0.1	8.63309e-42	1	Dhps
Tmem14c	6.0041e-46	0.291372	0.795	0.507	1.43588e-41	1	Tmem14c
Hras	1.05434e-45	0.28386	0.403	0.15	2.52146e-41	1	Hras
Cdkn1a	1.27894e-45	0.319473	0.827	0.548	3.05859e-41	1	Cdkn1a
Hmox2	1.59189e-45	0.30255	0.415	0.159	3.80699e-41	1	Hmox2
Ebp	1.79497e-45	0.284017	0.498	0.222	4.29267e-41	1	Ebp
Samm50	2.54565e-45	0.26158	0.498	0.222	6.08793e-41	1	Samm50
Saa3	3.98651e-45	0.591889	0.484	0.212	9.53373e-41	1	Saa3
Txndc15	4.66097e-45	0.254785	0.403	0.152	1.11467e-40	1	Txndc15
Tex261	1.42647e-44	0.28382	0.562	0.278	3.41141e-40	1	Tex261
Cd37	2.17351e-44	0.333098	0.502	0.229	5.19795e-40	1	Cd37
Cd302	2.39966e-44	0.346595	0.752	0.467	5.7388e-40	1	Cd302
mt-Cytb	8.72521e-44	0.348681	0.979	0.866	2.08663e-39	1	mt-Cytb
Lgals3	1.28084e-43	0.320761	0.976	0.867	3.06313e-39	1	Lgals3
Slc7a11	2.62071e-43	0.309065	0.421	0.169	6.26744e-39	1	Slc7a11
Elp5	5.16797e-43	0.265138	0.421	0.169	1.23592e-38	1	Elp5
Tspan3	5.34075e-43	0.272739	0.286	0.087	1.27724e-38	1	Tspan3
Cd47	6.6781e-43	0.271067	0.94	0.722	1.59707e-38	1	Cd47
Gclm	6.83972e-43	0.260566	0.344	0.123	1.63572e-38	1	Gclm
Hpcal1	8.15633e-43	0.273738	0.65	0.364	1.95059e-38	1	Hpcal1
Tprgl	1.27243e-42	0.330801	0.564	0.286	3.04303e-38	1	Tprgl
Hdac1	1.34608e-42	0.250903	0.444	0.188	3.21915e-38	1	Hdac1
Prpsap1	3.47519e-42	0.308969	0.376	0.141	8.31093e-38	1	Prpsap1
Fabp5	3.87257e-42	0.511126	0.614	0.336	9.26124e-38	1	Fabp5
Acvrl1	4.09179e-42	0.292355	0.371	0.138	9.78551e-38	1	Acvrl1
Cfl1	9.86734e-42	0.271464	0.995	0.888	2.35977e-37	1	Cfl1
Jtb	1.01328e-41	0.255417	0.478	0.216	2.42327e-37	1	Jtb
Timp2	1.72723e-41	0.35689	0.395	0.16	4.13068e-37	1	Timp2
Maf1	2.34346e-41	0.318052	0.493	0.229	5.60439e-37	1	Maf1
Nubp2	4.44515e-41	0.330076	0.444	0.193	1.06306e-36	1	Nubp2
Snrpa	1.41331e-40	0.329764	0.412	0.171	3.37993e-36	1	Snrpa
Ddx39	1.73737e-40	0.275487	0.424	0.18	4.15492e-36	1	Ddx39
Aspscr1	2.59507e-40	0.261029	0.346	0.123	6.2061e-36	1	Aspscr1
Rassf1	3.44339e-40	0.256317	0.349	0.125	8.23486e-36	1	Rassf1
Mfsd10	6.34749e-40	0.270946	0.332	0.116	1.518e-35	1	Mfsd10
Mmadhc	2.34925e-39	0.267743	0.343	0.126	5.61823e-35	1	Mmadhc
Rilpl2	3.32852e-39	0.301907	0.421	0.181	7.96015e-35	1	Rilpl2
Spint1	2.319e-38	0.26376	0.365	0.141	5.5459e-34	1	Spint1
Slc25a1	1.98773e-37	0.314969	0.373	0.15	4.75367e-33	1	Slc25a1
Apoe1	3.01126e-36	0.562087	0.662	0.428	7.20142e-32	1	Apoe
Naaa	5.96998e-36	0.296934	0.732	0.473	1.42772e-31	1	Naaa
Stoml2	1.00514e-35	0.265323	0.365	0.149	2.4038e-31	1	Stoml2
2023-03-02	5.42254e-35	0.276309	0.439	0.204	1.2968e-30	1	2023-03-02
Clns1a	2.14269e-34	0.2562	0.376	0.159	5.12424e-30	1	Clns1a
Scamp2	3.88875e-34	0.266368	0.62	0.364	9.29995e-30	1	Scamp2
Ccl2	1.0174e-33	0.309639	0.313	0.116	2.43311e-29	1	Ccl2
Ecm1	3.49051e-33	0.267832	0.25	0.088	8.34756e-29	1	Ecm1
Cd63	5.13377e-33	0.433612	0.516	0.279	1.22774e-28	1	Cd63
Abhd17a	1.1925e-28	0.293951	0.475	0.258	2.85187e-24	1	Abhd17a
Idh2	1.96882e-28	0.251187	0.298	0.123	4.70844e-24	1	Idh2
Fpr2	6.7179e-28	0.302571	0.645	0.414	1.60659e-23	1	Fpr2
Otulinl	1.22452e-27	0.26427	0.591	0.368	2.92844e-23	1	Otulinl
Cfp	3.14217e-26	0.342987	0.439	0.244	7.51451e-22	1	Cfp
Inhba	3.3407e-25	0.26821	0.247	0.099	7.98929e-21	1	Inhba
Nagpa	6.55671e-25	0.256834	0.403	0.216	1.56804e-20	1	Nagpa
Il1b	7.35349e-25	0.358655	0.463	0.262	1.75859e-20	1	Il1b
Hp	6.76848e-23	0.331955	0.447	0.251	1.61868e-18	1	Hp
Tmem176b	1.7551e-14	0.277548	0.299	0.164	4.19733e-10	1	Tmem176b
Chil3	0	1.581	1	0.264	0	4	Chil3
Ear1	0	1.50962	0.974	0.183	0	4	Ear1
Ear21	0	1.38319	0.994	0.29	0	4	Ear2
Lpl	0	1.31063	0.982	0.253	0	4	Lpl
Ltc4s	0	1.29987	0.834	0.102	0	4	Ltc4s
Plet1	0	1.22787	0.905	0.118	0	4	Plet1
Krt19	0	1.15991	0.839	0.077	0	4	Krt19
Cidec	0	1.08176	0.77	0.07	0	4	Cidec
Mrc1	0	1.06525	0.899	0.144	0	4	Mrc1
Atp6v0d2	4.22860745883349e-313	0.974554	0.84	0.12	0	4	Atp6v0d2
Cpne5	9.53470538274731e-311	0.934636	0.696	0.055	2.28022e-306	4	Cpne5
Anxa2	1.37255e-299	1.04379	0.992	0.651	3.28245e-295	4	Anxa2
Cd9	1.24131e-291	1.14316	0.995	0.455	2.96858e-287	4	Cd9
Fabp1	3.32238e-284	1.08358	0.655	0.047	7.94547e-280	4	Fabp1
Krt79	1.58747e-269	1.02585	0.73	0.087	3.79643e-265	4	Krt79
Trf	5.21955e-268	0.99127	0.888	0.221	1.24826e-263	4	Trf
Tns1	4.61404e-267	0.842685	0.721	0.094	1.10345e-262	4	Tns1
Wfdc21	1.48702e-265	0.967924	0.748	0.104	3.55621e-261	4	Wfdc21
Il18	3.72809e-256	0.919685	0.828	0.169	8.91573e-252	4	Il18
Mgll	5.18088e-252	0.770811	0.696	0.085	1.23901e-247	4	Mgll
Cd2	1.35608e-247	0.669341	0.696	0.087	3.24305e-243	4	Cd2
Nceh1	6.69113e-247	0.946156	0.853	0.222	1.60018e-242	4	Nceh1
Ucp2	2.26634e-243	0.869917	0.991	0.747	5.41996e-239	4	Ucp2
Klhdc4	1.06634e-240	1.00127	0.814	0.182	2.55015e-236	4	Klhdc4
Ctsd1	3.29983e-236	0.990365	0.988	0.597	7.89154e-232	4	Ctsd
Pld31	4.40406e-236	1.07201	0.928	0.344	1.05323e-231	4	Pld3
Cd164	1.1854e-230	0.866457	0.877	0.274	2.83489e-226	4	Cd164
Adipor2	1.74132e-228	0.973793	0.885	0.314	4.16437e-224	4	Adipor2
Lmna	2.85436e-222	1.00447	0.885	0.283	6.82621e-218	4	Lmna
2023-09-09	8.12214e-219	0.977016	0.89	0.333	1.94241e-214	4	2023-09-09
Sort1	1.66385e-211	0.741437	0.764	0.169	3.9791e-207	4	Sort1
Dhrs3	7.94217e-205	0.914882	0.767	0.181	1.89937e-200	4	Dhrs3
Aplp2	4.14477e-201	1.03116	0.844	0.312	9.91222e-197	4	Aplp2
Hebp1	5.48686e-200	0.665151	0.739	0.158	1.31218e-195	4	Hebp1
Perp	9.63345e-200	0.58123	0.537	0.049	2.30384e-195	4	Perp
Ccl6	1.90651e-197	0.932774	0.982	0.513	4.55941e-193	4	Ccl6
Mapk3	2.35794e-197	0.96419	0.801	0.312	5.63902e-193	4	Mapk3
Gal	5.21882e-195	0.898883	0.544	0.057	1.24808e-190	4	Gal
Ms4a8a	1.44689e-192	0.631977	0.704	0.138	3.46023e-188	4	Ms4a8a
Fpr1	1.38867e-189	0.65299	0.667	0.119	3.321e-185	4	Fpr1
F7	1.58517e-187	0.85881	0.719	0.158	3.79094e-183	4	F7
Ramp1	2.41738e-187	0.97527	0.814	0.238	5.78116e-183	4	Ramp1
Alox5	4.83826e-183	0.675051	0.583	0.084	1.15707e-178	4	Alox5
AU020206	1.23981e-181	0.854526	0.885	0.373	2.96501e-177	4	AU020206
Slpi	7.36701e-180	1.04602	0.773	0.231	1.76182e-175	4	Slpi
Net1	4.50049e-171	0.507491	0.606	0.103	1.07629e-166	4	Net1
Txnip	1.19452e-170	0.869922	0.856	0.373	2.8567e-166	4	Txnip
Gmpr	4.33626e-170	0.704419	0.449	0.038	1.03702e-165	4	Gmpr
Pdlim1	2.33759e-169	0.8147	0.707	0.176	5.59034e-165	4	Pdlim1
Axl	3.35827e-168	0.818705	0.876	0.382	8.0313e-164	4	Axl
Laptm5	4.07009e-168	0.624728	0.991	0.841	9.73362e-164	4	Laptm5
Serpinb1a	1.2391e-167	0.470616	0.483	0.049	2.96331e-163	4	Serpinb1a
Dab2	4.25057e-167	0.606725	0.666	0.145	1.01652e-162	4	Dab2
S100a1	5.76805e-167	0.950059	0.805	0.311	1.37943e-162	4	S100a1
Siglecf	2.92378e-166	0.456371	0.471	0.046	6.99223e-162	4	Siglecf
Mt1	5.59794e-166	0.938035	0.874	0.372	1.33875e-161	4	Mt1
Lpin1	3.57619e-165	0.493934	0.609	0.11	8.55245e-161	4	Lpin1
Pald1	5.24599e-164	0.525294	0.531	0.072	1.25458e-159	4	Pald1
Kcnn3	1.4166e-163	0.394514	0.502	0.06	3.38779e-159	4	Kcnn3
Mgst3	1.34103e-162	0.91283	0.653	0.162	3.20706e-158	4	Mgst3
Fcgrt	4.50028e-162	0.791094	0.733	0.204	1.07624e-157	4	Fcgrt
Gstm1	4.85808e-161	0.936725	0.735	0.229	1.16181e-156	4	Gstm1
Tmem154	7.33589e-161	0.526812	0.521	0.072	1.75438e-156	4	Tmem154
Kazald1	5.57402e-160	0.586976	0.459	0.046	1.33303e-155	4	Kazald1
Itgax	1.01304e-159	0.798524	0.859	0.354	2.42269e-155	4	Itgax
Plin21	4.01024e-159	0.808286	0.946	0.524	9.59048e-155	4	Plin2
Abhd12	9.86247e-159	0.864639	0.86	0.403	2.35861e-154	4	Abhd12
Flna1	1.57978e-157	0.795978	0.968	0.637	3.77805e-153	4	Flna
Cd44	2.24327e-155	0.752722	0.965	0.694	5.36477e-151	4	Cd44
Epcam	4.26714e-153	0.622258	0.512	0.072	1.02049e-148	4	Epcam
B3gnt7	1.15688e-149	0.41273	0.429	0.042	2.76669e-145	4	B3gnt7
Sulf2	2.86499e-148	0.582261	0.725	0.213	6.85163e-144	4	Sulf2
Sh2d1b1	3.96511e-146	0.509686	0.606	0.127	9.48256e-142	4	Sh2d1b1
Car4	5.94025e-146	0.59442	0.472	0.06	1.42061e-141	4	Car4
Dmxl2	1.26925e-145	0.674423	0.686	0.223	3.03542e-141	4	Dmxl2
Hist1h2bc	5.93078e-144	0.697716	0.583	0.126	1.41835e-139	4	Hist1h2bc
Aprt	1.80101e-143	0.830055	0.882	0.455	4.30712e-139	4	Aprt
Myo7a	2.79817e-143	0.592453	0.571	0.117	6.69183e-139	4	Myo7a
Tcf7l2	2.82796e-141	0.7567	0.902	0.448	6.76306e-137	4	Tcf7l2
S100a10	5.80327e-141	0.75525	0.914	0.472	1.38785e-136	4	S100a10
Cdc42ep3	1.34903e-140	0.623851	0.738	0.231	3.22621e-136	4	Cdc42ep3
Reep5	2.06597e-140	0.710575	0.942	0.615	4.94078e-136	4	Reep5
Acaa1b	2.52113e-140	0.719938	0.468	0.114	6.02929e-136	4	Acaa1b
Card11	4.16461e-138	0.458315	0.521	0.09	9.95967e-134	4	Card11
Rab44	1.36735e-136	0.349029	0.39	0.035	3.27002e-132	4	Rab44
Ptms1	3.11703e-132	0.720378	0.902	0.533	7.45437e-128	4	Ptms
Rplp1	1.66122e-130	0.45759	0.997	0.892	3.9728e-126	4	Rplp1
Cox6b2	3.75631e-129	0.506697	0.377	0.036	8.98322e-125	4	Cox6b2
Gm41307	9.81212e-129	0.419266	0.307	0.015	2.34657e-124	4	Gm41307
Prkar2b	1.3039e-128	0.368816	0.491	0.085	3.11828e-124	4	Prkar2b
Kcnq1ot1	2.89497e-128	0.566425	0.673	0.23	6.92333e-124	4	Kcnq1ot1
Mertk	4.12489e-127	0.546843	0.673	0.218	9.86468e-123	4	Mertk
Pygl	9.66815e-126	0.654336	0.762	0.311	2.31214e-121	4	Pygl
Ptpn12	1.44924e-125	0.556709	0.722	0.272	3.46587e-121	4	Ptpn12
S100a11	6.03142e-125	0.625277	0.942	0.638	1.44242e-120	4	S100a11
Spp1	2.14319e-124	0.596026	0.518	0.101	5.12543e-120	4	Spp1
Serpinb6a	2.21515e-124	0.584658	0.495	0.094	5.29754e-120	4	Serpinb6a
Coro6	2.86326e-124	0.362578	0.299	0.015	6.8475e-120	4	Coro6
Clec7a	5.71267e-124	0.667688	0.966	0.602	1.36619e-119	4	Clec7a
Lima1	1.04982e-123	0.44847	0.525	0.107	2.51063e-119	4	Lima1
Zfp703	1.25847e-123	0.476117	0.506	0.099	3.00964e-119	4	Zfp703
Pros1	1.61199e-123	0.445489	0.518	0.108	3.85508e-119	4	Pros1
Trim29	4.42835e-123	0.434318	0.41	0.053	1.05904e-118	4	Trim29
Clmn	5.82021e-123	0.433608	0.423	0.06	1.3919e-118	4	Clmn
Tmbim1	8.27506e-123	0.627699	0.633	0.192	1.97898e-118	4	Tmbim1
Capn1	9.75098e-122	0.494496	0.601	0.187	2.33195e-117	4	Capn1
Olr1	6.9554e-121	0.362517	0.485	0.089	1.66338e-116	4	Olr1
Abcg1	9.30237e-121	0.703531	0.949	0.605	2.22466e-116	4	Abcg1
Tuba1b1	1.30819e-120	0.73643	0.83	0.551	3.12855e-116	4	Tuba1b
Ctsk	5.07604e-120	0.587237	0.552	0.126	1.21393e-115	4	Ctsk
Lsp11	8.48686e-119	0.625255	0.969	0.574	2.02963e-114	4	Lsp1
Ezr	2.01341e-118	0.601304	0.727	0.284	4.81506e-114	4	Ezr
Actn1	2.89802e-116	0.29812	0.521	0.118	6.93062e-112	4	Actn1
Phgdh	3.13454e-114	0.526317	0.388	0.053	7.49624e-110	4	Phgdh
Bcar3	4.71465e-114	0.363597	0.402	0.057	1.12751e-109	4	Bcar3
Iqsec1	1.87563e-111	0.671661	0.793	0.398	4.48556e-107	4	Iqsec1
Pla2g15	4.29695e-111	0.572463	0.544	0.15	1.02762e-106	4	Pla2g15
Pparg	6.65778e-111	0.347108	0.462	0.086	1.59221e-106	4	Pparg
Clec4n	2.41107e-110	0.582161	0.762	0.303	5.76608e-106	4	Clec4n
Serpine1	3.00313e-110	0.263859	0.347	0.038	7.18198e-106	4	Serpine1
F11r	1.37843e-109	0.607782	0.669	0.238	3.29652e-105	4	F11r
Bzw2	7.75255e-109	0.386754	0.469	0.094	1.85402e-104	4	Bzw2
Unc119	8.57901e-107	0.669799	0.669	0.234	2.05167e-102	4	Unc119
Sirpa	1.76712e-106	0.66869	0.91	0.61	4.22607e-102	4	Sirpa
Syne2	2.00062e-106	0.390272	0.474	0.108	4.78448e-102	4	Syne2
Chp1	2.99447e-106	0.553945	0.637	0.237	7.16129e-102	4	Chp1
Mcoln3	6.25099e-106	0.369693	0.367	0.048	1.49492e-101	4	Mcoln3
Fam129a	8.62693e-106	0.514928	0.71	0.27	2.06313e-101	4	Fam129a
Camk1	1.09848e-105	0.539856	0.687	0.246	2.62702e-101	4	Camk1
Rhoc	3.34602e-105	0.554724	0.474	0.106	8.00202e-101	4	Rhoc
Gpcpd1	6.9282e-105	0.503742	0.687	0.264	1.65688e-100	4	Gpcpd1
Cenpb	8.64858e-105	0.533936	0.609	0.201	2.06831e-100	4	Cenpb
Flt1	9.2036e-104	0.498637	0.632	0.208	2.20104e-99	4	Flt1
mt-Nd2	3.75614e-103	0.55207	0.966	0.809	8.98281e-99	4	mt-Nd2
Myl6	3.20782e-102	0.488348	0.98	0.805	7.6715e-98	4	Myl6
Ccnd2	2.03181e-100	0.488267	0.725	0.287	4.85908e-96	4	Ccnd2
App1	2.05065e-100	0.593444	0.857	0.52	4.90412e-96	4	App
Cib2	5.3122e-100	0.543218	0.465	0.109	1.27041e-95	4	Cib2
Rxra	2.47572e-99	0.507418	0.489	0.123	5.92068e-95	4	Rxra
Capns1	3.5262e-99	0.682061	0.84	0.545	8.43291e-95	4	Capns1
Cyb5r3	9.04172e-99	0.564936	0.673	0.26	2.16233e-94	4	Cyb5r3
Atxn10	2.10343e-98	0.600657	0.69	0.282	5.03036e-94	4	Atxn10
Atp6v1b2	1.35923e-96	0.652859	0.755	0.395	3.25059e-92	4	Atp6v1b2
mt-Nd6	8.04326e-96	0.458713	0.836	0.664	1.92354e-91	4	mt-Nd6
Colgalt1	8.84322e-96	0.655642	0.64	0.276	2.11486e-91	4	Colgalt1
Rplp2	1.20905e-95	0.421641	0.992	0.861	2.89144e-91	4	Rplp2
Cd361	2.40916e-95	0.453232	0.626	0.213	5.7615e-91	4	Cd36
Dst	1.69009e-93	0.477175	0.69	0.296	4.04186e-89	4	Dst
Etfb	1.99151e-93	0.598802	0.698	0.296	4.76269e-89	4	Etfb
Rpl41	5.16805e-93	0.348066	0.997	0.924	1.23594e-88	4	Rpl41
Cd81	2.08679e-92	0.489821	0.534	0.152	4.99055e-88	4	Cd81
Glul	2.38768e-92	0.477383	0.666	0.273	5.71015e-88	4	Glul
Angptl4	7.25423e-92	0.309607	0.347	0.052	1.73485e-87	4	Angptl4
Hsd17b4	9.32344e-92	0.470574	0.511	0.155	2.2297e-87	4	Hsd17b4
Adarb1	1.94588e-91	0.397125	0.348	0.056	4.65358e-87	4	Adarb1
Acox1	3.33871e-91	0.420018	0.48	0.133	7.98454e-87	4	Acox1
Lipa	4.27402e-91	0.525978	0.788	0.405	1.02213e-86	4	Lipa
Shtn1	5.73976e-91	0.419092	0.581	0.203	1.37266e-86	4	Shtn1
Fam189a2	1.96769e-90	0.309022	0.281	0.029	4.70573e-86	4	Fam189a2
Tnfaip21	6.65941e-90	0.581432	0.897	0.558	1.5926e-85	4	Tnfaip2
Lilra5	2.66095e-89	0.317471	0.437	0.099	6.36366e-85	4	Lilra5
Pnpla8	7.7003e-89	0.421955	0.571	0.194	1.84153e-84	4	Pnpla8
Lgals1	1.14406e-88	0.567143	0.916	0.582	2.73601e-84	4	Lgals1
Ech1	1.34891e-88	0.578232	0.65	0.258	3.22591e-84	4	Ech1
Tob1	4.49899e-88	0.315586	0.486	0.129	1.07593e-83	4	Tob1
Slc7a2	1.49549e-87	0.437459	0.69	0.282	3.57646e-83	4	Slc7a2
Anxa1	3.04051e-84	0.484233	0.712	0.311	7.27137e-80	4	Anxa1
Mcemp1	4.51747e-84	0.585425	0.811	0.431	1.08035e-79	4	Mcemp1
Sgk1	5.24812e-84	0.595599	0.813	0.454	1.25509e-79	4	Sgk1
mt-Nd4	7.92191e-84	0.49359	0.965	0.813	1.89453e-79	4	mt-Nd4
Slc29a1	9.5335e-84	0.524624	0.492	0.147	2.27994e-79	4	Slc29a1
Lrp1	1.32798e-83	0.568058	0.828	0.49	3.17585e-79	4	Lrp1
Pon2	2.39301e-83	0.495695	0.594	0.226	5.72289e-79	4	Pon2
Dapk1	2.67623e-83	0.479695	0.574	0.213	6.40021e-79	4	Dapk1
Plekhb2	4.77666e-83	0.576569	0.589	0.254	1.14234e-78	4	Plekhb2
Slc9a4	5.72245e-83	0.276746	0.319	0.048	1.36852e-78	4	Slc9a4
Slc6a4	7.37049e-83	0.306384	0.281	0.034	1.76265e-78	4	Slc6a4
Ccdc80	1.52731e-82	0.283076	0.365	0.069	3.65257e-78	4	Ccdc80
Mpeg1	2.16328e-82	0.507348	0.968	0.811	5.17347e-78	4	Mpeg1
Mgat4b	2.69663e-82	0.499753	0.475	0.148	6.44898e-78	4	Mgat4b
Amz1	8.4001e-82	0.528166	0.511	0.164	2.00888e-77	4	Amz1
Lsr	9.03926e-82	0.381417	0.445	0.116	2.16174e-77	4	Lsr
Nav2	1.11318e-81	0.386978	0.387	0.094	2.66217e-77	4	Nav2
Pcyox1	1.78823e-81	0.365208	0.485	0.144	4.27654e-77	4	Pcyox1
Dhrs7b	3.12762e-81	0.496384	0.482	0.141	7.4797e-77	4	Dhrs7b
AI504432	3.80934e-81	0.381287	0.517	0.171	9.11005e-77	4	AI504432
Ly75	4.72165e-81	0.350728	0.523	0.165	1.12918e-76	4	Ly75
Tagln21	6.06825e-81	0.513684	0.937	0.614	1.45122e-76	4	Tagln2
Dstn	2.11986e-80	0.527198	0.663	0.318	5.06966e-76	4	Dstn
Atp13a3	3.03345e-80	0.369735	0.498	0.165	7.2545e-76	4	Atp13a3
Slc12a7	6.38699e-80	0.335124	0.348	0.068	1.52745e-75	4	Slc12a7
Patj	1.08521e-79	0.320417	0.311	0.054	2.59528e-75	4	Patj
Matn2	2.27172e-79	0.257388	0.273	0.034	5.43281e-75	4	Matn2
Ttyh2	3.33757e-79	0.45176	0.434	0.112	7.98179e-75	4	Ttyh2
C2cd2l	4.02746e-79	0.317789	0.354	0.071	9.63166e-75	4	C2cd2l
Cracr2b	9.25157e-79	0.405734	0.285	0.038	2.21251e-74	4	Cracr2b
Cpt1a	1.24378e-78	0.46721	0.617	0.261	2.97449e-74	4	Cpt1a
Spns1	3.17808e-78	0.422427	0.452	0.129	7.60038e-74	4	Spns1
Msrb1	4.86745e-78	0.473568	0.851	0.631	1.16405e-73	4	Msrb1
Akr1b3	7.49636e-78	0.616415	0.541	0.212	1.79276e-73	4	Akr1b3
Cebpa	1.14309e-77	0.489297	0.615	0.266	2.73369e-73	4	Cebpa
Ctnnd1	1.76696e-77	0.329545	0.357	0.076	4.22568e-73	4	Ctnnd1
Ski	7.07257e-77	0.42538	0.586	0.236	1.69141e-72	4	Ski
Galnt6	7.84028e-77	0.324477	0.403	0.099	1.875e-72	4	Galnt6
2023-09-11	4.65077e-76	0.427726	0.567	0.213	1.11223e-71	4	2023-09-11
Ivns1abp	6.65738e-76	0.409706	0.523	0.199	1.59211e-71	4	Ivns1abp
Nrip1	3.77382e-75	0.310449	0.502	0.163	9.0251e-71	4	Nrip1
Tppp3	2.69915e-74	0.591849	0.715	0.338	6.45501e-70	4	Tppp3
Gm10076	2.82631e-73	0.340245	0.986	0.904	6.75913e-69	4	Gm10076
Rin2	2.85565e-73	0.411829	0.434	0.129	6.82928e-69	4	Rin2
Sh3tc1	5.54527e-73	0.363953	0.434	0.123	1.32615e-68	4	Sh3tc1
Slamf9	8.69551e-73	0.575882	0.531	0.19	2.07953e-68	4	Slamf9
Uqcr11	3.68287e-72	0.540863	0.87	0.629	8.80759e-68	4	Uqcr11
mt-Rnr1	4.12809e-72	0.41743	0.992	0.903	9.87234e-68	4	mt-Rnr1
Phlda3	6.42176e-72	0.396875	0.262	0.037	1.53576e-67	4	Phlda3
Kcnip4	1.15596e-71	0.326601	0.242	0.032	2.76449e-67	4	Kcnip4
Taldo1	1.35627e-71	0.519355	0.91	0.638	3.24353e-67	4	Taldo1
C5ar1	1.49083e-71	0.374233	0.62	0.256	3.56532e-67	4	C5ar1
Atp6v0d1	1.13263e-70	0.573474	0.706	0.44	2.70868e-66	4	Atp6v0d1
Fosb	5.81862e-70	0.501395	0.506	0.195	1.39152e-65	4	Fosb
Enpp1	8.82895e-70	0.266966	0.284	0.049	2.11144e-65	4	Enpp1
Hvcn1	1.10442e-69	0.488319	0.63	0.303	2.64122e-65	4	Hvcn1
Runx1	1.33264e-69	0.453652	0.681	0.336	3.187e-65	4	Runx1
Wdr1	2.85378e-69	0.540355	0.771	0.539	6.82482e-65	4	Wdr1
Rara	5.13443e-69	0.418205	0.595	0.251	1.2279e-64	4	Rara
Vim1	7.2093e-69	0.425073	0.989	0.834	1.7241e-64	4	Vim
Baz1a	9.10409e-69	0.458344	0.758	0.417	2.17724e-64	4	Baz1a
Mum1	1.48874e-68	0.333933	0.393	0.104	3.56033e-64	4	Mum1
Tspan14	2.07832e-68	0.523665	0.537	0.227	4.97031e-64	4	Tspan14
Rps28	4.24727e-68	0.347002	0.997	0.901	1.01573e-63	4	Rps28
Hsp90ab1	1.1658e-67	0.437597	0.972	0.784	2.78801e-63	4	Hsp90ab1
Atxn1	1.27456e-67	0.287078	0.402	0.108	3.0481e-63	4	Atxn1
Abcd2	1.39417e-67	0.258577	0.374	0.093	3.33416e-63	4	Abcd2
Itpripl2	3.33661e-67	0.326239	0.523	0.205	7.97951e-63	4	Itpripl2
Rpl37a	4.14955e-67	0.336008	0.995	0.884	9.92365e-63	4	Rpl37a
Pnpla7	5.50204e-67	0.445853	0.604	0.27	1.31581e-62	4	Pnpla7
Plk3	7.23702e-67	0.429938	0.397	0.116	1.73073e-62	4	Plk3
Tmcc3	9.14937e-67	0.328122	0.509	0.183	2.18807e-62	4	Tmcc3
Pfkfb4	9.60887e-67	0.452161	0.463	0.155	2.29796e-62	4	Pfkfb4
Fn1	3.88283e-65	0.449873	0.595	0.249	9.28578e-61	4	Fn1
Ptgfrn	4.60974e-65	0.260048	0.356	0.09	1.10242e-60	4	Ptgfrn
Frmd4a	8.36661e-65	0.291784	0.436	0.14	2.00087e-60	4	Frmd4a
Polr2a	1.58328e-64	0.454917	0.609	0.3	3.78642e-60	4	Polr2a
Rps12	9.52756e-64	0.423991	0.954	0.766	2.27852e-59	4	Rps12
Ddb1	2.5052e-63	0.443089	0.509	0.21	5.99119e-59	4	Ddb1
Mtss1	3.10439e-63	0.358171	0.456	0.153	7.42414e-59	4	Mtss1
Hadha	3.21324e-63	0.353928	0.512	0.199	7.68445e-59	4	Hadha
Cd24a	7.45656e-63	0.319464	0.422	0.128	1.78324e-58	4	Cd24a
Usf2	7.72642e-63	0.483312	0.569	0.302	1.84777e-58	4	Usf2
Nedd91	1.35856e-62	0.388642	0.571	0.24	3.249e-58	4	Nedd9
Slc15a31	1.63365e-62	0.515384	0.741	0.437	3.90687e-58	4	Slc15a3
Rassf51	1.88369e-62	0.289332	0.543	0.214	4.50485e-58	4	Rassf5
Capg1	3.06398e-62	0.373216	0.919	0.614	7.32752e-58	4	Capg
Tfec	4.83984e-62	0.305916	0.357	0.1	1.15745e-57	4	Tfec
Gabarap1	7.33124e-62	0.4272	0.925	0.686	1.75327e-57	4	Gabarap
Tmem245	9.96824e-62	0.265415	0.368	0.104	2.3839e-57	4	Tmem245
Ppt2	1.56529e-61	0.384343	0.557	0.274	3.74338e-57	4	Ppt2
Clec4a2	1.71588e-61	0.317186	0.54	0.213	4.10352e-57	4	Clec4a2
Idh1	2.43496e-61	0.452401	0.6	0.278	5.8232e-57	4	Idh1
Slc6a6	2.60896e-61	0.395465	0.712	0.384	6.23933e-57	4	Slc6a6
Naaa1	2.97668e-61	0.391623	0.801	0.464	7.11874e-57	4	Naaa
Rock2	6.14558e-61	0.400344	0.606	0.3	1.46971e-56	4	Rock2
Hip11	8.27433e-61	0.387929	0.523	0.207	1.97881e-56	4	Hip1
Tmem238	1.15458e-60	0.41298	0.305	0.07	2.76117e-56	4	Tmem238
Hcfc1r1	1.208e-60	0.50696	0.646	0.344	2.88893e-56	4	Hcfc1r1
Cdk6	1.43991e-60	0.348216	0.566	0.237	3.44354e-56	4	Cdk6
Marveld1	2.23644e-59	0.289587	0.25	0.045	5.34843e-55	4	Marveld1
Vat1	5.95486e-59	0.359278	0.459	0.182	1.42411e-54	4	Vat1
Sfxn3	8.99103e-59	0.431269	0.429	0.164	2.15021e-54	4	Sfxn3
Nol4l	9.63542e-59	0.253394	0.317	0.077	2.30431e-54	4	Nol4l
Rps6ka3	2.43179e-58	0.340116	0.528	0.226	5.81563e-54	4	Rps6ka3
Selenop	3.50018e-58	0.433536	0.517	0.212	8.37068e-54	4	Selenop
Sla	3.56019e-58	0.469924	0.609	0.309	8.51419e-54	4	Sla
Myh9	1.18e-57	0.429194	0.825	0.751	2.82197e-53	4	Myh9
Cox6b1	1.31719e-57	0.4036	0.936	0.732	3.15007e-53	4	Cox6b1
Rpsa	1.42461e-57	0.388778	0.974	0.814	3.40695e-53	4	Rpsa
Ogdh	2.57875e-57	0.49801	0.641	0.351	6.16708e-53	4	Ogdh
Alox5ap	3.78214e-57	0.375819	0.942	0.678	9.04499e-53	4	Alox5ap
Man2a2	7.5984e-57	0.273332	0.317	0.078	1.81716e-52	4	Man2a2
Gas2l1	8.13176e-57	0.31424	0.399	0.133	1.94471e-52	4	Gas2l1
Ubash3b	1.03802e-56	0.387039	0.575	0.265	2.48242e-52	4	Ubash3b
Pgd	2.05474e-56	0.534347	0.699	0.423	4.91391e-52	4	Pgd
Hdac4	2.89701e-56	0.378511	0.406	0.152	6.92821e-52	4	Hdac4
Gadd45g	5.98702e-56	0.464182	0.436	0.151	1.4318e-51	4	Gadd45g
Cyb5a	1.28255e-55	0.480403	0.736	0.422	3.06722e-51	4	Cyb5a
Mavs	1.68738e-55	0.330515	0.324	0.088	4.03537e-51	4	Mavs
Hexa1	4.79335e-55	0.500163	0.825	0.559	1.14633e-50	4	Hexa
Cndp21	1.03921e-54	0.527617	0.666	0.404	2.48527e-50	4	Cndp2
Ywhab	1.2927e-54	0.41905	0.853	0.581	3.09149e-50	4	Ywhab
Snx1	1.32426e-54	0.403854	0.601	0.311	3.16696e-50	4	Snx1
Grap2	2.85361e-54	0.278502	0.308	0.077	6.8244e-50	4	Grap2
mt-Nd1	3.04417e-54	0.379682	0.968	0.843	7.28014e-50	4	mt-Nd1
Hpcal11	4.11437e-54	0.467414	0.669	0.362	9.83953e-50	4	Hpcal1
Atp5e	5.68794e-54	0.373658	0.937	0.778	1.36027e-49	4	Atp5e
Lcp1	7.06215e-54	0.437695	0.925	0.76	1.68891e-49	4	Lcp1
Rexo2	7.95451e-54	0.411931	0.755	0.439	1.90232e-49	4	Rexo2
Rps8	8.25784e-54	0.371965	0.972	0.819	1.97486e-49	4	Rps8
Dnase2a	8.44055e-54	0.394839	0.515	0.225	2.01856e-49	4	Dnase2a
Anxa51	8.50056e-54	0.450934	0.871	0.61	2.03291e-49	4	Anxa5
Rpl12	2.97371e-53	0.44167	0.859	0.629	7.11164e-49	4	Rpl12
Wdfy4	3.08005e-53	0.371724	0.526	0.231	7.36594e-49	4	Wdfy4
Pag11	4.13486e-53	0.28822	0.531	0.227	9.88852e-49	4	Pag1
Marco	4.49555e-53	0.3244	0.222	0.036	1.07511e-48	4	Marco
Ost4	1.30205e-52	0.42628	0.744	0.577	3.11385e-48	4	Ost4
Lyz2	1.45255e-52	0.272731	1	0.951	3.47377e-48	4	Lyz2
Rassf4	2.86706e-52	0.405362	0.776	0.468	6.85658e-48	4	Rassf4
Nme1	5.69788e-52	0.487733	0.683	0.391	1.36265e-47	4	Nme1
Evl	1.06221e-51	0.500987	0.574	0.331	2.54028e-47	4	Evl
Nln	2.05964e-51	0.301831	0.391	0.14	4.92563e-47	4	Nln
Arhgdia1	2.37756e-51	0.418397	0.893	0.64	5.68593e-47	4	Arhgdia
Qdpr	6.12576e-51	0.373062	0.495	0.208	1.46498e-46	4	Qdpr
Plekhm2	6.86345e-51	0.363818	0.445	0.177	1.64139e-46	4	Plekhm2
Gng5	1.09209e-50	0.373686	0.922	0.76	2.61173e-46	4	Gng5
Apbb1ip1	1.09343e-50	0.327145	0.738	0.426	2.61495e-46	4	Apbb1ip
Tgfbr2	1.42971e-50	0.285447	0.534	0.244	3.41914e-46	4	Tgfbr2
Gsto1	2.03688e-50	0.384684	0.612	0.307	4.8712e-46	4	Gsto1
Syne1	3.33953e-50	0.255208	0.371	0.143	7.9865e-46	4	Syne1
mt-Nd5	6.75273e-50	0.424762	0.883	0.689	1.61491e-45	4	mt-Nd5
Cytip1	1.07101e-49	0.351432	0.679	0.367	2.56132e-45	4	Cytip
Capn2	6.21316e-49	0.324946	0.459	0.187	1.48588e-44	4	Capn2
Ddx39b	8.61108e-49	0.37969	0.612	0.322	2.05934e-44	4	Ddx39b
Atp5g3	2.37507e-48	0.427507	0.796	0.587	5.67998e-44	4	Atp5g3
Tpp11	3.24739e-48	0.392176	0.581	0.316	7.76614e-44	4	Tpp1
Casp8	3.60618e-48	0.443165	0.488	0.255	8.62418e-44	4	Casp8
Ahnak	6.30356e-48	0.363769	0.951	0.743	1.5075e-43	4	Ahnak
Far1	6.98976e-48	0.278308	0.511	0.233	1.6716e-43	4	Far1
Hjurp	8.11477e-48	0.329084	0.376	0.15	1.94065e-43	4	Hjurp
Tmem216	8.64843e-48	0.257641	0.221	0.042	2.06827e-43	4	Tmem216
Rps17	1.08397e-47	0.353665	0.94	0.747	2.59231e-43	4	Rps17
Tlr21	2.01079e-47	0.430927	0.701	0.422	4.8088e-43	4	Tlr2
Dock10	4.9397e-47	0.370982	0.692	0.416	1.18133e-42	4	Dock10
Trpv2	7.31371e-47	0.306224	0.452	0.185	1.74907e-42	4	Trpv2
Ndufa4	3.41007e-46	0.416125	0.73	0.456	8.15517e-42	4	Ndufa4
Scarb21	4.55821e-46	0.401407	0.675	0.4	1.0901e-41	4	Scarb2
Camk2d	8.08154e-46	0.314677	0.623	0.337	1.9327e-41	4	Camk2d
Stk17b1	9.6688e-46	0.341207	0.589	0.299	2.31229e-41	4	Stk17b
Dbi	1.01066e-45	0.406129	0.827	0.569	2.417e-41	4	Dbi
Cltc	1.49061e-45	0.409932	0.719	0.532	3.5648e-41	4	Cltc
Sh3bgrl	2.53013e-45	0.313405	0.609	0.338	6.0508e-41	4	Sh3bgrl
Blvra	2.69488e-45	0.367205	0.526	0.255	6.44481e-41	4	Blvra
Nagk	3.35262e-45	0.384931	0.505	0.24	8.01779e-41	4	Nagk
Rpl36a	3.96202e-45	0.375392	0.831	0.633	9.47517e-41	4	Rpl36a
Trim47	4.43437e-45	0.26168	0.282	0.078	1.06048e-40	4	Trim47
Lrrfip1	4.8304e-45	0.322432	0.664	0.375	1.15519e-40	4	Lrrfip1
Rin3	5.98003e-45	0.282663	0.428	0.168	1.43012e-40	4	Rin3
Txn1	7.52875e-45	0.33843	0.939	0.721	1.8005e-40	4	Txn1
Qsox1	8.39291e-45	0.290247	0.328	0.105	2.00716e-40	4	Qsox1
Gnb2	8.42083e-45	0.444009	0.753	0.628	2.01384e-40	4	Gnb2
Iffo1	9.79737e-45	0.326974	0.337	0.114	2.34304e-40	4	Iffo1
Xbp1	1.17424e-44	0.332757	0.718	0.425	2.80819e-40	4	Xbp1
Rtn31	1.85009e-44	0.357458	0.709	0.425	4.4245e-40	4	Rtn3
Rpl38	2.4077e-44	0.319975	0.956	0.827	5.75801e-40	4	Rpl38
Akap13	3.37988e-44	0.42983	0.84	0.629	8.08299e-40	4	Akap13
Atp6v1e11	6.41969e-44	0.331439	0.781	0.504	1.53527e-39	4	Atp6v1e1
Pxmp4	7.05926e-44	0.279891	0.348	0.117	1.68822e-39	4	Pxmp4
Capn15	1.01022e-43	0.278001	0.282	0.08	2.41594e-39	4	Capn15
Acly	6.20638e-43	0.382358	0.486	0.26	1.48426e-38	4	Acly
Fcor	6.69975e-43	0.375026	0.365	0.15	1.60225e-38	4	Fcor
Cotl1	9.71446e-43	0.363697	0.851	0.607	2.32321e-38	4	Cotl1
Chd4	1.25441e-42	0.363273	0.741	0.477	2.99993e-38	4	Chd4
Cd22	1.28343e-42	0.276999	0.253	0.073	3.06932e-38	4	Cd22
Dnm2	1.37511e-42	0.428548	0.61	0.361	3.28859e-38	4	Dnm2
Tgfbr1	1.66685e-42	0.365424	0.627	0.363	3.98628e-38	4	Tgfbr1
Nlrx1	1.72941e-42	0.282255	0.302	0.094	4.13589e-38	4	Nlrx1
Lpcat3	4.55556e-42	0.283622	0.37	0.136	1.08946e-37	4	Lpcat3
Cat	6.04574e-42	0.348473	0.391	0.174	1.44584e-37	4	Cat
Hsp90b11	7.00252e-42	0.381629	0.837	0.602	1.67465e-37	4	Hsp90b1
Ptk2b1	2.57254e-41	0.409211	0.618	0.368	6.15222e-37	4	Ptk2b
Rpl39	3.85496e-41	0.306939	0.919	0.75	9.21913e-37	4	Rpl39
Nsf	4.5009e-41	0.366839	0.494	0.251	1.07639e-36	4	Nsf
Gars	1.0414e-40	0.284682	0.448	0.202	2.49051e-36	4	Gars
Tbxas1	1.10741e-40	0.389112	0.468	0.233	2.64836e-36	4	Tbxas1
Ddx46	2.41279e-40	0.350815	0.526	0.28	5.77019e-36	4	Ddx46
Atp6v0b	2.59867e-40	0.350213	0.925	0.73	6.21472e-36	4	Atp6v0b
Fam129b	2.93669e-40	0.291005	0.434	0.188	7.02309e-36	4	Fam129b
Lmo4	3.12264e-40	0.367119	0.88	0.7	7.4678e-36	4	Lmo4
Arl11	3.4613e-40	0.290777	0.437	0.188	8.27771e-36	4	Arl11
Romo1	3.62924e-40	0.415874	0.721	0.519	8.67932e-36	4	Romo1
Abca2	4.0123e-40	0.264502	0.262	0.076	9.59542e-36	4	Abca2
Rps18	4.32506e-40	0.262364	0.986	0.857	1.03434e-35	4	Rps18
Plcb2	8.43233e-40	0.342574	0.319	0.126	2.01659e-35	4	Plcb2
Atpif1	1.05601e-39	0.410324	0.752	0.51	2.52545e-35	4	Atpif1
Lgals31	1.12944e-39	0.264531	0.994	0.865	2.70106e-35	4	Lgals3
Epb41l2	1.34061e-39	0.351699	0.578	0.331	3.20608e-35	4	Epb41l2
Map1lc3a	1.60574e-39	0.402198	0.4	0.174	3.84012e-35	4	Map1lc3a
Prdx11	2.28513e-39	0.319056	0.952	0.774	5.46489e-35	4	Prdx1
Tpt1	3.09619e-39	0.297354	0.968	0.871	7.40454e-35	4	Tpt1
Polr2l	4.2174e-39	0.331329	0.506	0.398	1.00859e-34	4	Polr2l
Gpx4	4.2642e-39	0.389825	0.83	0.602	1.01978e-34	4	Gpx4
Fam118b	4.6245e-39	0.278335	0.298	0.098	1.10595e-34	4	Fam118b
Clec1b	6.24451e-39	0.288294	0.248	0.075	1.49337e-34	4	Clec1b
Mical1	7.1544e-39	0.300817	0.241	0.074	1.71097e-34	4	Mical1
Mpp1	9.51102e-39	0.388979	0.569	0.339	2.27456e-34	4	Mpp1
Chchd2	2.08355e-38	0.329034	0.913	0.723	4.98281e-34	4	Chchd2
Hspa9	2.1502e-38	0.32613	0.46	0.245	5.14221e-34	4	Hspa9
Npc1	3.86549e-38	0.252659	0.452	0.211	9.24432e-34	4	Npc1
Rpl23	1.43733e-37	0.277011	0.965	0.813	3.43738e-33	4	Rpl23
Arhgap25	1.54804e-37	0.268871	0.35	0.139	3.70214e-33	4	Arhgap25
Csnk1g2	2.07828e-37	0.258216	0.44	0.198	4.9702e-33	4	Csnk1g2
Wdfy3	2.20253e-37	0.270713	0.399	0.184	5.26736e-33	4	Wdfy3
Cox6a1	2.27628e-37	0.353865	0.897	0.727	5.44372e-33	4	Cox6a1
Afdn	2.35118e-37	0.265305	0.319	0.137	5.62285e-33	4	Afdn
Srebf1	2.41711e-37	0.298603	0.327	0.126	5.78052e-33	4	Srebf1
Cops9	2.64568e-37	0.378555	0.738	0.576	6.32715e-33	4	Cops9
Reep3	5.12505e-37	0.303374	0.486	0.245	1.22566e-32	4	Reep3
Ctsl1	7.82014e-37	0.322402	0.6	0.344	1.87019e-32	4	Ctsl
Snrk	7.90598e-37	0.27823	0.288	0.102	1.89072e-32	4	Snrk
Diaph1	8.2391e-37	0.364177	0.615	0.377	1.97038e-32	4	Diaph1
Itm2c1	9.86634e-37	0.40934	0.623	0.411	2.35953e-32	4	Itm2c
Tkt	1.49738e-36	0.409064	0.725	0.494	3.58099e-32	4	Tkt
Acaa1a1	1.60661e-36	0.386692	0.661	0.409	3.84221e-32	4	Acaa1a
Mapk1	1.97791e-36	0.341988	0.479	0.253	4.73017e-32	4	Mapk1
Rpl32	2.0803e-36	0.261917	0.979	0.852	4.97504e-32	4	Rpl32
Il17ra1	2.23964e-36	0.323044	0.637	0.374	5.35609e-32	4	Il17ra
Pygo2	2.55867e-36	0.305082	0.316	0.128	6.11907e-32	4	Pygo2
Gapvd1	2.88087e-36	0.307824	0.465	0.244	6.88961e-32	4	Gapvd1
Rpl8	3.20338e-36	0.315002	0.936	0.759	7.66089e-32	4	Rpl8
Rps26	7.67485e-36	0.259346	0.969	0.83	1.83544e-31	4	Rps26
Pip5k1c	1.02143e-35	0.343154	0.502	0.267	2.44275e-31	4	Pip5k1c
Cdc42	1.35926e-35	0.280043	0.952	0.783	3.25068e-31	4	Cdc42
Lypla2	1.42001e-35	0.281792	0.518	0.266	3.39596e-31	4	Lypla2
Neat1	1.57947e-35	0.374625	0.793	0.57	3.77731e-31	4	Neat1
Mxd4	1.68132e-35	0.250463	0.325	0.119	4.02087e-31	4	Mxd4
Scp2	1.75379e-35	0.375718	0.678	0.445	4.1942e-31	4	Scp2
Rpl10a	1.83948e-35	0.319049	0.883	0.688	4.39912e-31	4	Rpl10a
Grn1	2.10968e-35	0.333836	0.91	0.716	5.04529e-31	4	Grn
Add1	2.45607e-35	0.302095	0.42	0.2	5.87369e-31	4	Add1
Csf2rb1	2.74627e-35	0.375525	0.825	0.614	6.5677e-31	4	Csf2rb
Prrc2b	3.25319e-35	0.320478	0.377	0.181	7.77999e-31	4	Prrc2b
Renbp1	3.84902e-35	0.371248	0.517	0.277	9.20494e-31	4	Renbp
Rab11b	4.5206e-35	0.387384	0.6	0.39	1.0811e-30	4	Rab11b
Trim25	9.42644e-35	0.31103	0.549	0.302	2.25433e-30	4	Trim25
Naca	9.81754e-35	0.342509	0.804	0.604	2.34787e-30	4	Naca
Pitpna1	1.38885e-34	0.413014	0.759	0.581	3.32144e-30	4	Pitpna
Tuba4a	1.91161e-34	0.358626	0.448	0.216	4.57163e-30	4	Tuba4a
Lamtor2	2.23601e-34	0.411287	0.686	0.454	5.34741e-30	4	Lamtor2
Lamp11	2.55933e-34	0.363171	0.89	0.716	6.12065e-30	4	Lamp1
Specc1	2.83134e-34	0.256352	0.376	0.159	6.77115e-30	4	Specc1
Plin3	3.47175e-34	0.293818	0.52	0.279	8.30269e-30	4	Plin3
Picalm	4.42442e-34	0.345525	0.69	0.491	1.0581e-29	4	Picalm
Sidt2	5.37247e-34	0.305699	0.446	0.227	1.28483e-29	4	Sidt2
Mrps6	5.59532e-34	0.268885	0.252	0.085	1.33812e-29	4	Mrps6
Hmgn2	6.7762e-34	0.363408	0.637	0.405	1.62053e-29	4	Hmgn2
Rps21	7.23147e-34	0.287338	0.925	0.792	1.72941e-29	4	Rps21
Flot2	1.23851e-33	0.335732	0.371	0.179	2.9619e-29	4	Flot2
Rnh11	1.38944e-33	0.344497	0.739	0.494	3.32286e-29	4	Rnh1
Cfl11	1.43405e-33	0.273189	0.975	0.892	3.42954e-29	4	Cfl1
Rps5	2.32629e-33	0.269502	0.965	0.818	5.56332e-29	4	Rps5
Plp2	3.70366e-33	0.262636	0.393	0.172	8.8573e-29	4	Plp2
Ccni	5.63355e-33	0.257806	0.495	0.273	1.34726e-28	4	Ccni
Pqlc3	6.24081e-33	0.265275	0.457	0.234	1.49249e-28	4	Pqlc3
Tmem132a	7.93862e-33	0.279752	0.284	0.103	1.89852e-28	4	Tmem132a
Plod3	8.8234e-33	0.348122	0.629	0.395	2.11012e-28	4	Plod3
Mark2	1.31805e-32	0.305639	0.469	0.265	3.15212e-28	4	Mark2
Tbc1d9	2.40933e-32	0.293575	0.462	0.267	5.7619e-28	4	Tbc1d9
S100a13	3.74031e-32	0.373832	0.606	0.387	8.94495e-28	4	S100a13
Ctsa1	4.65839e-32	0.304475	0.856	0.639	1.11405e-27	4	Ctsa
Serf2	5.07216e-32	0.260676	0.959	0.873	1.21301e-27	4	Serf2
Gsap	6.21144e-32	0.339275	0.652	0.434	1.48547e-27	4	Gsap
Myof	8.3099e-32	0.291124	0.534	0.328	1.98731e-27	4	Myof
Scamp21	1.05414e-31	0.288654	0.612	0.366	2.52098e-27	4	Scamp2
Rpl10	2.48783e-31	0.25151	0.966	0.84	5.94963e-27	4	Rpl10
Ppp1r14b	3.1356e-31	0.315677	0.454	0.264	7.49879e-27	4	Ppp1r14b
Ptbp3	3.29371e-31	0.290271	0.727	0.502	7.87691e-27	4	Ptbp3
Ncf21	4.19457e-31	0.371195	0.729	0.519	1.00313e-26	4	Ncf2
Nup210	4.21836e-31	0.258077	0.308	0.123	1.00882e-26	4	Nup210
Calr1	4.36096e-31	0.250198	0.882	0.676	1.04292e-26	4	Calr
Me2	4.85875e-31	0.258542	0.39	0.182	1.16197e-26	4	Me2
Pnpla2	6.20041e-31	0.331229	0.468	0.256	1.48283e-26	4	Pnpla2
Rps4l	9.90586e-31	0.272457	0.253	0.083	2.36899e-26	4	Rps4l
Ap3d1	1.0147e-30	0.338852	0.471	0.276	2.42665e-26	4	Ap3d1
Itpkb	1.37564e-30	0.259506	0.347	0.156	3.28984e-26	4	Itpkb
Gm26917	1.62327e-30	0.439024	0.554	0.426	3.88204e-26	4	Gm26917
Gpsm3	1.99238e-30	0.319841	0.575	0.416	4.76478e-26	4	Gpsm3
Klc1	2.09313e-30	0.251668	0.405	0.194	5.00573e-26	4	Klc1
Rps15	2.60525e-30	0.257729	0.956	0.814	6.23046e-26	4	Rps15
Psmd13	2.73486e-30	0.367642	0.488	0.281	6.54042e-26	4	Psmd13
Rps20	3.94051e-30	0.253368	0.957	0.812	9.42372e-26	4	Rps20
Sars	7.1848e-30	0.28856	0.456	0.261	1.71824e-25	4	Sars
Sec31a	7.36804e-30	0.32037	0.356	0.181	1.76207e-25	4	Sec31a
Nfam11	1.16139e-29	0.287926	0.698	0.461	2.77747e-25	4	Nfam1
Tbc1d20	1.26026e-29	0.330585	0.431	0.256	3.0139e-25	4	Tbc1d20
Arl6ip1	1.58832e-29	0.29954	0.678	0.453	3.79846e-25	4	Arl6ip1
Ppp1r9b	4.11647e-29	0.257346	0.471	0.26	9.84455e-25	4	Ppp1r9b
Rps10	4.18944e-29	0.256147	0.928	0.787	1.00191e-24	4	Rps10
Arpc2	4.94931e-29	0.253795	0.963	0.835	1.18363e-24	4	Arpc2
Eif3a	6.17431e-29	0.326054	0.707	0.5	1.47659e-24	4	Eif3a
P4hb1	7.65744e-29	0.326512	0.676	0.474	1.83128e-24	4	P4hb
Copa	9.42395e-29	0.309125	0.521	0.321	2.25374e-24	4	Copa
Lyrm4	2.40725e-28	0.28242	0.403	0.197	5.75694e-24	4	Lyrm4
Tbc1d9b	2.94901e-28	0.293644	0.337	0.169	7.05255e-24	4	Tbc1d9b
Hmgcl	2.98704e-28	0.269741	0.445	0.23	7.14351e-24	4	Hmgcl
Rps4x	4.8726e-28	0.250187	0.919	0.744	1.16528e-23	4	Rps4x
Sqstm11	6.54126e-28	0.301905	0.764	0.543	1.56434e-23	4	Sqstm1
Calu	7.89445e-28	0.262914	0.37	0.189	1.88796e-23	4	Calu
Fos	9.03231e-28	0.298543	0.859	0.661	2.16008e-23	4	Fos
Ncl	9.68114e-28	0.306488	0.713	0.507	2.31525e-23	4	Ncl
Sel1l	1.22688e-27	0.255165	0.512	0.307	2.93409e-23	4	Sel1l
Vkorc1	1.68146e-27	0.294761	0.347	0.159	4.02121e-23	4	Vkorc1
Vcp	1.93205e-27	0.295522	0.679	0.477	4.62049e-23	4	Vcp
Cd3021	3.44585e-27	0.264842	0.702	0.475	8.24075e-23	4	Cd302
Eif3b	4.22763e-27	0.290815	0.413	0.227	1.01104e-22	4	Eif3b
Jpt1	4.39747e-27	0.351093	0.753	0.56	1.05165e-22	4	Jpt1
Ppp1r18	4.9412e-27	0.286802	0.577	0.37	1.18169e-22	4	Ppp1r18
Rpl7a	5.1265e-27	0.280663	0.905	0.755	1.226e-22	4	Rpl7a
Dctn21	8.07517e-27	0.321761	0.46	0.269	1.93118e-22	4	Dctn2
Stxbp2	9.30244e-27	0.349425	0.621	0.459	2.22468e-22	4	Stxbp2
Ppp2r1a1	9.46683e-27	0.260501	0.551	0.331	2.26399e-22	4	Ppp2r1a
Arpc5	1.15627e-26	0.281298	0.891	0.731	2.76523e-22	4	Arpc5
R3hdm4	1.25287e-26	0.318165	0.589	0.449	2.99625e-22	4	R3hdm4
Cap1	1.34004e-26	0.303727	0.54	0.361	3.2047e-22	4	Cap1
Plek	1.79744e-26	0.305539	0.801	0.617	4.29857e-22	4	Plek
Neu11	2.16982e-26	0.279042	0.494	0.284	5.18912e-22	4	Neu1
Ubald1	2.53996e-26	0.261148	0.339	0.161	6.07432e-22	4	Ubald1
Spint11	3.35932e-26	0.294332	0.321	0.148	8.0338e-22	4	Spint1
Psmd2	3.38117e-26	0.307542	0.54	0.34	8.08606e-22	4	Psmd2
1110008P14Rik	4.12464e-26	0.323796	0.402	0.219	9.86408e-22	4	1110008P14Rik
Ddx3x	8.82202e-26	0.274861	0.627	0.425	2.10979e-21	4	Ddx3x
Yeats4	3.12532e-25	0.258097	0.41	0.214	7.47421e-21	4	Yeats4
Hgs	5.31481e-25	0.321081	0.294	0.186	1.27104e-20	4	Hgs
Prkcsh	6.16673e-25	0.271124	0.371	0.197	1.47477e-20	4	Prkcsh
Mycbp2	1.01264e-24	0.264465	0.699	0.493	2.42172e-20	4	Mycbp2
Gns1	1.25571e-24	0.274615	0.727	0.524	3.00302e-20	4	Gns
Glud1	1.31613e-24	0.258161	0.739	0.53	3.14753e-20	4	Glud1
Snrpb	3.04872e-24	0.300719	0.779	0.583	7.291e-20	4	Snrpb
Cd471	3.71302e-24	0.263872	0.887	0.73	8.8797e-20	4	Cd47
Eef2	4.43999e-24	0.317642	0.847	0.712	1.06182e-19	4	Eef2
Tomm34	5.4729e-24	0.357155	0.483	0.32	1.30884e-19	4	Tomm34
Fosl2	8.92462e-24	0.279703	0.494	0.312	2.13432e-19	4	Fosl2
Nap1l1	9.79056e-24	0.276992	0.531	0.361	2.34141e-19	4	Nap1l1
Uba1	1.06837e-23	0.306377	0.575	0.38	2.55501e-19	4	Uba1
Itgb22	1.27245e-23	0.286108	0.896	0.757	3.04306e-19	4	Itgb2
Atp6ap11	1.35861e-23	0.302487	0.683	0.486	3.24912e-19	4	Atp6ap1
Vasp	1.42703e-23	0.282974	0.572	0.409	3.41274e-19	4	Vasp
Tmem160	1.51719e-23	0.271739	0.594	0.544	3.62835e-19	4	Tmem160
Dpep2	2.45943e-23	0.267969	0.324	0.153	5.88173e-19	4	Dpep2
Pdia61	2.72698e-23	0.250578	0.62	0.41	6.52158e-19	4	Pdia6
Esyt1	4.04043e-23	0.302296	0.498	0.326	9.66268e-19	4	Esyt1
Dync1h1	5.69081e-23	0.304649	0.535	0.353	1.36096e-18	4	Dync1h1
Retreg2	5.82211e-23	0.277366	0.356	0.192	1.39236e-18	4	Retreg2
Canx	1.00447e-22	0.301278	0.827	0.676	2.40219e-18	4	Canx
Mpc2	1.68688e-22	0.335891	0.555	0.402	4.03417e-18	4	Mpc2
Atp6v1f	1.69496e-22	0.276926	0.834	0.666	4.0535e-18	4	Atp6v1f
Map1lc3b	2.26425e-22	0.323012	0.718	0.546	5.41495e-18	4	Map1lc3b
Rab5c1	3.01892e-22	0.259775	0.624	0.447	7.21975e-18	4	Rab5c
Pdcd6ip	6.68591e-22	0.270188	0.492	0.349	1.59894e-17	4	Pdcd6ip
Ywhah1	8.82543e-22	0.284452	0.66	0.47	2.1106e-17	4	Ywhah
Myl12a	9.58676e-22	0.272917	0.813	0.648	2.29267e-17	4	Myl12a
Ndufa2	2.76778e-21	0.29009	0.759	0.611	6.61915e-17	4	Ndufa2
Ap2s1	3.79981e-21	0.29944	0.716	0.527	9.08724e-17	4	Ap2s1
Hspbp1	3.94008e-21	0.272971	0.285	0.14	9.4227e-17	4	Hspbp1
Ddx17	3.99224e-21	0.280678	0.574	0.4	9.54743e-17	4	Ddx17
Prex1	5.00013e-21	0.285484	0.6	0.426	1.19578e-16	4	Prex1
Olfm1	6.72165e-21	0.250976	0.351	0.19	1.60748e-16	4	Olfm1
Arf11	1.13926e-20	0.289548	0.735	0.566	2.72454e-16	4	Arf1
Tubb4b	1.60858e-20	0.280544	0.351	0.196	3.84692e-16	4	Tubb4b
Abcc5	1.69705e-20	0.285549	0.641	0.478	4.05849e-16	4	Abcc5
Bckdk	2.41924e-20	0.258304	0.224	0.106	5.78561e-16	4	Bckdk
Arf3	2.95505e-20	0.297631	0.439	0.292	7.06701e-16	4	Arf3
Glrx5	3.79986e-20	0.307341	0.394	0.234	9.08736e-16	4	Glrx5
Trib1	5.47069e-20	0.26243	0.353	0.194	1.30832e-15	4	Trib1
Map7d1	9.47099e-20	0.31185	0.433	0.307	2.26499e-15	4	Map7d1
Ncln	9.80578e-20	0.287764	0.354	0.211	2.34505e-15	4	Ncln
Trappc2l	1.11163e-19	0.324927	0.506	0.346	2.65846e-15	4	Trappc2l
1810037I17Rik	3.30592e-19	0.282911	0.724	0.573	7.90611e-15	4	1810037I17Rik
Atp5d1	4.04499e-19	0.254555	0.782	0.607	9.6736e-15	4	Atp5d
Syk	4.17157e-19	0.271029	0.687	0.518	9.97631e-15	4	Syk
Grk21	5.48829e-19	0.274667	0.661	0.488	1.31252e-14	4	Grk2
Eif4g2	1.44861e-18	0.261964	0.676	0.529	3.46434e-14	4	Eif4g2
Tgm21	1.78323e-18	0.273619	0.586	0.408	4.26459e-14	4	Tgm2
Ncf1	2.05444e-18	0.278777	0.649	0.486	4.91319e-14	4	Ncf1
Dynll1	2.13199e-18	0.280694	0.71	0.546	5.09864e-14	4	Dynll1
Ddx51	2.46821e-18	0.250685	0.808	0.665	5.90272e-14	4	Ddx5
Prdx2	2.49917e-18	0.283359	0.624	0.454	5.97677e-14	4	Prdx2
Atp5g1	5.03574e-18	0.291368	0.715	0.594	1.2043e-13	4	Atp5g1
Myo9b	6.39757e-18	0.294569	0.475	0.345	1.52998e-13	4	Myo9b
Mcrip1	8.71005e-18	0.258085	0.428	0.258	2.08301e-13	4	Mcrip1
Hint2	1.38406e-17	0.272054	0.285	0.17	3.30997e-13	4	Hint2
Slc35c2	2.07587e-17	0.272305	0.333	0.198	4.96444e-13	4	Slc35c2
Coro1c	2.12144e-17	0.2822	0.388	0.27	5.07342e-13	4	Coro1c
Arhgap9	3.09436e-17	0.271916	0.472	0.311	7.40015e-13	4	Arhgap9
Tmem256	4.0149e-17	0.259639	0.632	0.502	9.60164e-13	4	Tmem256
Pgls	4.36197e-17	0.265754	0.629	0.452	1.04316e-12	4	Pgls
Ehbp1l1	7.01573e-17	0.254733	0.548	0.387	1.67781e-12	4	Ehbp1l1
Tbc1d10b	1.62753e-16	0.258485	0.321	0.209	3.89224e-12	4	Tbc1d10b
Akt1	1.86062e-16	0.250307	0.469	0.322	4.44966e-12	4	Akt1
D8Ertd738e	4.99261e-16	0.263308	0.725	0.577	1.19398e-11	4	D8Ertd738e
Dok31	1.13907e-15	0.278524	0.494	0.334	2.72409e-11	4	Dok3
Gusb1	1.68587e-15	0.254576	0.511	0.361	4.03176e-11	4	Gusb
Calm3	3.20755e-15	0.257421	0.633	0.483	7.67085e-11	4	Calm3
Srp14	3.85456e-15	0.262923	0.567	0.417	9.21818e-11	4	Srp14
Rnpepl1	7.32935e-15	0.257787	0.38	0.264	1.75281e-10	4	Rnpepl1
Krtcap2	2.46254e-14	0.263339	0.58	0.429	5.88917e-10	4	Krtcap2
Eef1b2	4.88671e-13	0.250456	0.689	0.57	1.16866e-08	4	Eef1b2
Cenpx	5.54356e-13	0.253668	0.423	0.301	1.32574e-08	4	Cenpx
Rex1bd	5.07744e-12	0.259879	0.42	0.321	1.21427e-07	4	Rex1bd
Mif1	0	1.20988	0.963	0.469	0	2	Mif
Cstb1	5.20115e-260	0.88235	0.995	0.656	1.24386e-255	2	Cstb
AW1120101	2.6006e-256	1.02749	0.997	0.564	6.21934e-252	2	AW112010
Ccl51	5.02059e-251	1.38142	0.908	0.324	1.20067e-246	2	Ccl5
Ly6a1	2.87266e-234	1.15677	0.957	0.378	6.86996e-230	2	Ly6a
Ly6i1	1.95288e-231	1.11815	0.969	0.466	4.67032e-227	2	Ly6i
C230062I16Rik	4.08396e-230	0.250764	0.92	0.32	9.7668e-226	2	C230062I16Rik
Saa31	4.64099e-206	1.50784	0.691	0.181	1.10989e-201	2	Saa3
Sod21	1.82279e-204	0.984163	0.968	0.536	4.3592e-200	2	Sod2
Cfb1	1.49154e-200	0.867001	0.946	0.387	3.56701e-196	2	Cfb
Cxcl161	2.33474e-195	0.844359	0.955	0.376	5.58353e-191	2	Cxcl16
AA4671971	4.92928e-185	0.822183	0.745	0.182	1.17884e-180	2	AA467197
Cxcl91	2.76717e-177	0.819173	0.889	0.317	6.61768e-173	2	Cxcl9
Il18bp1	8.52928e-174	0.886803	0.836	0.273	2.03978e-169	2	Il18bp
H2-Q71	4.07741e-168	0.837169	0.965	0.484	9.75113e-164	2	H2-Q7
Tspo1	4.26848e-162	0.739485	0.988	0.661	1.02081e-157	2	Tspo
Fth11	3.71767e-157	0.446888	1	0.978	8.8908e-153	2	Fth1
Ftl1-ps1	1.75679e-154	0.418081	0.991	0.882	4.20137e-150	2	Ftl1-ps1
Nos21	1.14445e-151	0.670544	0.648	0.15	2.73695e-147	2	Nos2
Prdx51	3.04724e-149	0.628927	0.991	0.802	7.28747e-145	2	Prdx5
Txn11	5.82648e-145	0.63002	0.989	0.713	1.3934e-140	2	Txn1
H2-Ab11	3.16528e-144	0.719063	1	0.736	7.56976e-140	2	H2-Ab1
H2-Eb11	8.04964e-143	0.744205	0.992	0.612	1.92507e-138	2	H2-Eb1
Calhm61	3.74074e-141	0.637655	0.883	0.372	8.94599e-137	2	Calhm6
Ninj11	8.07039e-138	0.759195	0.843	0.336	1.93003e-133	2	Ninj1
Cyba	9.50215e-137	0.433482	0.998	0.933	2.27244e-132	2	Cyba
Cst71	1.64273e-136	0.78462	0.535	0.104	3.92859e-132	2	Cst7
Cd52	1.39628e-135	0.553216	1	0.849	3.33921e-131	2	Cd52
Ass11	4.38898e-134	0.317056	0.768	0.29	1.04962e-129	2	Ass1
Bst21	5.06108e-132	0.762167	0.883	0.447	1.21036e-127	2	Bst2
Cox8a	7.61288e-130	0.548574	0.991	0.764	1.82062e-125	2	Cox8a
Sdc41	1.40745e-128	0.426665	0.739	0.273	3.36592e-124	2	Sdc4
Slamf81	1.79942e-127	0.441813	0.811	0.33	4.30332e-123	2	Slamf8
Clec4d1	6.2906e-125	0.645802	0.645	0.185	1.5044e-120	2	Clec4d
Psme21	1.55362e-124	0.615526	0.986	0.665	3.71547e-120	2	Psme2
Selenom1	6.59673e-124	0.758281	0.545	0.146	1.57761e-119	2	Selenom
Ptafr1	2.36909e-122	0.310414	0.877	0.436	5.66567e-118	2	Ptafr
Dnase1l31	4.99651e-122	0.49164	0.773	0.323	1.19491e-117	2	Dnase1l3
Aif11	7.55814e-122	0.775423	0.834	0.384	1.80753e-117	2	Aif1
Procr1	8.67728e-121	0.520843	0.616	0.165	2.07517e-116	2	Procr
C1qb1	4.62181e-120	0.998112	0.684	0.225	1.10531e-115	2	C1qb
H2-Aa1	5.80084e-119	0.639309	0.995	0.691	1.38727e-114	2	H2-Aa
Psmb61	8.35556e-119	0.707384	0.911	0.523	1.99823e-114	2	Psmb6
Tpi11	1.49115e-118	0.697716	0.846	0.395	3.56609e-114	2	Tpi1
Mmp141	2.67085e-116	0.420125	0.707	0.242	6.38735e-112	2	Mmp14
Hk2	1.2238e-113	0.525439	0.914	0.499	2.92672e-109	2	Hk2
Mrpl381	2.337e-113	0.649603	0.647	0.219	5.58894e-109	2	Mrpl38
Higd1a	5.15151e-113	0.661451	0.797	0.356	1.23198e-108	2	Higd1a
Gbp21	6.29424e-113	0.567785	0.9	0.456	1.50527e-108	2	Gbp2
Agtrap1	3.72486e-112	0.630502	0.645	0.213	8.90801e-108	2	Agtrap
Chchd101	1.26061e-111	0.685581	0.528	0.155	3.01476e-107	2	Chchd10
C31	4.67486e-111	0.662676	0.919	0.52	1.11799e-106	2	C3
Pla2g71	1.92611e-109	0.376793	0.833	0.384	4.6063e-105	2	Pla2g7
Acod11	1.78719e-108	0.584917	0.677	0.231	4.27407e-104	2	Acod1
Clec4e1	4.96394e-108	0.689587	0.739	0.295	1.18713e-103	2	Clec4e
Ms4a71	2.2914e-106	0.637512	0.594	0.173	5.47988e-102	2	Ms4a7
Lgals3bp1	1.29486e-103	0.56115	0.896	0.473	3.09665e-99	2	Lgals3bp
C1qa1	4.76219e-103	0.920553	0.591	0.179	1.13888e-98	2	C1qa
Iigp11	3.28396e-102	0.334884	0.699	0.267	7.85358e-98	2	Iigp1
Elob	3.54011e-102	0.560979	0.966	0.684	8.46618e-98	2	Elob
Socs11	1.43361e-100	0.395745	0.673	0.249	3.42849e-96	2	Socs1
C1qc1	1.58776e-99	0.904036	0.621	0.206	3.79712e-95	2	C1qc
Ly6c21	3.00661e-98	0.758806	0.839	0.419	7.1903e-94	2	Ly6c2
Isg151	5.56938e-98	0.585978	0.72	0.293	1.33192e-93	2	Isg15
Fabp51	1.06344e-97	0.837157	0.693	0.325	2.54321e-93	2	Fabp5
H2-Q61	1.4811e-97	0.380812	0.82	0.4	3.54206e-93	2	H2-Q6
Cox5b	2.46205e-97	0.532735	0.948	0.667	5.88798e-93	2	Cox5b
Card191	1.48039e-95	0.632942	0.768	0.358	3.54036e-91	2	Card19
Cd401	6.1264e-94	0.460336	0.65	0.236	1.46513e-89	2	Cd40
Slamf71	4.37788e-93	0.454614	0.684	0.265	1.04697e-88	2	Slamf7
Zbp11	4.90087e-93	0.534901	0.816	0.399	1.17204e-88	2	Zbp1
Slc7a111	9.55217e-93	0.512319	0.53	0.153	2.2844e-88	2	Slc7a11
Psmb91	1.9228e-92	0.548334	0.897	0.511	4.59837e-88	2	Psmb9
Atp6v0c1	1.15699e-91	0.493076	0.877	0.493	2.76694e-87	2	Atp6v0c
Batf21	3.87526e-91	0.450968	0.601	0.201	9.26769e-87	2	Batf2
Ndufs5	1.79787e-90	0.515028	0.724	0.334	4.29962e-86	2	Ndufs5
Cox17	3.36696e-90	0.417361	0.935	0.579	8.05209e-86	2	Cox17
Clcn71	7.57943e-90	0.402889	0.793	0.376	1.81262e-85	2	Clcn7
S100a8	8.03732e-90	0.564003	0.459	0.13	1.92212e-85	2	S100a8
Cox7a2	9.03771e-90	0.511901	0.945	0.647	2.16137e-85	2	Cox7a2
H2-DMb11	4.50698e-89	0.423923	0.906	0.52	1.07785e-84	2	H2-DMb1
Vamp8	1.06291e-88	0.510251	0.931	0.6	2.54194e-84	2	Vamp8
Grina1	1.68345e-85	0.578705	0.856	0.474	4.02596e-81	2	Grina
Ndufc1	4.17348e-85	0.5312	0.857	0.488	9.98088e-81	2	Ndufc1
Acsl11	5.71047e-84	0.41538	0.685	0.284	1.36566e-79	2	Acsl1
Cycs	1.0292e-83	0.511684	0.869	0.518	2.46132e-79	2	Cycs
Atp5j	1.43338e-83	0.493112	0.937	0.62	3.42793e-79	2	Atp5j
Blvrb1	3.39231e-82	0.63884	0.71	0.343	8.11272e-78	2	Blvrb
Psmb81	2.14454e-81	0.492795	0.985	0.779	5.12867e-77	2	Psmb8
Cnih41	2.293e-81	0.53101	0.759	0.376	5.48371e-77	2	Cnih4
Pycard1	9.68027e-81	0.584943	0.81	0.457	2.31504e-76	2	Pycard
Gpr841	1.60478e-80	0.314639	0.432	0.107	3.83784e-76	2	Gpr84
Basp11	2.00865e-80	0.286806	0.538	0.183	4.80368e-76	2	Basp1
Id21	3.5946e-80	0.604816	0.839	0.514	8.59648e-76	2	Id2
Fcer1g	9.0601e-80	0.31847	0.998	0.945	2.16672e-75	2	Fcer1g
Stab11	1.39497e-79	0.445625	0.436	0.121	3.33606e-75	2	Stab1
Ctsz1	2.53773e-78	0.478977	0.988	0.806	6.06897e-74	2	Ctsz
Ndufb1-ps	7.54997e-78	0.371634	0.978	0.733	1.80558e-73	2	Ndufb1-ps
Psmb21	1.75236e-77	0.554483	0.826	0.474	4.19076e-73	2	Psmb2
Upp11	2.11221e-77	0.475465	0.412	0.099	5.05136e-73	2	Upp1
Tmbim41	2.33058e-77	0.566824	0.793	0.431	5.57357e-73	2	Tmbim4
Nrp21	1.56768e-76	0.43575	0.667	0.293	3.74911e-72	2	Nrp2
Ifi271	1.62978e-76	0.564419	0.588	0.236	3.89763e-72	2	Ifi27
Usmg5	2.06925e-76	0.42844	0.929	0.649	4.9486e-72	2	Usmg5
Atox1	2.63306e-76	0.449205	0.978	0.773	6.29697e-72	2	Atox1
Uqcrq	1.31587e-75	0.516809	0.914	0.619	3.1469e-71	2	Uqcrq
Serpina3g1	2.36116e-75	0.267175	0.607	0.25	5.64671e-71	2	Serpina3g
Edf11	4.75295e-75	0.538965	0.86	0.531	1.13667e-70	2	Edf1
Cd741	1.5953e-74	0.46184	0.998	0.818	3.81516e-70	2	Cd74
Psmb101	2.40339e-74	0.546806	0.859	0.525	5.74771e-70	2	Psmb10
Hk31	2.59555e-74	0.290363	0.634	0.263	6.20725e-70	2	Hk3
Bcl2a1b1	4.0638e-74	0.47345	0.853	0.507	9.71857e-70	2	Bcl2a1b
Cox7c	1.00431e-73	0.390478	0.975	0.746	2.40181e-69	2	Cox7c
H2-Q51	2.90683e-72	0.396271	0.565	0.211	6.95169e-68	2	H2-Q5
Inhba1	1.96799e-70	0.321436	0.363	0.082	4.70646e-66	2	Inhba
Gng121	3.56584e-70	0.421529	0.582	0.228	8.5277e-66	2	Gng12
Grcc10	1.15794e-69	0.498095	0.797	0.46	2.76921e-65	2	Grcc10
Fcgr2b1	4.16729e-69	0.425067	0.84	0.487	9.96606e-65	2	Fcgr2b
Prdx61	4.84643e-69	0.483206	0.697	0.335	1.15902e-64	2	Prdx6
Cxcl101	2.12277e-68	0.470065	0.512	0.18	5.0766e-64	2	Cxcl10
C1s1	5.12207e-68	0.254846	0.349	0.079	1.22494e-63	2	C1s1
1810037I17Rik1	9.80765e-68	0.395582	0.883	0.549	2.3455e-63	2	1810037I17Rik
Tmem2561	1.22475e-67	0.448533	0.811	0.475	2.92899e-63	2	Tmem256
Esd1	3.94329e-67	0.5233	0.791	0.475	9.43038e-63	2	Esd
Atp6v1f1	5.39705e-67	0.473997	0.914	0.654	1.29071e-62	2	Atp6v1f
Ccrl21	7.22211e-67	0.325881	0.647	0.292	1.72717e-62	2	Ccrl2
Ctsd2	1.79841e-66	0.311031	0.919	0.608	4.30091e-62	2	Ctsd
Atp5g2	2.94717e-66	0.365775	0.839	0.499	7.04817e-62	2	Atp5g2
F101	6.02726e-66	0.461843	0.662	0.308	1.44142e-61	2	F10
Ifitm31	8.42048e-66	0.406367	0.94	0.638	2.01376e-61	2	Ifitm3
AI413582	9.07188e-66	0.55554	0.736	0.417	2.16954e-61	2	AI413582
Aldoa1	3.23465e-65	0.468498	0.942	0.683	7.73567e-61	2	Aldoa
Bax1	3.35024e-65	0.475193	0.74	0.392	8.01211e-61	2	Bax
Pla2g161	5.17841e-65	0.458519	0.644	0.297	1.23842e-60	2	Pla2g16
Rrbp11	6.36737e-65	0.48196	0.897	0.645	1.52276e-60	2	Rrbp1
Gapdh1	8.53558e-65	0.43603	0.969	0.764	2.04128e-60	2	Gapdh
Rps27l	4.02458e-64	0.421855	0.902	0.602	9.62479e-60	2	Rps27l
Atp5k	4.18512e-64	0.343851	0.919	0.629	1.00087e-59	2	Atp5k
Uqcr10	4.59648e-64	0.461455	0.902	0.621	1.09925e-59	2	Uqcr10
Rbx1	8.05977e-64	0.467241	0.865	0.57	1.92749e-59	2	Rbx1
Cd631	4.28377e-63	0.632372	0.588	0.269	1.02446e-58	2	Cd63
Gm36161	4.51547e-63	0.391555	0.783	0.436	1.07987e-58	2	Gm36161
Fam96b	5.96039e-63	0.404991	0.548	0.222	1.42543e-58	2	Fam96b
Mpc11	6.70359e-63	0.303406	0.677	0.331	1.60316e-58	2	Mpc1
Psme11	1.05126e-62	0.411764	0.892	0.58	2.5141e-58	2	Psme1
Gng11	2.16878e-62	0.263917	0.267	0.05	5.18663e-58	2	Gng11
Gm211881	2.51202e-62	0.263524	0.825	0.488	6.0075e-58	2	Gm21188
Bri31	3.0284e-62	0.320105	0.86	0.531	7.24243e-58	2	Bri3
Atp5g11	4.09711e-62	0.49899	0.859	0.573	9.79824e-58	2	Atp5g1
Timm8b	6.51664e-62	0.40667	0.651	0.314	1.55845e-57	2	Timm8b
Psmb3	1.1982e-61	0.4779	0.874	0.581	2.8655e-57	2	Psmb3
H2-DMa1	4.16496e-61	0.384652	0.955	0.688	9.9605e-57	2	H2-DMa
Ndufs7	7.61007e-61	0.542869	0.771	0.453	1.81995e-56	2	Ndufs7
Ndufa11	7.65417e-61	0.497526	0.819	0.509	1.83049e-56	2	Ndufa11
Ndufs6	9.53852e-61	0.459121	0.802	0.483	2.28114e-56	2	Ndufs6
Cdkn1a1	9.93366e-61	0.585792	0.816	0.551	2.37564e-56	2	Cdkn1a
Ppib1	1.00035e-60	0.358453	0.708	0.364	2.39235e-56	2	Ppib
Ndufa7	1.74677e-60	0.454756	0.888	0.607	4.1774e-56	2	Ndufa7
Psmb51	4.23232e-60	0.483779	0.768	0.441	1.01216e-55	2	Psmb5
Sh3bgrl3	4.53812e-60	0.326201	0.992	0.863	1.08529e-55	2	Sh3bgrl3
Cox6c	6.41633e-60	0.369478	0.955	0.71	1.53447e-55	2	Cox6c
Capg2	9.74403e-60	0.468218	0.902	0.617	2.33029e-55	2	Capg
Ndufa1	1.21431e-59	0.400982	0.899	0.608	2.90402e-55	2	Ndufa1
Ak21	1.22394e-59	0.252283	0.754	0.422	2.92705e-55	2	Ak2
Slirp	1.26999e-59	0.409851	0.616	0.284	3.03718e-55	2	Slirp
Ndufb6	2.90257e-59	0.462259	0.704	0.372	6.9415e-55	2	Ndufb6
Trem21	2.91904e-59	0.449302	0.436	0.145	6.98088e-55	2	Trem2
Ubl5	7.70069e-59	0.386583	0.889	0.597	1.84162e-54	2	Ubl5
Mrpl54	7.85404e-59	0.459449	0.621	0.296	1.87829e-54	2	Mrpl54
Cox5a1	1.88915e-58	0.360022	0.903	0.603	4.51791e-54	2	Cox5a
Hmox11	1.93418e-58	0.418274	0.639	0.304	4.62558e-54	2	Hmox1
Ndufv3	2.1737e-58	0.465948	0.737	0.43	5.1984e-54	2	Ndufv3
Ndufa5	3.02707e-58	0.453842	0.668	0.351	7.23924e-54	2	Ndufa5
Minos1	5.24717e-58	0.466403	0.805	0.51	1.25486e-53	2	Minos1
Sec61g	1.08974e-57	0.364661	0.919	0.658	2.6061e-53	2	Sec61g
Tmem258	2.4355e-57	0.378106	0.894	0.616	5.8245e-53	2	Tmem258
Bcl2a1d	3.28815e-57	0.307911	0.814	0.489	7.86361e-53	2	Bcl2a1d
Gm1821	7.35412e-57	0.257313	0.966	0.79	1.75874e-52	2	Gm1821
AB1246111	9.7622e-57	0.279608	0.647	0.322	2.33463e-52	2	AB124611
Slc2a11	1.66344e-56	0.255746	0.541	0.227	3.97811e-52	2	Slc2a1
Atp6v0e	2.39738e-56	0.434729	0.923	0.69	5.73334e-52	2	Atp6v0e
Eno11	3.89807e-56	0.297961	0.886	0.587	9.32225e-52	2	Eno1
Ptges	5.17898e-56	0.446156	0.263	0.058	1.23855e-51	2	Ptges
Ndufc2	2.83363e-55	0.406722	0.762	0.451	6.77662e-51	2	Ndufc2
Ctsh1	2.98676e-55	0.388414	0.957	0.729	7.14284e-51	2	Ctsh
Gm15056	3.08806e-55	0.578152	0.273	0.06	7.38511e-51	2	Gm15056
Exoc3l4	3.36325e-55	0.341634	0.313	0.088	8.04321e-51	2	Exoc3l4
Bola2	3.75437e-55	0.409719	0.793	0.482	8.97856e-51	2	Bola2
Aoah1	5.07138e-55	0.334715	0.464	0.175	1.21282e-50	2	Aoah
Atp5l	6.14183e-55	0.315276	0.966	0.75	1.46882e-50	2	Atp5l
Romo11	8.63098e-55	0.374526	0.816	0.504	2.0641e-50	2	Romo1
Bcl2a1a1	1.88642e-54	0.416615	0.751	0.441	4.51136e-50	2	Bcl2a1a
Slc31a21	2.04733e-54	0.361991	0.579	0.263	4.89619e-50	2	Slc31a2
Ddt	1.25827e-53	0.356883	0.436	0.159	3.00916e-49	2	Ddt
Dram11	4.10717e-53	0.261205	0.627	0.308	9.82229e-49	2	Dram1
Fpr21	4.19976e-53	0.451137	0.72	0.404	1.00437e-48	2	Fpr2
Insl6	4.54856e-53	0.322634	0.278	0.064	1.08779e-48	2	Insl6
Emp3	1.84231e-52	0.419402	0.929	0.725	4.40589e-48	2	Emp3
Ifi2061	3.16029e-52	0.392704	0.461	0.188	7.55784e-48	2	Ifi206
Sdhb1	3.86948e-52	0.42698	0.79	0.486	9.25386e-48	2	Sdhb
Uqcrb	4.32951e-52	0.337594	0.823	0.521	1.0354e-47	2	Uqcrb
Ifi301	6.83311e-52	0.407781	0.859	0.569	1.63414e-47	2	Ifi30
Uqcc2	1.23281e-51	0.409678	0.639	0.337	2.94828e-47	2	Uqcc2
Vps291	1.57315e-51	0.371481	0.713	0.396	3.76218e-47	2	Vps29
Gmfg	5.29458e-51	0.410192	0.828	0.535	1.2662e-46	2	Gmfg
Slfn2	8.75815e-51	0.33973	0.828	0.535	2.09451e-46	2	Slfn2
Pomp	1.19159e-50	0.378864	0.9	0.638	2.84968e-46	2	Pomp
Ndufa3	1.46303e-50	0.307223	0.939	0.712	3.49883e-46	2	Ndufa3
Ppia	1.53114e-50	0.299937	0.985	0.843	3.66173e-46	2	Ppia
Prelid11	3.21429e-50	0.374218	0.846	0.554	7.68697e-46	2	Prelid1
Npc21	4.3685e-50	0.330768	0.971	0.764	1.04473e-45	2	Npc2
Tomm7	6.50877e-50	0.329262	0.84	0.555	1.55657e-45	2	Tomm7
Gpnmb1	6.55623e-50	0.38072	0.521	0.226	1.56792e-45	2	Gpnmb
Hspe1	8.32718e-50	0.394598	0.73	0.437	1.99145e-45	2	Hspe1
Ndufb4	1.13908e-49	0.31171	0.739	0.435	2.7241e-45	2	Ndufb4
Cmtm71	1.3582e-49	0.335146	0.756	0.449	3.24815e-45	2	Cmtm7
Ms4a6c1	1.48069e-49	0.314747	0.767	0.463	3.54106e-45	2	Ms4a6c
Atp5mpl	1.48525e-49	0.388003	0.846	0.587	3.55197e-45	2	Atp5mpl
Atp5e1	1.615e-49	0.286455	0.975	0.772	3.86228e-45	2	Atp5e
Gpx41	4.06317e-49	0.415968	0.862	0.597	9.71706e-45	2	Gpx4
H2-Oa	4.37158e-49	0.379208	0.358	0.113	1.04546e-44	2	H2-Oa
Tgfbi1	8.35281e-49	0.354767	0.923	0.674	1.99757e-44	2	Tgfbi
Tbca	9.37522e-49	0.323055	0.754	0.452	2.24208e-44	2	Tbca
Xaf11	1.08537e-48	0.434222	0.57	0.278	2.59567e-44	2	Xaf1
Psma7	1.50761e-48	0.363198	0.928	0.688	3.60545e-44	2	Psma7
Lamtor51	1.6337e-48	0.375412	0.734	0.428	3.907e-44	2	Lamtor5
Tma7	4.38636e-48	0.38743	0.897	0.656	1.049e-43	2	Tma7
Psma51	5.56828e-48	0.313393	0.736	0.431	1.33165e-43	2	Psma5
Sap18	1.19568e-47	0.269904	0.7	0.395	2.85946e-43	2	Sap18
Mrps18c	1.51897e-47	0.403877	0.622	0.325	3.63261e-43	2	Mrps18c
Bst11	1.522e-47	0.309144	0.656	0.352	3.63987e-43	2	Bst1
0610012G03Rik1	2.3055e-47	0.449007	0.605	0.312	5.51359e-43	2	0610012G03Rik
Dynlrb1	3.27179e-47	0.402944	0.759	0.466	7.8245e-43	2	Dynlrb1
Psma21	4.78841e-47	0.33964	0.803	0.511	1.14515e-42	2	Psma2
Eif4ebp1	5.29437e-47	0.486917	0.682	0.403	1.26615e-42	2	Eif4ebp1
Atp5j2	6.43084e-47	0.396914	0.863	0.626	1.53794e-42	2	Atp5j2
1810022K09Rik	7.92828e-47	0.278746	0.684	0.386	1.89605e-42	2	1810022K09Rik
Cox6b11	1.96481e-46	0.336254	0.942	0.731	4.69884e-42	2	Cox6b1
Mrpl52	2.01657e-46	0.363211	0.724	0.44	4.82263e-42	2	Mrpl52
Selenow	2.07438e-46	0.339473	0.829	0.544	4.96088e-42	2	Selenow
Ndufa13	3.14694e-46	0.411491	0.831	0.588	7.5259e-42	2	Ndufa13
Lrpap11	3.78709e-46	0.377395	0.588	0.294	9.05682e-42	2	Lrpap1
Ndufb2	4.01287e-46	0.388946	0.73	0.441	9.59677e-42	2	Ndufb2
Coa3	4.48812e-46	0.412667	0.564	0.276	1.07333e-41	2	Coa3
Abracl1	7.95215e-46	0.309742	0.75	0.453	1.90176e-41	2	Abracl
Spcs1	1.29613e-45	0.353209	0.734	0.439	3.0997e-41	2	Spcs1
Timm13	1.79036e-45	0.422408	0.722	0.437	4.28165e-41	2	Timm13
Sem1	2.37911e-45	0.267891	0.963	0.754	5.68963e-41	2	Sem1
Trmt112	2.77304e-45	0.387756	0.713	0.42	6.63172e-41	2	Trmt112
Ndufb9	2.99893e-45	0.426443	0.7	0.415	7.17193e-41	2	Ndufb9
Ssr4	5.43952e-45	0.404107	0.756	0.477	1.30086e-40	2	Ssr4
Ndufa12	5.63962e-45	0.415057	0.618	0.332	1.34872e-40	2	Ndufa12
Glrx1	5.701e-45	0.288605	0.578	0.287	1.36339e-40	2	Glrx
Ndufb8	6.67634e-45	0.427288	0.799	0.529	1.59665e-40	2	Ndufb8
Zmynd151	1.20576e-44	0.371982	0.372	0.129	2.88359e-40	2	Zmynd15
Tbcb1	1.34645e-44	0.33771	0.71	0.414	3.22003e-40	2	Tbcb
Rabac1	1.45145e-44	0.43994	0.773	0.503	3.47115e-40	2	Rabac1
1810058I24Rik	2.46268e-44	0.412328	0.607	0.328	5.88949e-40	2	1810058I24Rik
Timm10b	2.98129e-44	0.356684	0.779	0.502	7.12977e-40	2	Timm10b
Rpl24	4.31852e-44	0.335695	0.896	0.69	1.03277e-39	2	Rpl24
Nme2	7.08356e-44	0.312045	0.823	0.562	1.69403e-39	2	Nme2
Hp1	8.37966e-44	0.434193	0.519	0.241	2.004e-39	2	Hp
Ldha1	8.93772e-44	0.330091	0.863	0.598	2.13746e-39	2	Ldha
Bsg1	1.12738e-43	0.369037	0.793	0.513	2.69613e-39	2	Bsg
Rpl27a	1.21954e-43	0.275941	0.971	0.792	2.91653e-39	2	Rpl27a
Wfdc17	1.29755e-43	0.44168	0.745	0.456	3.10309e-39	2	Wfdc17
Fam162a	1.98855e-43	0.355388	0.419	0.168	4.75562e-39	2	Fam162a
Arpp19	2.06642e-43	0.322823	0.802	0.525	4.94183e-39	2	Arpp19
Stat11	3.17817e-43	0.284882	0.848	0.578	7.60059e-39	2	Stat1
Gna131	4.42639e-43	0.281236	0.622	0.333	1.05857e-38	2	Gna13
Tarm1	4.79015e-43	0.250786	0.235	0.054	1.14556e-38	2	Tarm1
[truncated: 2,732 more rows]

## Sheet: 0
	p_val	avg_log2FC	pct.1	pct.2	p_val_adj	cluster	gene
Ace	0	1.30101	0.792	0.069	0	0	Ace
Nr4a1	5.31614634925181e-321	1.19569	0.813	0.195	1.27135639942357e-316	0	Nr4a1
Ceacam1	2.92872e-289	0.913886	0.685	0.092	7.00402e-285	0	Ceacam1
Pou2f2	9.76484e-288	0.964055	0.758	0.165	2.33526e-283	0	Pou2f2
Pglyrp1	8.89043e-271	1.24614	0.559	0.046	2.12615e-266	0	Pglyrp1
Adgre5	2.49736e-253	1.09931	0.834	0.288	5.97244e-249	0	Adgre5
Adgre4	1.35913e-249	0.697871	0.555	0.053	3.25035e-245	0	Adgre4
S1pr5	9.02981e-213	0.619378	0.403	0.016	2.15948e-208	0	S1pr5
Hes1	3.36836e-197	0.478024	0.476	0.048	8.05542e-193	0	Hes1
Cd300e	2.26745e-196	0.652036	0.372	0.017	5.4226e-192	0	Cd300e
Spn	1.95735e-191	0.704115	0.585	0.12	4.68099e-187	0	Spn
Itgal	3.34936e-188	0.873764	0.8	0.493	8.01e-184	0	Itgal
Eno3	1.06859e-176	0.85136	0.433	0.056	2.55554e-172	0	Eno3
Gngt2	5.04106e-160	0.713345	0.851	0.65	1.20557e-155	0	Gngt2
Klf2	4.07967e-149	0.796197	0.647	0.222	9.75654e-145	0	Klf2
Stap1	3.52185e-145	0.573301	0.431	0.083	8.4225e-141	0	Stap1
Grk3	1.90473e-143	0.701101	0.617	0.212	4.55516e-139	0	Grk3
Cst3	6.85938e-139	0.482456	0.987	0.92	1.64042e-134	0	Cst3
Plac8	2.54899e-131	0.765315	0.847	0.391	6.09591e-127	0	Plac8
Ifitm6	4.65079e-131	0.72879	0.589	0.157	1.11224e-126	0	Ifitm6
Cd300ld	1.51257e-130	0.669989	0.54	0.155	3.61731e-126	0	Cd300ld
Coro1a	7.39606e-128	0.68216	0.899	0.666	1.76877e-123	0	Coro1a
Csf1r	5.52101e-127	0.702667	0.851	0.651	1.32035e-122	0	Csf1r
Sik1	1.04212e-122	0.3698	0.603	0.204	2.49222e-118	0	Sik1
Stk10	3.76219e-121	0.684421	0.615	0.251	8.99729e-117	0	Stk10
Fam49a	6.26013e-121	0.67522	0.586	0.239	1.49711e-116	0	Fam49a
Slc12a2	1.81487e-118	0.405473	0.28	0.027	4.34027e-114	0	Slc12a2
Ifitm3	2.26074e-118	0.637362	0.953	0.626	5.40656e-114	0	Ifitm3
Lst1	1.97785e-107	0.660964	0.837	0.563	4.73002e-103	0	Lst1
Krt80	2.37463e-106	0.454164	0.401	0.09	5.67893e-102	0	Krt80
Foxn3	1.57034e-103	0.624666	0.712	0.483	3.75546e-99	0	Foxn3
Gpx1	1.10685e-102	0.382794	0.957	0.893	2.64703e-98	0	Gpx1
Clec4a1	2.59516e-101	0.576771	0.591	0.243	6.20633e-97	0	Clec4a1
Tln1	1.93898e-100	0.614896	0.819	0.624	4.63707e-96	0	Tln1
Fyb	5.14286e-99	0.632376	0.782	0.504	1.22991e-94	0	Fyb
Napsa	2.06795e-98	0.719986	0.684	0.364	4.9455e-94	0	Napsa
Ear2	8.83881e-96	0.402028	0.678	0.327	2.1138e-91	0	Ear2
Bcl2	1.60805e-94	0.444825	0.331	0.073	3.84564e-90	0	Bcl2
Ptprc	2.13167e-94	0.526397	0.912	0.789	5.0979e-90	0	Ptprc
Dusp16	6.65267e-93	0.469042	0.362	0.1	1.59099e-88	0	Dusp16
Nadk	7.53884e-93	0.642405	0.689	0.458	1.80291e-88	0	Nadk
Myo1g	7.53967e-93	0.676128	0.652	0.361	1.80311e-88	0	Myo1g
Cd300a	1.751e-91	0.636911	0.636	0.316	4.18752e-87	0	Cd300a
Hfe	3.4265e-91	0.581425	0.396	0.114	8.19447e-87	0	Hfe
Rap1gap2	1.04349e-90	0.402167	0.34	0.077	2.4955e-86	0	Rap1gap2
Itga4	1.47237e-89	0.589892	0.657	0.385	3.52118e-85	0	Itga4
Dusp1	7.22149e-87	0.60983	0.836	0.654	1.72702e-82	0	Dusp1
Ssh2	1.82826e-86	0.550977	0.558	0.264	4.37229e-82	0	Ssh2
Hpgd	6.62365e-83	0.296013	0.285	0.046	1.58405e-78	0	Hpgd
Clec4a3	9.74553e-83	0.588399	0.72	0.442	2.33064e-78	0	Clec4a3
Serpinb10	9.92239e-82	0.402484	0.302	0.054	2.37294e-77	0	Serpinb10
Ifngr1	6.66003e-81	0.602415	0.685	0.453	1.59275e-76	0	Ifngr1
Cytip	1.27088e-80	0.589375	0.673	0.359	3.03931e-76	0	Cytip
Cx3cr1	5.32023e-79	0.444041	0.442	0.143	1.27233e-74	0	Cx3cr1
Prkcd	1.05601e-76	0.535178	0.717	0.593	2.52544e-72	0	Prkcd
Sat1	5.09212e-76	0.501989	0.828	0.721	1.21778e-71	0	Sat1
Slc44a2	7.86556e-76	0.498658	0.456	0.18	1.88105e-71	0	Slc44a2
Treml4	4.49522e-74	0.330119	0.215	0.025	1.07503e-69	0	Treml4
Tmcc1	5.15732e-73	0.407351	0.596	0.628	1.23337e-68	0	Tmcc1
Cyfip2	5.17439e-73	0.414176	0.372	0.14	1.23745e-68	0	Cyfip2
Dusp2	1.81582e-72	0.461221	0.335	0.084	4.34255e-68	0	Dusp2
Cd36	3.399e-72	0.453314	0.534	0.217	8.12871e-68	0	Cd36
Ifitm2	3.12288e-71	0.571412	0.799	0.545	7.46837e-67	0	Ifitm2
Tnfrsf1b	6.50602e-71	0.548486	0.706	0.54	1.55591e-66	0	Tnfrsf1b
Cebpb	1.05165e-70	0.440038	0.904	0.818	2.51503e-66	0	Cebpb
Bcl6	7.58203e-69	0.329272	0.376	0.14	1.81324e-64	0	Bcl6
Ptprj	1.09995e-68	0.452891	0.538	0.296	2.63052e-64	0	Ptprj
Nfkbiz	3.78431e-68	0.488808	0.442	0.233	9.05017e-64	0	Nfkbiz
Fmnl1	6.25639e-67	0.492111	0.567	0.326	1.49622e-62	0	Fmnl1
Rasa3	8.7006e-67	0.424562	0.371	0.135	2.08075e-62	0	Rasa3
Nxpe4	1.13976e-66	0.262629	0.255	0.052	2.72574e-62	0	Nxpe4
Cbfa2t3	1.49755e-66	0.506245	0.452	0.176	3.58138e-62	0	Cbfa2t3
Mef2c	1.29779e-64	0.343373	0.304	0.087	3.10367e-60	0	Mef2c
Arhgef10l	9.55888e-64	0.328753	0.283	0.081	2.28601e-59	0	Arhgef10l
Gm19951	1.54235e-63	0.364892	0.238	0.044	3.68853e-59	0	Gm19951
Fgr	1.80825e-63	0.524637	0.675	0.488	4.32443e-59	0	Fgr
Cd244a	2.92335e-63	0.342232	0.32	0.089	6.99118e-59	0	Cd244a
Atp1a1	1.37314e-62	0.477033	0.592	0.421	3.28386e-58	0	Atp1a1
Cyp4f18	3.02362e-62	0.538718	0.534	0.39	7.23099e-58	0	Cyp4f18
Srgn	4.05118e-62	0.494348	0.813	0.632	9.6884e-58	0	Srgn
Ltb	1.79193e-61	0.411503	0.217	0.035	4.2854e-57	0	Ltb
Rras	2.61398e-61	0.520866	0.461	0.28	6.25134e-57	0	Rras
Rps27	4.15068e-61	0.308358	0.969	0.908	9.92634e-57	0	Rps27
Il17ra	8.03561e-60	0.497762	0.62	0.369	1.92172e-55	0	Il17ra
Samsn1	4.38031e-59	0.411847	0.518	0.266	1.04755e-54	0	Samsn1
Ldlrad3	4.80068e-58	0.260985	0.259	0.066	1.14808e-53	0	Ldlrad3
Zfp36	6.86423e-58	0.487283	0.796	0.633	1.64158e-53	0	Zfp36
Rap1a	1.03236e-57	0.430069	0.582	0.439	2.4689e-53	0	Rap1a
Rap1b	2.26667e-57	0.450346	0.753	0.64	5.42075e-53	0	Rap1b
Msn	1.55308e-56	0.420644	0.769	0.685	3.71419e-52	0	Msn
Sirpb1a	2.87516e-56	0.354482	0.361	0.216	6.87594e-52	0	Sirpb1a
Gsr	6.9822e-56	0.458341	0.638	0.458	1.66979e-51	0	Gsr
Arhgef1	8.76085e-56	0.446079	0.576	0.4	2.09516e-51	0	Arhgef1
Apoe	6.23467e-55	0.634925	0.692	0.415	1.49102e-50	0	Apoe
Nfam1	3.84253e-54	0.500685	0.628	0.466	9.18941e-50	0	Nfam1
Rasgrp2	2.71135e-51	0.424613	0.285	0.084	6.4842e-47	0	Rasgrp2
Lsp1	5.80596e-51	0.430875	0.842	0.585	1.38849e-46	0	Lsp1
Fcgr4	1.35228e-50	0.4991	0.563	0.376	3.23398e-46	0	Fcgr4
Zfyve9	2.26005e-50	0.279838	0.238	0.068	5.40491e-46	0	Zfyve9
Lyn	3.09847e-50	0.448034	0.679	0.534	7.40998e-46	0	Lyn
Flna	8.62204e-49	0.458093	0.828	0.652	2.06196e-44	0	Flna
Ly6e	2.18684e-46	0.341465	0.962	0.851	5.22982e-42	0	Ly6e
Stk24	1.38641e-44	0.357856	0.405	0.27	3.31561e-40	0	Stk24
Mbp	2.36493e-44	0.401142	0.381	0.203	5.65573e-40	0	Mbp
Plagl2	3.1501e-43	0.307838	0.343	0.169	7.53346e-39	0	Plagl2
Map3k14	1.34378e-42	0.346842	0.282	0.102	3.21364e-38	0	Map3k14
Kdm6b	1.65733e-42	0.414672	0.657	0.457	3.96351e-38	0	Kdm6b
Sorl1	2.06716e-42	0.382265	0.445	0.259	4.94362e-38	0	Sorl1
Adssl1	3.20207e-42	0.4283	0.411	0.229	7.65776e-38	0	Adssl1
Ddx5	3.81776e-42	0.34351	0.71	0.679	9.13017e-38	0	Ddx5
Klf4	4.13068e-42	0.414762	0.637	0.456	9.87852e-38	0	Klf4
Nfkb1	7.25205e-42	0.333893	0.47	0.428	1.73433e-37	0	Nfkb1
Ccdc88c	7.33142e-42	0.318131	0.29	0.105	1.75331e-37	0	Ccdc88c
Gm15987	1.97871e-41	0.312822	0.268	0.087	4.73209e-37	0	Gm15987
Mir142hg	2.65494e-41	0.272881	0.457	0.337	6.3493e-37	0	Mir142hg
Ptpre	1.63898e-40	0.383741	0.536	0.459	3.91963e-36	0	Ptpre
Prkcb	2.08074e-40	0.263856	0.324	0.138	4.97609e-36	0	Prkcb
Lyl1	4.81468e-40	0.372846	0.335	0.15	1.15143e-35	0	Lyl1
Prr13	5.56661e-40	0.310825	0.722	0.71	1.33126e-35	0	Prr13
Plbd1	7.35901e-40	0.437636	0.624	0.395	1.75991e-35	0	Plbd1
Gpr141	1.09834e-39	0.354565	0.47	0.303	2.62668e-35	0	Gpr141
Stk38	1.73905e-39	0.367074	0.446	0.345	4.15894e-35	0	Stk38
S100a4	2.74575e-39	0.327829	0.511	0.267	6.56646e-35	0	S100a4
Rnase6	3.68059e-39	0.422307	0.434	0.22	8.80214e-35	0	Rnase6
Tlr13	3.98641e-39	0.342678	0.297	0.147	9.5335e-35	0	Tlr13
Tmc6	2.24052e-38	0.307922	0.29	0.118	5.35821e-34	0	Tmc6
Pdcd4	3.08614e-38	0.338129	0.471	0.29	7.3805e-34	0	Pdcd4
Metrnl	1.04623e-37	0.446226	0.543	0.338	2.50207e-33	0	Metrnl
Ier2	1.77259e-37	0.444311	0.603	0.438	4.23914e-33	0	Ier2
Gm9733	6.08733e-37	0.360364	0.313	0.119	1.45578e-32	0	Gm9733
Zfand5	7.5303e-37	0.358854	0.513	0.399	1.80087e-32	0	Zfand5
Xdh	9.16308e-37	0.343002	0.322	0.204	2.19135e-32	0	Xdh
Smc6	9.76297e-37	0.33048	0.432	0.341	2.33481e-32	0	Smc6
Ankrd44	1.05901e-36	0.34145	0.396	0.28	2.53262e-32	0	Ankrd44
Spata13	1.51052e-36	0.417328	0.389	0.221	3.61242e-32	0	Spata13
Herc4	3.9201e-36	0.302888	0.363	0.21	9.37492e-32	0	Herc4
Dleu2	4.67792e-36	0.293084	0.606	0.439	1.11872e-31	0	Dleu2
Cdk2ap2	7.06366e-36	0.303303	0.573	0.534	1.68928e-31	0	Cdk2ap2
Btg2	7.48e-36	0.434646	0.646	0.462	1.78884e-31	0	Btg2
Ptk2b	1.78268e-35	0.367168	0.492	0.384	4.26328e-31	0	Ptk2b
6430548M08Rik	5.02784e-35	0.266638	0.228	0.083	1.20241e-30	0	6430548M08Rik
Ighm	2.49891e-34	0.3299	0.283	0.112	5.97614e-30	0	Ighm
Limd2	3.07266e-34	0.40491	0.605	0.464	7.34826e-30	0	Limd2
Mef2a	5.60981e-34	0.317989	0.452	0.363	1.34159e-29	0	Mef2a
Il6ra	5.94309e-34	0.34039	0.487	0.308	1.42129e-29	0	Il6ra
Arap1	2.20089e-33	0.324925	0.377	0.298	5.26342e-29	0	Arap1
Cnn2	3.95935e-33	0.34788	0.45	0.245	9.46879e-29	0	Cnn2
Rgs2	8.16824e-33	0.389342	0.61	0.423	1.95344e-28	0	Rgs2
Susd3	1.37858e-32	0.406424	0.318	0.143	3.29687e-28	0	Susd3
Akna	1.68543e-32	0.29862	0.34	0.19	4.03071e-28	0	Akna
Adrb2	2.91891e-32	0.297829	0.325	0.154	6.98057e-28	0	Adrb2
Pip4k2a	3.72495e-32	0.348207	0.488	0.322	8.90821e-28	0	Pip4k2a
Lair1	5.1427e-32	0.316666	0.408	0.349	1.22988e-27	0	Lair1
Ms4a4a	9.02099e-32	0.320443	0.243	0.095	2.15737e-27	0	Ms4a4a
Ccnd3	2.72918e-31	0.401455	0.368	0.232	6.52682e-27	0	Ccnd3
Myo1f	3.44192e-31	0.336573	0.599	0.541	8.23136e-27	0	Myo1f
Stk17b	4.47549e-31	0.35171	0.468	0.312	1.07031e-26	0	Stk17b
Spi1	5.05853e-31	0.301521	0.815	0.756	1.20975e-26	0	Spi1
Sema4d	5.75746e-31	0.337747	0.508	0.368	1.3769e-26	0	Sema4d
Klf3	8.40549e-31	0.338483	0.42	0.305	2.01017e-26	0	Klf3
Samhd1	1.00773e-30	0.319755	0.8	0.737	2.40999e-26	0	Samhd1
Dock2	1.00986e-30	0.342502	0.516	0.426	2.41508e-26	0	Dock2
Tab2	2.32888e-30	0.281933	0.422	0.293	5.56951e-26	0	Tab2
Fam107b	7.10685e-30	0.292037	0.32	0.179	1.6996e-25	0	Fam107b
Rassf5	7.97292e-30	0.285697	0.397	0.23	1.90672e-25	0	Rassf5
Nabp1	1.12464e-29	0.275713	0.364	0.244	2.68958e-25	0	Nabp1
Kras	1.29382e-29	0.296823	0.331	0.206	3.09418e-25	0	Kras
Cdkn1b	1.7153e-29	0.304487	0.673	0.513	4.10214e-25	0	Cdkn1b
Gm2a	5.86124e-29	0.298426	0.954	0.879	1.40172e-24	0	Gm2a
Hck	6.45944e-29	0.344594	0.694	0.61	1.54478e-24	0	Hck
Itgam	8.47903e-29	0.264794	0.366	0.276	2.02776e-24	0	Itgam
Serinc3	1.63025e-28	0.273133	0.679	0.608	3.89875e-24	0	Serinc3
Nrros	2.34446e-28	0.272133	0.418	0.408	5.60678e-24	0	Nrros
Il10ra	2.41248e-28	0.335145	0.385	0.276	5.76945e-24	0	Il10ra
Dusp6	3.81959e-28	0.28001	0.432	0.301	9.13455e-24	0	Dusp6
Tsc22d3	4.12326e-28	0.363219	0.425	0.292	9.86078e-24	0	Tsc22d3
Abi3	1.34197e-27	0.270774	0.316	0.187	3.20931e-23	0	Abi3
Pde4b	4.81742e-27	0.277099	0.464	0.432	1.15208e-22	0	Pde4b
Ikzf1	8.19856e-27	0.281327	0.411	0.281	1.96069e-22	0	Ikzf1
Bin2	1.31604e-26	0.357601	0.498	0.366	3.14731e-22	0	Bin2
Ptpro	2.10362e-26	0.27195	0.329	0.253	5.0308e-22	0	Ptpro
Tspan13	2.15155e-26	0.340861	0.329	0.185	5.14543e-22	0	Tspan13
Agpat4	2.85048e-26	0.291292	0.29	0.207	6.81692e-22	0	Agpat4
Marcks	2.93821e-26	0.311672	0.636	0.468	7.02673e-22	0	Marcks
Ppp2r5a	3.94917e-26	0.332773	0.522	0.434	9.44444e-22	0	Ppp2r5a
Rel	6.24907e-26	0.289237	0.362	0.247	1.49447e-21	0	Rel
Smpdl3a	8.38506e-26	0.349465	0.545	0.418	2.00529e-21	0	Smpdl3a
Plcg2	1.15552e-25	0.2854	0.377	0.3	2.76343e-21	0	Plcg2
Filip1l	1.60269e-25	0.293852	0.507	0.407	3.83282e-21	0	Filip1l
Irf5	1.80761e-25	0.324167	0.507	0.418	4.32289e-21	0	Irf5
Ikbkb	2.20725e-25	0.302467	0.492	0.426	5.27865e-21	0	Ikbkb
Themis2	4.29239e-25	0.302586	0.507	0.406	1.02653e-20	0	Themis2
Scarb1	5.66919e-25	0.283128	0.298	0.192	1.35579e-20	0	Scarb1
Ywhaz	7.72312e-25	0.260867	0.671	0.665	1.84698e-20	0	Ywhaz
Itgb2	1.94997e-24	0.274029	0.8	0.771	4.66336e-20	0	Itgb2
Grk2	2.40547e-24	0.31378	0.576	0.499	5.75267e-20	0	Grk2
Adcy7	6.08489e-24	0.279155	0.381	0.26	1.4552e-19	0	Adcy7
Tnfrsf1a	6.75747e-24	0.262924	0.464	0.444	1.61605e-19	0	Tnfrsf1a
Pag1	8.26595e-24	0.264819	0.361	0.249	1.9768e-19	0	Pag1
Slc11a1	9.12938e-24	0.318937	0.473	0.325	2.18329e-19	0	Slc11a1
Hip1	2.75063e-23	0.285869	0.349	0.23	6.57814e-19	0	Hip1
Ncf2	4.22174e-23	0.313035	0.609	0.535	1.00963e-18	0	Ncf2
Klf13	4.79341e-23	0.296066	0.817	0.742	1.14635e-18	0	Klf13
Apbb1ip	6.33491e-23	0.293617	0.559	0.45	1.51499e-18	0	Apbb1ip
Pilrb2	8.67157e-22	0.303646	0.348	0.236	2.07381e-17	0	Pilrb2
Ttc7	2.86033e-21	0.261405	0.345	0.269	6.84047e-17	0	Ttc7
Ebi3	3.81023e-21	0.288087	0.254	0.172	9.11217e-17	0	Ebi3
Emilin2	3.83042e-21	0.308569	0.378	0.252	9.16044e-17	0	Emilin2
Rbpms	4.54723e-21	0.279637	0.369	0.285	1.08747e-16	0	Rbpms
Cyp4f16	5.98968e-21	0.273943	0.373	0.24	1.43243e-16	0	Cyp4f16
Csk	7.22251e-21	0.275681	0.414	0.348	1.72726e-16	0	Csk
Nedd9	9.30182e-21	0.270813	0.386	0.264	2.22453e-16	0	Nedd9
Ms4a6b	9.33197e-21	0.326892	0.492	0.364	2.23174e-16	0	Ms4a6b
Smpdl3b	3.27894e-20	0.29546	0.41	0.316	7.84158e-16	0	Smpdl3b
Rac2	7.40812e-20	0.278251	0.553	0.499	1.77165e-15	0	Rac2
Dok3	2.14509e-19	0.312666	0.434	0.34	5.12997e-15	0	Dok3
Pilrb1	1.56235e-18	0.2729	0.339	0.23	3.73636e-14	0	Pilrb1
Ccm2	6.35722e-18	0.251278	0.357	0.249	1.52033e-13	0	Ccm2
Zfp710	6.24113e-17	0.263077	0.403	0.321	1.49257e-12	0	Zfp710
Plxnb2	6.9478e-17	0.261157	0.368	0.288	1.66157e-12	0	Plxnb2
Arhgap45	9.37265e-17	0.272568	0.46	0.375	2.24147e-12	0	Arhgap45

## Sheet: 1
	p_val	avg_log2FC	pct.1	pct.2	p_val_adj	cluster	gene
Cxcl16	1.16826e-297	1.1773	0.983	0.37	2.7939e-293	1	Cxcl16
Ass1	1.4998e-286	1.05356	0.911	0.266	3.58676e-282	1	Ass1
Mmp14	4.69668e-280	0.851426	0.896	0.211	1.12321e-275	1	Mmp14
Slamf8	3.88461e-277	1.05682	0.952	0.307	9.29005e-273	1	Slamf8
Lgals3bp	9.53391e-268	1.07879	0.97	0.46	2.28003e-263	1	Lgals3bp
Ly6a	1.27268e-255	1.17621	0.973	0.374	3.04362e-251	1	Ly6a
Il2rg	2.62724e-251	0.999638	0.958	0.426	6.28303e-247	1	Il2rg
Il18bp	1.76662e-249	1.03754	0.911	0.259	4.22487e-245	1	Il18bp
H2-T23	2.41601e-248	0.922281	0.992	0.512	5.77789e-244	1	H2-T23
Calhm6	2.93371e-247	1.0691	0.95	0.36	7.01598e-243	1	Calhm6
Socs1	1.21217e-241	0.956683	0.842	0.222	2.8989e-237	1	Socs1
Slamf7	1.00087e-237	0.835394	0.878	0.233	2.39359e-233	1	Slamf7
Cxcl9	5.00973e-229	0.791291	0.941	0.307	1.19808e-224	1	Cxcl9
Fgl2	2.48927e-222	0.824582	0.886	0.306	5.95309e-218	1	Fgl2
Atp6v0c	1.27509e-219	0.728855	0.992	0.474	3.04937e-215	1	Atp6v0c
H2-Q6	9.76871e-216	0.918062	0.952	0.379	2.33619e-211	1	H2-Q6
H2-Q7	1.69708e-214	0.936752	0.986	0.479	4.05858e-210	1	H2-Q7
Ctsz	9.94382e-213	0.743121	1	0.804	2.37807e-208	1	Ctsz
Grina	1.13878e-212	1.01367	0.917	0.463	2.72339e-208	1	Grina
H2-Eb1	7.96467e-211	0.912744	0.998	0.61	1.90475e-206	1	H2-Eb1
Iigp1	3.55732e-210	0.752027	0.848	0.243	8.50734e-206	1	Iigp1
H2-K1	4.40741e-210	0.651403	1	0.924	1.05403e-205	1	H2-K1
Ninj1	5.6258e-210	0.998036	0.904	0.325	1.34541e-205	1	Ninj1
Gbp4	5.56483e-207	0.521307	0.815	0.206	1.33083e-202	1	Gbp4
Hk3	2.35907e-205	0.586426	0.839	0.23	5.64171e-201	1	Hk3
Igtp	3.35336e-205	0.786289	0.869	0.277	8.01957e-201	1	Igtp
Pla2g7	2.95639e-204	0.960499	0.883	0.375	7.07021e-200	1	Pla2g7
C1qb	3.11235e-203	1.31162	0.764	0.211	7.44318e-199	1	C1qb
H2-Ab1	1.30103e-201	0.832153	1	0.735	3.1114e-197	1	H2-Ab1
Lpcat2	1.79145e-201	0.812415	0.821	0.265	4.28425e-197	1	Lpcat2
Gbp2	2.42132e-201	0.809638	0.979	0.442	5.79058e-197	1	Gbp2
H2-Q4	2.07571e-200	0.320384	0.91	0.309	4.96405e-196	1	H2-Q4
Cd40	2.64752e-198	0.797366	0.806	0.211	6.33155e-194	1	Cd40
Cfb	1.63488e-196	0.735798	0.956	0.384	3.90981e-192	1	Cfb
Aldoa	3.32304e-196	0.831691	0.986	0.675	7.94705e-192	1	Aldoa
Batf2	1.35371e-195	0.780066	0.753	0.177	3.23741e-191	1	Batf2
C1qc	2.72407e-194	1.25223	0.744	0.186	6.51461e-190	1	C1qc
H2-Aa	5.58595e-194	0.815752	0.998	0.689	1.33588e-189	1	H2-Aa
Oasl2	1.73411e-192	0.64521	0.872	0.283	4.14714e-188	1	Oasl2
Ms4a6d	6.66046e-192	0.850692	0.92	0.389	1.59285e-187	1	Ms4a6d
Gbp6	2.09628e-189	0.402866	0.671	0.123	5.01325e-185	1	Gbp6
Acp2	2.71666e-189	0.62082	0.812	0.236	6.49689e-185	1	Acp2
Gbp3	6.4626e-189	0.567323	0.836	0.254	1.54553e-184	1	Gbp3
Cd74	9.54724e-189	0.743219	0.998	0.818	2.28322e-184	1	Cd74
Acod1	2.17711e-188	0.797403	0.789	0.212	5.20655e-184	1	Acod1
Pgam1	7.99447e-188	0.521543	0.782	0.25	1.91188e-183	1	Pgam1
Serpina3g	4.83796e-186	0.72632	0.797	0.22	1.157e-181	1	Serpina3g
Tap1	5.27737e-185	0.729396	0.967	0.442	1.26208e-180	1	Tap1
Ccl5	8.56566e-184	0.854029	0.898	0.324	2.04848e-179	1	Ccl5
Ptafr	8.98965e-182	0.497246	0.958	0.422	2.14988e-177	1	Ptafr
Aif1	1.86692e-181	0.611775	0.926	0.369	4.46474e-177	1	Aif1
Gapdh	5.19645e-179	0.688837	1	0.758	1.24273e-174	1	Gapdh
C1qa	1.79837e-178	1.21886	0.686	0.163	4.30079e-174	1	C1qa
Irgm1	1.80309e-177	0.328458	0.805	0.235	4.31209e-173	1	Irgm1
Anpep	3.00788e-177	0.339125	0.671	0.143	7.19335e-173	1	Anpep
Gm4951	6.73329e-177	0.616765	0.738	0.185	1.61027e-172	1	Gm4951
H2-DMb1	1.77305e-176	0.777423	0.979	0.508	4.24026e-172	1	H2-DMb1
Socs3	1.03117e-175	0.601519	0.75	0.2	2.46605e-171	1	Socs3
Sod2	5.36759e-175	0.902973	0.961	0.536	1.28366e-170	1	Sod2
Nampt	2.86969e-174	0.618346	0.917	0.383	6.86287e-170	1	Nampt
Rtp4	1.68756e-172	0.706108	0.791	0.235	4.0358e-168	1	Rtp4
Ctsb	8.87005e-172	0.682906	0.998	0.847	2.12127e-167	1	Ctsb
H2-D1	2.61875e-171	0.515995	1	0.961	6.26275e-167	1	H2-D1
Irf7	2.7959e-169	0.70964	0.859	0.306	6.6864e-165	1	Irf7
Lilrb4a	1.57901e-167	0.321076	0.8	0.245	3.7762e-163	1	Lilrb4a
Aoah	1.67545e-167	0.470919	0.666	0.143	4.00684e-163	1	Aoah
Gbp7	1.74544e-167	0.585195	0.857	0.311	4.17422e-163	1	Gbp7
Gdap10	2.1531e-167	0.494094	0.783	0.23	5.14913e-163	1	Gdap10
H2-Q5	4.9647e-167	0.547547	0.726	0.185	1.18731e-162	1	H2-Q5
Slc31a1	1.61216e-166	0.554849	0.75	0.212	3.85547e-162	1	Slc31a1
Acsl1	7.74353e-164	0.671029	0.802	0.265	1.85186e-159	1	Acsl1
Isg15	1.01304e-163	0.387562	0.805	0.279	2.42269e-159	1	Isg15
Eno1	3.46821e-163	0.778306	0.967	0.573	8.29421e-159	1	Eno1
Ifnar2	2.59858e-162	0.732024	0.889	0.377	6.21451e-158	1	Ifnar2
Ifi211	1.2113e-160	0.434557	0.85	0.307	2.89682e-156	1	Ifi211
Rasa4	5.10561e-160	0.485733	0.803	0.259	1.22101e-155	1	Rasa4
P2rx4	1.22534e-159	0.650458	0.842	0.311	2.93039e-155	1	P2rx4
Ldha	1.39295e-159	0.785211	0.961	0.582	3.33123e-155	1	Ldha
Zbp1	6.65421e-159	0.614519	0.913	0.382	1.59136e-154	1	Zbp1
Rab20	1.33427e-158	0.667043	0.618	0.13	3.19091e-154	1	Rab20
Procr	6.72993e-158	0.634962	0.665	0.156	1.60946e-153	1	Procr
AB124611	8.60571e-158	0.676167	0.829	0.293	2.05805e-153	1	AB124611
Cnn3	2.61288e-156	0.630275	0.592	0.127	6.24869e-152	1	Cnn3
Pla2g16	3.35078e-156	0.559825	0.809	0.27	8.01338e-152	1	Pla2g16
Hif1a	4.82525e-156	0.534989	0.814	0.29	1.15396e-151	1	Hif1a
Ctsc	1.9317e-154	0.7205	0.985	0.701	4.61967e-150	1	Ctsc
C3	3.72749e-154	0.756582	0.961	0.512	8.9143e-150	1	C3
Sdc4	3.40929e-153	0.33257	0.752	0.27	8.15331e-149	1	Sdc4
Ms4a7	1.5365e-152	0.734598	0.665	0.161	3.67453e-148	1	Ms4a7
AW112010	1.60054e-151	0.713376	0.994	0.563	3.82769e-147	1	AW112010
Adap2	4.67936e-151	0.416035	0.705	0.192	1.11907e-146	1	Adap2
Ly6i	4.95167e-151	0.909181	0.928	0.47	1.18419e-146	1	Ly6i
Ctsh	1.10861e-150	0.683705	0.992	0.722	2.65123e-146	1	Ctsh
Irf1	2.01512e-150	0.67034	0.898	0.392	4.81916e-146	1	Irf1
Tap2	2.70134e-150	0.584064	0.865	0.352	6.46025e-146	1	Tap2
Bst2	3.26437e-150	0.616347	0.94	0.437	7.80673e-146	1	Bst2
Unc93b1	7.06006e-150	0.723191	0.958	0.57	1.68841e-145	1	Unc93b1
Ifi206	2.1064e-149	0.309041	0.638	0.16	5.03745e-145	1	Ifi206
Fcgr2b	2.19344e-149	0.769787	0.91	0.475	5.2456e-145	1	Fcgr2b
AA467197	4.90278e-149	0.430037	0.671	0.192	1.1725e-144	1	AA467197
Efhd2	5.79911e-149	0.692078	0.983	0.607	1.38686e-144	1	Efhd2
Zmynd15	9.55297e-149	0.505245	0.55	0.101	2.28459e-144	1	Zmynd15
Gbp8	1.29444e-148	0.345831	0.662	0.163	3.09566e-144	1	Gbp8
Ccrl2	3.42186e-148	0.698751	0.78	0.27	8.18338e-144	1	Ccrl2
Atp5b	6.98519e-148	0.725155	0.973	0.653	1.67051e-143	1	Atp5b
Gde1	7.84882e-148	0.727568	0.641	0.168	1.87705e-143	1	Gde1
Ccr5	1.73899e-147	0.284767	0.573	0.109	4.1588e-143	1	Ccr5
Il10rb	1.98069e-147	0.518909	0.723	0.22	4.73681e-143	1	Il10rb
Hexb	8.80279e-147	0.661364	0.705	0.214	2.10519e-142	1	Hexb
Slco3a1	2.07452e-146	0.43343	0.591	0.122	4.96122e-142	1	Slco3a1
Apobec3	2.15752e-146	0.565171	0.806	0.293	5.15971e-142	1	Apobec3
Crlf2	6.80857e-146	0.570296	0.872	0.372	1.62827e-141	1	Crlf2
Il21r	4.01845e-145	0.362067	0.549	0.098	9.61013e-141	1	Il21r
Scpep1	6.55236e-145	0.544481	0.785	0.281	1.567e-140	1	Scpep1
Slc31a2	8.53857e-144	0.629132	0.741	0.237	2.042e-139	1	Slc31a2
Stat1	1.90366e-143	0.570936	0.985	0.556	4.55261e-139	1	Stat1
Tgtp1	4.10227e-143	0.532327	0.665	0.175	9.81057e-139	1	Tgtp1
Rnf130	6.75158e-143	0.689212	0.919	0.503	1.61464e-138	1	Rnf130
Xaf1	3.04695e-142	0.396664	0.743	0.25	7.28678e-138	1	Xaf1
Clcn7	1.57525e-141	0.48796	0.872	0.362	3.7672e-137	1	Clcn7
Tgfbi	1.58279e-141	0.722235	0.973	0.666	3.78523e-137	1	Tgfbi
Slc11a11	1.58925e-141	0.644379	0.785	0.281	3.8007e-137	1	Slc11a1
Slc29a3	3.78747e-141	0.486153	0.641	0.158	9.05772e-137	1	Slc29a3
Lacc1	4.19345e-141	0.264793	0.553	0.105	1.00286e-136	1	Lacc1
Mafb	2.65218e-140	0.641494	0.592	0.138	6.34269e-136	1	Mafb
Bsg	5.00039e-140	0.697149	0.931	0.491	1.19584e-135	1	Bsg
Ciita	5.89967e-140	0.412709	0.759	0.251	1.41091e-135	1	Ciita
Prdx6	7.36689e-140	0.720889	0.808	0.317	1.76179e-135	1	Prdx6
Pgs1	7.84078e-140	0.441667	0.702	0.203	1.87512e-135	1	Pgs1
Arid5b	8.32496e-140	0.344511	0.684	0.19	1.99091e-135	1	Arid5b
Stab1	9.92152e-139	0.328476	0.538	0.104	2.37273e-134	1	Stab1
Phf11b	1.4097e-138	0.580501	0.758	0.251	3.37129e-134	1	Phf11b
Tor3a	3.24767e-138	0.54956	0.708	0.214	7.76679e-134	1	Tor3a
Clec5a	7.61531e-138	0.517447	0.632	0.16	1.8212e-133	1	Clec5a
H2-T22	1.13671e-137	0.647142	0.792	0.311	2.71843e-133	1	H2-T22
Tifa	6.27872e-137	0.271852	0.701	0.207	1.50156e-132	1	Tifa
Tcirg1	1.51932e-136	0.575351	0.836	0.337	3.63345e-132	1	Tcirg1
Ikbke	1.6116e-136	0.26287	0.519	0.096	3.85413e-132	1	Ikbke
Pkm	2.26127e-136	0.650591	0.994	0.716	5.40782e-132	1	Pkm
Gpr84	2.53587e-136	0.497616	0.519	0.093	6.06453e-132	1	Gpr84
Mif	3.3403e-136	0.59911	0.943	0.47	7.98832e-132	1	Mif
Vdac2	3.73942e-136	0.626532	0.899	0.438	8.94282e-132	1	Vdac2
Dnase1l3	6.21864e-136	0.777088	0.818	0.315	1.48719e-131	1	Dnase1l3
Rnf19b	8.77417e-136	0.41618	0.794	0.289	2.09834e-131	1	Rnf19b
Tnfrsf14	1.61301e-134	0.273813	0.636	0.166	3.85751e-130	1	Tnfrsf14
Psmb9	2.91833e-134	0.530593	0.958	0.5	6.97918e-130	1	Psmb9
Sp140	3.73296e-134	0.313139	0.774	0.278	8.92737e-130	1	Sp140
Nfkb2	3.7533e-134	0.34563	0.732	0.242	8.97602e-130	1	Nfkb2
Aup1	4.51717e-134	0.701625	0.845	0.378	1.08028e-129	1	Aup1
Agtrap	1.45747e-133	0.515438	0.692	0.205	3.48554e-129	1	Agtrap
Fmnl2	2.60402e-133	0.286576	0.57	0.123	6.22752e-129	1	Fmnl2
Tpi1	3.00548e-133	0.762975	0.851	0.392	7.18761e-129	1	Tpi1
Slc2a1	4.99579e-133	0.490547	0.687	0.203	1.19474e-128	1	Slc2a1
Vav1	1.09515e-132	0.304053	0.764	0.271	2.61905e-128	1	Vav1
2023-03-05	1.33458e-132	0.52288	0.586	0.138	3.19165e-128	1	2023-03-05
Arl8a	5.15909e-132	0.470637	0.755	0.268	1.2338e-127	1	Arl8a
Bri3	7.33068e-131	0.499063	0.958	0.515	1.75313e-126	1	Bri3
Tmem189	8.79587e-131	0.570285	0.78	0.304	2.10353e-126	1	Tmem189
Card19	5.24129e-130	0.470674	0.833	0.347	1.25346e-125	1	Card19
Ak2	7.62502e-130	0.451376	0.884	0.401	1.82352e-125	1	Ak2
Entpd1	9.00039e-130	0.398573	0.714	0.229	2.15244e-125	1	Entpd1
Pdlim4	1.24957e-129	0.543948	0.477	0.077	2.98834e-125	1	Pdlim4
Grn	1.8555e-129	0.642048	0.985	0.704	4.43742e-125	1	Grn
Itm2b	5.51925e-129	0.543298	0.997	0.878	1.31993e-124	1	Itm2b
Ppib	6.7947e-129	0.553413	0.835	0.344	1.62495e-124	1	Ppib
Ms4a6c	7.38695e-129	0.465369	0.908	0.44	1.76659e-124	1	Ms4a6c
Ifi205	1.35858e-128	0.473482	0.759	0.272	3.24904e-124	1	Ifi205
Sema4d1	1.47821e-128	0.346288	0.815	0.325	3.53514e-124	1	Sema4d
Gm12250	1.67439e-128	0.475886	0.526	0.103	4.0043e-124	1	Gm12250
Tapbpl	7.18788e-128	0.466422	0.713	0.233	1.71898e-123	1	Tapbpl
Hck1	2.26373e-127	0.668157	0.952	0.573	5.41371e-123	1	Hck
Basp1	9.91031e-127	0.51835	0.629	0.168	2.37005e-122	1	Basp1
Pnp	2.96621e-126	0.494235	0.901	0.429	7.0937e-122	1	Pnp
Pdia3	3.60807e-126	0.652493	0.97	0.624	8.62871e-122	1	Pdia3
Tgif1	5.14625e-126	0.428205	0.642	0.18	1.23073e-121	1	Tgif1
Dram1	8.43709e-126	0.50546	0.765	0.285	2.01773e-121	1	Dram1
Psmb10	8.99083e-126	0.591807	0.949	0.51	2.15016e-121	1	Psmb10
Tmem106a	1.26645e-125	0.506869	0.803	0.317	3.02871e-121	1	Tmem106a
Oas1a	6.35627e-125	0.528817	0.689	0.215	1.5201e-120	1	Oas1a
C3ar1	6.82518e-124	0.480438	0.438	0.066	1.63224e-119	1	C3ar1
Gbp5	1.70985e-123	0.352253	0.633	0.176	4.08911e-119	1	Gbp5
Anxa4	2.08091e-123	0.520583	0.88	0.41	4.9765e-119	1	Anxa4
Snx18	1.27083e-122	0.314262	0.702	0.23	3.03918e-118	1	Snx18
Sqstm1	1.69157e-122	0.700634	0.914	0.519	4.0454e-118	1	Sqstm1
Bcl3	2.698e-122	0.586778	0.656	0.201	6.45226e-118	1	Bcl3
Edf1	3.3181e-122	0.336618	0.941	0.517	7.93524e-118	1	Edf1
Tmem173	3.48487e-122	0.598139	0.704	0.247	8.33406e-118	1	Tmem173
Lamp1	6.6663e-122	0.64228	0.977	0.702	1.59425e-117	1	Lamp1
Ube2l6	1.39733e-120	0.624891	0.726	0.259	3.34172e-116	1	Ube2l6
Anxa5	3.80178e-120	0.643252	0.953	0.597	9.09196e-116	1	Anxa5
Ifi213	5.63726e-120	0.3256	0.636	0.186	1.34815e-115	1	Ifi213
Gna13	7.54509e-120	0.483172	0.782	0.308	1.80441e-115	1	Gna13
Gsdmd	8.63919e-120	0.497864	0.731	0.261	2.06606e-115	1	Gsdmd
Gns	1.48166e-119	0.441122	0.932	0.492	3.54338e-115	1	Gns
Icam1	2.75882e-119	0.528535	0.623	0.179	6.59771e-115	1	Icam1
Ggh	4.4437e-119	0.481922	0.701	0.244	1.06271e-114	1	Ggh
Rest	9.76777e-119	0.484727	0.692	0.229	2.33596e-114	1	Rest
Csf2rb2	1.03554e-118	0.381633	0.761	0.288	2.4765e-114	1	Csf2rb2
Igsf6	1.18357e-118	0.521819	0.833	0.366	2.83051e-114	1	Igsf6
Pfkl	1.25729e-118	0.444084	0.594	0.157	3.0068e-114	1	Pfkl
Phf11d	1.99918e-118	0.453318	0.598	0.159	4.78104e-114	1	Phf11d
Atp6ap2	2.2297e-118	0.507963	0.812	0.352	5.33233e-114	1	Atp6ap2
Ifit2	6.9461e-118	0.436907	0.567	0.14	1.66116e-113	1	Ifit2
Cxcl10	7.81014e-118	0.781283	0.597	0.165	1.86779e-113	1	Cxcl10
Kcnn4	1.28168e-117	0.496437	0.45	0.077	3.06514e-113	1	Kcnn4
Syngr2	2.92384e-117	0.677946	0.917	0.517	6.99237e-113	1	Syngr2
Cmtm7	3.17721e-117	0.560601	0.886	0.428	7.5983e-113	1	Cmtm7
Tuba1c	4.09736e-117	0.499676	0.839	0.375	9.79883e-113	1	Tuba1c
Ctsa	4.12908e-117	0.656385	0.95	0.624	9.87469e-113	1	Ctsa
Sema4a	1.7244e-116	0.325887	0.794	0.329	4.12391e-112	1	Sema4a
Tnfsf12	2.08608e-116	0.285465	0.597	0.161	4.98887e-112	1	Tnfsf12
Parp14	2.41444e-116	0.340957	0.753	0.288	5.77412e-112	1	Parp14
Fcgr1	3.15385e-116	0.550466	0.69	0.233	7.54242e-112	1	Fcgr1
Ifi209	1.30825e-115	0.297711	0.743	0.284	3.12868e-111	1	Ifi209
Gnas	1.41747e-115	0.436437	0.905	0.497	3.38987e-111	1	Gnas
Clec12a	1.57404e-115	0.506456	0.85	0.388	3.76431e-111	1	Clec12a
Psme1	1.75092e-115	0.546678	0.962	0.569	4.18733e-111	1	Psme1
Ifngr2	2.38088e-115	0.373497	0.964	0.556	5.69388e-111	1	Ifngr2
Sdhb	3.78728e-115	0.509908	0.91	0.467	9.05729e-111	1	Sdhb
Hmga1	4.12234e-115	0.450445	0.699	0.242	9.85859e-111	1	Hmga1
Ralgds	7.08707e-115	0.456315	0.674	0.22	1.69487e-110	1	Ralgds
Herc6	8.07108e-115	0.306568	0.663	0.211	1.9302e-110	1	Herc6
Grb2	1.37332e-114	0.481648	0.962	0.564	3.28429e-110	1	Grb2
Il3ra	2.09473e-114	0.424754	0.538	0.126	5.00954e-110	1	Il3ra
Gatm	2.91861e-114	0.381595	0.358	0.048	6.97985e-110	1	Gatm
Jak2	4.12864e-114	0.318204	0.726	0.265	9.87364e-110	1	Jak2
Nfkbie	4.58882e-114	0.400256	0.602	0.168	1.09742e-109	1	Nfkbie
M6pr	4.78517e-114	0.506405	0.917	0.5	1.14437e-109	1	M6pr
Ptms	2.6706e-113	0.394979	0.944	0.525	6.38673e-109	1	Ptms
Sdcbp	3.9851e-113	0.526205	0.92	0.508	9.53037e-109	1	Sdcbp
Glrx	4.5818e-113	0.482423	0.722	0.264	1.09574e-108	1	Glrx
Cd274	5.0928e-113	0.474145	0.844	0.389	1.21794e-108	1	Cd274
Psma5	2.01004e-112	0.577495	0.856	0.411	4.807e-108	1	Psma5
Hnrnpab	8.70418e-112	0.538581	0.838	0.399	2.0816e-107	1	Hnrnpab
Slc3a2	1.05737e-111	0.537484	0.889	0.447	2.52869e-107	1	Slc3a2
Tlr2	1.26845e-111	0.308847	0.845	0.399	3.03349e-107	1	Tlr2
4930430E12Rik	2.00603e-111	0.321405	0.4	0.066	4.79741e-107	1	4930430E12Rik
Cd86	2.16144e-111	0.413907	0.624	0.188	5.1691e-107	1	Cd86
Mlf2	5.57868e-111	0.525993	0.782	0.332	1.33414e-106	1	Mlf2
Psme2	1.75844e-110	0.524815	0.992	0.663	4.20532e-106	1	Psme2
Ube2m	3.67736e-110	0.388408	0.678	0.231	8.79441e-106	1	Ube2m
Relb	4.85567e-110	0.453026	0.58	0.16	1.16123e-105	1	Relb
Naglu	5.5212e-110	0.458875	0.532	0.142	1.32039e-105	1	Naglu
Bag1	6.2119e-110	0.423673	0.841	0.388	1.48558e-105	1	Bag1
Ccdc86	6.26011e-110	0.413452	0.719	0.268	1.49711e-105	1	Ccdc86
Pcbp1	1.36507e-109	0.594082	0.89	0.499	3.26456e-105	1	Pcbp1
Slc2a6	1.99637e-109	0.566858	0.57	0.16	4.77432e-105	1	Slc2a6
Rrbp1	2.65226e-109	0.504676	0.98	0.631	6.34287e-105	1	Rrbp1
Mpc1	3.00215e-109	0.48133	0.77	0.315	7.17965e-105	1	Mpc1
Lilr4b	5.96206e-109	0.48591	0.758	0.31	1.42583e-104	1	Lilr4b
Tmbim4	8.33745e-109	0.417341	0.86	0.419	1.9939e-104	1	Tmbim4
Gng12	1.56622e-108	0.393011	0.651	0.216	3.74561e-104	1	Gng12
Rnf149	1.87066e-108	0.542518	0.791	0.353	4.47368e-104	1	Rnf149
Ctss	1.88164e-108	0.404585	1	0.962	4.49995e-104	1	Ctss
P2ry14	2.3762e-108	0.38183	0.659	0.219	5.68268e-104	1	P2ry14
Sh3glb1	2.95424e-108	0.543708	0.934	0.566	7.06507e-104	1	Sh3glb1
Glmp	5.23278e-108	0.556921	0.765	0.322	1.25142e-103	1	Glmp
Lamp2	5.52024e-108	0.485534	0.892	0.477	1.32017e-103	1	Lamp2
Psmb8	7.1169e-108	0.539147	1	0.776	1.70201e-103	1	Psmb8
C1rl	7.61897e-108	0.3864	0.502	0.119	1.82208e-103	1	C1rl
Creb5	8.07283e-108	0.282906	0.666	0.226	1.93062e-103	1	Creb5
Tmem86a	8.57089e-108	0.520922	0.568	0.161	2.04973e-103	1	Tmem86a
Pycard	2.48068e-107	0.381178	0.874	0.446	5.93255e-103	1	Pycard
Lat2	2.77463e-107	0.468929	0.48	0.102	6.63552e-103	1	Lat2
Npc2	5.17955e-107	0.537497	0.992	0.76	1.23869e-102	1	Npc2
Mvp	1.52048e-106	0.373901	0.749	0.3	3.63623e-102	1	Mvp
Ly6c2	1.6466e-106	0.750044	0.853	0.415	3.93785e-102	1	Ly6c2
Cnih4	2.10711e-106	0.272494	0.792	0.369	5.03916e-102	1	Cnih4
Trafd1	3.66341e-106	0.269762	0.836	0.398	8.76105e-102	1	Trafd1
Slc9a3r1	4.45972e-106	0.532216	0.675	0.244	1.06654e-101	1	Slc9a3r1
Ran	5.23207e-106	0.396798	0.829	0.384	1.25125e-101	1	Ran
Spg21	5.2794e-106	0.498974	0.701	0.26	1.26257e-101	1	Spg21
Nr1h3	6.54772e-106	0.465766	0.562	0.154	1.56589e-101	1	Nr1h3
Cstb	8.21873e-106	0.358984	0.995	0.655	1.96551e-101	1	Cstb
Abracl	1.32604e-105	0.250729	0.856	0.436	3.17122e-101	1	Abracl
Ncf4	2.57762e-105	0.45082	0.783	0.337	6.16437e-101	1	Ncf4
H2-DMa	2.73113e-105	0.54411	0.988	0.682	6.5315e-101	1	H2-DMa
Blvrb	3.12775e-105	0.500318	0.777	0.331	7.48001e-101	1	Blvrb
Rnf187	6.21361e-105	0.571959	0.713	0.291	1.48599e-100	1	Rnf187
Nfe2l2	7.11841e-105	0.410794	0.884	0.459	1.70237e-100	1	Nfe2l2
Irf8	1.07746e-104	0.610484	0.911	0.525	2.57675e-100	1	Irf8
Tbcb	1.46034e-104	0.287431	0.823	0.396	3.49239e-100	1	Tbcb
Rab7	2.60354e-104	0.508884	0.883	0.475	6.22637e-100	1	Rab7
Ifi204	4.48651e-104	0.264991	0.755	0.316	1.07295e-99	1	Ifi204
Sp110	4.87601e-104	0.335176	0.759	0.32	1.1661e-99	1	Sp110
Serpina3f	1.06955e-103	0.275681	0.52	0.13	2.55783e-99	1	Serpina3f
Atp5a1	1.6476e-103	0.447707	0.835	0.398	3.94024e-99	1	Atp5a1
Clec4d	2.42916e-103	0.488128	0.609	0.189	5.80933e-99	1	Clec4d
Fyb1	3.41323e-103	0.37493	0.908	0.492	8.16273e-99	1	Fyb
Cst7	3.45133e-103	0.582891	0.486	0.11	8.25385e-99	1	Cst7
Cndp2	8.84558e-103	0.521246	0.817	0.38	2.11542e-98	1	Cndp2
Ehd1	1.1183e-102	0.328318	0.398	0.071	2.67442e-98	1	Ehd1
Pgk1	1.23471e-102	0.570104	0.737	0.311	2.95281e-98	1	Pgk1
Selenom	2.60106e-102	0.32614	0.513	0.149	6.22045e-98	1	Selenom
Amdhd2	2.92254e-102	0.519892	0.614	0.194	6.98925e-98	1	Amdhd2
Slamf6	3.59831e-102	0.363467	0.442	0.091	8.60536e-98	1	Slamf6
Rnf213	5.92916e-102	0.334253	0.811	0.373	1.41796e-97	1	Rnf213
Asah1	5.98825e-102	0.322681	0.823	0.386	1.43209e-97	1	Asah1
Tomm20	7.01519e-102	0.369978	0.695	0.26	1.67768e-97	1	Tomm20
Lars2	9.98487e-102	0.636799	0.991	0.909	2.38788e-97	1	Lars2
Rbm3	2.6805e-101	0.417472	0.731	0.295	6.41041e-97	1	Rbm3
Tspo	5.57681e-101	0.475304	0.991	0.659	1.33369e-96	1	Tspo
Bcl2a1b	1.31155e-100	0.389092	0.908	0.497	3.13658e-96	1	Bcl2a1b
Taf10	1.31723e-100	0.385136	0.865	0.439	3.15016e-96	1	Taf10
Uap1l1	1.73343e-100	0.570708	0.598	0.203	4.1455e-96	1	Uap1l1
Cd300lf	1.82952e-100	0.518848	0.764	0.344	4.3753e-96	1	Cd300lf
Snx5	2.12554e-100	0.483637	0.771	0.349	5.08322e-96	1	Snx5
Ap3s1	3.17197e-100	0.436955	0.606	0.197	7.58576e-96	1	Ap3s1
Coro1b	5.39898e-100	0.605352	0.8	0.386	1.29117e-95	1	Coro1b
Psma6	5.90935e-100	0.469894	0.839	0.409	1.41322e-95	1	Psma6
Srsf2	1.18025e-99	0.39044	0.789	0.355	2.82256e-95	1	Srsf2
Mapkapk3	1.34961e-99	0.275901	0.62	0.21	3.22759e-95	1	Mapkapk3
Uqcrc1	2.3568e-99	0.62108	0.774	0.348	5.63629e-95	1	Uqcrc1
Cpq	2.78929e-99	0.306429	0.388	0.072	6.67058e-95	1	Cpq
Tent5c	3.05996e-99	0.315309	0.409	0.075	7.3179e-95	1	Tent5c
Ms4a4c	3.71804e-99	0.564775	0.747	0.313	8.89169e-95	1	Ms4a4c
Lsm12	4.08205e-99	0.250223	0.65	0.23	9.76223e-95	1	Lsm12
Nrp2	4.45871e-99	0.361908	0.716	0.284	1.0663e-94	1	Nrp2
Tagln2	5.31713e-99	0.596093	0.944	0.612	1.27159e-94	1	Tagln2
Ifi30	6.24487e-99	0.503456	0.94	0.555	1.49346e-94	1	Ifi30
Rgs10	8.099e-99	0.439159	0.633	0.215	1.93688e-94	1	Rgs10
Msr1	1.29239e-98	0.380141	0.627	0.211	3.09075e-94	1	Msr1
Mrpl38	1.51291e-98	0.278747	0.62	0.222	3.61812e-94	1	Mrpl38
Edem2	2.09934e-98	0.531404	0.629	0.231	5.02057e-94	1	Edem2
Hexa	2.58223e-98	0.597552	0.911	0.545	6.17539e-94	1	Hexa
Csf2ra	2.64504e-98	0.517807	0.965	0.642	6.32561e-94	1	Csf2ra
Ly86	3.39479e-98	0.590479	0.779	0.368	8.11863e-94	1	Ly86
Lgals9	4.96551e-98	0.506891	0.714	0.286	1.1875e-93	1	Lgals9
Lair11	8.00519e-98	0.43608	0.731	0.301	1.91444e-93	1	Lair1
Igsf8	1.00609e-97	0.420718	0.627	0.213	2.40607e-93	1	Igsf8
Tnip1	1.71902e-97	0.252536	0.621	0.212	4.11103e-93	1	Tnip1
0610012G03Rik	2.25055e-97	0.275072	0.692	0.298	5.3822e-93	1	0610012G03Rik
Bax	2.44209e-97	0.383338	0.803	0.381	5.84025e-93	1	Bax
Clic4	2.91014e-97	0.340806	0.91	0.508	6.9596e-93	1	Clic4
Clic1	4.44108e-97	0.513467	0.937	0.568	1.06208e-92	1	Clic1
Rab5if	6.38013e-97	0.373242	0.782	0.363	1.52581e-92	1	Rab5if
Ppp1ca	8.01514e-97	0.505785	0.863	0.447	1.91682e-92	1	Ppp1ca
Arf1	9.05324e-97	0.478569	0.92	0.537	2.16508e-92	1	Arf1
Ccdc71l	1.10097e-96	0.400376	0.501	0.135	2.63297e-92	1	Ccdc71l
Prelid1	2.679e-96	0.511098	0.925	0.541	6.40682e-92	1	Prelid1
Ddost	4.02651e-96	0.603121	0.77	0.369	9.62941e-92	1	Ddost
Fam20c	6.91584e-96	0.258207	0.432	0.091	1.65392e-91	1	Fam20c
1600014C10Rik	1.03996e-95	0.322781	0.632	0.22	2.48706e-91	1	1600014C10Rik
Scimp	1.27478e-95	0.386827	0.592	0.196	3.04864e-91	1	Scimp
Tmem243	1.31505e-95	0.354549	0.612	0.205	3.14494e-91	1	Tmem243
Snx20	1.39563e-95	0.427461	0.835	0.414	3.33765e-91	1	Snx20
Dnajb11	1.76819e-95	0.423685	0.659	0.249	4.22863e-91	1	Dnajb11
Arhgdia	1.88793e-95	0.510182	0.962	0.628	4.51499e-91	1	Arhgdia
Fkbp8	3.80773e-95	0.455328	0.749	0.324	9.10619e-91	1	Fkbp8
Hpse	6.15793e-95	0.278572	0.535	0.152	1.47267e-90	1	Hpse
Cox5a	6.19629e-95	0.250809	0.943	0.596	1.48184e-90	1	Cox5a
Traf1	6.40739e-95	0.311612	0.535	0.159	1.53233e-90	1	Traf1
Mfsd1	7.0212e-95	0.421385	0.746	0.324	1.67912e-90	1	Mfsd1
Ppt1	1.18157e-94	0.523002	0.844	0.446	2.82573e-90	1	Ppt1
Lrp10	1.35505e-94	0.272305	0.696	0.281	3.24059e-90	1	Lrp10
Tmem219	1.69144e-94	0.377037	0.755	0.337	4.04507e-90	1	Tmem219
Nek6	2.56763e-94	0.359188	0.559	0.175	6.14048e-90	1	Nek6
Oasl1	5.20835e-94	0.377219	0.442	0.097	1.24558e-89	1	Oasl1
Marcksl1	5.41843e-94	0.494429	0.586	0.194	1.29582e-89	1	Marcksl1
Ifnar1	6.82534e-94	0.256666	0.565	0.175	1.63228e-89	1	Ifnar1
Lrpap1	8.4986e-94	0.546913	0.692	0.278	2.03244e-89	1	Lrpap1
Ube2a	1.05641e-93	0.329986	0.69	0.277	2.52641e-89	1	Ube2a
Psma3	1.21491e-93	0.399714	0.905	0.51	2.90545e-89	1	Psma3
Psmb6	1.44265e-93	0.385655	0.908	0.522	3.45009e-89	1	Psmb6
Fbxo6	1.67224e-93	0.419148	0.614	0.209	3.99915e-89	1	Fbxo6
Slc25a3	1.79503e-93	0.565165	0.92	0.58	4.29282e-89	1	Slc25a3
Ube2d3	2.43686e-93	0.456146	0.958	0.618	5.82775e-89	1	Ube2d3
Shisa5	2.5502e-93	0.5387	0.961	0.655	6.09881e-89	1	Shisa5
Ndufs4	2.89059e-93	0.292023	0.713	0.312	6.91286e-89	1	Ndufs4
Slc25a37	4.96507e-93	0.345637	0.609	0.207	1.1874e-88	1	Slc25a37
Plbd2	6.32302e-93	0.371859	0.546	0.161	1.51215e-88	1	Plbd2
Ywhah	1.26544e-92	0.48973	0.844	0.441	3.0263e-88	1	Ywhah
Srd5a3	1.61773e-92	0.452438	0.617	0.216	3.86879e-88	1	Srd5a3
Nos2	1.65873e-92	0.535272	0.544	0.165	3.96685e-88	1	Nos2
Limd21	1.82884e-92	0.572583	0.835	0.432	4.37368e-88	1	Limd2
Gm21188	3.03403e-92	0.348194	0.88	0.478	7.25589e-88	1	Gm21188
Tank	3.76694e-92	0.273523	0.558	0.171	9.00864e-88	1	Tank
Tuba1b	4.53411e-92	0.284247	0.916	0.537	1.08433e-87	1	Tuba1b
Psmb4	5.28452e-92	0.311308	0.88	0.487	1.26379e-87	1	Psmb4
Adam17	6.6012e-92	0.29803	0.762	0.345	1.57868e-87	1	Adam17
Ranbp1	7.94834e-92	0.260676	0.705	0.308	1.90085e-87	1	Ranbp1
Hcls1	8.21941e-92	0.411042	0.889	0.493	1.96567e-87	1	Hcls1
Psma4	1.32562e-91	0.423758	0.747	0.329	3.17021e-87	1	Psma4
Gla	1.68163e-91	0.356606	0.475	0.122	4.02163e-87	1	Gla
Psmc6	1.99836e-91	0.290716	0.653	0.244	4.77908e-87	1	Psmc6
Ybx1	2.01962e-91	0.497927	0.953	0.646	4.82992e-87	1	Ybx1
Tax1bp1	2.9415e-91	0.405824	0.904	0.516	7.03459e-87	1	Tax1bp1
Fam174a	3.13572e-91	0.455776	0.74	0.323	7.49908e-87	1	Fam174a
Ndfip1	3.66111e-91	0.377459	0.617	0.216	8.75555e-87	1	Ndfip1
Rtf2	4.35979e-91	0.34572	0.696	0.284	1.04264e-86	1	Rtf2
Lgmn	4.56475e-91	0.629526	0.618	0.308	1.09166e-86	1	Lgmn
Cyp4v3	1.19363e-90	0.273627	0.594	0.2	2.85457e-86	1	Cyp4v3
Myo1e	1.90729e-90	0.259254	0.546	0.166	4.56128e-86	1	Myo1e
Casp4	3.7521e-90	0.313065	0.641	0.237	8.97314e-86	1	Casp4
Adprh	4.2189e-90	0.40165	0.669	0.261	1.00895e-85	1	Adprh
Ifi35	9.95024e-90	0.372892	0.654	0.255	2.3796e-85	1	Ifi35
Psmd7	1.31785e-89	0.406553	0.665	0.258	3.15163e-85	1	Psmd7
Akr1a1	2.73434e-89	0.527353	0.964	0.676	6.53918e-85	1	Akr1a1
Usp18	3.4127e-89	0.463193	0.492	0.135	8.16146e-85	1	Usp18
Il15ra	5.47279e-89	0.362488	0.519	0.151	1.30882e-84	1	Il15ra
Bcl2l1	6.70833e-89	0.2597	0.466	0.12	1.6043e-84	1	Bcl2l1
Sdc3	7.03852e-89	0.43004	0.722	0.311	1.68326e-84	1	Sdc3
Vdac3	9.77338e-89	0.381093	0.65	0.249	2.3373e-84	1	Vdac3
Psma2	1.11619e-88	0.395774	0.887	0.497	2.66938e-84	1	Psma2
Mdfic	1.23765e-88	0.265093	0.567	0.183	2.95983e-84	1	Mdfic
Atp13a2	1.35888e-88	0.388495	0.722	0.311	3.24976e-84	1	Atp13a2
Wsb2	1.43639e-88	0.287673	0.423	0.093	3.43513e-84	1	Wsb2
Pnrc1	1.55606e-88	0.485502	0.74	0.342	3.72133e-84	1	Pnrc1
Slc15a3	1.85877e-88	0.269856	0.823	0.424	4.44526e-84	1	Slc15a3
Ghitm	2.32172e-88	0.415471	0.77	0.363	5.55239e-84	1	Ghitm
Esd	5.16816e-88	0.521529	0.848	0.466	1.23597e-83	1	Esd
Pirb	6.0139e-88	0.331091	0.913	0.536	1.43822e-83	1	Pirb
Trim30a	6.99216e-88	0.306852	0.776	0.368	1.67218e-83	1	Trim30a
Atp6v1c1	7.806e-88	0.289535	0.432	0.098	1.8668e-83	1	Atp6v1c1
Cpd	1.27707e-87	0.25755	0.586	0.199	3.05411e-83	1	Cpd
Atp6v1d	2.07924e-87	0.353686	0.72	0.313	4.97249e-83	1	Atp6v1d
Ly6e1	2.08271e-87	0.462702	0.998	0.849	4.9808e-83	1	Ly6e
Hpgds	2.13433e-87	0.272196	0.338	0.053	5.10426e-83	1	Hpgds
Gba	2.60627e-87	0.417505	0.695	0.289	6.2329e-83	1	Gba
Tnfsf13b	2.65891e-87	0.375017	0.45	0.116	6.35879e-83	1	Tnfsf13b
Rgs1	2.85182e-87	0.558236	0.588	0.213	6.82014e-83	1	Rgs1
Fth1	3.12324e-87	0.344645	1	0.978	7.46922e-83	1	Fth1
B2m	7.48891e-87	0.285091	1	0.982	1.79097e-82	1	B2m
Abr	2.09751e-86	0.30377	0.765	0.36	5.01618e-82	1	Abr
Litaf	7.37343e-86	0.434589	0.853	0.461	1.76336e-81	1	Litaf
Psma1	8.65058e-86	0.543428	0.761	0.38	2.06879e-81	1	Psma1
Ptpn1	1.05295e-85	0.428952	0.848	0.455	2.51812e-81	1	Ptpn1
Arf4	1.09288e-85	0.291292	0.598	0.213	2.61363e-81	1	Arf4
Snx10	3.01825e-85	0.324104	0.901	0.525	7.21815e-81	1	Snx10
Slc16a3	3.17441e-85	0.459171	0.621	0.239	7.59159e-81	1	Slc16a3
H2-M3	6.74117e-85	0.424459	0.626	0.238	1.61215e-80	1	H2-M3
Bcl2a1a	9.00199e-85	0.290806	0.821	0.429	2.15283e-80	1	Bcl2a1a
Ccz1	1.18767e-84	0.271286	0.592	0.21	2.84032e-80	1	Ccz1
Lamtor5	2.24046e-84	0.268316	0.795	0.417	5.35805e-80	1	Lamtor5
Sdhd	2.60204e-84	0.46105	0.66	0.271	6.22279e-80	1	Sdhd
Npm1	2.66757e-84	0.432564	0.907	0.543	6.37949e-80	1	Npm1
Nucb1	3.06396e-84	0.410981	0.606	0.224	7.32746e-80	1	Nucb1
Ube2i	3.19292e-84	0.261348	0.717	0.323	7.63586e-80	1	Ube2i
Skap2	3.79836e-84	0.367931	0.805	0.407	9.08379e-80	1	Skap2
Manf	4.78123e-84	0.371523	0.723	0.324	1.14343e-79	1	Manf
Map2k2	4.8595e-84	0.478253	0.693	0.296	1.16215e-79	1	Map2k2
1110038F14Rik	7.18618e-84	0.256207	0.544	0.183	1.71857e-79	1	1110038F14Rik
Tmbim6	7.97957e-84	0.44194	0.991	0.746	1.90831e-79	1	Tmbim6
Iscu	8.85103e-84	0.327827	0.755	0.365	2.11672e-79	1	Iscu
Chchd10	1.36012e-83	0.310559	0.496	0.158	3.25272e-79	1	Chchd10
Plekha1	1.94411e-83	0.262359	0.585	0.206	4.64933e-79	1	Plekha1
Rnf115	1.94617e-83	0.276606	0.573	0.197	4.65427e-79	1	Rnf115
Arf5	2.08721e-83	0.295219	0.929	0.576	4.99157e-79	1	Arf5
Cd68	2.25497e-83	0.51669	0.973	0.748	5.39277e-79	1	Cd68
Scarf1	2.31082e-83	0.293276	0.376	0.075	5.52634e-79	1	Scarf1
Sdf2l1	4.22615e-83	0.578033	0.698	0.305	1.01068e-78	1	Sdf2l1
Nfkbib	2.48774e-82	0.47968	0.668	0.276	5.94942e-78	1	Nfkbib
Mafg	2.55474e-82	0.349627	0.62	0.235	6.10967e-78	1	Mafg
Psmb2	2.67067e-82	0.312959	0.847	0.469	6.38692e-78	1	Psmb2
Fam173a	5.2671e-82	0.260364	0.576	0.22	1.25963e-77	1	Fam173a
Eif5a	5.40369e-82	0.471822	0.968	0.69	1.29229e-77	1	Eif5a
Ptpn6	6.46552e-82	0.459915	0.937	0.608	1.54623e-77	1	Ptpn6
Eif6	7.06225e-82	0.396437	0.774	0.381	1.68894e-77	1	Eif6
Lap3	7.58024e-82	0.342176	0.549	0.183	1.81281e-77	1	Lap3
Eef1a1	7.91232e-82	0.444633	0.992	0.894	1.89223e-77	1	Eef1a1
Hmox1	9.17779e-82	0.641668	0.669	0.298	2.19487e-77	1	Hmox1
Gabarap	1.09579e-81	0.311758	0.98	0.676	2.62059e-77	1	Gabarap
Psmc3	1.24799e-81	0.427686	0.761	0.367	2.98456e-77	1	Psmc3
Stx7	1.49545e-81	0.345108	0.722	0.328	3.57636e-77	1	Stx7
Mapkapk2	1.53344e-81	0.305297	0.782	0.391	3.66722e-77	1	Mapkapk2
Nubp1	1.79136e-81	0.399537	0.586	0.211	4.28404e-77	1	Nubp1
Pltp	2.15653e-81	0.560347	0.436	0.116	5.15733e-77	1	Pltp
Tmed10	2.17076e-81	0.423448	0.904	0.546	5.19138e-77	1	Tmed10
Spcs2	2.71392e-81	0.343234	0.755	0.362	6.49033e-77	1	Spcs2
Dtnbp1	3.55323e-81	0.499232	0.598	0.225	8.49754e-77	1	Dtnbp1
Vim	6.29132e-81	0.45925	0.991	0.834	1.50457e-76	1	Vim
Sppl2a	9.01583e-81	0.334408	0.865	0.49	2.15614e-76	1	Sppl2a
Rab32	1.16881e-80	0.466504	0.789	0.414	2.7952e-76	1	Rab32
Cope	1.35839e-80	0.375351	0.826	0.442	3.2486e-76	1	Cope
Rab10	1.46579e-80	0.377648	0.72	0.328	3.50545e-76	1	Rab10
F10	1.57076e-80	0.624615	0.656	0.308	3.75648e-76	1	F10
Abhd16a	1.71133e-80	0.418234	0.528	0.174	4.09264e-76	1	Abhd16a
Rheb	2.23894e-80	0.413362	0.704	0.315	5.35443e-76	1	Rheb
Prkar1a	2.3345e-80	0.324609	0.714	0.322	5.58295e-76	1	Prkar1a
Nmi	3.03291e-80	0.282157	0.565	0.2	7.25321e-76	1	Nmi
Dazap2	3.57495e-80	0.421774	0.952	0.638	8.54949e-76	1	Dazap2
Wbp2	8.79144e-80	0.443404	0.647	0.267	2.10247e-75	1	Wbp2
mt-Co1	9.28321e-80	0.404565	0.997	0.95	2.22008e-75	1	mt-Co1
Surf4	1.12212e-79	0.34914	0.716	0.325	2.68356e-75	1	Surf4
Psmc4	2.33684e-79	0.389986	0.626	0.246	5.58856e-75	1	Psmc4
Rnh1	2.93039e-79	0.486686	0.847	0.476	7.00803e-75	1	Rnh1
Ifit1	4.34066e-79	0.250149	0.405	0.095	1.03807e-74	1	Ifit1
Uqcrfs1	5.68704e-79	0.451404	0.794	0.41	1.36006e-74	1	Uqcrfs1
Ctsd	6.23705e-79	0.544895	0.929	0.605	1.49159e-74	1	Ctsd
Edem1	7.69864e-79	0.257469	0.768	0.383	1.84113e-74	1	Edem1
Ltbr	1.76423e-78	0.289563	0.547	0.187	4.21917e-74	1	Ltbr
St3gal5	1.88317e-78	0.338347	0.426	0.11	4.5036e-74	1	St3gal5
Tcn2	2.17021e-78	0.322026	0.57	0.204	5.19006e-74	1	Tcn2
Psmc2	2.31396e-78	0.372944	0.598	0.228	5.53383e-74	1	Psmc2
Psmd3	2.31582e-78	0.386763	0.526	0.173	5.53828e-74	1	Psmd3
Hsd17b12	2.36193e-78	0.319405	0.659	0.276	5.64856e-74	1	Hsd17b12
Vmp1	2.36858e-78	0.273194	0.761	0.377	5.66447e-74	1	Vmp1
Apobec1	2.37045e-78	0.317876	0.659	0.276	5.66893e-74	1	Apobec1
Vps29	2.4376e-78	0.304115	0.767	0.387	5.82953e-74	1	Vps29
Arrb2	2.65644e-78	0.274634	0.674	0.291	6.35287e-74	1	Arrb2
Pea15a	2.82207e-78	0.290514	0.544	0.186	6.74899e-74	1	Pea15a
Vdac1	2.89051e-78	0.298204	0.65	0.269	6.91267e-74	1	Vdac1
Txnl1	5.98368e-78	0.340917	0.621	0.245	1.431e-73	1	Txnl1
Arpc1b	6.33585e-78	0.455175	0.991	0.817	1.51522e-73	1	Arpc1b
Itm2c	8.58854e-78	0.337229	0.771	0.387	2.05395e-73	1	Itm2c
Atp5d	8.83834e-78	0.290056	0.92	0.585	2.11369e-73	1	Atp5d
Adrm1	1.07237e-77	0.428044	0.615	0.241	2.56458e-73	1	Adrm1
Psen2	1.20612e-77	0.349001	0.731	0.345	2.88444e-73	1	Psen2
Sumo1	1.52497e-77	0.329661	0.689	0.305	3.64697e-73	1	Sumo1
Olfml3	2.29817e-77	0.32931	0.266	0.041	5.49608e-73	1	Olfml3
Selenof	2.48252e-77	0.473752	0.749	0.377	5.93695e-73	1	Selenof
Mkrn1	3.75489e-77	0.331062	0.75	0.369	8.97981e-73	1	Mkrn1
Aes	5.65449e-77	0.405286	0.8	0.423	1.35227e-72	1	Aes
Tor1a	6.1791e-77	0.435088	0.591	0.225	1.47773e-72	1	Tor1a
App	7.82765e-77	0.298812	0.878	0.516	1.87198e-72	1	App
Clptm1	8.27207e-77	0.279757	0.624	0.252	1.97826e-72	1	Clptm1
Krcc1	1.3153e-76	0.307412	0.591	0.224	3.14555e-72	1	Krcc1
Cd38	1.34542e-76	0.318319	0.451	0.125	3.21757e-72	1	Cd38
Cyc1	1.43545e-76	0.499744	0.711	0.336	3.43288e-72	1	Cyc1
Clec4e	1.96641e-76	0.646782	0.656	0.306	4.70266e-72	1	Clec4e
Rsrp1	2.56259e-76	0.453708	0.926	0.608	6.12843e-72	1	Rsrp1
Csnk2b	3.12284e-76	0.325285	0.735	0.355	7.46828e-72	1	Csnk2b
BC031181	3.20623e-76	0.291037	0.684	0.308	7.66769e-72	1	BC031181
Adap1	5.16536e-76	0.257319	0.57	0.215	1.2353e-71	1	Adap1
Snx3	6.2902e-76	0.413663	0.859	0.495	1.5043e-71	1	Snx3
Elovl1	6.79398e-76	0.455308	0.675	0.3	1.62478e-71	1	Elovl1
Slc25a11	9.05009e-76	0.452499	0.606	0.239	2.16433e-71	1	Slc25a11
Gnai2	9.19156e-76	0.430303	0.992	0.821	2.19816e-71	1	Gnai2
Bst1	1.25864e-75	0.453793	0.711	0.342	3.01003e-71	1	Bst1
Psmd8	1.40489e-75	0.45315	0.798	0.425	3.3598e-71	1	Psmd8
Rnf114	1.85081e-75	0.338863	0.653	0.277	4.42622e-71	1	Rnf114
Eif4h	2.67333e-75	0.275928	0.732	0.353	6.39327e-71	1	Eif4h
Rab2a	4.02228e-75	0.347776	0.823	0.45	9.61929e-71	1	Rab2a
Max	4.7995e-75	0.274161	0.528	0.179	1.1478e-70	1	Max
Plbd11	6.05823e-75	0.506239	0.756	0.381	1.44883e-70	1	Plbd1
Atp1b3	6.22502e-75	0.467994	0.841	0.494	1.48871e-70	1	Atp1b3
Clta	8.61741e-75	0.410183	0.94	0.623	2.06085e-70	1	Clta
Pdcd10	1.13605e-74	0.267295	0.597	0.232	2.71687e-70	1	Pdcd10
Cd72	1.25596e-74	0.444851	0.268	0.037	3.00364e-70	1	Cd72
Cd300c2	1.2828e-74	0.401529	0.832	0.463	3.06781e-70	1	Cd300c2
N4bp1	2.09396e-74	0.319913	0.741	0.363	5.0077e-70	1	N4bp1
Rab5c	5.55394e-74	0.269782	0.794	0.421	1.32823e-69	1	Rab5c
Irf51	8.77503e-74	0.34773	0.758	0.382	2.09855e-69	1	Irf5
Ms4a6b1	9.50056e-74	0.330784	0.705	0.334	2.27206e-69	1	Ms4a6b
Ankrd11	1.12057e-73	0.266389	0.795	0.428	2.67984e-69	1	Ankrd11
Ube2j2	1.25534e-73	0.345141	0.591	0.23	3.00216e-69	1	Ube2j2
Acadl	1.38663e-73	0.344213	0.552	0.201	3.31613e-69	1	Acadl
Hcar2	1.38947e-73	0.47478	0.424	0.128	3.32292e-69	1	Hcar2
Atp6ap1	1.40972e-73	0.471423	0.818	0.464	3.37135e-69	1	Atp6ap1
Eef1g	1.9604e-73	0.337003	0.803	0.432	4.6883e-69	1	Eef1g
Upp1	2.44657e-73	0.463685	0.4	0.1	5.85098e-69	1	Upp1
Psmb1	2.64873e-73	0.283451	0.887	0.544	6.33443e-69	1	Psmb1
Rrp1	2.82661e-73	0.332332	0.606	0.243	6.75984e-69	1	Rrp1
Taf6l	4.97943e-73	0.308259	0.735	0.367	1.19083e-68	1	Taf6l
Napa	5.58169e-73	0.420738	0.614	0.25	1.33486e-68	1	Napa
Malt1	5.92265e-73	0.347073	0.583	0.229	1.4164e-68	1	Malt1
Gusb	7.2015e-73	0.28274	0.701	0.331	1.72224e-68	1	Gusb
Usb1	8.53593e-73	0.33777	0.43	0.12	2.04137e-68	1	Usb1
Capza2	9.76763e-73	0.261162	0.883	0.534	2.33593e-68	1	Capza2
Atg3	1.19445e-72	0.410581	0.621	0.259	2.85652e-68	1	Atg3
Ubtd1	1.52718e-72	0.361503	0.418	0.112	3.65225e-68	1	Ubtd1
Pid1	1.72293e-72	0.401758	0.692	0.321	4.1204e-68	1	Pid1
Tubb6	2.30727e-72	0.421964	0.565	0.213	5.51784e-68	1	Tubb6
Gch1	3.32708e-72	0.428702	0.617	0.254	7.95672e-68	1	Gch1
Acp5	4.21842e-72	0.624401	0.602	0.283	1.00883e-67	1	Acp5
H13	5.09413e-72	0.492127	0.765	0.406	1.21826e-67	1	H13
Bnip3	6.4621e-72	0.293358	0.368	0.086	1.54541e-67	1	Bnip3
Rpl4	6.55551e-72	0.438236	0.974	0.747	1.56775e-67	1	Rpl4
Mdh2	7.87785e-72	0.460773	0.812	0.456	1.88399e-67	1	Mdh2
Fcgr3	8.9387e-72	0.43556	0.901	0.572	2.13769e-67	1	Fcgr3
Ifrd1	1.28914e-71	0.279012	0.641	0.278	3.08299e-67	1	Ifrd1
Slc25a39	1.42596e-71	0.484069	0.611	0.257	3.41019e-67	1	Slc25a39
Ube2f	1.44265e-71	0.336412	0.647	0.281	3.4501e-67	1	Ube2f
Tgm2	1.52879e-71	0.27208	0.746	0.383	3.65609e-67	1	Tgm2
Ell2	2.48955e-71	0.273729	0.502	0.17	5.95376e-67	1	Ell2
Zfp800	2.49353e-71	0.253656	0.475	0.15	5.96328e-67	1	Zfp800
Srsf9	3.4278e-71	0.416363	0.725	0.36	8.19759e-67	1	Srsf9
Ppp2ca	4.94322e-71	0.429131	0.74	0.383	1.18217e-66	1	Ppp2ca
Cct7	4.96113e-71	0.335667	0.681	0.313	1.18646e-66	1	Cct7
Csf2rb	4.97328e-71	0.373132	0.922	0.599	1.18936e-66	1	Csf2rb
Pip4p1	7.2903e-71	0.376971	0.636	0.275	1.74348e-66	1	Pip4p1
Il1rn	8.91688e-71	0.483678	0.674	0.316	2.13247e-66	1	Il1rn
Atp5c1	9.48359e-71	0.393146	0.863	0.517	2.268e-66	1	Atp5c1
Pgap2	9.75305e-71	0.296215	0.568	0.218	2.33244e-66	1	Pgap2
Rab7b	1.05092e-70	0.286777	0.447	0.132	2.51327e-66	1	Rab7b
Gpi1	1.05582e-70	0.423775	0.842	0.494	2.52499e-66	1	Gpi1
Id2	1.45538e-70	0.371538	0.86	0.51	3.48055e-66	1	Id2
Plxna1	1.67931e-70	0.256288	0.441	0.128	4.01607e-66	1	Plxna1
Ap2m1	2.77914e-70	0.254591	0.657	0.295	6.6463e-66	1	Ap2m1
Tsg101	2.8323e-70	0.282012	0.541	0.198	6.77346e-66	1	Tsg101
Junb	3.08019e-70	0.509572	0.941	0.696	7.36628e-66	1	Junb
Mtch1	4.80755e-70	0.467023	0.598	0.253	1.14973e-65	1	Mtch1
Comtd1	5.48183e-70	0.264424	0.426	0.122	1.31098e-65	1	Comtd1
Timm17a	5.92826e-70	0.288126	0.559	0.216	1.41774e-65	1	Timm17a
Rnpep	6.65882e-70	0.3191	0.734	0.368	1.59246e-65	1	Rnpep
Psmb5	1.311e-69	0.309453	0.788	0.437	3.13526e-65	1	Psmb5
P2ry6	1.43116e-69	0.390494	0.492	0.17	3.42263e-65	1	P2ry6
Pitpna	1.86684e-69	0.38832	0.893	0.559	4.46454e-65	1	Pitpna
Ssu72	1.96689e-69	0.36536	0.675	0.317	4.70381e-65	1	Ssu72
Tpp1	2.31263e-69	0.27135	0.665	0.303	5.53066e-65	1	Tpp1
Rfc2	3.82414e-69	0.28834	0.508	0.177	9.14542e-65	1	Rfc2
Lrrc25	4.23889e-69	0.377226	0.573	0.225	1.01373e-64	1	Lrrc25
Necap2	4.27375e-69	0.328466	0.687	0.326	1.02207e-64	1	Necap2
St6galnac4	5.00068e-69	0.330352	0.417	0.118	1.19591e-64	1	St6galnac4
Slc25a5	5.85479e-69	0.457607	0.953	0.705	1.40017e-64	1	Slc25a5
Vps28	7.39347e-69	0.261737	0.726	0.383	1.76815e-64	1	Vps28
Tmed9	9.73286e-69	0.421093	0.65	0.297	2.32761e-64	1	Tmed9
Arf6	1.16111e-68	0.4266	0.847	0.529	2.7768e-64	1	Arf6
Ndufa9	1.34904e-68	0.352341	0.591	0.241	3.22623e-64	1	Ndufa9
Naa20	1.67084e-68	0.251358	0.546	0.205	3.9958e-64	1	Naa20
Capzb	4.54905e-68	0.405609	0.943	0.656	1.08791e-63	1	Capzb
Cops6	1.35018e-67	0.39323	0.642	0.287	3.22896e-63	1	Cops6
Ostf1	1.46989e-67	0.482736	0.886	0.586	3.51524e-63	1	Ostf1
Cers2	1.85059e-67	0.300441	0.588	0.241	4.42569e-63	1	Cers2
Ctsl	2.21006e-67	0.280262	0.687	0.329	5.28537e-63	1	Ctsl
Eif3i	2.48496e-67	0.29258	0.636	0.287	5.94279e-63	1	Eif3i
Isoc1	2.57617e-67	0.346092	0.453	0.143	6.16091e-63	1	Isoc1
Rtraf	2.82718e-67	0.328568	0.741	0.382	6.7612e-63	1	Rtraf
Adipor1	3.20198e-67	0.402389	0.785	0.441	7.65755e-63	1	Adipor1
Rac1	3.43136e-67	0.324111	0.905	0.582	8.2061e-63	1	Rac1
B4galnt1	4.56129e-67	0.320568	0.451	0.142	1.09083e-62	1	B4galnt1
Samhd11	4.77603e-67	0.3424	0.974	0.712	1.14219e-62	1	Samhd1
Cuedc2	7.93955e-67	0.328586	0.586	0.241	1.89874e-62	1	Cuedc2
Pebp1	8.45363e-67	0.363318	0.576	0.233	2.02169e-62	1	Pebp1
Nfkbia	1.22277e-66	0.472451	0.944	0.677	2.92425e-62	1	Nfkbia
Phb2	1.22525e-66	0.412014	0.641	0.289	2.93017e-62	1	Phb2
Capg	1.30517e-66	0.490927	0.91	0.615	3.12131e-62	1	Capg
Tnfaip2	1.33248e-66	0.307006	0.887	0.559	3.18663e-62	1	Tnfaip2
Eif2s1	1.40493e-66	0.302274	0.478	0.163	3.35989e-62	1	Eif2s1
Cebpb1	2.12753e-66	0.422608	0.988	0.807	5.08799e-62	1	Cebpb
Cd84	2.1826e-66	0.302368	0.717	0.36	5.21968e-62	1	Cd84
Ccl12	2.3811e-66	0.309732	0.242	0.034	5.69439e-62	1	Ccl12
Laptm4a	2.41139e-66	0.377815	0.913	0.608	5.76683e-62	1	Laptm4a
Ctdnep1	3.9002e-66	0.305096	0.589	0.245	9.32733e-62	1	Ctdnep1
Atf3	4.24973e-66	0.271815	0.635	0.291	1.01632e-61	1	Atf3
Puf60	4.71955e-66	0.312605	0.641	0.29	1.12868e-61	1	Puf60
Ndufs3	7.26376e-66	0.252016	0.529	0.21	1.73713e-61	1	Ndufs3
Tmem9b	8.88293e-66	0.346121	0.592	0.248	2.12435e-61	1	Tmem9b
Iah1	2.02394e-65	0.275599	0.478	0.167	4.84025e-61	1	Iah1
Hsp90b1	2.08011e-65	0.333806	0.907	0.591	4.97458e-61	1	Hsp90b1
Mpv17l2	2.0867e-65	0.30267	0.465	0.161	4.99033e-61	1	Mpv17l2
Map4	2.55712e-65	0.267622	0.629	0.28	6.11534e-61	1	Map4
Atp5f1	2.63967e-65	0.378869	0.833	0.494	6.31278e-61	1	Atp5f1
Mcur1	2.67834e-65	0.270716	0.556	0.221	6.40526e-61	1	Mcur1
Slc48a1	2.75203e-65	0.48446	0.586	0.262	6.58147e-61	1	Slc48a1
Cd69	3.80118e-65	0.285005	0.382	0.104	9.09052e-61	1	Cd69
Emc10	4.18294e-65	0.367197	0.642	0.292	1.00035e-60	1	Emc10
Vcam1	4.33289e-65	0.293319	0.302	0.068	1.03621e-60	1	Vcam1
Ubxn1	4.70811e-65	0.258237	0.714	0.369	1.12594e-60	1	Ubxn1
Timm23	9.64807e-65	0.261718	0.552	0.219	2.30734e-60	1	Timm23
Alas1	1.0954e-64	0.372901	0.647	0.3	2.61966e-60	1	Alas1
Gltp	1.14195e-64	0.462436	0.761	0.435	2.73098e-60	1	Gltp
Fam49b	1.55051e-64	0.30598	0.877	0.55	3.70805e-60	1	Fam49b
Cmtm3	2.36073e-64	0.367201	0.574	0.239	5.64569e-60	1	Cmtm3
Sdf4	2.69675e-64	0.32343	0.753	0.403	6.44928e-60	1	Sdf4
Ndufv2	3.36208e-64	0.302498	0.648	0.304	8.04041e-60	1	Ndufv2
Psmd10	4.45955e-64	0.303738	0.394	0.111	1.0665e-59	1	Psmd10
Park7	4.77173e-64	0.273086	0.65	0.315	1.14116e-59	1	Park7
Hdgf	4.89302e-64	0.353097	0.686	0.343	1.17017e-59	1	Hdgf
P4hb	7.94216e-64	0.361559	0.795	0.456	1.89937e-59	1	P4hb
Rer1	8.01104e-64	0.301733	0.668	0.319	1.91584e-59	1	Rer1
Tmem59	8.32926e-64	0.409813	0.744	0.4	1.99194e-59	1	Tmem59
Mif4gd	9.17598e-64	0.315046	0.45	0.146	2.19444e-59	1	Mif4gd
Arrdc4	1.00937e-63	0.308055	0.541	0.213	2.4139e-59	1	Arrdc4
Pdia6	1.13771e-63	0.405755	0.735	0.391	2.72083e-59	1	Pdia6
Tmem165	1.28113e-63	0.317899	0.562	0.231	3.06381e-59	1	Tmem165
Gpnmb	1.35654e-63	0.651694	0.49	0.23	3.24418e-59	1	Gpnmb
Nudt19	2.3282e-63	0.299799	0.4	0.115	5.56789e-59	1	Nudt19
Sys1	3.46585e-63	0.306374	0.645	0.306	8.28858e-59	1	Sys1
Trappc6b	4.43538e-63	0.34313	0.564	0.231	1.06072e-58	1	Trappc6b
Abi31	4.46963e-63	0.334703	0.475	0.166	1.06891e-58	1	Abi3
Rbms1	6.80856e-63	0.365094	0.832	0.508	1.62827e-58	1	Rbms1
Scamp3	7.02354e-63	0.321045	0.579	0.244	1.67968e-58	1	Scamp3
Tspan4	1.0451e-62	0.383493	0.308	0.068	2.49935e-58	1	Tspan4
Anp32b	1.76448e-62	0.302244	0.684	0.338	4.21975e-58	1	Anp32b
Prdx5	2.19289e-62	0.371834	0.992	0.801	5.2443e-58	1	Prdx5
Naxe	2.23899e-62	0.289255	0.534	0.216	5.35455e-58	1	Naxe
Gnb1	2.46428e-62	0.377378	0.959	0.7	5.89333e-58	1	Gnb1
Nfu1	2.90494e-62	0.276789	0.586	0.254	6.94716e-58	1	Nfu1
Arhgdib	3.34487e-62	0.400142	0.976	0.773	7.99927e-58	1	Arhgdib
Kars	4.16259e-62	0.264245	0.532	0.209	9.95483e-58	1	Kars
Eif4e2	4.37497e-62	0.294577	0.617	0.278	1.04627e-57	1	Eif4e2
Cct4	4.97343e-62	0.255074	0.681	0.336	1.1894e-57	1	Cct4
Mvb12a	6.53595e-62	0.350398	0.564	0.236	1.56307e-57	1	Mvb12a
Ybx3	7.14557e-62	0.250808	0.498	0.183	1.70886e-57	1	Ybx3
Smarcb1	8.47995e-62	0.35144	0.441	0.146	2.02798e-57	1	Smarcb1
Raly	1.00681e-61	0.416282	0.717	0.375	2.40778e-57	1	Raly
Rbm17	1.75748e-61	0.322596	0.511	0.197	4.203e-57	1	Rbm17
Rab1a	2.28591e-61	0.293093	0.83	0.499	5.46676e-57	1	Rab1a
Copb1	2.72032e-61	0.25422	0.592	0.259	6.50564e-57	1	Copb1
Sra1	2.86993e-61	0.314386	0.586	0.255	6.86343e-57	1	Sra1
Suclg1	3.36228e-61	0.265814	0.511	0.196	8.04088e-57	1	Suclg1
C1qbp	5.43426e-61	0.333989	0.483	0.175	1.2996e-56	1	C1qbp
Renbp	6.89525e-61	0.338292	0.597	0.264	1.649e-56	1	Renbp
Smim3	7.00132e-61	0.256204	0.352	0.092	1.67437e-56	1	Smim3
Cdc37	7.00541e-61	0.342484	0.65	0.31	1.67534e-56	1	Cdc37
Dda1	9.31417e-61	0.284488	0.522	0.206	2.22748e-56	1	Dda1
Cited2	1.00828e-60	0.320278	0.608	0.273	2.4113e-56	1	Cited2
Alyref	1.00985e-60	0.336344	0.538	0.218	2.41506e-56	1	Alyref
Prdx1	1.01936e-60	0.38604	0.977	0.77	2.43779e-56	1	Prdx1
Ndufa10	1.18315e-60	0.349937	0.6	0.267	2.82951e-56	1	Ndufa10
Mff	2.14273e-60	0.35474	0.513	0.202	5.12435e-56	1	Mff
Pdcd6	2.17137e-60	0.300964	0.602	0.272	5.19283e-56	1	Pdcd6
Tm2d1	3.25527e-60	0.290049	0.532	0.215	7.78498e-56	1	Tm2d1
Psmd14	3.27048e-60	0.313439	0.541	0.22	7.82134e-56	1	Psmd14
Tpst2	4.27848e-60	0.343934	0.528	0.209	1.0232e-55	1	Tpst2
Lims1	5.51008e-60	0.267585	0.623	0.288	1.31774e-55	1	Lims1
Rtcb	5.75289e-60	0.273851	0.508	0.195	1.3758e-55	1	Rtcb
Spi11	6.49174e-60	0.382581	0.967	0.735	1.5525e-55	1	Spi1
Ier3	7.27679e-60	0.420936	0.418	0.136	1.74024e-55	1	Ier3
1110004F10Rik	9.64991e-60	0.327089	0.537	0.219	2.30778e-55	1	1110004F10Rik
Cdc34	9.7202e-60	0.275777	0.561	0.239	2.32459e-55	1	Cdc34
Psmc5	1.0437e-59	0.340604	0.516	0.202	2.496e-55	1	Psmc5
Ppp4c	2.11025e-59	0.345774	0.711	0.373	5.04667e-55	1	Ppp4c
Sptlc2	2.9074e-59	0.269229	0.592	0.264	6.95306e-55	1	Sptlc2
Agpat2	4.05134e-59	0.288004	0.349	0.092	9.68877e-55	1	Agpat2
4933434E20Rik	4.56009e-59	0.256535	0.627	0.296	1.09054e-54	1	4933434E20Rik
Znrf1	4.56122e-59	0.277808	0.511	0.199	1.09081e-54	1	Znrf1
Sf3b4	5.71203e-59	0.272009	0.451	0.158	1.36603e-54	1	Sf3b4
Hspa5	6.55684e-59	0.389467	0.908	0.629	1.56807e-54	1	Hspa5
Psmd11	7.4757e-59	0.288195	0.644	0.31	1.78781e-54	1	Psmd11
Srgn1	8.47855e-59	0.251753	0.913	0.622	2.02765e-54	1	Srgn
Map2k1	1.14126e-58	0.252355	0.63	0.298	2.72932e-54	1	Map2k1
Neu1	1.41106e-58	0.377646	0.591	0.269	3.37456e-54	1	Neu1
2210016F16Rik	1.5246e-58	0.358296	0.52	0.207	3.64607e-54	1	2210016F16Rik
Tapbp	1.84948e-58	0.279424	0.997	0.795	4.42302e-54	1	Tapbp
Acaa1a	1.8582e-58	0.361433	0.732	0.397	4.44388e-54	1	Acaa1a
Hprt	2.37608e-58	0.346535	0.58	0.264	5.6824e-54	1	Hprt
Cct3	2.55955e-58	0.253419	0.561	0.24	6.12116e-54	1	Cct3
Nudt9	2.6058e-58	0.302866	0.417	0.134	6.23177e-54	1	Nudt9
Eif3m	3.35233e-58	0.318044	0.624	0.295	8.01709e-54	1	Eif3m
Rpn2	3.5278e-58	0.273436	0.702	0.367	8.43673e-54	1	Rpn2
Unc50	3.59318e-58	0.318991	0.505	0.197	8.59308e-54	1	Unc50
Rbpms1	3.88229e-58	0.253439	0.573	0.256	9.28449e-54	1	Rbpms
Fcgr41	4.18805e-58	0.322103	0.695	0.361	1.00157e-53	1	Fcgr4
Pld4	4.51101e-58	0.503529	0.675	0.365	1.07881e-53	1	Pld4
Sin3b	4.92967e-58	0.33252	0.771	0.441	1.17893e-53	1	Sin3b
Lman2	6.0809e-58	0.336026	0.738	0.405	1.45425e-53	1	Lman2
Srsf11	6.51644e-58	0.298561	0.698	0.364	1.55841e-53	1	Srsf11
Arpc3	7.04566e-58	0.343075	0.917	0.632	1.68497e-53	1	Arpc3
Sap30	9.75894e-58	0.32927	0.553	0.236	2.33385e-53	1	Sap30
1810043G02Rik	1.1079e-57	0.259453	0.361	0.101	2.64955e-53	1	1810043G02Rik
Rhog	1.49566e-57	0.361924	0.848	0.534	3.57686e-53	1	Rhog
Eif3f	1.56111e-57	0.343598	0.887	0.586	3.7334e-53	1	Eif3f
Eif3h	1.78411e-57	0.368564	0.762	0.436	4.2667e-53	1	Eif3h
Hspa8	1.78453e-57	0.341968	0.994	0.819	4.2677e-53	1	Hspa8
Rab11a	1.94468e-57	0.334327	0.735	0.404	4.65069e-53	1	Rab11a
Rtn3	2.43134e-57	0.339086	0.747	0.418	5.81454e-53	1	Rtn3
Ifit3	2.59141e-57	0.310473	0.373	0.108	6.19735e-53	1	Ifit3
Stard3nl	3.22684e-57	0.288622	0.507	0.2	7.71698e-53	1	Stard3nl
Atp6v1e1	3.52231e-57	0.298174	0.818	0.497	8.42359e-53	1	Atp6v1e1
Dnajc3	3.72265e-57	0.394156	0.663	0.339	8.90271e-53	1	Dnajc3
Erp29	4.99076e-57	0.37713	0.798	0.475	1.19354e-52	1	Erp29
Rps2	7.98668e-57	0.338978	0.985	0.793	1.91001e-52	1	Rps2
Eif5	1.40251e-56	0.271203	0.651	0.323	3.3541e-52	1	Eif5
Dok1	2.01404e-56	0.255975	0.391	0.121	4.81658e-52	1	Dok1
Rpl3	3.12973e-56	0.336176	0.95	0.697	7.48476e-52	1	Rpl3
Ppa1	3.55314e-56	0.255875	0.389	0.121	8.49733e-52	1	Ppa1
Dapk3	3.69112e-56	0.25135	0.406	0.132	8.82732e-52	1	Dapk3
Ergic3	3.73501e-56	0.282291	0.55	0.237	8.93229e-52	1	Ergic3
Creld2	3.94487e-56	0.437818	0.46	0.174	9.43416e-52	1	Creld2
Zfand51	4.57141e-56	0.264865	0.701	0.374	1.09325e-51	1	Zfand5
Mtx2	8.27029e-56	0.300051	0.349	0.103	1.97784e-51	1	Mtx2
Sar1b	9.25424e-56	0.302631	0.469	0.177	2.21315e-51	1	Sar1b
Twf2	9.55712e-56	0.341874	0.576	0.259	2.28558e-51	1	Twf2
Casp1	1.07038e-55	0.275556	0.562	0.248	2.55981e-51	1	Casp1
Hax1	1.37821e-55	0.250626	0.433	0.152	3.29599e-51	1	Hax1
E2f4	1.66697e-55	0.28211	0.411	0.137	3.98657e-51	1	E2f4
Ssr2	1.8418e-55	0.377142	0.598	0.284	4.40466e-51	1	Ssr2
Cnbp	2.6469e-55	0.353387	0.638	0.321	6.33006e-51	1	Cnbp
Vti1b	3.48121e-55	0.320353	0.597	0.278	8.32531e-51	1	Vti1b
Arg2	4.00814e-55	0.258991	0.215	0.034	9.58548e-51	1	Arg2
Yif1a	5.17317e-55	0.316149	0.427	0.148	1.23716e-50	1	Yif1a
Aig1	5.28392e-55	0.309341	0.385	0.125	1.26365e-50	1	Aig1
Bcap31	7.9597e-55	0.327314	0.656	0.332	1.90356e-50	1	Bcap31
Tspan31	9.20681e-55	0.333671	0.35	0.105	2.20181e-50	1	Tspan31
Scarb2	1.44293e-54	0.292156	0.717	0.393	3.45076e-50	1	Scarb2
Ociad1	1.55399e-54	0.316433	0.592	0.277	3.71636e-50	1	Ociad1
Copz1	2.27943e-54	0.255776	0.632	0.314	5.45125e-50	1	Copz1
Nudc	3.44289e-54	0.262192	0.555	0.248	8.23367e-50	1	Nudc
Ubac2	5.40453e-54	0.255227	0.486	0.192	1.29249e-49	1	Ubac2
Cebpg	8.3454e-54	0.288808	0.597	0.282	1.9958e-49	1	Cebpg
Sharpin	1.38798e-53	0.288191	0.498	0.201	3.31934e-49	1	Sharpin
Fuca1	1.40562e-53	0.360537	0.692	0.37	3.36154e-49	1	Fuca1
Rpn1	1.66735e-53	0.282664	0.684	0.365	3.98746e-49	1	Rpn1
Echs1	1.80434e-53	0.291872	0.529	0.226	4.31508e-49	1	Echs1
Myd88	2.28214e-53	0.349451	0.583	0.278	5.45774e-49	1	Myd88
Smpdl3b1	2.50666e-53	0.447831	0.591	0.291	5.99468e-49	1	Smpdl3b
Smim14	2.66915e-53	0.30742	0.632	0.314	6.38328e-49	1	Smim14
Rab14	2.69468e-53	0.298244	0.847	0.545	6.44434e-49	1	Rab14
Cnpy3	3.11351e-53	0.32555	0.502	0.206	7.44596e-49	1	Cnpy3
Ppp2r1a	7.37338e-53	0.281784	0.635	0.318	1.76334e-48	1	Ppp2r1a
Nipsnap3b	8.17699e-53	0.272526	0.423	0.15	1.95553e-48	1	Nipsnap3b
Ap1s1	1.75808e-52	0.320652	0.481	0.192	4.20445e-48	1	Ap1s1
Rab1b	2.42582e-52	0.378499	0.654	0.346	5.80134e-48	1	Rab1b
Tmed3	3.02139e-52	0.387624	0.544	0.243	7.22565e-48	1	Tmed3
Psmd12	3.38613e-52	0.252378	0.453	0.171	8.09793e-48	1	Psmd12
Actg1	4.66745e-52	0.380702	0.964	0.794	1.11622e-47	1	Actg1
Plin2	5.51645e-52	0.386019	0.838	0.54	1.31926e-47	1	Plin2
Hacd2	6.38516e-52	0.252963	0.395	0.132	1.52701e-47	1	Hacd2
Rgs19	1.17619e-51	0.307907	0.597	0.288	2.81285e-47	1	Rgs19
Ctbp1	1.20491e-51	0.251625	0.55	0.248	2.88154e-47	1	Ctbp1
Saraf	1.30882e-51	0.33905	0.594	0.287	3.13003e-47	1	Saraf
Ormdl2	1.92227e-51	0.253017	0.368	0.118	4.59712e-47	1	Ormdl2
Gorasp2	1.9608e-51	0.257212	0.52	0.224	4.68926e-47	1	Gorasp2
Get4	2.06124e-51	0.292253	0.423	0.151	4.92946e-47	1	Get4
Yipf1	2.2486e-51	0.2761	0.444	0.166	5.37753e-47	1	Yipf1
Rab8a	2.98435e-51	0.278126	0.618	0.308	7.13708e-47	1	Rab8a
Mtch2	3.37798e-51	0.327677	0.477	0.191	8.07845e-47	1	Mtch2
Yif1b	3.5191e-51	0.292944	0.414	0.151	8.41594e-47	1	Yif1b
Tomm40	3.93297e-51	0.363805	0.432	0.162	9.4057e-47	1	Tomm40
Aamp	3.99204e-51	0.36103	0.546	0.249	9.54695e-47	1	Aamp
Tomm22	6.26659e-51	0.251804	0.639	0.329	1.49865e-46	1	Tomm22
Ifi27	6.56167e-51	0.281418	0.535	0.243	1.56922e-46	1	Ifi27
Alg1	8.56416e-51	0.260219	0.274	0.064	2.04812e-46	1	Alg1
Ahsa1	1.06968e-50	0.254646	0.486	0.201	2.55813e-46	1	Ahsa1
Sec11a	1.2411e-50	0.286241	0.531	0.236	2.96808e-46	1	Sec11a
Cct5	1.56628e-50	0.311267	0.66	0.349	3.74576e-46	1	Cct5
Klf6	2.02641e-50	0.255052	0.811	0.509	4.84615e-46	1	Klf6
Zyx	3.64548e-50	0.356349	0.871	0.591	8.71817e-46	1	Zyx
Cd14	4.63845e-50	0.542348	0.592	0.319	1.10929e-45	1	Cd14
Kmt5a	5.41123e-50	0.259384	0.645	0.336	1.2941e-45	1	Kmt5a
Dcun1d5	5.77962e-50	0.268435	0.498	0.21	1.3822e-45	1	Dcun1d5
Mfsd5	1.02778e-49	0.308731	0.68	0.37	2.45794e-45	1	Mfsd5
Tmem192	1.24879e-49	0.322476	0.547	0.251	2.98648e-45	1	Tmem192
2023-03-02	1.39137e-49	0.359868	0.568	0.269	3.32745e-45	1	2023-03-02
Creg1	1.41688e-49	0.299282	0.857	0.571	3.38848e-45	1	Creg1
Eif4a3	1.6707e-49	0.256202	0.547	0.252	3.99548e-45	1	Eif4a3
Ssbp4	2.90956e-49	0.33398	0.459	0.182	6.95821e-45	1	Ssbp4
Chpt1	3.08097e-49	0.2887	0.402	0.161	7.36814e-45	1	Chpt1
Rac21	5.73932e-49	0.275578	0.767	0.468	1.37256e-44	1	Rac2
Calr	7.22692e-49	0.319517	0.917	0.67	1.72832e-44	1	Calr
Tor2a	8.11357e-49	0.338633	0.382	0.132	1.94036e-44	1	Tor2a
Pld3	9.46332e-49	0.2877	0.675	0.381	2.26315e-44	1	Pld3
Prelid3b	1.03758e-48	0.250269	0.402	0.143	2.48137e-44	1	Prelid3b
Sec13	1.0965e-48	0.31743	0.517	0.23	2.62228e-44	1	Sec13
Itgb21	1.30331e-48	0.30303	0.962	0.747	3.11686e-44	1	Itgb2
Psap	2.22461e-48	0.287199	1	0.941	5.32016e-44	1	Psap
Stub1	2.67051e-48	0.272704	0.371	0.125	6.38653e-44	1	Stub1
Mcl1	5.41705e-48	0.295266	0.943	0.713	1.29549e-43	1	Mcl1
Tmem251	5.69205e-48	0.270991	0.374	0.126	1.36125e-43	1	Tmem251
Fbxw2	6.09878e-48	0.262331	0.454	0.184	1.45852e-43	1	Fbxw2
Osgep	9.02348e-48	0.355896	0.463	0.19	2.15797e-43	1	Osgep
Bin1	9.65109e-48	0.251083	0.379	0.13	2.30806e-43	1	Bin1
Bub3	1.12222e-47	0.312535	0.559	0.266	2.68379e-43	1	Bub3
Lamtor3	1.13698e-47	0.263575	0.51	0.225	2.71909e-43	1	Lamtor3
Pilra	1.88104e-47	0.419124	0.729	0.444	4.4985e-43	1	Pilra
Cyp4f181	2.98385e-47	0.428565	0.672	0.373	7.13588e-43	1	Cyp4f18
Aldh3b1	1.18607e-46	0.27462	0.555	0.265	2.83648e-42	1	Aldh3b1
Lamtor1	1.56945e-46	0.288477	0.693	0.395	3.75335e-42	1	Lamtor1
Aga	1.75921e-46	0.268965	0.34	0.109	4.20715e-42	1	Aga
Trem2	1.84366e-46	0.311907	0.402	0.15	4.40912e-42	1	Trem2
Dctn2	2.04317e-46	0.273472	0.543	0.256	4.88624e-42	1	Dctn2
Dhps	3.6099e-46	0.267393	0.328	0.1	8.63309e-42	1	Dhps
Tmem14c	6.0041e-46	0.291372	0.795	0.507	1.43588e-41	1	Tmem14c
Hras	1.05434e-45	0.28386	0.403	0.15	2.52146e-41	1	Hras
Cdkn1a	1.27894e-45	0.319473	0.827	0.548	3.05859e-41	1	Cdkn1a
Hmox2	1.59189e-45	0.30255	0.415	0.159	3.80699e-41	1	Hmox2
Ebp	1.79497e-45	0.284017	0.498	0.222	4.29267e-41	1	Ebp
Samm50	2.54565e-45	0.26158	0.498	0.222	6.08793e-41	1	Samm50
Saa3	3.98651e-45	0.591889	0.484	0.212	9.53373e-41	1	Saa3
Txndc15	4.66097e-45	0.254785	0.403	0.152	1.11467e-40	1	Txndc15
Tex261	1.42647e-44	0.28382	0.562	0.278	3.41141e-40	1	Tex261
Cd37	2.17351e-44	0.333098	0.502	0.229	5.19795e-40	1	Cd37
Cd302	2.39966e-44	0.346595	0.752	0.467	5.7388e-40	1	Cd302
mt-Cytb	8.72521e-44	0.348681	0.979	0.866	2.08663e-39	1	mt-Cytb
Lgals3	1.28084e-43	0.320761	0.976	0.867	3.06313e-39	1	Lgals3
Slc7a11	2.62071e-43	0.309065	0.421	0.169	6.26744e-39	1	Slc7a11
Elp5	5.16797e-43	0.265138	0.421	0.169	1.23592e-38	1	Elp5
Tspan3	5.34075e-43	0.272739	0.286	0.087	1.27724e-38	1	Tspan3
Cd47	6.6781e-43	0.271067	0.94	0.722	1.59707e-38	1	Cd47
Gclm	6.83972e-43	0.260566	0.344	0.123	1.63572e-38	1	Gclm
Hpcal1	8.15633e-43	0.273738	0.65	0.364	1.95059e-38	1	Hpcal1
Tprgl	1.27243e-42	0.330801	0.564	0.286	3.04303e-38	1	Tprgl
Hdac1	1.34608e-42	0.250903	0.444	0.188	3.21915e-38	1	Hdac1
Prpsap1	3.47519e-42	0.308969	0.376	0.141	8.31093e-38	1	Prpsap1
Fabp5	3.87257e-42	0.511126	0.614	0.336	9.26124e-38	1	Fabp5
Acvrl1	4.09179e-42	0.292355	0.371	0.138	9.78551e-38	1	Acvrl1
Cfl1	9.86734e-42	0.271464	0.995	0.888	2.35977e-37	1	Cfl1
Jtb	1.01328e-41	0.255417	0.478	0.216	2.42327e-37	1	Jtb
Timp2	1.72723e-41	0.35689	0.395	0.16	4.13068e-37	1	Timp2
Maf1	2.34346e-41	0.318052	0.493	0.229	5.60439e-37	1	Maf1
Nubp2	4.44515e-41	0.330076	0.444	0.193	1.06306e-36	1	Nubp2
Snrpa	1.41331e-40	0.329764	0.412	0.171	3.37993e-36	1	Snrpa
Ddx39	1.73737e-40	0.275487	0.424	0.18	4.15492e-36	1	Ddx39
Aspscr1	2.59507e-40	0.261029	0.346	0.123	6.2061e-36	1	Aspscr1
Rassf1	3.44339e-40	0.256317	0.349	0.125	8.23486e-36	1	Rassf1
Mfsd10	6.34749e-40	0.270946	0.332	0.116	1.518e-35	1	Mfsd10
Mmadhc	2.34925e-39	0.267743	0.343	0.126	5.61823e-35	1	Mmadhc
Rilpl2	3.32852e-39	0.301907	0.421	0.181	7.96015e-35	1	Rilpl2
Spint1	2.319e-38	0.26376	0.365	0.141	5.5459e-34	1	Spint1
Slc25a1	1.98773e-37	0.314969	0.373	0.15	4.75367e-33	1	Slc25a1
Apoe1	3.01126e-36	0.562087	0.662	0.428	7.20142e-32	1	Apoe
Naaa	5.96998e-36	0.296934	0.732	0.473	1.42772e-31	1	Naaa
Stoml2	1.00514e-35	0.265323	0.365	0.149	2.4038e-31	1	Stoml2
2023-03-02	5.42254e-35	0.276309	0.439	0.204	1.2968e-30	1	2023-03-02
Clns1a	2.14269e-34	0.2562	0.376	0.159	5.12424e-30	1	Clns1a
Scamp2	3.88875e-34	0.266368	0.62	0.364	9.29995e-30	1	Scamp2
Ccl2	1.0174e-33	0.309639	0.313	0.116	2.43311e-29	1	Ccl2
Ecm1	3.49051e-33	0.267832	0.25	0.088	8.34756e-29	1	Ecm1
Cd63	5.13377e-33	0.433612	0.516	0.279	1.22774e-28	1	Cd63
Abhd17a	1.1925e-28	0.293951	0.475	0.258	2.85187e-24	1	Abhd17a
Idh2	1.96882e-28	0.251187	0.298	0.123	4.70844e-24	1	Idh2
Fpr2	6.7179e-28	0.302571	0.645	0.414	1.60659e-23	1	Fpr2
Otulinl	1.22452e-27	0.26427	0.591	0.368	2.92844e-23	1	Otulinl
Cfp	3.14217e-26	0.342987	0.439	0.244	7.51451e-22	1	Cfp
Inhba	3.3407e-25	0.26821	0.247	0.099	7.98929e-21	1	Inhba
Nagpa	6.55671e-25	0.256834	0.403	0.216	1.56804e-20	1	Nagpa
Il1b	7.35349e-25	0.358655	0.463	0.262	1.75859e-20	1	Il1b
Hp	6.76848e-23	0.331955	0.447	0.251	1.61868e-18	1	Hp
Tmem176b	1.7551e-14	0.277548	0.299	0.164	4.19733e-10	1	Tmem176b

## Sheet: 2
	p_val	avg_log2FC	pct.1	pct.2	p_val_adj	cluster	gene
Mif1	0	1.20988	0.963	0.469	0	2	Mif
Cstb1	5.20115e-260	0.88235	0.995	0.656	1.24386e-255	2	Cstb
AW1120101	2.6006e-256	1.02749	0.997	0.564	6.21934e-252	2	AW112010
Ccl51	5.02059e-251	1.38142	0.908	0.324	1.20067e-246	2	Ccl5
Ly6a1	2.87266e-234	1.15677	0.957	0.378	6.86996e-230	2	Ly6a
Ly6i1	1.95288e-231	1.11815	0.969	0.466	4.67032e-227	2	Ly6i
C230062I16Rik	4.08396e-230	0.250764	0.92	0.32	9.7668e-226	2	C230062I16Rik
Saa31	4.64099e-206	1.50784	0.691	0.181	1.10989e-201	2	Saa3
Sod21	1.82279e-204	0.984163	0.968	0.536	4.3592e-200	2	Sod2
Cfb1	1.49154e-200	0.867001	0.946	0.387	3.56701e-196	2	Cfb
Cxcl161	2.33474e-195	0.844359	0.955	0.376	5.58353e-191	2	Cxcl16
AA4671971	4.92928e-185	0.822183	0.745	0.182	1.17884e-180	2	AA467197
Cxcl91	2.76717e-177	0.819173	0.889	0.317	6.61768e-173	2	Cxcl9
Il18bp1	8.52928e-174	0.886803	0.836	0.273	2.03978e-169	2	Il18bp
H2-Q71	4.07741e-168	0.837169	0.965	0.484	9.75113e-164	2	H2-Q7
Tspo1	4.26848e-162	0.739485	0.988	0.661	1.02081e-157	2	Tspo
Fth11	3.71767e-157	0.446888	1	0.978	8.8908e-153	2	Fth1
Ftl1-ps1	1.75679e-154	0.418081	0.991	0.882	4.20137e-150	2	Ftl1-ps1
Nos21	1.14445e-151	0.670544	0.648	0.15	2.73695e-147	2	Nos2
Prdx51	3.04724e-149	0.628927	0.991	0.802	7.28747e-145	2	Prdx5
Txn11	5.82648e-145	0.63002	0.989	0.713	1.3934e-140	2	Txn1
H2-Ab11	3.16528e-144	0.719063	1	0.736	7.56976e-140	2	H2-Ab1
H2-Eb11	8.04964e-143	0.744205	0.992	0.612	1.92507e-138	2	H2-Eb1
Calhm61	3.74074e-141	0.637655	0.883	0.372	8.94599e-137	2	Calhm6
Ninj11	8.07039e-138	0.759195	0.843	0.336	1.93003e-133	2	Ninj1
Cyba	9.50215e-137	0.433482	0.998	0.933	2.27244e-132	2	Cyba
Cst71	1.64273e-136	0.78462	0.535	0.104	3.92859e-132	2	Cst7
Cd52	1.39628e-135	0.553216	1	0.849	3.33921e-131	2	Cd52
Ass11	4.38898e-134	0.317056	0.768	0.29	1.04962e-129	2	Ass1
Bst21	5.06108e-132	0.762167	0.883	0.447	1.21036e-127	2	Bst2
Cox8a	7.61288e-130	0.548574	0.991	0.764	1.82062e-125	2	Cox8a
Sdc41	1.40745e-128	0.426665	0.739	0.273	3.36592e-124	2	Sdc4
Slamf81	1.79942e-127	0.441813	0.811	0.33	4.30332e-123	2	Slamf8
Clec4d1	6.2906e-125	0.645802	0.645	0.185	1.5044e-120	2	Clec4d
Psme21	1.55362e-124	0.615526	0.986	0.665	3.71547e-120	2	Psme2
Selenom1	6.59673e-124	0.758281	0.545	0.146	1.57761e-119	2	Selenom
Ptafr1	2.36909e-122	0.310414	0.877	0.436	5.66567e-118	2	Ptafr
Dnase1l31	4.99651e-122	0.49164	0.773	0.323	1.19491e-117	2	Dnase1l3
Aif11	7.55814e-122	0.775423	0.834	0.384	1.80753e-117	2	Aif1
Procr1	8.67728e-121	0.520843	0.616	0.165	2.07517e-116	2	Procr
C1qb1	4.62181e-120	0.998112	0.684	0.225	1.10531e-115	2	C1qb
H2-Aa1	5.80084e-119	0.639309	0.995	0.691	1.38727e-114	2	H2-Aa
Psmb61	8.35556e-119	0.707384	0.911	0.523	1.99823e-114	2	Psmb6
Tpi11	1.49115e-118	0.697716	0.846	0.395	3.56609e-114	2	Tpi1
Mmp141	2.67085e-116	0.420125	0.707	0.242	6.38735e-112	2	Mmp14
Hk2	1.2238e-113	0.525439	0.914	0.499	2.92672e-109	2	Hk2
Mrpl381	2.337e-113	0.649603	0.647	0.219	5.58894e-109	2	Mrpl38
Higd1a	5.15151e-113	0.661451	0.797	0.356	1.23198e-108	2	Higd1a
Gbp21	6.29424e-113	0.567785	0.9	0.456	1.50527e-108	2	Gbp2
Agtrap1	3.72486e-112	0.630502	0.645	0.213	8.90801e-108	2	Agtrap
Chchd101	1.26061e-111	0.685581	0.528	0.155	3.01476e-107	2	Chchd10
C31	4.67486e-111	0.662676	0.919	0.52	1.11799e-106	2	C3
Pla2g71	1.92611e-109	0.376793	0.833	0.384	4.6063e-105	2	Pla2g7
Acod11	1.78719e-108	0.584917	0.677	0.231	4.27407e-104	2	Acod1
Clec4e1	4.96394e-108	0.689587	0.739	0.295	1.18713e-103	2	Clec4e
Ms4a71	2.2914e-106	0.637512	0.594	0.173	5.47988e-102	2	Ms4a7
Lgals3bp1	1.29486e-103	0.56115	0.896	0.473	3.09665e-99	2	Lgals3bp
C1qa1	4.76219e-103	0.920553	0.591	0.179	1.13888e-98	2	C1qa
Iigp11	3.28396e-102	0.334884	0.699	0.267	7.85358e-98	2	Iigp1
Elob	3.54011e-102	0.560979	0.966	0.684	8.46618e-98	2	Elob
Socs11	1.43361e-100	0.395745	0.673	0.249	3.42849e-96	2	Socs1
C1qc1	1.58776e-99	0.904036	0.621	0.206	3.79712e-95	2	C1qc
Ly6c21	3.00661e-98	0.758806	0.839	0.419	7.1903e-94	2	Ly6c2
Isg151	5.56938e-98	0.585978	0.72	0.293	1.33192e-93	2	Isg15
Fabp51	1.06344e-97	0.837157	0.693	0.325	2.54321e-93	2	Fabp5
H2-Q61	1.4811e-97	0.380812	0.82	0.4	3.54206e-93	2	H2-Q6
Cox5b	2.46205e-97	0.532735	0.948	0.667	5.88798e-93	2	Cox5b
Card191	1.48039e-95	0.632942	0.768	0.358	3.54036e-91	2	Card19
Cd401	6.1264e-94	0.460336	0.65	0.236	1.46513e-89	2	Cd40
Slamf71	4.37788e-93	0.454614	0.684	0.265	1.04697e-88	2	Slamf7
Zbp11	4.90087e-93	0.534901	0.816	0.399	1.17204e-88	2	Zbp1
Slc7a111	9.55217e-93	0.512319	0.53	0.153	2.2844e-88	2	Slc7a11
Psmb91	1.9228e-92	0.548334	0.897	0.511	4.59837e-88	2	Psmb9
Atp6v0c1	1.15699e-91	0.493076	0.877	0.493	2.76694e-87	2	Atp6v0c
Batf21	3.87526e-91	0.450968	0.601	0.201	9.26769e-87	2	Batf2
Ndufs5	1.79787e-90	0.515028	0.724	0.334	4.29962e-86	2	Ndufs5
Cox17	3.36696e-90	0.417361	0.935	0.579	8.05209e-86	2	Cox17
Clcn71	7.57943e-90	0.402889	0.793	0.376	1.81262e-85	2	Clcn7
S100a8	8.03732e-90	0.564003	0.459	0.13	1.92212e-85	2	S100a8
Cox7a2	9.03771e-90	0.511901	0.945	0.647	2.16137e-85	2	Cox7a2
H2-DMb11	4.50698e-89	0.423923	0.906	0.52	1.07785e-84	2	H2-DMb1
Vamp8	1.06291e-88	0.510251	0.931	0.6	2.54194e-84	2	Vamp8
Grina1	1.68345e-85	0.578705	0.856	0.474	4.02596e-81	2	Grina
Ndufc1	4.17348e-85	0.5312	0.857	0.488	9.98088e-81	2	Ndufc1
Acsl11	5.71047e-84	0.41538	0.685	0.284	1.36566e-79	2	Acsl1
Cycs	1.0292e-83	0.511684	0.869	0.518	2.46132e-79	2	Cycs
Atp5j	1.43338e-83	0.493112	0.937	0.62	3.42793e-79	2	Atp5j
Blvrb1	3.39231e-82	0.63884	0.71	0.343	8.11272e-78	2	Blvrb
Psmb81	2.14454e-81	0.492795	0.985	0.779	5.12867e-77	2	Psmb8
Cnih41	2.293e-81	0.53101	0.759	0.376	5.48371e-77	2	Cnih4
Pycard1	9.68027e-81	0.584943	0.81	0.457	2.31504e-76	2	Pycard
Gpr841	1.60478e-80	0.314639	0.432	0.107	3.83784e-76	2	Gpr84
Basp11	2.00865e-80	0.286806	0.538	0.183	4.80368e-76	2	Basp1
Id21	3.5946e-80	0.604816	0.839	0.514	8.59648e-76	2	Id2
Fcer1g	9.0601e-80	0.31847	0.998	0.945	2.16672e-75	2	Fcer1g
Stab11	1.39497e-79	0.445625	0.436	0.121	3.33606e-75	2	Stab1
Ctsz1	2.53773e-78	0.478977	0.988	0.806	6.06897e-74	2	Ctsz
Ndufb1-ps	7.54997e-78	0.371634	0.978	0.733	1.80558e-73	2	Ndufb1-ps
Psmb21	1.75236e-77	0.554483	0.826	0.474	4.19076e-73	2	Psmb2
Upp11	2.11221e-77	0.475465	0.412	0.099	5.05136e-73	2	Upp1
Tmbim41	2.33058e-77	0.566824	0.793	0.431	5.57357e-73	2	Tmbim4
Nrp21	1.56768e-76	0.43575	0.667	0.293	3.74911e-72	2	Nrp2
Ifi271	1.62978e-76	0.564419	0.588	0.236	3.89763e-72	2	Ifi27
Usmg5	2.06925e-76	0.42844	0.929	0.649	4.9486e-72	2	Usmg5
Atox1	2.63306e-76	0.449205	0.978	0.773	6.29697e-72	2	Atox1
Uqcrq	1.31587e-75	0.516809	0.914	0.619	3.1469e-71	2	Uqcrq
Serpina3g1	2.36116e-75	0.267175	0.607	0.25	5.64671e-71	2	Serpina3g
Edf11	4.75295e-75	0.538965	0.86	0.531	1.13667e-70	2	Edf1
Cd741	1.5953e-74	0.46184	0.998	0.818	3.81516e-70	2	Cd74
Psmb101	2.40339e-74	0.546806	0.859	0.525	5.74771e-70	2	Psmb10
Hk31	2.59555e-74	0.290363	0.634	0.263	6.20725e-70	2	Hk3
Bcl2a1b1	4.0638e-74	0.47345	0.853	0.507	9.71857e-70	2	Bcl2a1b
Cox7c	1.00431e-73	0.390478	0.975	0.746	2.40181e-69	2	Cox7c
H2-Q51	2.90683e-72	0.396271	0.565	0.211	6.95169e-68	2	H2-Q5
Inhba1	1.96799e-70	0.321436	0.363	0.082	4.70646e-66	2	Inhba
Gng121	3.56584e-70	0.421529	0.582	0.228	8.5277e-66	2	Gng12
Grcc10	1.15794e-69	0.498095	0.797	0.46	2.76921e-65	2	Grcc10
Fcgr2b1	4.16729e-69	0.425067	0.84	0.487	9.96606e-65	2	Fcgr2b
Prdx61	4.84643e-69	0.483206	0.697	0.335	1.15902e-64	2	Prdx6
Cxcl101	2.12277e-68	0.470065	0.512	0.18	5.0766e-64	2	Cxcl10
C1s1	5.12207e-68	0.254846	0.349	0.079	1.22494e-63	2	C1s1
1810037I17Rik1	9.80765e-68	0.395582	0.883	0.549	2.3455e-63	2	1810037I17Rik
Tmem2561	1.22475e-67	0.448533	0.811	0.475	2.92899e-63	2	Tmem256
Esd1	3.94329e-67	0.5233	0.791	0.475	9.43038e-63	2	Esd
Atp6v1f1	5.39705e-67	0.473997	0.914	0.654	1.29071e-62	2	Atp6v1f
Ccrl21	7.22211e-67	0.325881	0.647	0.292	1.72717e-62	2	Ccrl2
Ctsd2	1.79841e-66	0.311031	0.919	0.608	4.30091e-62	2	Ctsd
Atp5g2	2.94717e-66	0.365775	0.839	0.499	7.04817e-62	2	Atp5g2
F101	6.02726e-66	0.461843	0.662	0.308	1.44142e-61	2	F10
Ifitm31	8.42048e-66	0.406367	0.94	0.638	2.01376e-61	2	Ifitm3
AI413582	9.07188e-66	0.55554	0.736	0.417	2.16954e-61	2	AI413582
Aldoa1	3.23465e-65	0.468498	0.942	0.683	7.73567e-61	2	Aldoa
Bax1	3.35024e-65	0.475193	0.74	0.392	8.01211e-61	2	Bax
Pla2g161	5.17841e-65	0.458519	0.644	0.297	1.23842e-60	2	Pla2g16
Rrbp11	6.36737e-65	0.48196	0.897	0.645	1.52276e-60	2	Rrbp1
Gapdh1	8.53558e-65	0.43603	0.969	0.764	2.04128e-60	2	Gapdh
Rps27l	4.02458e-64	0.421855	0.902	0.602	9.62479e-60	2	Rps27l
Atp5k	4.18512e-64	0.343851	0.919	0.629	1.00087e-59	2	Atp5k
Uqcr10	4.59648e-64	0.461455	0.902	0.621	1.09925e-59	2	Uqcr10
Rbx1	8.05977e-64	0.467241	0.865	0.57	1.92749e-59	2	Rbx1
Cd631	4.28377e-63	0.632372	0.588	0.269	1.02446e-58	2	Cd63
Gm36161	4.51547e-63	0.391555	0.783	0.436	1.07987e-58	2	Gm36161
Fam96b	5.96039e-63	0.404991	0.548	0.222	1.42543e-58	2	Fam96b
Mpc11	6.70359e-63	0.303406	0.677	0.331	1.60316e-58	2	Mpc1
Psme11	1.05126e-62	0.411764	0.892	0.58	2.5141e-58	2	Psme1
Gng11	2.16878e-62	0.263917	0.267	0.05	5.18663e-58	2	Gng11
Gm211881	2.51202e-62	0.263524	0.825	0.488	6.0075e-58	2	Gm21188
Bri31	3.0284e-62	0.320105	0.86	0.531	7.24243e-58	2	Bri3
Atp5g11	4.09711e-62	0.49899	0.859	0.573	9.79824e-58	2	Atp5g1
Timm8b	6.51664e-62	0.40667	0.651	0.314	1.55845e-57	2	Timm8b
Psmb3	1.1982e-61	0.4779	0.874	0.581	2.8655e-57	2	Psmb3
H2-DMa1	4.16496e-61	0.384652	0.955	0.688	9.9605e-57	2	H2-DMa
Ndufs7	7.61007e-61	0.542869	0.771	0.453	1.81995e-56	2	Ndufs7
Ndufa11	7.65417e-61	0.497526	0.819	0.509	1.83049e-56	2	Ndufa11
Ndufs6	9.53852e-61	0.459121	0.802	0.483	2.28114e-56	2	Ndufs6
Cdkn1a1	9.93366e-61	0.585792	0.816	0.551	2.37564e-56	2	Cdkn1a
Ppib1	1.00035e-60	0.358453	0.708	0.364	2.39235e-56	2	Ppib
Ndufa7	1.74677e-60	0.454756	0.888	0.607	4.1774e-56	2	Ndufa7
Psmb51	4.23232e-60	0.483779	0.768	0.441	1.01216e-55	2	Psmb5
Sh3bgrl3	4.53812e-60	0.326201	0.992	0.863	1.08529e-55	2	Sh3bgrl3
Cox6c	6.41633e-60	0.369478	0.955	0.71	1.53447e-55	2	Cox6c
Capg2	9.74403e-60	0.468218	0.902	0.617	2.33029e-55	2	Capg
Ndufa1	1.21431e-59	0.400982	0.899	0.608	2.90402e-55	2	Ndufa1
Ak21	1.22394e-59	0.252283	0.754	0.422	2.92705e-55	2	Ak2
Slirp	1.26999e-59	0.409851	0.616	0.284	3.03718e-55	2	Slirp
Ndufb6	2.90257e-59	0.462259	0.704	0.372	6.9415e-55	2	Ndufb6
Trem21	2.91904e-59	0.449302	0.436	0.145	6.98088e-55	2	Trem2
Ubl5	7.70069e-59	0.386583	0.889	0.597	1.84162e-54	2	Ubl5
Mrpl54	7.85404e-59	0.459449	0.621	0.296	1.87829e-54	2	Mrpl54
Cox5a1	1.88915e-58	0.360022	0.903	0.603	4.51791e-54	2	Cox5a
Hmox11	1.93418e-58	0.418274	0.639	0.304	4.62558e-54	2	Hmox1
Ndufv3	2.1737e-58	0.465948	0.737	0.43	5.1984e-54	2	Ndufv3
Ndufa5	3.02707e-58	0.453842	0.668	0.351	7.23924e-54	2	Ndufa5
Minos1	5.24717e-58	0.466403	0.805	0.51	1.25486e-53	2	Minos1
Sec61g	1.08974e-57	0.364661	0.919	0.658	2.6061e-53	2	Sec61g
Tmem258	2.4355e-57	0.378106	0.894	0.616	5.8245e-53	2	Tmem258
Bcl2a1d	3.28815e-57	0.307911	0.814	0.489	7.86361e-53	2	Bcl2a1d
Gm1821	7.35412e-57	0.257313	0.966	0.79	1.75874e-52	2	Gm1821
AB1246111	9.7622e-57	0.279608	0.647	0.322	2.33463e-52	2	AB124611
Slc2a11	1.66344e-56	0.255746	0.541	0.227	3.97811e-52	2	Slc2a1
Atp6v0e	2.39738e-56	0.434729	0.923	0.69	5.73334e-52	2	Atp6v0e
Eno11	3.89807e-56	0.297961	0.886	0.587	9.32225e-52	2	Eno1
Ptges	5.17898e-56	0.446156	0.263	0.058	1.23855e-51	2	Ptges
Ndufc2	2.83363e-55	0.406722	0.762	0.451	6.77662e-51	2	Ndufc2
Ctsh1	2.98676e-55	0.388414	0.957	0.729	7.14284e-51	2	Ctsh
Gm15056	3.08806e-55	0.578152	0.273	0.06	7.38511e-51	2	Gm15056
Exoc3l4	3.36325e-55	0.341634	0.313	0.088	8.04321e-51	2	Exoc3l4
Bola2	3.75437e-55	0.409719	0.793	0.482	8.97856e-51	2	Bola2
Aoah1	5.07138e-55	0.334715	0.464	0.175	1.21282e-50	2	Aoah
Atp5l	6.14183e-55	0.315276	0.966	0.75	1.46882e-50	2	Atp5l
Romo11	8.63098e-55	0.374526	0.816	0.504	2.0641e-50	2	Romo1
Bcl2a1a1	1.88642e-54	0.416615	0.751	0.441	4.51136e-50	2	Bcl2a1a
Slc31a21	2.04733e-54	0.361991	0.579	0.263	4.89619e-50	2	Slc31a2
Ddt	1.25827e-53	0.356883	0.436	0.159	3.00916e-49	2	Ddt
Dram11	4.10717e-53	0.261205	0.627	0.308	9.82229e-49	2	Dram1
Fpr21	4.19976e-53	0.451137	0.72	0.404	1.00437e-48	2	Fpr2
Insl6	4.54856e-53	0.322634	0.278	0.064	1.08779e-48	2	Insl6
Emp3	1.84231e-52	0.419402	0.929	0.725	4.40589e-48	2	Emp3
Ifi2061	3.16029e-52	0.392704	0.461	0.188	7.55784e-48	2	Ifi206
Sdhb1	3.86948e-52	0.42698	0.79	0.486	9.25386e-48	2	Sdhb
Uqcrb	4.32951e-52	0.337594	0.823	0.521	1.0354e-47	2	Uqcrb
Ifi301	6.83311e-52	0.407781	0.859	0.569	1.63414e-47	2	Ifi30
Uqcc2	1.23281e-51	0.409678	0.639	0.337	2.94828e-47	2	Uqcc2
Vps291	1.57315e-51	0.371481	0.713	0.396	3.76218e-47	2	Vps29
Gmfg	5.29458e-51	0.410192	0.828	0.535	1.2662e-46	2	Gmfg
Slfn2	8.75815e-51	0.33973	0.828	0.535	2.09451e-46	2	Slfn2
Pomp	1.19159e-50	0.378864	0.9	0.638	2.84968e-46	2	Pomp
Ndufa3	1.46303e-50	0.307223	0.939	0.712	3.49883e-46	2	Ndufa3
Ppia	1.53114e-50	0.299937	0.985	0.843	3.66173e-46	2	Ppia
Prelid11	3.21429e-50	0.374218	0.846	0.554	7.68697e-46	2	Prelid1
Npc21	4.3685e-50	0.330768	0.971	0.764	1.04473e-45	2	Npc2
Tomm7	6.50877e-50	0.329262	0.84	0.555	1.55657e-45	2	Tomm7
Gpnmb1	6.55623e-50	0.38072	0.521	0.226	1.56792e-45	2	Gpnmb
Hspe1	8.32718e-50	0.394598	0.73	0.437	1.99145e-45	2	Hspe1
Ndufb4	1.13908e-49	0.31171	0.739	0.435	2.7241e-45	2	Ndufb4
Cmtm71	1.3582e-49	0.335146	0.756	0.449	3.24815e-45	2	Cmtm7
Ms4a6c1	1.48069e-49	0.314747	0.767	0.463	3.54106e-45	2	Ms4a6c
Atp5mpl	1.48525e-49	0.388003	0.846	0.587	3.55197e-45	2	Atp5mpl
Atp5e1	1.615e-49	0.286455	0.975	0.772	3.86228e-45	2	Atp5e
Gpx41	4.06317e-49	0.415968	0.862	0.597	9.71706e-45	2	Gpx4
H2-Oa	4.37158e-49	0.379208	0.358	0.113	1.04546e-44	2	H2-Oa
Tgfbi1	8.35281e-49	0.354767	0.923	0.674	1.99757e-44	2	Tgfbi
Tbca	9.37522e-49	0.323055	0.754	0.452	2.24208e-44	2	Tbca
Xaf11	1.08537e-48	0.434222	0.57	0.278	2.59567e-44	2	Xaf1
Psma7	1.50761e-48	0.363198	0.928	0.688	3.60545e-44	2	Psma7
Lamtor51	1.6337e-48	0.375412	0.734	0.428	3.907e-44	2	Lamtor5
Tma7	4.38636e-48	0.38743	0.897	0.656	1.049e-43	2	Tma7
Psma51	5.56828e-48	0.313393	0.736	0.431	1.33165e-43	2	Psma5
Sap18	1.19568e-47	0.269904	0.7	0.395	2.85946e-43	2	Sap18
Mrps18c	1.51897e-47	0.403877	0.622	0.325	3.63261e-43	2	Mrps18c
Bst11	1.522e-47	0.309144	0.656	0.352	3.63987e-43	2	Bst1
0610012G03Rik1	2.3055e-47	0.449007	0.605	0.312	5.51359e-43	2	0610012G03Rik
Dynlrb1	3.27179e-47	0.402944	0.759	0.466	7.8245e-43	2	Dynlrb1
Psma21	4.78841e-47	0.33964	0.803	0.511	1.14515e-42	2	Psma2
Eif4ebp1	5.29437e-47	0.486917	0.682	0.403	1.26615e-42	2	Eif4ebp1
Atp5j2	6.43084e-47	0.396914	0.863	0.626	1.53794e-42	2	Atp5j2
1810022K09Rik	7.92828e-47	0.278746	0.684	0.386	1.89605e-42	2	1810022K09Rik
Cox6b11	1.96481e-46	0.336254	0.942	0.731	4.69884e-42	2	Cox6b1
Mrpl52	2.01657e-46	0.363211	0.724	0.44	4.82263e-42	2	Mrpl52
Selenow	2.07438e-46	0.339473	0.829	0.544	4.96088e-42	2	Selenow
Ndufa13	3.14694e-46	0.411491	0.831	0.588	7.5259e-42	2	Ndufa13
Lrpap11	3.78709e-46	0.377395	0.588	0.294	9.05682e-42	2	Lrpap1
Ndufb2	4.01287e-46	0.388946	0.73	0.441	9.59677e-42	2	Ndufb2
Coa3	4.48812e-46	0.412667	0.564	0.276	1.07333e-41	2	Coa3
Abracl1	7.95215e-46	0.309742	0.75	0.453	1.90176e-41	2	Abracl
Spcs1	1.29613e-45	0.353209	0.734	0.439	3.0997e-41	2	Spcs1
Timm13	1.79036e-45	0.422408	0.722	0.437	4.28165e-41	2	Timm13
Sem1	2.37911e-45	0.267891	0.963	0.754	5.68963e-41	2	Sem1
Trmt112	2.77304e-45	0.387756	0.713	0.42	6.63172e-41	2	Trmt112
Ndufb9	2.99893e-45	0.426443	0.7	0.415	7.17193e-41	2	Ndufb9
Ssr4	5.43952e-45	0.404107	0.756	0.477	1.30086e-40	2	Ssr4
Ndufa12	5.63962e-45	0.415057	0.618	0.332	1.34872e-40	2	Ndufa12
Glrx1	5.701e-45	0.288605	0.578	0.287	1.36339e-40	2	Glrx
Ndufb8	6.67634e-45	0.427288	0.799	0.529	1.59665e-40	2	Ndufb8
Zmynd151	1.20576e-44	0.371982	0.372	0.129	2.88359e-40	2	Zmynd15
Tbcb1	1.34645e-44	0.33771	0.71	0.414	3.22003e-40	2	Tbcb
Rabac1	1.45145e-44	0.43994	0.773	0.503	3.47115e-40	2	Rabac1
1810058I24Rik	2.46268e-44	0.412328	0.607	0.328	5.88949e-40	2	1810058I24Rik
Timm10b	2.98129e-44	0.356684	0.779	0.502	7.12977e-40	2	Timm10b
Rpl24	4.31852e-44	0.335695	0.896	0.69	1.03277e-39	2	Rpl24
Nme2	7.08356e-44	0.312045	0.823	0.562	1.69403e-39	2	Nme2
Hp1	8.37966e-44	0.434193	0.519	0.241	2.004e-39	2	Hp
Ldha1	8.93772e-44	0.330091	0.863	0.598	2.13746e-39	2	Ldha
Bsg1	1.12738e-43	0.369037	0.793	0.513	2.69613e-39	2	Bsg
Rpl27a	1.21954e-43	0.275941	0.971	0.792	2.91653e-39	2	Rpl27a
Wfdc17	1.29755e-43	0.44168	0.745	0.456	3.10309e-39	2	Wfdc17
Fam162a	1.98855e-43	0.355388	0.419	0.168	4.75562e-39	2	Fam162a
Arpp19	2.06642e-43	0.322823	0.802	0.525	4.94183e-39	2	Arpp19
Stat11	3.17817e-43	0.284882	0.848	0.578	7.60059e-39	2	Stat1
Gna131	4.42639e-43	0.281236	0.622	0.333	1.05857e-38	2	Gna13
Tarm1	4.79015e-43	0.250786	0.235	0.054	1.14556e-38	2	Tarm1
Atp6v0b1	8.50549e-43	0.362456	0.928	0.73	2.03409e-38	2	Atp6v0b
Cox4i1	1.05348e-42	0.314105	0.968	0.817	2.51939e-38	2	Cox4i1
Nedd8	1.55783e-42	0.387384	0.806	0.542	3.72556e-38	2	Nedd8
Ndufab1	2.05618e-42	0.360368	0.645	0.362	4.91735e-38	2	Ndufab1
Lst11	5.49487e-42	0.303554	0.839	0.571	1.3141e-37	2	Lst1
Cd681	8.7722e-42	0.394655	0.919	0.757	2.09787e-37	2	Cd68
Anapc11	1.65292e-41	0.292272	0.642	0.357	3.95296e-37	2	Anapc11
Gng51	1.79765e-41	0.285037	0.954	0.755	4.29908e-37	2	Gng5
Pkm1	2.23456e-41	0.256624	0.943	0.725	5.34396e-37	2	Pkm
Ndufb3	2.32308e-41	0.319456	0.679	0.402	5.55564e-37	2	Ndufb3
Ift172	6.71324e-41	0.294432	0.339	0.135	1.60547e-36	2	Ift172
Cox6a11	1.21335e-40	0.338232	0.923	0.724	2.90172e-36	2	Cox6a1
Pfkl1	1.33097e-40	0.255943	0.433	0.182	3.18302e-36	2	Pfkl
Tmem1601	1.47694e-40	0.317744	0.788	0.515	3.53209e-36	2	Tmem160
Ifnar21	2.26914e-40	0.304379	0.69	0.408	5.42666e-36	2	Ifnar2
Anapc13	9.82031e-40	0.27189	0.568	0.3	2.34853e-35	2	Anapc13
Dctn3	1.62867e-39	0.372211	0.641	0.367	3.89497e-35	2	Dctn3
Smdt1	2.69172e-39	0.39164	0.796	0.553	6.43726e-35	2	Smdt1
Cox7b	3.13803e-39	0.280838	0.826	0.57	7.50459e-35	2	Cox7b
Acp51	4.27781e-39	0.36139	0.561	0.29	1.02304e-34	2	Acp5
Fcgr31	5.66589e-39	0.29249	0.839	0.583	1.355e-34	2	Fcgr3
Lgals32	7.45697e-39	0.307017	0.972	0.868	1.78333e-34	2	Lgals3
Mrps14	7.90925e-39	0.368969	0.59	0.323	1.8915e-34	2	Mrps14
Psenen	9.0134e-39	0.278141	0.707	0.432	2.15556e-34	2	Psenen
Cyc11	1.01275e-38	0.332214	0.624	0.35	2.422e-34	2	Cyc1
Atp5h	1.06049e-38	0.314661	0.836	0.586	2.53615e-34	2	Atp5h
Tapbp1	1.42078e-38	0.285862	0.972	0.799	3.39779e-34	2	Tapbp
H2-K11	1.63145e-38	0.296527	0.997	0.925	3.90162e-34	2	H2-K1
Sri	1.67495e-38	0.398143	0.762	0.506	4.00564e-34	2	Sri
1110038F14Rik1	1.95338e-38	0.317578	0.441	0.2	4.6715e-34	2	1110038F14Rik
Tax1bp11	4.10244e-38	0.350391	0.782	0.536	9.81097e-34	2	Tax1bp1
Znhit1	7.62932e-38	0.362758	0.602	0.338	1.82455e-33	2	Znhit1
Timm17a1	7.7538e-38	0.274319	0.482	0.228	1.85432e-33	2	Timm17a
Cd141	8.55424e-38	0.396347	0.587	0.32	2.04575e-33	2	Cd14
Uqcr111	2.09891e-37	0.347289	0.86	0.631	5.01954e-33	2	Uqcr11
Commd1	2.1904e-37	0.295367	0.499	0.244	5.23834e-33	2	Commd1
Prdx12	2.5058e-37	0.329738	0.942	0.776	5.99263e-33	2	Prdx1
Cops91	3.13411e-37	0.314351	0.813	0.565	7.49522e-33	2	Cops9
Ier31	3.15273e-37	0.275378	0.369	0.144	7.53976e-33	2	Ier3
Hsbp1	6.33837e-37	0.307212	0.679	0.41	1.51582e-32	2	Hsbp1
Ndufb5	7.18136e-37	0.315726	0.667	0.4	1.71742e-32	2	Ndufb5
Polr2g	1.8256e-36	0.316312	0.598	0.332	4.36593e-32	2	Polr2g
Cope1	2.2354e-36	0.400887	0.71	0.46	5.34595e-32	2	Cope
Nfkbia1	6.17236e-36	0.3761	0.888	0.687	1.47612e-31	2	Nfkbia
Lamtor4	6.7583e-36	0.392423	0.661	0.407	1.61625e-31	2	Lamtor4
Calm31	1.01503e-35	0.375774	0.714	0.471	2.42745e-31	2	Calm3
Ndufa21	2.24194e-35	0.306067	0.836	0.599	5.36161e-31	2	Ndufa2
Tmbim61	2.26976e-35	0.282462	0.94	0.754	5.42813e-31	2	Tmbim6
Tcea1	2.37452e-35	0.270535	0.644	0.389	5.67866e-31	2	Tcea1
Rps201	2.48389e-35	0.29605	0.954	0.812	5.94023e-31	2	Rps20
Atp6v1g1	8.67068e-35	0.27789	0.836	0.595	2.07359e-30	2	Atp6v1g1
Atpif11	1.02841e-34	0.378866	0.742	0.511	2.45945e-30	2	Atpif1
Mrps24	1.42443e-34	0.366981	0.608	0.353	3.40653e-30	2	Mrps24
Mrps21	2.8822e-34	0.273025	0.702	0.444	6.89279e-30	2	Mrps21
2410015M20Rik	3.55751e-34	0.346733	0.631	0.38	8.50778e-30	2	2410015M20Rik
Fkbp2	3.69247e-34	0.403234	0.539	0.307	8.83055e-30	2	Fkbp2
Chchd1	4.16698e-34	0.289103	0.515	0.269	9.96534e-30	2	Chchd1
Eif61	8.6942e-34	0.299354	0.657	0.4	2.07922e-29	2	Eif6
Fxyd5	8.97302e-34	0.261308	0.972	0.837	2.1459e-29	2	Fxyd5
Pfdn1	1.38005e-33	0.305397	0.469	0.234	3.30039e-29	2	Pfdn1
Sf3b5	2.75519e-33	0.302275	0.702	0.447	6.58904e-29	2	Sf3b5
Gch11	3.00034e-33	0.369304	0.508	0.271	7.1753e-29	2	Gch1
Med28	7.98165e-33	0.259808	0.68	0.428	1.90881e-28	2	Med28
Arl2	8.32421e-33	0.337754	0.315	0.13	1.99073e-28	2	Arl2
Mrpl23	9.92513e-33	0.258445	0.467	0.235	2.3736e-28	2	Mrpl23
Dad1	1.72205e-32	0.328986	0.813	0.581	4.11829e-28	2	Dad1
Chchd21	1.95747e-32	0.255193	0.919	0.722	4.68128e-28	2	Chchd2
Psmg4	3.62216e-32	0.309502	0.461	0.238	8.66239e-28	2	Psmg4
Vps281	6.59939e-32	0.371217	0.641	0.397	1.57824e-27	2	Vps28
Atp5g31	7.47793e-32	0.258924	0.816	0.584	1.78835e-27	2	Atp5g3
Snrpg	7.91481e-32	0.26067	0.797	0.566	1.89283e-27	2	Snrpg
Ppp1r11	8.20406e-32	0.357893	0.518	0.284	1.962e-27	2	Ppp1r11
Naa38	1.05247e-31	0.312747	0.541	0.299	2.51699e-27	2	Naa38
Pilrb11	1.16535e-31	0.252949	0.445	0.217	2.78693e-27	2	Pilrb1
Ccdc861	1.33508e-31	0.294559	0.538	0.296	3.19284e-27	2	Ccdc86
Sra11	2.38046e-31	0.273538	0.505	0.268	5.69288e-27	2	Sra1
Dnajc15	3.24551e-31	0.328249	0.467	0.24	7.76165e-27	2	Dnajc15
Nop10	3.4197e-31	0.288862	0.704	0.458	8.17821e-27	2	Nop10
Ndufa8	4.26623e-31	0.298183	0.601	0.356	1.02027e-26	2	Ndufa8
Fcf1	6.6101e-31	0.267407	0.579	0.336	1.58081e-26	2	Fcf1
Naxe1	1.09805e-30	0.305991	0.455	0.229	2.62598e-26	2	Naxe
Cuedc21	1.62589e-30	0.250497	0.488	0.257	3.88832e-26	2	Cuedc2
Ndufs41	2.98015e-30	0.287563	0.575	0.334	7.12702e-26	2	Ndufs4
Atp5d2	5.98388e-30	0.263235	0.825	0.601	1.43105e-25	2	Atp5d
Tmem2191	1.03259e-29	0.26108	0.601	0.361	2.46943e-25	2	Tmem219
Trappc2l1	1.54361e-29	0.337119	0.57	0.336	3.69154e-25	2	Trappc2l
Creg11	2.5159e-29	0.369351	0.771	0.585	6.01677e-25	2	Creg1
Lamtor21	2.81418e-29	0.33516	0.688	0.453	6.73011e-25	2	Lamtor2
Ubl4a	5.33415e-29	0.304283	0.378	0.179	1.27566e-24	2	Ubl4a
Ndufs31	8.03461e-29	0.261147	0.442	0.224	1.92148e-24	2	Ndufs3
Mien1	9.30344e-29	0.301073	0.55	0.319	2.22492e-24	2	Mien1
Ap2s11	1.05297e-28	0.329969	0.748	0.522	2.51817e-24	2	Ap2s1
Mrpl14	1.1679e-28	0.307073	0.596	0.364	2.79304e-24	2	Mrpl14
Pilrb21	4.1e-28	0.260629	0.441	0.225	9.80515e-24	2	Pilrb2
Nupr1	4.27125e-28	0.353819	0.556	0.328	1.02147e-23	2	Nupr1
Mrps18a	6.25325e-28	0.305633	0.416	0.216	1.49547e-23	2	Mrps18a
Tmem14c1	7.36216e-28	0.288651	0.74	0.516	1.76066e-23	2	Tmem14c
Swi5	2.11089e-27	0.27645	0.55	0.324	5.04819e-23	2	Swi5
Krtcap21	2.86695e-27	0.364501	0.63	0.422	6.85631e-23	2	Krtcap2
Ndufb7	4.19852e-27	0.29907	0.8	0.589	1.00408e-22	2	Ndufb7
Park71	7.10219e-27	0.283924	0.556	0.33	1.69849e-22	2	Park7
Tmem205	1.25327e-26	0.332214	0.343	0.17	2.99721e-22	2	Tmem205
Pdcd5	1.42271e-26	0.266913	0.575	0.351	3.40241e-22	2	Pdcd5
Snapc5	1.45928e-26	0.258	0.39	0.196	3.48987e-22	2	Snapc5
Rex1bd1	1.73665e-26	0.353128	0.519	0.307	4.15321e-22	2	Rex1bd
Mrpl57	2.32785e-26	0.345694	0.542	0.333	5.56704e-22	2	Mrpl57
Taf6l1	3.0264e-26	0.257974	0.613	0.387	7.23764e-22	2	Taf6l
Mgst1	5.03556e-26	0.311743	0.676	0.455	1.20425e-21	2	Mgst1
Psmb11	3.29221e-25	0.273367	0.771	0.563	7.87331e-21	2	Psmb1
Emc4	3.96387e-25	0.256363	0.378	0.185	9.47959e-21	2	Emc4
Cib1	7.43012e-25	0.325135	0.639	0.423	1.77691e-20	2	Cib1
Cox14	8.00832e-25	0.289339	0.659	0.44	1.91519e-20	2	Cox14
Lsm4	1.16022e-24	0.251078	0.521	0.307	2.77468e-20	2	Lsm4
D8Ertd738e1	1.19464e-24	0.274627	0.776	0.57	2.85698e-20	2	D8Ertd738e
Aurkaip1	1.42816e-24	0.259148	0.558	0.342	3.41544e-20	2	Aurkaip1
Il1b1	1.74017e-24	0.366391	0.462	0.263	4.16161e-20	2	Il1b
Mydgf	3.0357e-24	0.275879	0.476	0.271	7.25987e-20	2	Mydgf
Rpp21	3.13845e-24	0.284424	0.473	0.269	7.50561e-20	2	Rpp21
Siva1	6.6109e-24	0.251298	0.444	0.243	1.581e-19	2	Siva1
Tmem208	7.79815e-24	0.263284	0.488	0.282	1.86493e-19	2	Tmem208
Svbp	9.67765e-24	0.258311	0.421	0.229	2.31441e-19	2	Svbp
Ptpn18	1.23607e-23	0.287244	0.694	0.482	2.95605e-19	2	Ptpn18
Ccl4	1.62881e-23	0.282246	0.233	0.087	3.8953e-19	2	Ccl4
Mea1	3.18002e-23	0.257612	0.435	0.238	7.60501e-19	2	Mea1
Mrps16	4.26158e-23	0.275205	0.469	0.27	1.01916e-18	2	Mrps16
Ndufaf8	3.22187e-22	0.295983	0.419	0.234	7.7051e-18	2	Ndufaf8
Gadd45gip1	3.59956e-22	0.252946	0.409	0.222	8.60834e-18	2	Gadd45gip1
Dynll11	8.13589e-22	0.286249	0.733	0.542	1.9457e-17	2	Dynll1
Nhp2	6.43827e-21	0.269391	0.452	0.265	1.53971e-16	2	Nhp2
Bad	6.45062e-21	0.260804	0.335	0.17	1.54267e-16	2	Bad
Mrpl42	2.77738e-20	0.255544	0.432	0.25	6.64211e-16	2	Mrpl42
Sdf2l11	8.34284e-18	0.293498	0.512	0.334	1.99519e-13	2	Sdf2l1
Ndufb11	1.36563e-17	0.267793	0.559	0.383	3.26589e-13	2	Ndufb11

## Sheet: 3
	p_val	avg_log2FC	pct.1	pct.2	p_val_adj	cluster	gene
S100a6	5.66509e-295	1.14095	0.947	0.476	1.35481e-290	3	S100a6
Ifitm32	3.17432e-239	0.9146	0.987	0.633	7.59139e-235	3	Ifitm3
Crip1	7.20994e-238	0.978476	0.968	0.632	1.72426e-233	3	Crip1
Plac81	1.09284e-217	1.12486	0.926	0.396	2.61353e-213	3	Plac8
Ifi27l2a	1.81045e-205	1.01339	0.858	0.479	4.32968e-201	3	Ifi27l2a
Ifitm21	3.28449e-204	0.947449	0.926	0.536	7.85486e-200	3	Ifitm2
Ifitm61	1.1234e-203	1.075	0.741	0.151	2.68662e-199	3	Ifitm6
S100a41	2.12113e-201	1.10305	0.786	0.236	5.07268e-197	3	S100a4
Wfdc171	1.01457e-199	1.09015	0.883	0.438	2.42634e-195	3	Wfdc17
Ccr2	5.57646e-169	0.828257	0.744	0.2	1.33361e-164	3	Ccr2
Ccl9	3.62321e-157	0.889668	0.678	0.162	8.66491e-153	3	Ccl9
Gm97331	3.43031e-155	0.918728	0.55	0.092	8.20358e-151	3	Gm9733
F13a1	9.61223e-145	0.658056	0.539	0.105	2.29876e-140	3	F13a1
I830127L07Rik	1.5751e-131	0.963893	0.477	0.099	3.76686e-127	3	I830127L07Rik
Rps271	2.31687e-129	0.459668	0.986	0.908	5.54078e-125	3	Rps27
Tyrobp	2.7082e-126	0.441764	0.987	0.918	6.47666e-122	3	Tyrobp
Sell	7.94864e-117	0.496701	0.422	0.062	1.90092e-112	3	Sell
Rpl36	2.33739e-115	0.483728	0.954	0.852	5.58987e-111	3	Rpl36
Lst12	1.54409e-114	0.726245	0.853	0.571	3.6927e-110	3	Lst1
Rps14	5.33415e-111	0.396189	0.994	0.917	1.27566e-106	3	Rps14
Cd521	1.17779e-110	0.519992	0.97	0.854	2.81668e-106	3	Cd52
Rps29	2.5828e-109	0.439694	0.982	0.906	6.17677e-105	3	Rps29
Mrpl33	2.59848e-106	0.646191	0.805	0.605	6.21426e-102	3	Mrpl33
Gpx11	1.30323e-104	0.428707	0.982	0.892	3.11668e-100	3	Gpx1
Ly6c22	8.21969e-99	0.794303	0.842	0.421	1.96574e-94	3	Ly6c2
Rps181	2.51536e-95	0.410482	0.965	0.861	6.01548e-91	3	Rps18
Rpl34	4.64373e-92	0.430721	0.96	0.861	1.11055e-87	3	Rpl34
Fn11	9.65172e-92	0.743742	0.603	0.25	2.30821e-87	3	Fn1
Rpl18a	2.7179e-91	0.343947	0.992	0.928	6.49985e-87	3	Rpl18a
Rpl13	4.70165e-91	0.392065	0.965	0.877	1.1244e-86	3	Rpl13
Rps281	2.28016e-89	0.402177	0.971	0.905	5.453e-85	3	Rps28
Ptpn181	1.40727e-86	0.653718	0.736	0.478	3.36549e-82	3	Ptpn18
Cd177	1.74512e-86	0.471857	0.264	0.025	4.17345e-82	3	Cd177
Rpl321	6.25017e-86	0.408176	0.942	0.858	1.49473e-81	3	Rpl32
Tmsb10	1.88106e-82	0.392613	0.99	0.898	4.49856e-78	3	Tmsb10
Rpl37	4.21846e-81	0.409738	0.947	0.845	1.00885e-76	3	Rpl37
H2afj	1.24536e-80	0.568754	0.79	0.645	2.97829e-76	3	H2afj
Serf21	1.41709e-79	0.398731	0.97	0.872	3.38897e-75	3	Serf2
Adgre51	4.46289e-79	0.59588	0.718	0.324	1.0673e-74	3	Adgre5
Rpl18	2.38002e-75	0.425195	0.888	0.787	5.69183e-71	3	Rpl18
Rpl35	3.38456e-74	0.388802	0.963	0.869	8.09417e-70	3	Rpl35
Rps16	3.83787e-74	0.390339	0.962	0.845	9.17827e-70	3	Rps16
Rpl27a1	7.14818e-73	0.420683	0.917	0.801	1.70949e-68	3	Rpl27a
Cdk2ap21	3.46718e-69	0.592094	0.742	0.511	8.29176e-65	3	Cdk2ap2
Cst31	1.09169e-68	0.384137	0.992	0.921	2.61078e-64	3	Cst3
Rpl37a1	1.63687e-66	0.343854	0.968	0.888	3.91459e-62	3	Rpl37a
Sem11	4.63581e-66	0.395729	0.838	0.773	1.10865e-61	3	Sem1
Uba52	2.67723e-64	0.373526	0.942	0.803	6.4026e-60	3	Uba52
Rps7	2.68502e-63	0.396665	0.934	0.816	6.42121e-59	3	Rps7
Ethe1	3.23767e-63	0.640068	0.406	0.186	7.74289e-59	3	Ethe1
Rps11	4.36717e-63	0.36127	0.949	0.839	1.04441e-58	3	Rps11
Fau	5.68832e-63	0.329835	0.962	0.889	1.36036e-58	3	Fau
Alox5ap1	1.0897e-61	0.495939	0.904	0.685	2.60601e-57	3	Alox5ap
Tmsb4x	1.20673e-61	0.252162	0.998	0.969	2.8859e-57	3	Tmsb4x
Ccl61	4.89639e-61	0.444621	0.864	0.533	1.17097e-56	3	Ccl6
Nr4a11	2.20243e-60	0.261242	0.571	0.252	5.26712e-56	3	Nr4a1
Rps9	9.8251e-60	0.31734	0.976	0.897	2.34967e-55	3	Rps9
Ms4a6b2	2.88074e-58	0.529982	0.664	0.344	6.88929e-54	3	Ms4a6b
Rps19	2.29908e-57	0.311751	0.974	0.89	5.49825e-53	3	Rps19
Fos1	7.34193e-57	0.519965	0.888	0.658	1.75582e-52	3	Fos
Btg21	2.10848e-56	0.585387	0.698	0.462	5.04242e-52	3	Btg2
Sec61g1	3.64423e-56	0.40287	0.789	0.678	8.71517e-52	3	Sec61g
Rpl411	3.27089e-55	0.28072	0.982	0.927	7.82234e-51	3	Rpl41
Ahnak1	1.54635e-54	0.472196	0.912	0.75	3.6981e-50	3	Ahnak
Ms4a4c1	3.33118e-53	0.517689	0.648	0.331	7.96652e-49	3	Ms4a4c
Klf21	1.12078e-51	0.384151	0.562	0.25	2.68036e-47	3	Klf2
Rpl36al	3.39436e-51	0.372843	0.722	0.628	8.11761e-47	3	Rpl36al
Rpl35a	1.86785e-50	0.342758	0.854	0.79	4.46697e-46	3	Rpl35a
Tmem176b1	2.11092e-49	0.49342	0.419	0.148	5.04826e-45	3	Tmem176b
Rbks	5.20339e-49	0.344407	0.248	0.06	1.24439e-44	3	Rbks
Ndufa6	7.18152e-49	0.388687	0.754	0.65	1.71746e-44	3	Ndufa6
Gm100761	1.35686e-47	0.28478	0.978	0.906	3.24494e-43	3	Gm10076
Emilin21	5.32838e-47	0.482015	0.496	0.24	1.27428e-42	3	Emilin2
Emp31	2.93907e-45	0.377354	0.822	0.742	7.02878e-41	3	Emp3
Ier21	3.79036e-45	0.470764	0.714	0.428	9.06465e-41	3	Ier2
Scand1	3.86897e-45	0.35407	0.674	0.619	9.25263e-41	3	Scand1
Sub1	1.07739e-44	0.433982	0.79	0.675	2.57658e-40	3	Sub1
Rpl21	2.49674e-44	0.33178	0.843	0.783	5.97095e-40	3	Rpl21
Atp5j21	5.02277e-43	0.273243	0.63	0.661	1.2012e-38	3	Atp5j2
Rps15a	5.72183e-43	0.325732	0.821	0.765	1.36838e-38	3	Rps15a
Rps13	8.72907e-43	0.328259	0.861	0.792	2.08756e-38	3	Rps13
Sec61b	1.02311e-42	0.370301	0.677	0.591	2.44676e-38	3	Sec61b
Atp5l1	1.03834e-42	0.326094	0.838	0.77	2.4832e-38	3	Atp5l
Hp2	1.92144e-42	0.551997	0.494	0.246	4.59512e-38	3	Hp
Rpl381	1.97373e-42	0.311749	0.886	0.837	4.72019e-38	3	Rpl38
Gmfg1	3.33496e-42	0.408534	0.658	0.561	7.97557e-38	3	Gmfg
Ms4a6c2	3.54192e-41	0.467995	0.702	0.474	8.47051e-37	3	Ms4a6c
Emb	5.89243e-40	0.457341	0.635	0.422	1.40918e-35	3	Emb
H3f3a	3.01583e-39	0.389378	0.698	0.503	7.21235e-35	3	H3f3a
Rpl23a	4.62873e-39	0.303046	0.79	0.698	1.10696e-34	3	Rpl23a
Rpl28	5.63195e-39	0.315973	0.827	0.756	1.34688e-34	3	Rpl28
Ndufa41	6.94737e-39	0.399808	0.6	0.476	1.66146e-34	3	Ndufa4
Selenow1	7.54489e-39	0.340859	0.64	0.573	1.80436e-34	3	Selenow
Plbd12	1.06428e-38	0.282427	0.675	0.397	2.54522e-34	3	Plbd1
Atox11	4.0655e-38	0.313951	0.843	0.794	9.72264e-34	3	Atox1
Egr1	1.15069e-37	0.292399	0.381	0.15	2.75188e-33	3	Egr1
Gm159871	3.51704e-37	0.286439	0.29	0.09	8.41099e-33	3	Gm15987
Rpl27	4.71456e-37	0.299775	0.88	0.803	1.12749e-32	3	Rpl27
2410006H16Rik	5.5688e-37	0.40512	0.509	0.354	1.33178e-32	3	2410006H16Rik
Cox4i11	1.00425e-36	0.300085	0.901	0.827	2.40166e-32	3	Cox4i1
Snrpg1	1.14262e-36	0.299092	0.629	0.591	2.73258e-32	3	Snrpg
Dpm3	1.18116e-36	0.327881	0.458	0.398	2.82476e-32	3	Dpm3
Susd31	3.0993e-36	0.460002	0.357	0.144	7.41196e-32	3	Susd3
Rps27a	1.15213e-35	0.291976	0.89	0.814	2.75532e-31	3	Rps27a
Hopx	9.14602e-35	0.384487	0.325	0.185	2.18727e-30	3	Hopx
Rplp0	9.50637e-35	0.277208	0.944	0.886	2.27345e-30	3	Rplp0
Gas5	3.34818e-34	0.363187	0.6	0.49	8.00717e-30	3	Gas5
Rasgrp21	1.93976e-33	0.383771	0.27	0.094	4.63893e-29	3	Rasgrp2
Cox8a1	3.74225e-33	0.261246	0.829	0.788	8.9496e-29	3	Cox8a
Tmem2581	5.29775e-33	0.28052	0.685	0.648	1.26696e-28	3	Tmem258
D8Ertd738e2	5.55502e-33	0.317598	0.632	0.592	1.32848e-28	3	D8Ertd738e
Cox141	1.00998e-32	0.277385	0.469	0.469	2.41537e-28	3	Cox14
Gstp1	1.7885e-32	0.364881	0.493	0.386	4.27719e-28	3	Gstp1
Rps261	2.7944e-32	0.266878	0.899	0.841	6.68281e-28	3	Rps26
Lsp12	4.12989e-32	0.29903	0.832	0.596	9.87664e-28	3	Lsp1
Rpl11	4.5705e-32	0.290649	0.818	0.765	1.09303e-27	3	Rpl11
Dbi1	1.00276e-31	0.379913	0.702	0.588	2.39809e-27	3	Dbi
Rpp211	1.74269e-31	0.254568	0.296	0.296	4.16764e-27	3	Rpp21
Coro1a1	3.03057e-31	0.390581	0.838	0.683	7.24761e-27	3	Coro1a
Apoe2	2.76477e-30	0.512493	0.661	0.43	6.61195e-26	3	Apoe
Rnd3	3.05579e-30	0.287392	0.362	0.167	7.30791e-26	3	Rnd3
Ccdc12	1.17555e-29	0.336051	0.52	0.449	2.81133e-25	3	Ccdc12
Oaz1	1.1757e-29	0.284457	0.912	0.83	2.81168e-25	3	Oaz1
Lamtor41	1.87634e-29	0.309734	0.486	0.433	4.48728e-25	3	Lamtor4
Ndufb1-ps1	2.39663e-29	0.266164	0.824	0.757	5.73155e-25	3	Ndufb1-ps
Sod1	3.45639e-29	0.35532	0.906	0.809	8.26596e-25	3	Sod1
Gm361611	6.4704e-29	0.376093	0.667	0.455	1.5474e-24	3	Gm36161
Rpl30	7.36926e-28	0.278389	0.853	0.784	1.76236e-23	3	Rpl30
Grcc101	7.62933e-28	0.260273	0.517	0.503	1.82456e-23	3	Grcc10
H3f3b	7.79202e-28	0.251927	0.957	0.897	1.86346e-23	3	H3f3b
Rpl15	1.21279e-27	0.289397	0.784	0.664	2.90038e-23	3	Rpl15
Rps51	2.82219e-26	0.269082	0.909	0.827	6.74927e-22	3	Rps5
Tspo2	4.07119e-26	0.345176	0.834	0.685	9.73625e-22	3	Tspo
Napsa1	7.79924e-26	0.34374	0.611	0.386	1.86519e-21	3	Napsa
Ap2a2	1.02246e-25	0.370452	0.675	0.514	2.44522e-21	3	Ap2a2
Ltb4r1	1.15486e-25	0.264833	0.25	0.09	2.76185e-21	3	Ltb4r1
Klf10	3.30997e-25	0.349274	0.485	0.388	7.91579e-21	3	Klf10
Ly861	3.6648e-25	0.282506	0.618	0.394	8.76436e-21	3	Ly86
Hint1	3.73666e-25	0.255726	0.645	0.623	8.93623e-21	3	Hint1
Cebpd	4.47283e-25	0.349469	0.339	0.205	1.06968e-20	3	Cebpd
Prdx52	5.27973e-25	0.289865	0.896	0.816	1.26265e-20	3	Prdx5
Ndufs8	1.07173e-24	0.339715	0.419	0.35	2.56304e-20	3	Ndufs8
Mrps211	1.15927e-24	0.252118	0.49	0.476	2.77238e-20	3	Mrps21
Cdkn2d	1.32708e-24	0.263941	0.243	0.091	3.17371e-20	3	Cdkn2d
Atf31	1.38413e-24	0.361379	0.498	0.314	3.31015e-20	3	Atf3
Ndufa71	2.01236e-24	0.263927	0.662	0.641	4.81256e-20	3	Ndufa7
Vsir	5.08754e-24	0.335813	0.515	0.327	1.21668e-19	3	Vsir
Dusp11	1.00147e-23	0.335441	0.827	0.661	2.39502e-19	3	Dusp1
Higd2a	3.74032e-23	0.307962	0.427	0.344	8.94498e-19	3	Higd2a
Gm28875	4.24476e-23	0.262811	0.243	0.095	1.01513e-18	3	Gm28875
Cox5b1	9.45774e-23	0.252443	0.747	0.697	2.26182e-18	3	Cox5b
Cmtm72	1.06093e-22	0.362304	0.618	0.471	2.5372e-18	3	Cmtm7
Rps171	1.27643e-22	0.255362	0.829	0.764	3.05257e-18	3	Rps17
Klf131	1.84767e-22	0.318072	0.858	0.739	4.4187e-18	3	Klf13
Clec4a21	5.22067e-22	0.279887	0.397	0.236	1.24852e-17	3	Clec4a2
Gm2a1	7.7776e-22	0.287102	0.934	0.885	1.86001e-17	3	Gm2a
Serp1	9.22887e-22	0.311031	0.509	0.442	2.20708e-17	3	Serp1
Ifi203	1.48411e-21	0.280401	0.462	0.352	3.54925e-17	3	Ifi203
Rab5if1	1.68166e-20	0.322113	0.541	0.402	4.02168e-16	3	Rab5if
Zfas1	4.23918e-20	0.256325	0.357	0.276	1.0138e-15	3	Zfas1
H2afz	1.66134e-19	0.275478	0.802	0.648	3.9731e-15	3	H2afz
Hacd4	2.5653e-19	0.271007	0.326	0.194	6.13492e-15	3	Hacd4
Siva11	1.98138e-18	0.274302	0.326	0.261	4.73847e-14	3	Siva1
Psma71	2.57701e-18	0.274188	0.787	0.709	6.16291e-14	3	Psma7
Ypel3	2.92314e-18	0.294744	0.461	0.383	6.99069e-14	3	Ypel3
Rnase61	6.86518e-18	0.289726	0.4	0.233	1.64181e-13	3	Rnase6
Batf3	7.39245e-18	0.284296	0.211	0.108	1.7679e-13	3	Batf3
Rac22	9.25901e-18	0.281789	0.664	0.485	2.21429e-13	3	Rac2
Tnfaip8l2	5.9881e-17	0.25323	0.314	0.277	1.43205e-12	3	Tnfaip8l2
Khk	8.81865e-17	0.265529	0.213	0.108	2.10898e-12	3	Khk
Metrnl1	1.43535e-16	0.330121	0.48	0.354	3.43265e-12	3	Metrnl
Tmcc11	5.37453e-16	0.256242	0.707	0.611	1.28532e-11	3	Tmcc1
Klra2	5.57373e-15	0.254754	0.507	0.389	1.33296e-10	3	Klra2
Srgn2	5.82562e-15	0.267894	0.768	0.645	1.3932e-10	3	Srgn
BC028528	3.45205e-12	0.254204	0.469	0.337	8.25558e-08	3	BC028528
Ramp11	1.04252e-09	0.270176	0.402	0.301	2.49318e-05	3	Ramp1

## Sheet: 4
	p_val	avg_log2FC	pct.1	pct.2	p_val_adj	cluster	gene
Chil3	0	1.581	1	0.264	0	4	Chil3
Ear1	0	1.50962	0.974	0.183	0	4	Ear1
Ear21	0	1.38319	0.994	0.29	0	4	Ear2
Lpl	0	1.31063	0.982	0.253	0	4	Lpl
Ltc4s	0	1.29987	0.834	0.102	0	4	Ltc4s
Plet1	0	1.22787	0.905	0.118	0	4	Plet1
Krt19	0	1.15991	0.839	0.077	0	4	Krt19
Cidec	0	1.08176	0.77	0.07	0	4	Cidec
Mrc1	0	1.06525	0.899	0.144	0	4	Mrc1
Atp6v0d2	4.22860745883349e-313	0.974554	0.84	0.12	0	4	Atp6v0d2
Cpne5	9.53470538274731e-311	0.934636	0.696	0.055	2.28022e-306	4	Cpne5
Anxa2	1.37255e-299	1.04379	0.992	0.651	3.28245e-295	4	Anxa2
Cd9	1.24131e-291	1.14316	0.995	0.455	2.96858e-287	4	Cd9
Fabp1	3.32238e-284	1.08358	0.655	0.047	7.94547e-280	4	Fabp1
Krt79	1.58747e-269	1.02585	0.73	0.087	3.79643e-265	4	Krt79
Trf	5.21955e-268	0.99127	0.888	0.221	1.24826e-263	4	Trf
Tns1	4.61404e-267	0.842685	0.721	0.094	1.10345e-262	4	Tns1
Wfdc21	1.48702e-265	0.967924	0.748	0.104	3.55621e-261	4	Wfdc21
Il18	3.72809e-256	0.919685	0.828	0.169	8.91573e-252	4	Il18
Mgll	5.18088e-252	0.770811	0.696	0.085	1.23901e-247	4	Mgll
Cd2	1.35608e-247	0.669341	0.696	0.087	3.24305e-243	4	Cd2
Nceh1	6.69113e-247	0.946156	0.853	0.222	1.60018e-242	4	Nceh1
Ucp2	2.26634e-243	0.869917	0.991	0.747	5.41996e-239	4	Ucp2
Klhdc4	1.06634e-240	1.00127	0.814	0.182	2.55015e-236	4	Klhdc4
Ctsd1	3.29983e-236	0.990365	0.988	0.597	7.89154e-232	4	Ctsd
Pld31	4.40406e-236	1.07201	0.928	0.344	1.05323e-231	4	Pld3
Cd164	1.1854e-230	0.866457	0.877	0.274	2.83489e-226	4	Cd164
Adipor2	1.74132e-228	0.973793	0.885	0.314	4.16437e-224	4	Adipor2
Lmna	2.85436e-222	1.00447	0.885	0.283	6.82621e-218	4	Lmna
2023-09-09	8.12214e-219	0.977016	0.89	0.333	1.94241e-214	4	2023-09-09
Sort1	1.66385e-211	0.741437	0.764	0.169	3.9791e-207	4	Sort1
Dhrs3	7.94217e-205	0.914882	0.767	0.181	1.89937e-200	4	Dhrs3
Aplp2	4.14477e-201	1.03116	0.844	0.312	9.91222e-197	4	Aplp2
Hebp1	5.48686e-200	0.665151	0.739	0.158	1.31218e-195	4	Hebp1
Perp	9.63345e-200	0.58123	0.537	0.049	2.30384e-195	4	Perp
Ccl6	1.90651e-197	0.932774	0.982	0.513	4.55941e-193	4	Ccl6
Mapk3	2.35794e-197	0.96419	0.801	0.312	5.63902e-193	4	Mapk3
Gal	5.21882e-195	0.898883	0.544	0.057	1.24808e-190	4	Gal
Ms4a8a	1.44689e-192	0.631977	0.704	0.138	3.46023e-188	4	Ms4a8a
Fpr1	1.38867e-189	0.65299	0.667	0.119	3.321e-185	4	Fpr1
F7	1.58517e-187	0.85881	0.719	0.158	3.79094e-183	4	F7
Ramp1	2.41738e-187	0.97527	0.814	0.238	5.78116e-183	4	Ramp1
Alox5	4.83826e-183	0.675051	0.583	0.084	1.15707e-178	4	Alox5
AU020206	1.23981e-181	0.854526	0.885	0.373	2.96501e-177	4	AU020206
Slpi	7.36701e-180	1.04602	0.773	0.231	1.76182e-175	4	Slpi
Net1	4.50049e-171	0.507491	0.606	0.103	1.07629e-166	4	Net1
Txnip	1.19452e-170	0.869922	0.856	0.373	2.8567e-166	4	Txnip
Gmpr	4.33626e-170	0.704419	0.449	0.038	1.03702e-165	4	Gmpr
Pdlim1	2.33759e-169	0.8147	0.707	0.176	5.59034e-165	4	Pdlim1
Axl	3.35827e-168	0.818705	0.876	0.382	8.0313e-164	4	Axl
Laptm5	4.07009e-168	0.624728	0.991	0.841	9.73362e-164	4	Laptm5
Serpinb1a	1.2391e-167	0.470616	0.483	0.049	2.96331e-163	4	Serpinb1a
Dab2	4.25057e-167	0.606725	0.666	0.145	1.01652e-162	4	Dab2
S100a1	5.76805e-167	0.950059	0.805	0.311	1.37943e-162	4	S100a1
Siglecf	2.92378e-166	0.456371	0.471	0.046	6.99223e-162	4	Siglecf
Mt1	5.59794e-166	0.938035	0.874	0.372	1.33875e-161	4	Mt1
Lpin1	3.57619e-165	0.493934	0.609	0.11	8.55245e-161	4	Lpin1
Pald1	5.24599e-164	0.525294	0.531	0.072	1.25458e-159	4	Pald1
Kcnn3	1.4166e-163	0.394514	0.502	0.06	3.38779e-159	4	Kcnn3
Mgst3	1.34103e-162	0.91283	0.653	0.162	3.20706e-158	4	Mgst3
Fcgrt	4.50028e-162	0.791094	0.733	0.204	1.07624e-157	4	Fcgrt
Gstm1	4.85808e-161	0.936725	0.735	0.229	1.16181e-156	4	Gstm1
Tmem154	7.33589e-161	0.526812	0.521	0.072	1.75438e-156	4	Tmem154
Kazald1	5.57402e-160	0.586976	0.459	0.046	1.33303e-155	4	Kazald1
Itgax	1.01304e-159	0.798524	0.859	0.354	2.42269e-155	4	Itgax
Plin21	4.01024e-159	0.808286	0.946	0.524	9.59048e-155	4	Plin2
Abhd12	9.86247e-159	0.864639	0.86	0.403	2.35861e-154	4	Abhd12
Flna1	1.57978e-157	0.795978	0.968	0.637	3.77805e-153	4	Flna
Cd44	2.24327e-155	0.752722	0.965	0.694	5.36477e-151	4	Cd44
Epcam	4.26714e-153	0.622258	0.512	0.072	1.02049e-148	4	Epcam
B3gnt7	1.15688e-149	0.41273	0.429	0.042	2.76669e-145	4	B3gnt7
Sulf2	2.86499e-148	0.582261	0.725	0.213	6.85163e-144	4	Sulf2
Sh2d1b1	3.96511e-146	0.509686	0.606	0.127	9.48256e-142	4	Sh2d1b1
Car4	5.94025e-146	0.59442	0.472	0.06	1.42061e-141	4	Car4
Dmxl2	1.26925e-145	0.674423	0.686	0.223	3.03542e-141	4	Dmxl2
Hist1h2bc	5.93078e-144	0.697716	0.583	0.126	1.41835e-139	4	Hist1h2bc
Aprt	1.80101e-143	0.830055	0.882	0.455	4.30712e-139	4	Aprt
Myo7a	2.79817e-143	0.592453	0.571	0.117	6.69183e-139	4	Myo7a
Tcf7l2	2.82796e-141	0.7567	0.902	0.448	6.76306e-137	4	Tcf7l2
S100a10	5.80327e-141	0.75525	0.914	0.472	1.38785e-136	4	S100a10
Cdc42ep3	1.34903e-140	0.623851	0.738	0.231	3.22621e-136	4	Cdc42ep3
Reep5	2.06597e-140	0.710575	0.942	0.615	4.94078e-136	4	Reep5
Acaa1b	2.52113e-140	0.719938	0.468	0.114	6.02929e-136	4	Acaa1b
Card11	4.16461e-138	0.458315	0.521	0.09	9.95967e-134	4	Card11
Rab44	1.36735e-136	0.349029	0.39	0.035	3.27002e-132	4	Rab44
Ptms1	3.11703e-132	0.720378	0.902	0.533	7.45437e-128	4	Ptms
Rplp1	1.66122e-130	0.45759	0.997	0.892	3.9728e-126	4	Rplp1
Cox6b2	3.75631e-129	0.506697	0.377	0.036	8.98322e-125	4	Cox6b2
Gm41307	9.81212e-129	0.419266	0.307	0.015	2.34657e-124	4	Gm41307
Prkar2b	1.3039e-128	0.368816	0.491	0.085	3.11828e-124	4	Prkar2b
Kcnq1ot1	2.89497e-128	0.566425	0.673	0.23	6.92333e-124	4	Kcnq1ot1
Mertk	4.12489e-127	0.546843	0.673	0.218	9.86468e-123	4	Mertk
Pygl	9.66815e-126	0.654336	0.762	0.311	2.31214e-121	4	Pygl
Ptpn12	1.44924e-125	0.556709	0.722	0.272	3.46587e-121	4	Ptpn12
S100a11	6.03142e-125	0.625277	0.942	0.638	1.44242e-120	4	S100a11
Spp1	2.14319e-124	0.596026	0.518	0.101	5.12543e-120	4	Spp1
Serpinb6a	2.21515e-124	0.584658	0.495	0.094	5.29754e-120	4	Serpinb6a
Coro6	2.86326e-124	0.362578	0.299	0.015	6.8475e-120	4	Coro6
Clec7a	5.71267e-124	0.667688	0.966	0.602	1.36619e-119	4	Clec7a
Lima1	1.04982e-123	0.44847	0.525	0.107	2.51063e-119	4	Lima1
Zfp703	1.25847e-123	0.476117	0.506	0.099	3.00964e-119	4	Zfp703
Pros1	1.61199e-123	0.445489	0.518	0.108	3.85508e-119	4	Pros1
Trim29	4.42835e-123	0.434318	0.41	0.053	1.05904e-118	4	Trim29
Clmn	5.82021e-123	0.433608	0.423	0.06	1.3919e-118	4	Clmn
Tmbim1	8.27506e-123	0.627699	0.633	0.192	1.97898e-118	4	Tmbim1
Capn1	9.75098e-122	0.494496	0.601	0.187	2.33195e-117	4	Capn1
Olr1	6.9554e-121	0.362517	0.485	0.089	1.66338e-116	4	Olr1
Abcg1	9.30237e-121	0.703531	0.949	0.605	2.22466e-116	4	Abcg1
Tuba1b1	1.30819e-120	0.73643	0.83	0.551	3.12855e-116	4	Tuba1b
Ctsk	5.07604e-120	0.587237	0.552	0.126	1.21393e-115	4	Ctsk
Lsp11	8.48686e-119	0.625255	0.969	0.574	2.02963e-114	4	Lsp1
Ezr	2.01341e-118	0.601304	0.727	0.284	4.81506e-114	4	Ezr
Actn1	2.89802e-116	0.29812	0.521	0.118	6.93062e-112	4	Actn1
Phgdh	3.13454e-114	0.526317	0.388	0.053	7.49624e-110	4	Phgdh
Bcar3	4.71465e-114	0.363597	0.402	0.057	1.12751e-109	4	Bcar3
Iqsec1	1.87563e-111	0.671661	0.793	0.398	4.48556e-107	4	Iqsec1
Pla2g15	4.29695e-111	0.572463	0.544	0.15	1.02762e-106	4	Pla2g15
Pparg	6.65778e-111	0.347108	0.462	0.086	1.59221e-106	4	Pparg
Clec4n	2.41107e-110	0.582161	0.762	0.303	5.76608e-106	4	Clec4n
Serpine1	3.00313e-110	0.263859	0.347	0.038	7.18198e-106	4	Serpine1
F11r	1.37843e-109	0.607782	0.669	0.238	3.29652e-105	4	F11r
Bzw2	7.75255e-109	0.386754	0.469	0.094	1.85402e-104	4	Bzw2
Unc119	8.57901e-107	0.669799	0.669	0.234	2.05167e-102	4	Unc119
Sirpa	1.76712e-106	0.66869	0.91	0.61	4.22607e-102	4	Sirpa
Syne2	2.00062e-106	0.390272	0.474	0.108	4.78448e-102	4	Syne2
Chp1	2.99447e-106	0.553945	0.637	0.237	7.16129e-102	4	Chp1
Mcoln3	6.25099e-106	0.369693	0.367	0.048	1.49492e-101	4	Mcoln3
Fam129a	8.62693e-106	0.514928	0.71	0.27	2.06313e-101	4	Fam129a
Camk1	1.09848e-105	0.539856	0.687	0.246	2.62702e-101	4	Camk1
Rhoc	3.34602e-105	0.554724	0.474	0.106	8.00202e-101	4	Rhoc
Gpcpd1	6.9282e-105	0.503742	0.687	0.264	1.65688e-100	4	Gpcpd1
Cenpb	8.64858e-105	0.533936	0.609	0.201	2.06831e-100	4	Cenpb
Flt1	9.2036e-104	0.498637	0.632	0.208	2.20104e-99	4	Flt1
mt-Nd2	3.75614e-103	0.55207	0.966	0.809	8.98281e-99	4	mt-Nd2
Myl6	3.20782e-102	0.488348	0.98	0.805	7.6715e-98	4	Myl6
Ccnd2	2.03181e-100	0.488267	0.725	0.287	4.85908e-96	4	Ccnd2
App1	2.05065e-100	0.593444	0.857	0.52	4.90412e-96	4	App
Cib2	5.3122e-100	0.543218	0.465	0.109	1.27041e-95	4	Cib2
Rxra	2.47572e-99	0.507418	0.489	0.123	5.92068e-95	4	Rxra
Capns1	3.5262e-99	0.682061	0.84	0.545	8.43291e-95	4	Capns1
Cyb5r3	9.04172e-99	0.564936	0.673	0.26	2.16233e-94	4	Cyb5r3
Atxn10	2.10343e-98	0.600657	0.69	0.282	5.03036e-94	4	Atxn10
Atp6v1b2	1.35923e-96	0.652859	0.755	0.395	3.25059e-92	4	Atp6v1b2
mt-Nd6	8.04326e-96	0.458713	0.836	0.664	1.92354e-91	4	mt-Nd6
Colgalt1	8.84322e-96	0.655642	0.64	0.276	2.11486e-91	4	Colgalt1
Rplp2	1.20905e-95	0.421641	0.992	0.861	2.89144e-91	4	Rplp2
Cd361	2.40916e-95	0.453232	0.626	0.213	5.7615e-91	4	Cd36
Dst	1.69009e-93	0.477175	0.69	0.296	4.04186e-89	4	Dst
Etfb	1.99151e-93	0.598802	0.698	0.296	4.76269e-89	4	Etfb
Rpl41	5.16805e-93	0.348066	0.997	0.924	1.23594e-88	4	Rpl41
Cd81	2.08679e-92	0.489821	0.534	0.152	4.99055e-88	4	Cd81
Glul	2.38768e-92	0.477383	0.666	0.273	5.71015e-88	4	Glul
Angptl4	7.25423e-92	0.309607	0.347	0.052	1.73485e-87	4	Angptl4
Hsd17b4	9.32344e-92	0.470574	0.511	0.155	2.2297e-87	4	Hsd17b4
Adarb1	1.94588e-91	0.397125	0.348	0.056	4.65358e-87	4	Adarb1
Acox1	3.33871e-91	0.420018	0.48	0.133	7.98454e-87	4	Acox1
Lipa	4.27402e-91	0.525978	0.788	0.405	1.02213e-86	4	Lipa
Shtn1	5.73976e-91	0.419092	0.581	0.203	1.37266e-86	4	Shtn1
Fam189a2	1.96769e-90	0.309022	0.281	0.029	4.70573e-86	4	Fam189a2
Tnfaip21	6.65941e-90	0.581432	0.897	0.558	1.5926e-85	4	Tnfaip2
Lilra5	2.66095e-89	0.317471	0.437	0.099	6.36366e-85	4	Lilra5
Pnpla8	7.7003e-89	0.421955	0.571	0.194	1.84153e-84	4	Pnpla8
Lgals1	1.14406e-88	0.567143	0.916	0.582	2.73601e-84	4	Lgals1
Ech1	1.34891e-88	0.578232	0.65	0.258	3.22591e-84	4	Ech1
Tob1	4.49899e-88	0.315586	0.486	0.129	1.07593e-83	4	Tob1
Slc7a2	1.49549e-87	0.437459	0.69	0.282	3.57646e-83	4	Slc7a2
Anxa1	3.04051e-84	0.484233	0.712	0.311	7.27137e-80	4	Anxa1
Mcemp1	4.51747e-84	0.585425	0.811	0.431	1.08035e-79	4	Mcemp1
Sgk1	5.24812e-84	0.595599	0.813	0.454	1.25509e-79	4	Sgk1
mt-Nd4	7.92191e-84	0.49359	0.965	0.813	1.89453e-79	4	mt-Nd4
Slc29a1	9.5335e-84	0.524624	0.492	0.147	2.27994e-79	4	Slc29a1
Lrp1	1.32798e-83	0.568058	0.828	0.49	3.17585e-79	4	Lrp1
Pon2	2.39301e-83	0.495695	0.594	0.226	5.72289e-79	4	Pon2
Dapk1	2.67623e-83	0.479695	0.574	0.213	6.40021e-79	4	Dapk1
Plekhb2	4.77666e-83	0.576569	0.589	0.254	1.14234e-78	4	Plekhb2
Slc9a4	5.72245e-83	0.276746	0.319	0.048	1.36852e-78	4	Slc9a4
Slc6a4	7.37049e-83	0.306384	0.281	0.034	1.76265e-78	4	Slc6a4
Ccdc80	1.52731e-82	0.283076	0.365	0.069	3.65257e-78	4	Ccdc80
Mpeg1	2.16328e-82	0.507348	0.968	0.811	5.17347e-78	4	Mpeg1
Mgat4b	2.69663e-82	0.499753	0.475	0.148	6.44898e-78	4	Mgat4b
Amz1	8.4001e-82	0.528166	0.511	0.164	2.00888e-77	4	Amz1
Lsr	9.03926e-82	0.381417	0.445	0.116	2.16174e-77	4	Lsr
Nav2	1.11318e-81	0.386978	0.387	0.094	2.66217e-77	4	Nav2
Pcyox1	1.78823e-81	0.365208	0.485	0.144	4.27654e-77	4	Pcyox1
Dhrs7b	3.12762e-81	0.496384	0.482	0.141	7.4797e-77	4	Dhrs7b
AI504432	3.80934e-81	0.381287	0.517	0.171	9.11005e-77	4	AI504432
Ly75	4.72165e-81	0.350728	0.523	0.165	1.12918e-76	4	Ly75
Tagln21	6.06825e-81	0.513684	0.937	0.614	1.45122e-76	4	Tagln2
Dstn	2.11986e-80	0.527198	0.663	0.318	5.06966e-76	4	Dstn
Atp13a3	3.03345e-80	0.369735	0.498	0.165	7.2545e-76	4	Atp13a3
Slc12a7	6.38699e-80	0.335124	0.348	0.068	1.52745e-75	4	Slc12a7
Patj	1.08521e-79	0.320417	0.311	0.054	2.59528e-75	4	Patj
Matn2	2.27172e-79	0.257388	0.273	0.034	5.43281e-75	4	Matn2
Ttyh2	3.33757e-79	0.45176	0.434	0.112	7.98179e-75	4	Ttyh2
C2cd2l	4.02746e-79	0.317789	0.354	0.071	9.63166e-75	4	C2cd2l
Cracr2b	9.25157e-79	0.405734	0.285	0.038	2.21251e-74	4	Cracr2b
Cpt1a	1.24378e-78	0.46721	0.617	0.261	2.97449e-74	4	Cpt1a
Spns1	3.17808e-78	0.422427	0.452	0.129	7.60038e-74	4	Spns1
Msrb1	4.86745e-78	0.473568	0.851	0.631	1.16405e-73	4	Msrb1
Akr1b3	7.49636e-78	0.616415	0.541	0.212	1.79276e-73	4	Akr1b3
Cebpa	1.14309e-77	0.489297	0.615	0.266	2.73369e-73	4	Cebpa
Ctnnd1	1.76696e-77	0.329545	0.357	0.076	4.22568e-73	4	Ctnnd1
Ski	7.07257e-77	0.42538	0.586	0.236	1.69141e-72	4	Ski
Galnt6	7.84028e-77	0.324477	0.403	0.099	1.875e-72	4	Galnt6
2023-09-11	4.65077e-76	0.427726	0.567	0.213	1.11223e-71	4	2023-09-11
Ivns1abp	6.65738e-76	0.409706	0.523	0.199	1.59211e-71	4	Ivns1abp
Nrip1	3.77382e-75	0.310449	0.502	0.163	9.0251e-71	4	Nrip1
Tppp3	2.69915e-74	0.591849	0.715	0.338	6.45501e-70	4	Tppp3
Gm10076	2.82631e-73	0.340245	0.986	0.904	6.75913e-69	4	Gm10076
Rin2	2.85565e-73	0.411829	0.434	0.129	6.82928e-69	4	Rin2
Sh3tc1	5.54527e-73	0.363953	0.434	0.123	1.32615e-68	4	Sh3tc1
Slamf9	8.69551e-73	0.575882	0.531	0.19	2.07953e-68	4	Slamf9
Uqcr11	3.68287e-72	0.540863	0.87	0.629	8.80759e-68	4	Uqcr11
mt-Rnr1	4.12809e-72	0.41743	0.992	0.903	9.87234e-68	4	mt-Rnr1
Phlda3	6.42176e-72	0.396875	0.262	0.037	1.53576e-67	4	Phlda3
Kcnip4	1.15596e-71	0.326601	0.242	0.032	2.76449e-67	4	Kcnip4
Taldo1	1.35627e-71	0.519355	0.91	0.638	3.24353e-67	4	Taldo1
C5ar1	1.49083e-71	0.374233	0.62	0.256	3.56532e-67	4	C5ar1
Atp6v0d1	1.13263e-70	0.573474	0.706	0.44	2.70868e-66	4	Atp6v0d1
Fosb	5.81862e-70	0.501395	0.506	0.195	1.39152e-65	4	Fosb
Enpp1	8.82895e-70	0.266966	0.284	0.049	2.11144e-65	4	Enpp1
Hvcn1	1.10442e-69	0.488319	0.63	0.303	2.64122e-65	4	Hvcn1
Runx1	1.33264e-69	0.453652	0.681	0.336	3.187e-65	4	Runx1
Wdr1	2.85378e-69	0.540355	0.771	0.539	6.82482e-65	4	Wdr1
Rara	5.13443e-69	0.418205	0.595	0.251	1.2279e-64	4	Rara
Vim1	7.2093e-69	0.425073	0.989	0.834	1.7241e-64	4	Vim
Baz1a	9.10409e-69	0.458344	0.758	0.417	2.17724e-64	4	Baz1a
Mum1	1.48874e-68	0.333933	0.393	0.104	3.56033e-64	4	Mum1
Tspan14	2.07832e-68	0.523665	0.537	0.227	4.97031e-64	4	Tspan14
Rps28	4.24727e-68	0.347002	0.997	0.901	1.01573e-63	4	Rps28
Hsp90ab1	1.1658e-67	0.437597	0.972	0.784	2.78801e-63	4	Hsp90ab1
Atxn1	1.27456e-67	0.287078	0.402	0.108	3.0481e-63	4	Atxn1
Abcd2	1.39417e-67	0.258577	0.374	0.093	3.33416e-63	4	Abcd2
Itpripl2	3.33661e-67	0.326239	0.523	0.205	7.97951e-63	4	Itpripl2
Rpl37a	4.14955e-67	0.336008	0.995	0.884	9.92365e-63	4	Rpl37a
Pnpla7	5.50204e-67	0.445853	0.604	0.27	1.31581e-62	4	Pnpla7
Plk3	7.23702e-67	0.429938	0.397	0.116	1.73073e-62	4	Plk3
Tmcc3	9.14937e-67	0.328122	0.509	0.183	2.18807e-62	4	Tmcc3
Pfkfb4	9.60887e-67	0.452161	0.463	0.155	2.29796e-62	4	Pfkfb4
Fn1	3.88283e-65	0.449873	0.595	0.249	9.28578e-61	4	Fn1
Ptgfrn	4.60974e-65	0.260048	0.356	0.09	1.10242e-60	4	Ptgfrn
Frmd4a	8.36661e-65	0.291784	0.436	0.14	2.00087e-60	4	Frmd4a
Polr2a	1.58328e-64	0.454917	0.609	0.3	3.78642e-60	4	Polr2a
Rps12	9.52756e-64	0.423991	0.954	0.766	2.27852e-59	4	Rps12
Ddb1	2.5052e-63	0.443089	0.509	0.21	5.99119e-59	4	Ddb1
Mtss1	3.10439e-63	0.358171	0.456	0.153	7.42414e-59	4	Mtss1
Hadha	3.21324e-63	0.353928	0.512	0.199	7.68445e-59	4	Hadha
Cd24a	7.45656e-63	0.319464	0.422	0.128	1.78324e-58	4	Cd24a
Usf2	7.72642e-63	0.483312	0.569	0.302	1.84777e-58	4	Usf2
Nedd91	1.35856e-62	0.388642	0.571	0.24	3.249e-58	4	Nedd9
Slc15a31	1.63365e-62	0.515384	0.741	0.437	3.90687e-58	4	Slc15a3
Rassf51	1.88369e-62	0.289332	0.543	0.214	4.50485e-58	4	Rassf5
Capg1	3.06398e-62	0.373216	0.919	0.614	7.32752e-58	4	Capg
Tfec	4.83984e-62	0.305916	0.357	0.1	1.15745e-57	4	Tfec
Gabarap1	7.33124e-62	0.4272	0.925	0.686	1.75327e-57	4	Gabarap
Tmem245	9.96824e-62	0.265415	0.368	0.104	2.3839e-57	4	Tmem245
Ppt2	1.56529e-61	0.384343	0.557	0.274	3.74338e-57	4	Ppt2
Clec4a2	1.71588e-61	0.317186	0.54	0.213	4.10352e-57	4	Clec4a2
Idh1	2.43496e-61	0.452401	0.6	0.278	5.8232e-57	4	Idh1
Slc6a6	2.60896e-61	0.395465	0.712	0.384	6.23933e-57	4	Slc6a6
Naaa1	2.97668e-61	0.391623	0.801	0.464	7.11874e-57	4	Naaa
Rock2	6.14558e-61	0.400344	0.606	0.3	1.46971e-56	4	Rock2
Hip11	8.27433e-61	0.387929	0.523	0.207	1.97881e-56	4	Hip1
Tmem238	1.15458e-60	0.41298	0.305	0.07	2.76117e-56	4	Tmem238
Hcfc1r1	1.208e-60	0.50696	0.646	0.344	2.88893e-56	4	Hcfc1r1
Cdk6	1.43991e-60	0.348216	0.566	0.237	3.44354e-56	4	Cdk6
Marveld1	2.23644e-59	0.289587	0.25	0.045	5.34843e-55	4	Marveld1
Vat1	5.95486e-59	0.359278	0.459	0.182	1.42411e-54	4	Vat1
Sfxn3	8.99103e-59	0.431269	0.429	0.164	2.15021e-54	4	Sfxn3
Nol4l	9.63542e-59	0.253394	0.317	0.077	2.30431e-54	4	Nol4l
Rps6ka3	2.43179e-58	0.340116	0.528	0.226	5.81563e-54	4	Rps6ka3
Selenop	3.50018e-58	0.433536	0.517	0.212	8.37068e-54	4	Selenop
Sla	3.56019e-58	0.469924	0.609	0.309	8.51419e-54	4	Sla
Myh9	1.18e-57	0.429194	0.825	0.751	2.82197e-53	4	Myh9
Cox6b1	1.31719e-57	0.4036	0.936	0.732	3.15007e-53	4	Cox6b1
Rpsa	1.42461e-57	0.388778	0.974	0.814	3.40695e-53	4	Rpsa
Ogdh	2.57875e-57	0.49801	0.641	0.351	6.16708e-53	4	Ogdh
Alox5ap	3.78214e-57	0.375819	0.942	0.678	9.04499e-53	4	Alox5ap
Man2a2	7.5984e-57	0.273332	0.317	0.078	1.81716e-52	4	Man2a2
Gas2l1	8.13176e-57	0.31424	0.399	0.133	1.94471e-52	4	Gas2l1
Ubash3b	1.03802e-56	0.387039	0.575	0.265	2.48242e-52	4	Ubash3b
Pgd	2.05474e-56	0.534347	0.699	0.423	4.91391e-52	4	Pgd
Hdac4	2.89701e-56	0.378511	0.406	0.152	6.92821e-52	4	Hdac4
Gadd45g	5.98702e-56	0.464182	0.436	0.151	1.4318e-51	4	Gadd45g
Cyb5a	1.28255e-55	0.480403	0.736	0.422	3.06722e-51	4	Cyb5a
Mavs	1.68738e-55	0.330515	0.324	0.088	4.03537e-51	4	Mavs
Hexa1	4.79335e-55	0.500163	0.825	0.559	1.14633e-50	4	Hexa
Cndp21	1.03921e-54	0.527617	0.666	0.404	2.48527e-50	4	Cndp2
Ywhab	1.2927e-54	0.41905	0.853	0.581	3.09149e-50	4	Ywhab
Snx1	1.32426e-54	0.403854	0.601	0.311	3.16696e-50	4	Snx1
Grap2	2.85361e-54	0.278502	0.308	0.077	6.8244e-50	4	Grap2
mt-Nd1	3.04417e-54	0.379682	0.968	0.843	7.28014e-50	4	mt-Nd1
Hpcal11	4.11437e-54	0.467414	0.669	0.362	9.83953e-50	4	Hpcal1
Atp5e	5.68794e-54	0.373658	0.937	0.778	1.36027e-49	4	Atp5e
Lcp1	7.06215e-54	0.437695	0.925	0.76	1.68891e-49	4	Lcp1
Rexo2	7.95451e-54	0.411931	0.755	0.439	1.90232e-49	4	Rexo2
Rps8	8.25784e-54	0.371965	0.972	0.819	1.97486e-49	4	Rps8
Dnase2a	8.44055e-54	0.394839	0.515	0.225	2.01856e-49	4	Dnase2a
Anxa51	8.50056e-54	0.450934	0.871	0.61	2.03291e-49	4	Anxa5
Rpl12	2.97371e-53	0.44167	0.859	0.629	7.11164e-49	4	Rpl12
Wdfy4	3.08005e-53	0.371724	0.526	0.231	7.36594e-49	4	Wdfy4
Pag11	4.13486e-53	0.28822	0.531	0.227	9.88852e-49	4	Pag1
Marco	4.49555e-53	0.3244	0.222	0.036	1.07511e-48	4	Marco
Ost4	1.30205e-52	0.42628	0.744	0.577	3.11385e-48	4	Ost4
Lyz2	1.45255e-52	0.272731	1	0.951	3.47377e-48	4	Lyz2
Rassf4	2.86706e-52	0.405362	0.776	0.468	6.85658e-48	4	Rassf4
Nme1	5.69788e-52	0.487733	0.683	0.391	1.36265e-47	4	Nme1
Evl	1.06221e-51	0.500987	0.574	0.331	2.54028e-47	4	Evl
Nln	2.05964e-51	0.301831	0.391	0.14	4.92563e-47	4	Nln
Arhgdia1	2.37756e-51	0.418397	0.893	0.64	5.68593e-47	4	Arhgdia
Qdpr	6.12576e-51	0.373062	0.495	0.208	1.46498e-46	4	Qdpr
Plekhm2	6.86345e-51	0.363818	0.445	0.177	1.64139e-46	4	Plekhm2
Gng5	1.09209e-50	0.373686	0.922	0.76	2.61173e-46	4	Gng5
Apbb1ip1	1.09343e-50	0.327145	0.738	0.426	2.61495e-46	4	Apbb1ip
Tgfbr2	1.42971e-50	0.285447	0.534	0.244	3.41914e-46	4	Tgfbr2
Gsto1	2.03688e-50	0.384684	0.612	0.307	4.8712e-46	4	Gsto1
Syne1	3.33953e-50	0.255208	0.371	0.143	7.9865e-46	4	Syne1
mt-Nd5	6.75273e-50	0.424762	0.883	0.689	1.61491e-45	4	mt-Nd5
Cytip1	1.07101e-49	0.351432	0.679	0.367	2.56132e-45	4	Cytip
Capn2	6.21316e-49	0.324946	0.459	0.187	1.48588e-44	4	Capn2
Ddx39b	8.61108e-49	0.37969	0.612	0.322	2.05934e-44	4	Ddx39b
Atp5g3	2.37507e-48	0.427507	0.796	0.587	5.67998e-44	4	Atp5g3
Tpp11	3.24739e-48	0.392176	0.581	0.316	7.76614e-44	4	Tpp1
Casp8	3.60618e-48	0.443165	0.488	0.255	8.62418e-44	4	Casp8
Ahnak	6.30356e-48	0.363769	0.951	0.743	1.5075e-43	4	Ahnak
Far1	6.98976e-48	0.278308	0.511	0.233	1.6716e-43	4	Far1
Hjurp	8.11477e-48	0.329084	0.376	0.15	1.94065e-43	4	Hjurp
Tmem216	8.64843e-48	0.257641	0.221	0.042	2.06827e-43	4	Tmem216
Rps17	1.08397e-47	0.353665	0.94	0.747	2.59231e-43	4	Rps17
Tlr21	2.01079e-47	0.430927	0.701	0.422	4.8088e-43	4	Tlr2
Dock10	4.9397e-47	0.370982	0.692	0.416	1.18133e-42	4	Dock10
Trpv2	7.31371e-47	0.306224	0.452	0.185	1.74907e-42	4	Trpv2
Ndufa4	3.41007e-46	0.416125	0.73	0.456	8.15517e-42	4	Ndufa4
Scarb21	4.55821e-46	0.401407	0.675	0.4	1.0901e-41	4	Scarb2
Camk2d	8.08154e-46	0.314677	0.623	0.337	1.9327e-41	4	Camk2d
Stk17b1	9.6688e-46	0.341207	0.589	0.299	2.31229e-41	4	Stk17b
Dbi	1.01066e-45	0.406129	0.827	0.569	2.417e-41	4	Dbi
Cltc	1.49061e-45	0.409932	0.719	0.532	3.5648e-41	4	Cltc
Sh3bgrl	2.53013e-45	0.313405	0.609	0.338	6.0508e-41	4	Sh3bgrl
Blvra	2.69488e-45	0.367205	0.526	0.255	6.44481e-41	4	Blvra
Nagk	3.35262e-45	0.384931	0.505	0.24	8.01779e-41	4	Nagk
Rpl36a	3.96202e-45	0.375392	0.831	0.633	9.47517e-41	4	Rpl36a
Trim47	4.43437e-45	0.26168	0.282	0.078	1.06048e-40	4	Trim47
Lrrfip1	4.8304e-45	0.322432	0.664	0.375	1.15519e-40	4	Lrrfip1
Rin3	5.98003e-45	0.282663	0.428	0.168	1.43012e-40	4	Rin3
Txn1	7.52875e-45	0.33843	0.939	0.721	1.8005e-40	4	Txn1
Qsox1	8.39291e-45	0.290247	0.328	0.105	2.00716e-40	4	Qsox1
Gnb2	8.42083e-45	0.444009	0.753	0.628	2.01384e-40	4	Gnb2
Iffo1	9.79737e-45	0.326974	0.337	0.114	2.34304e-40	4	Iffo1
Xbp1	1.17424e-44	0.332757	0.718	0.425	2.80819e-40	4	Xbp1
Rtn31	1.85009e-44	0.357458	0.709	0.425	4.4245e-40	4	Rtn3
Rpl38	2.4077e-44	0.319975	0.956	0.827	5.75801e-40	4	Rpl38
Akap13	3.37988e-44	0.42983	0.84	0.629	8.08299e-40	4	Akap13
Atp6v1e11	6.41969e-44	0.331439	0.781	0.504	1.53527e-39	4	Atp6v1e1
Pxmp4	7.05926e-44	0.279891	0.348	0.117	1.68822e-39	4	Pxmp4
Capn15	1.01022e-43	0.278001	0.282	0.08	2.41594e-39	4	Capn15
Acly	6.20638e-43	0.382358	0.486	0.26	1.48426e-38	4	Acly
Fcor	6.69975e-43	0.375026	0.365	0.15	1.60225e-38	4	Fcor
Cotl1	9.71446e-43	0.363697	0.851	0.607	2.32321e-38	4	Cotl1
Chd4	1.25441e-42	0.363273	0.741	0.477	2.99993e-38	4	Chd4
Cd22	1.28343e-42	0.276999	0.253	0.073	3.06932e-38	4	Cd22
Dnm2	1.37511e-42	0.428548	0.61	0.361	3.28859e-38	4	Dnm2
Tgfbr1	1.66685e-42	0.365424	0.627	0.363	3.98628e-38	4	Tgfbr1
Nlrx1	1.72941e-42	0.282255	0.302	0.094	4.13589e-38	4	Nlrx1
Lpcat3	4.55556e-42	0.283622	0.37	0.136	1.08946e-37	4	Lpcat3
Cat	6.04574e-42	0.348473	0.391	0.174	1.44584e-37	4	Cat
Hsp90b11	7.00252e-42	0.381629	0.837	0.602	1.67465e-37	4	Hsp90b1
Ptk2b1	2.57254e-41	0.409211	0.618	0.368	6.15222e-37	4	Ptk2b
Rpl39	3.85496e-41	0.306939	0.919	0.75	9.21913e-37	4	Rpl39
Nsf	4.5009e-41	0.366839	0.494	0.251	1.07639e-36	4	Nsf
Gars	1.0414e-40	0.284682	0.448	0.202	2.49051e-36	4	Gars
Tbxas1	1.10741e-40	0.389112	0.468	0.233	2.64836e-36	4	Tbxas1
Ddx46	2.41279e-40	0.350815	0.526	0.28	5.77019e-36	4	Ddx46
Atp6v0b	2.59867e-40	0.350213	0.925	0.73	6.21472e-36	4	Atp6v0b
Fam129b	2.93669e-40	0.291005	0.434	0.188	7.02309e-36	4	Fam129b
Lmo4	3.12264e-40	0.367119	0.88	0.7	7.4678e-36	4	Lmo4
Arl11	3.4613e-40	0.290777	0.437	0.188	8.27771e-36	4	Arl11
Romo1	3.62924e-40	0.415874	0.721	0.519	8.67932e-36	4	Romo1
Abca2	4.0123e-40	0.264502	0.262	0.076	9.59542e-36	4	Abca2
Rps18	4.32506e-40	0.262364	0.986	0.857	1.03434e-35	4	Rps18
Plcb2	8.43233e-40	0.342574	0.319	0.126	2.01659e-35	4	Plcb2
Atpif1	1.05601e-39	0.410324	0.752	0.51	2.52545e-35	4	Atpif1
Lgals31	1.12944e-39	0.264531	0.994	0.865	2.70106e-35	4	Lgals3
Epb41l2	1.34061e-39	0.351699	0.578	0.331	3.20608e-35	4	Epb41l2
Map1lc3a	1.60574e-39	0.402198	0.4	0.174	3.84012e-35	4	Map1lc3a
Prdx11	2.28513e-39	0.319056	0.952	0.774	5.46489e-35	4	Prdx1
Tpt1	3.09619e-39	0.297354	0.968	0.871	7.40454e-35	4	Tpt1
Polr2l	4.2174e-39	0.331329	0.506	0.398	1.00859e-34	4	Polr2l
Gpx4	4.2642e-39	0.389825	0.83	0.602	1.01978e-34	4	Gpx4
Fam118b	4.6245e-39	0.278335	0.298	0.098	1.10595e-34	4	Fam118b
Clec1b	6.24451e-39	0.288294	0.248	0.075	1.49337e-34	4	Clec1b
Mical1	7.1544e-39	0.300817	0.241	0.074	1.71097e-34	4	Mical1
Mpp1	9.51102e-39	0.388979	0.569	0.339	2.27456e-34	4	Mpp1
Chchd2	2.08355e-38	0.329034	0.913	0.723	4.98281e-34	4	Chchd2
Hspa9	2.1502e-38	0.32613	0.46	0.245	5.14221e-34	4	Hspa9
Npc1	3.86549e-38	0.252659	0.452	0.211	9.24432e-34	4	Npc1
Rpl23	1.43733e-37	0.277011	0.965	0.813	3.43738e-33	4	Rpl23
Arhgap25	1.54804e-37	0.268871	0.35	0.139	3.70214e-33	4	Arhgap25
Csnk1g2	2.07828e-37	0.258216	0.44	0.198	4.9702e-33	4	Csnk1g2
Wdfy3	2.20253e-37	0.270713	0.399	0.184	5.26736e-33	4	Wdfy3
Cox6a1	2.27628e-37	0.353865	0.897	0.727	5.44372e-33	4	Cox6a1
Afdn	2.35118e-37	0.265305	0.319	0.137	5.62285e-33	4	Afdn
Srebf1	2.41711e-37	0.298603	0.327	0.126	5.78052e-33	4	Srebf1
Cops9	2.64568e-37	0.378555	0.738	0.576	6.32715e-33	4	Cops9
Reep3	5.12505e-37	0.303374	0.486	0.245	1.22566e-32	4	Reep3
Ctsl1	7.82014e-37	0.322402	0.6	0.344	1.87019e-32	4	Ctsl
Snrk	7.90598e-37	0.27823	0.288	0.102	1.89072e-32	4	Snrk
Diaph1	8.2391e-37	0.364177	0.615	0.377	1.97038e-32	4	Diaph1
Itm2c1	9.86634e-37	0.40934	0.623	0.411	2.35953e-32	4	Itm2c
Tkt	1.49738e-36	0.409064	0.725	0.494	3.58099e-32	4	Tkt
Acaa1a1	1.60661e-36	0.386692	0.661	0.409	3.84221e-32	4	Acaa1a
Mapk1	1.97791e-36	0.341988	0.479	0.253	4.73017e-32	4	Mapk1
Rpl32	2.0803e-36	0.261917	0.979	0.852	4.97504e-32	4	Rpl32
Il17ra1	2.23964e-36	0.323044	0.637	0.374	5.35609e-32	4	Il17ra
Pygo2	2.55867e-36	0.305082	0.316	0.128	6.11907e-32	4	Pygo2
Gapvd1	2.88087e-36	0.307824	0.465	0.244	6.88961e-32	4	Gapvd1
Rpl8	3.20338e-36	0.315002	0.936	0.759	7.66089e-32	4	Rpl8
Rps26	7.67485e-36	0.259346	0.969	0.83	1.83544e-31	4	Rps26
Pip5k1c	1.02143e-35	0.343154	0.502	0.267	2.44275e-31	4	Pip5k1c
Cdc42	1.35926e-35	0.280043	0.952	0.783	3.25068e-31	4	Cdc42
Lypla2	1.42001e-35	0.281792	0.518	0.266	3.39596e-31	4	Lypla2
Neat1	1.57947e-35	0.374625	0.793	0.57	3.77731e-31	4	Neat1
Mxd4	1.68132e-35	0.250463	0.325	0.119	4.02087e-31	4	Mxd4
Scp2	1.75379e-35	0.375718	0.678	0.445	4.1942e-31	4	Scp2
Rpl10a	1.83948e-35	0.319049	0.883	0.688	4.39912e-31	4	Rpl10a
Grn1	2.10968e-35	0.333836	0.91	0.716	5.04529e-31	4	Grn
Add1	2.45607e-35	0.302095	0.42	0.2	5.87369e-31	4	Add1
Csf2rb1	2.74627e-35	0.375525	0.825	0.614	6.5677e-31	4	Csf2rb
Prrc2b	3.25319e-35	0.320478	0.377	0.181	7.77999e-31	4	Prrc2b
Renbp1	3.84902e-35	0.371248	0.517	0.277	9.20494e-31	4	Renbp
Rab11b	4.5206e-35	0.387384	0.6	0.39	1.0811e-30	4	Rab11b
Trim25	9.42644e-35	0.31103	0.549	0.302	2.25433e-30	4	Trim25
Naca	9.81754e-35	0.342509	0.804	0.604	2.34787e-30	4	Naca
Pitpna1	1.38885e-34	0.413014	0.759	0.581	3.32144e-30	4	Pitpna
Tuba4a	1.91161e-34	0.358626	0.448	0.216	4.57163e-30	4	Tuba4a
Lamtor2	2.23601e-34	0.411287	0.686	0.454	5.34741e-30	4	Lamtor2
Lamp11	2.55933e-34	0.363171	0.89	0.716	6.12065e-30	4	Lamp1
Specc1	2.83134e-34	0.256352	0.376	0.159	6.77115e-30	4	Specc1
Plin3	3.47175e-34	0.293818	0.52	0.279	8.30269e-30	4	Plin3
Picalm	4.42442e-34	0.345525	0.69	0.491	1.0581e-29	4	Picalm
Sidt2	5.37247e-34	0.305699	0.446	0.227	1.28483e-29	4	Sidt2
Mrps6	5.59532e-34	0.268885	0.252	0.085	1.33812e-29	4	Mrps6
Hmgn2	6.7762e-34	0.363408	0.637	0.405	1.62053e-29	4	Hmgn2
Rps21	7.23147e-34	0.287338	0.925	0.792	1.72941e-29	4	Rps21
Flot2	1.23851e-33	0.335732	0.371	0.179	2.9619e-29	4	Flot2
Rnh11	1.38944e-33	0.344497	0.739	0.494	3.32286e-29	4	Rnh1
Cfl11	1.43405e-33	0.273189	0.975	0.892	3.42954e-29	4	Cfl1
Rps5	2.32629e-33	0.269502	0.965	0.818	5.56332e-29	4	Rps5
Plp2	3.70366e-33	0.262636	0.393	0.172	8.8573e-29	4	Plp2
Ccni	5.63355e-33	0.257806	0.495	0.273	1.34726e-28	4	Ccni
Pqlc3	6.24081e-33	0.265275	0.457	0.234	1.49249e-28	4	Pqlc3
Tmem132a	7.93862e-33	0.279752	0.284	0.103	1.89852e-28	4	Tmem132a
Plod3	8.8234e-33	0.348122	0.629	0.395	2.11012e-28	4	Plod3
Mark2	1.31805e-32	0.305639	0.469	0.265	3.15212e-28	4	Mark2
Tbc1d9	2.40933e-32	0.293575	0.462	0.267	5.7619e-28	4	Tbc1d9
S100a13	3.74031e-32	0.373832	0.606	0.387	8.94495e-28	4	S100a13
Ctsa1	4.65839e-32	0.304475	0.856	0.639	1.11405e-27	4	Ctsa
Serf2	5.07216e-32	0.260676	0.959	0.873	1.21301e-27	4	Serf2
Gsap	6.21144e-32	0.339275	0.652	0.434	1.48547e-27	4	Gsap
Myof	8.3099e-32	0.291124	0.534	0.328	1.98731e-27	4	Myof
Scamp21	1.05414e-31	0.288654	0.612	0.366	2.52098e-27	4	Scamp2
Rpl10	2.48783e-31	0.25151	0.966	0.84	5.94963e-27	4	Rpl10
Ppp1r14b	3.1356e-31	0.315677	0.454	0.264	7.49879e-27	4	Ppp1r14b
Ptbp3	3.29371e-31	0.290271	0.727	0.502	7.87691e-27	4	Ptbp3
Ncf21	4.19457e-31	0.371195	0.729	0.519	1.00313e-26	4	Ncf2
Nup210	4.21836e-31	0.258077	0.308	0.123	1.00882e-26	4	Nup210
Calr1	4.36096e-31	0.250198	0.882	0.676	1.04292e-26	4	Calr
Me2	4.85875e-31	0.258542	0.39	0.182	1.16197e-26	4	Me2
Pnpla2	6.20041e-31	0.331229	0.468	0.256	1.48283e-26	4	Pnpla2
Rps4l	9.90586e-31	0.272457	0.253	0.083	2.36899e-26	4	Rps4l
Ap3d1	1.0147e-30	0.338852	0.471	0.276	2.42665e-26	4	Ap3d1
Itpkb	1.37564e-30	0.259506	0.347	0.156	3.28984e-26	4	Itpkb
Gm26917	1.62327e-30	0.439024	0.554	0.426	3.88204e-26	4	Gm26917
Gpsm3	1.99238e-30	0.319841	0.575	0.416	4.76478e-26	4	Gpsm3
Klc1	2.09313e-30	0.251668	0.405	0.194	5.00573e-26	4	Klc1
Rps15	2.60525e-30	0.257729	0.956	0.814	6.23046e-26	4	Rps15
Psmd13	2.73486e-30	0.367642	0.488	0.281	6.54042e-26	4	Psmd13
Rps20	3.94051e-30	0.253368	0.957	0.812	9.42372e-26	4	Rps20
Sars	7.1848e-30	0.28856	0.456	0.261	1.71824e-25	4	Sars
Sec31a	7.36804e-30	0.32037	0.356	0.181	1.76207e-25	4	Sec31a
Nfam11	1.16139e-29	0.287926	0.698	0.461	2.77747e-25	4	Nfam1
Tbc1d20	1.26026e-29	0.330585	0.431	0.256	3.0139e-25	4	Tbc1d20
Arl6ip1	1.58832e-29	0.29954	0.678	0.453	3.79846e-25	4	Arl6ip1
Ppp1r9b	4.11647e-29	0.257346	0.471	0.26	9.84455e-25	4	Ppp1r9b
Rps10	4.18944e-29	0.256147	0.928	0.787	1.00191e-24	4	Rps10
Arpc2	4.94931e-29	0.253795	0.963	0.835	1.18363e-24	4	Arpc2
Eif3a	6.17431e-29	0.326054	0.707	0.5	1.47659e-24	4	Eif3a
P4hb1	7.65744e-29	0.326512	0.676	0.474	1.83128e-24	4	P4hb
Copa	9.42395e-29	0.309125	0.521	0.321	2.25374e-24	4	Copa
Lyrm4	2.40725e-28	0.28242	0.403	0.197	5.75694e-24	4	Lyrm4
Tbc1d9b	2.94901e-28	0.293644	0.337	0.169	7.05255e-24	4	Tbc1d9b
Hmgcl	2.98704e-28	0.269741	0.445	0.23	7.14351e-24	4	Hmgcl
Rps4x	4.8726e-28	0.250187	0.919	0.744	1.16528e-23	4	Rps4x
Sqstm11	6.54126e-28	0.301905	0.764	0.543	1.56434e-23	4	Sqstm1
Calu	7.89445e-28	0.262914	0.37	0.189	1.88796e-23	4	Calu
Fos	9.03231e-28	0.298543	0.859	0.661	2.16008e-23	4	Fos
Ncl	9.68114e-28	0.306488	0.713	0.507	2.31525e-23	4	Ncl
Sel1l	1.22688e-27	0.255165	0.512	0.307	2.93409e-23	4	Sel1l
Vkorc1	1.68146e-27	0.294761	0.347	0.159	4.02121e-23	4	Vkorc1
Vcp	1.93205e-27	0.295522	0.679	0.477	4.62049e-23	4	Vcp
Cd3021	3.44585e-27	0.264842	0.702	0.475	8.24075e-23	4	Cd302
Eif3b	4.22763e-27	0.290815	0.413	0.227	1.01104e-22	4	Eif3b
Jpt1	4.39747e-27	0.351093	0.753	0.56	1.05165e-22	4	Jpt1
Ppp1r18	4.9412e-27	0.286802	0.577	0.37	1.18169e-22	4	Ppp1r18
Rpl7a	5.1265e-27	0.280663	0.905	0.755	1.226e-22	4	Rpl7a
Dctn21	8.07517e-27	0.321761	0.46	0.269	1.93118e-22	4	Dctn2
Stxbp2	9.30244e-27	0.349425	0.621	0.459	2.22468e-22	4	Stxbp2
Ppp2r1a1	9.46683e-27	0.260501	0.551	0.331	2.26399e-22	4	Ppp2r1a
Arpc5	1.15627e-26	0.281298	0.891	0.731	2.76523e-22	4	Arpc5
R3hdm4	1.25287e-26	0.318165	0.589	0.449	2.99625e-22	4	R3hdm4
Cap1	1.34004e-26	0.303727	0.54	0.361	3.2047e-22	4	Cap1
Plek	1.79744e-26	0.305539	0.801	0.617	4.29857e-22	4	Plek
Neu11	2.16982e-26	0.279042	0.494	0.284	5.18912e-22	4	Neu1
Ubald1	2.53996e-26	0.261148	0.339	0.161	6.07432e-22	4	Ubald1
Spint11	3.35932e-26	0.294332	0.321	0.148	8.0338e-22	4	Spint1
Psmd2	3.38117e-26	0.307542	0.54	0.34	8.08606e-22	4	Psmd2
1110008P14Rik	4.12464e-26	0.323796	0.402	0.219	9.86408e-22	4	1110008P14Rik
Ddx3x	8.82202e-26	0.274861	0.627	0.425	2.10979e-21	4	Ddx3x
Yeats4	3.12532e-25	0.258097	0.41	0.214	7.47421e-21	4	Yeats4
Hgs	5.31481e-25	0.321081	0.294	0.186	1.27104e-20	4	Hgs
Prkcsh	6.16673e-25	0.271124	0.371	0.197	1.47477e-20	4	Prkcsh
Mycbp2	1.01264e-24	0.264465	0.699	0.493	2.42172e-20	4	Mycbp2
Gns1	1.25571e-24	0.274615	0.727	0.524	3.00302e-20	4	Gns
Glud1	1.31613e-24	0.258161	0.739	0.53	3.14753e-20	4	Glud1
Snrpb	3.04872e-24	0.300719	0.779	0.583	7.291e-20	4	Snrpb
Cd471	3.71302e-24	0.263872	0.887	0.73	8.8797e-20	4	Cd47
Eef2	4.43999e-24	0.317642	0.847	0.712	1.06182e-19	4	Eef2
Tomm34	5.4729e-24	0.357155	0.483	0.32	1.30884e-19	4	Tomm34
Fosl2	8.92462e-24	0.279703	0.494	0.312	2.13432e-19	4	Fosl2
Nap1l1	9.79056e-24	0.276992	0.531	0.361	2.34141e-19	4	Nap1l1
Uba1	1.06837e-23	0.306377	0.575	0.38	2.55501e-19	4	Uba1
Itgb22	1.27245e-23	0.286108	0.896	0.757	3.04306e-19	4	Itgb2
Atp6ap11	1.35861e-23	0.302487	0.683	0.486	3.24912e-19	4	Atp6ap1
Vasp	1.42703e-23	0.282974	0.572	0.409	3.41274e-19	4	Vasp
Tmem160	1.51719e-23	0.271739	0.594	0.544	3.62835e-19	4	Tmem160
Dpep2	2.45943e-23	0.267969	0.324	0.153	5.88173e-19	4	Dpep2
Pdia61	2.72698e-23	0.250578	0.62	0.41	6.52158e-19	4	Pdia6
Esyt1	4.04043e-23	0.302296	0.498	0.326	9.66268e-19	4	Esyt1
Dync1h1	5.69081e-23	0.304649	0.535	0.353	1.36096e-18	4	Dync1h1
Retreg2	5.82211e-23	0.277366	0.356	0.192	1.39236e-18	4	Retreg2
Canx	1.00447e-22	0.301278	0.827	0.676	2.40219e-18	4	Canx
Mpc2	1.68688e-22	0.335891	0.555	0.402	4.03417e-18	4	Mpc2
Atp6v1f	1.69496e-22	0.276926	0.834	0.666	4.0535e-18	4	Atp6v1f
Map1lc3b	2.26425e-22	0.323012	0.718	0.546	5.41495e-18	4	Map1lc3b
Rab5c1	3.01892e-22	0.259775	0.624	0.447	7.21975e-18	4	Rab5c
Pdcd6ip	6.68591e-22	0.270188	0.492	0.349	1.59894e-17	4	Pdcd6ip
Ywhah1	8.82543e-22	0.284452	0.66	0.47	2.1106e-17	4	Ywhah
Myl12a	9.58676e-22	0.272917	0.813	0.648	2.29267e-17	4	Myl12a
Ndufa2	2.76778e-21	0.29009	0.759	0.611	6.61915e-17	4	Ndufa2
Ap2s1	3.79981e-21	0.29944	0.716	0.527	9.08724e-17	4	Ap2s1
Hspbp1	3.94008e-21	0.272971	0.285	0.14	9.4227e-17	4	Hspbp1
Ddx17	3.99224e-21	0.280678	0.574	0.4	9.54743e-17	4	Ddx17
Prex1	5.00013e-21	0.285484	0.6	0.426	1.19578e-16	4	Prex1
Olfm1	6.72165e-21	0.250976	0.351	0.19	1.60748e-16	4	Olfm1
Arf11	1.13926e-20	0.289548	0.735	0.566	2.72454e-16	4	Arf1
Tubb4b	1.60858e-20	0.280544	0.351	0.196	3.84692e-16	4	Tubb4b
Abcc5	1.69705e-20	0.285549	0.641	0.478	4.05849e-16	4	Abcc5
Bckdk	2.41924e-20	0.258304	0.224	0.106	5.78561e-16	4	Bckdk
Arf3	2.95505e-20	0.297631	0.439	0.292	7.06701e-16	4	Arf3
Glrx5	3.79986e-20	0.307341	0.394	0.234	9.08736e-16	4	Glrx5
Trib1	5.47069e-20	0.26243	0.353	0.194	1.30832e-15	4	Trib1
Map7d1	9.47099e-20	0.31185	0.433	0.307	2.26499e-15	4	Map7d1
Ncln	9.80578e-20	0.287764	0.354	0.211	2.34505e-15	4	Ncln
Trappc2l	1.11163e-19	0.324927	0.506	0.346	2.65846e-15	4	Trappc2l
1810037I17Rik	3.30592e-19	0.282911	0.724	0.573	7.90611e-15	4	1810037I17Rik
Atp5d1	4.04499e-19	0.254555	0.782	0.607	9.6736e-15	4	Atp5d
Syk	4.17157e-19	0.271029	0.687	0.518	9.97631e-15	4	Syk
Grk21	5.48829e-19	0.274667	0.661	0.488	1.31252e-14	4	Grk2
Eif4g2	1.44861e-18	0.261964	0.676	0.529	3.46434e-14	4	Eif4g2
Tgm21	1.78323e-18	0.273619	0.586	0.408	4.26459e-14	4	Tgm2
Ncf1	2.05444e-18	0.278777	0.649	0.486	4.91319e-14	4	Ncf1
Dynll1	2.13199e-18	0.280694	0.71	0.546	5.09864e-14	4	Dynll1
Ddx51	2.46821e-18	0.250685	0.808	0.665	5.90272e-14	4	Ddx5
Prdx2	2.49917e-18	0.283359	0.624	0.454	5.97677e-14	4	Prdx2
Atp5g1	5.03574e-18	0.291368	0.715	0.594	1.2043e-13	4	Atp5g1
Myo9b	6.39757e-18	0.294569	0.475	0.345	1.52998e-13	4	Myo9b
Mcrip1	8.71005e-18	0.258085	0.428	0.258	2.08301e-13	4	Mcrip1
Hint2	1.38406e-17	0.272054	0.285	0.17	3.30997e-13	4	Hint2
Slc35c2	2.07587e-17	0.272305	0.333	0.198	4.96444e-13	4	Slc35c2
Coro1c	2.12144e-17	0.2822	0.388	0.27	5.07342e-13	4	Coro1c
Arhgap9	3.09436e-17	0.271916	0.472	0.311	7.40015e-13	4	Arhgap9
Tmem256	4.0149e-17	0.259639	0.632	0.502	9.60164e-13	4	Tmem256
Pgls	4.36197e-17	0.265754	0.629	0.452	1.04316e-12	4	Pgls
Ehbp1l1	7.01573e-17	0.254733	0.548	0.387	1.67781e-12	4	Ehbp1l1
Tbc1d10b	1.62753e-16	0.258485	0.321	0.209	3.89224e-12	4	Tbc1d10b
Akt1	1.86062e-16	0.250307	0.469	0.322	4.44966e-12	4	Akt1
D8Ertd738e	4.99261e-16	0.263308	0.725	0.577	1.19398e-11	4	D8Ertd738e
Dok31	1.13907e-15	0.278524	0.494	0.334	2.72409e-11	4	Dok3
Gusb1	1.68587e-15	0.254576	0.511	0.361	4.03176e-11	4	Gusb
Calm3	3.20755e-15	0.257421	0.633	0.483	7.67085e-11	4	Calm3
Srp14	3.85456e-15	0.262923	0.567	0.417	9.21818e-11	4	Srp14
Rnpepl1	7.32935e-15	0.257787	0.38	0.264	1.75281e-10	4	Rnpepl1
Krtcap2	2.46254e-14	0.263339	0.58	0.429	5.88917e-10	4	Krtcap2
Eef1b2	4.88671e-13	0.250456	0.689	0.57	1.16866e-08	4	Eef1b2
Cenpx	5.54356e-13	0.253668	0.423	0.301	1.32574e-08	4	Cenpx
Rex1bd	5.07744e-12	0.259879	0.42	0.321	1.21427e-07	4	Rex1bd

## Sheet: 5
	p_val	avg_log2FC	pct.1	pct.2	p_val_adj	cluster	gene
Chil31	1.91017e-190	1.46864	0.994	0.316	4.56817e-186	5	Chil3
Ear11	2.19416e-123	0.979627	0.886	0.245	5.24734e-119	5	Ear1
Ear22	4.24454e-110	0.973837	0.944	0.343	1.01508e-105	5	Ear2
Lpl1	2.05658e-107	0.981976	0.886	0.311	4.91831e-103	5	Lpl
Plet11	1.05965e-94	0.902643	0.738	0.185	2.53416e-90	5	Plet1
Mrc11	4.4638e-90	0.663336	0.756	0.207	1.06752e-85	5	Mrc1
Cd91	2.27363e-79	0.851987	0.923	0.498	5.4374e-75	5	Cd9
Cd441	7.58489e-74	0.702595	0.898	0.718	1.81393e-69	5	Cd44
Cd1641	2.05753e-55	0.64058	0.716	0.328	4.92058e-51	5	Cd164
Anxa21	1.72889e-54	0.66435	0.938	0.678	4.13463e-50	5	Anxa2
Gm108001	4.04683e-53	0.494545	0.88	0.848	9.678e-49	5	Gm10800
Klhdc41	5.59107e-53	0.731632	0.623	0.24	1.3371e-48	5	Klhdc4
Trf1	9.64948e-53	0.653285	0.688	0.281	2.30767e-48	5	Trf
Krt791	5.02197e-51	0.687194	0.525	0.147	1.201e-46	5	Krt79
Atp6v0d21	2.1706e-47	0.514741	0.574	0.19	5.191e-43	5	Atp6v0d2
Ccl62	1.98793e-45	0.66143	0.87	0.554	4.75413e-41	5	Ccl6
Krt191	1.08916e-44	0.405569	0.503	0.154	2.60472e-40	5	Krt19
Mpeg11	1.58542e-44	0.502416	0.935	0.825	3.79152e-40	5	Mpeg1
Ltc4s1	8.4162e-42	0.596572	0.528	0.175	2.01273e-37	5	Ltc4s
mt-Nd21	3.15051e-41	0.470774	0.907	0.825	7.53445e-37	5	mt-Nd2
Net11	6.16785e-40	0.350569	0.475	0.148	1.47504e-35	5	Net1
Lmna1	1.53641e-38	0.572049	0.701	0.339	3.67434e-34	5	Lmna
Lpin11	2.01198e-36	0.40864	0.451	0.156	4.81165e-32	5	Lpin1
Abcg11	5.61951e-35	0.491413	0.914	0.632	1.34391e-30	5	Abcg1
Mgll1	3.02619e-34	0.413054	0.444	0.145	7.23714e-30	5	Mgll
Wfdc211	3.51736e-34	0.49279	0.478	0.168	8.41176e-30	5	Wfdc21
Ubc	8.56193e-34	0.282498	0.738	0.779	2.04758e-29	5	Ubc
Cd21	1.09826e-33	0.371868	0.444	0.147	2.62648e-29	5	Cd2
Tcf7l21	1.67472e-33	0.562808	0.759	0.49	4.0051e-29	5	Tcf7l2
Ctsd3	1.30666e-32	0.379227	0.926	0.629	3.12487e-28	5	Ctsd
Aplp21	1.48108e-32	0.601998	0.552	0.37	3.54201e-28	5	Aplp2
Dab21	2.58301e-32	0.381235	0.5	0.193	6.17727e-28	5	Dab2
Cidec1	3.36874e-31	0.485659	0.426	0.143	8.05633e-27	5	Cidec
Sort11	1.83686e-29	0.297115	0.534	0.227	4.39286e-25	5	Sort1
Hebp11	7.34186e-29	0.368217	0.509	0.215	1.75581e-24	5	Hebp1
mt-Rnr11	1.21508e-28	0.361715	0.963	0.911	2.90588e-24	5	mt-Rnr1
Nceh11	1.59037e-28	0.500161	0.562	0.286	3.80336e-24	5	Nceh1
Spp11	1.98073e-28	0.34158	0.404	0.139	4.73691e-24	5	Spp1
AU0202061	7.35966e-28	0.509627	0.617	0.428	1.76006e-23	5	AU020206
Adipor21	4.24775e-27	0.377893	0.679	0.368	1.01585e-22	5	Adipor2
Axl1	6.54905e-27	0.467763	0.707	0.429	1.56621e-22	5	Axl
Ctsk1	1.29109e-26	0.400699	0.432	0.164	3.08765e-22	5	Ctsk
Rplp11	3.24063e-26	0.276584	0.938	0.903	7.74996e-22	5	Rplp1
Fabp11	3.42871e-26	0.578675	0.318	0.113	8.19975e-22	5	Fabp1
Pygl1	2.19218e-25	0.455044	0.515	0.36	5.2426e-21	5	Pygl
Hsp90b12	2.31362e-24	0.424444	0.769	0.623	5.53303e-20	5	Hsp90b1
Car41	2.92607e-24	0.389778	0.321	0.1	6.9977e-20	5	Car4
Hnrnph1	4.1486e-24	0.2689	0.296	0.297	9.92137e-20	5	Hnrnph1
1991-09-01	5.95131e-24	0.498866	0.617	0.391	1.42325e-19	5	2023-09-09
Myo7a1	3.51341e-23	0.416502	0.33	0.165	8.40231e-19	5	Myo7a
F71	8.23733e-23	0.444935	0.472	0.215	1.96996e-18	5	F7
Sgk11	2.10787e-22	0.459469	0.71	0.487	5.04098e-18	5	Sgk1
Baz1a1	6.087e-22	0.407173	0.654	0.448	1.45571e-17	5	Baz1a
mt-Nd61	8.42112e-22	0.285624	0.735	0.683	2.01391e-17	5	mt-Nd6
Itgax1	1.65612e-21	0.454822	0.636	0.405	3.9606e-17	5	Itgax
Sulf21	1.79834e-21	0.358896	0.509	0.264	4.30073e-17	5	Sulf2
Cpne51	3.4013e-21	0.259446	0.343	0.125	8.13421e-17	5	Cpne5
Tns11	3.71156e-21	0.293972	0.395	0.16	8.8762e-17	5	Tns1
Il181	1.07677e-20	0.419208	0.478	0.24	2.5751e-16	5	Il18
Flt11	1.44244e-20	0.384215	0.454	0.25	3.4496e-16	5	Flt1
Fpr11	2.66189e-20	0.328745	0.407	0.175	6.36592e-16	5	Fpr1
Atxn101	3.24073e-20	0.35685	0.389	0.332	7.75021e-16	5	Atxn10
S100a12	3.78188e-20	0.356145	0.407	0.374	9.04436e-16	5	S100a1
Txnip1	4.08559e-20	0.450093	0.59	0.426	9.77068e-16	5	Txnip
Idh11	1.12416e-19	0.399763	0.448	0.311	2.68842e-15	5	Idh1
Mcoln31	1.84331e-19	0.287597	0.241	0.079	4.40827e-15	5	Mcoln3
Mt11	2.49477e-19	0.443923	0.673	0.421	5.96624e-15	5	Mt1
Tmem1541	8.05747e-19	0.292588	0.306	0.118	1.92694e-14	5	Tmem154
Ddx52	1.47704e-18	0.265587	0.648	0.686	3.53235e-14	5	Ddx5
Card111	2.20712e-18	0.262678	0.333	0.133	5.27833e-14	5	Card11
Epb41l21	2.86642e-18	0.265055	0.355	0.364	6.85505e-14	5	Epb41l2
Ms4a8a1	7.2097e-17	0.328478	0.41	0.198	1.7242e-12	5	Ms4a8a
Ucp21	8.12891e-17	0.318078	0.812	0.777	1.94403e-12	5	Ucp2
Tob11	1.83596e-16	0.265908	0.33	0.165	4.39069e-12	5	Tob1
Dst1	2.93347e-16	0.317663	0.512	0.336	7.01539e-12	5	Dst
Pdlim11	3.10592e-16	0.392553	0.435	0.233	7.4278e-12	5	Pdlim1
Iqsec11	5.56304e-16	0.323838	0.657	0.435	1.3304e-11	5	Iqsec1
Zfp7031	5.73486e-16	0.271582	0.216	0.148	1.37149e-11	5	Zfp703
Ptpn121	7.70974e-16	0.303027	0.503	0.319	1.84378e-11	5	Ptpn12
Dmxl21	7.98017e-16	0.332158	0.451	0.272	1.90846e-11	5	Dmxl2
Dhrs31	8.58041e-16	0.42064	0.423	0.246	2.05201e-11	5	Dhrs3
Atp6v1b21	1.16617e-15	0.275591	0.438	0.442	2.78889e-11	5	Atp6v1b2
C5ar11	1.56376e-15	0.343059	0.438	0.295	3.73972e-11	5	C5ar1
Sirpa1	2.44627e-15	0.357853	0.728	0.644	5.85025e-11	5	Sirpa
Acaa1b1	5.60417e-15	0.328451	0.228	0.156	1.34024e-10	5	Acaa1b
Serpinb6a1	9.24698e-15	0.336067	0.259	0.139	2.21142e-10	5	Serpinb6a
Clec7a1	1.65008e-14	0.329265	0.824	0.638	3.94616e-10	5	Clec7a
Gal1	8.09031e-14	0.343552	0.272	0.11	1.9348e-09	5	Gal
Pld32	1.78224e-13	0.402468	0.59	0.409	4.26223e-09	5	Pld3
Plin22	2.07786e-13	0.336946	0.657	0.574	4.96921e-09	5	Plin2
Lcp11	2.47615e-13	0.304514	0.873	0.775	5.92171e-09	5	Lcp1
Naaa2	3.73835e-13	0.342708	0.636	0.499	8.94026e-09	5	Naaa
Bzw21	4.481e-13	0.257533	0.256	0.135	1.07163e-08	5	Bzw2
Slpi1	4.94069e-13	0.423932	0.475	0.29	1.18157e-08	5	Slpi
Epcam1	6.59538e-13	0.267589	0.278	0.12	1.57729e-08	5	Epcam
Slc29a11	8.1493e-13	0.32776	0.287	0.186	1.94891e-08	5	Slc29a1
Fcgrt1	2.33027e-12	0.349295	0.438	0.261	5.57284e-08	5	Fcgrt
Hvcn11	4.25409e-12	0.29159	0.451	0.338	1.01737e-07	5	Hvcn1
Acot2	6.62682e-12	0.326386	0.309	0.179	1.5848e-07	5	Acot2
Slc7a21	1.13484e-11	0.319083	0.469	0.326	2.71396e-07	5	Slc7a2
Dapk11	1.26184e-11	0.27454	0.401	0.25	3.01769e-07	5	Dapk1
Mum11	1.31562e-11	0.254392	0.222	0.136	3.1463e-07	5	Mum1
Rxra1	1.70365e-11	0.278706	0.269	0.165	4.07429e-07	5	Rxra
Cd362	1.79388e-11	0.314892	0.383	0.259	4.29006e-07	5	Cd36
Cdc42ep31	3.06594e-10	0.29921	0.432	0.288	7.3322e-06	5	Cdc42ep3
Perp1	3.11363e-10	0.251844	0.207	0.106	7.44624e-06	5	Perp
Amz11	3.99139e-10	0.280127	0.281	0.205	9.54542e-06	5	Amz1
Ccnd21	1.11984e-09	0.259695	0.506	0.333	2.67809e-05	5	Ccnd2
Hist1h2bc1	4.23374e-09	0.266133	0.302	0.178	0.00010125	5	Hist1h2bc
Clec4n1	6.04906e-09	0.257144	0.522	0.352	0.000144663	5	Clec4n
Ezr1	1.96615e-08	0.251554	0.435	0.336	0.000470204	5	Ezr
Gstm11	8.9613e-08	0.306105	0.38	0.289	0.00214309	5	Gstm1
Abhd121	5.33235e-07	0.254616	0.59	0.454	0.0127523	5	Abhd12
Ramp12	1.83873e-06	0.275137	0.438	0.305	0.0439732	5	Ramp1

## Sheet: 6
	p_val	avg_log2FC	pct.1	pct.2	p_val_adj	cluster	gene
Cst32	3.18618e-137	0.683595	0.996	0.926	7.61974e-133	6	Cst3
Flt3	9.37371e-99	0.410067	0.451	0.028	2.24172e-94	6	Flt3
Cbfa2t31	2.96614e-97	0.859951	0.787	0.187	7.09353e-93	6	Cbfa2t3
Klrd1	6.89267e-97	0.486606	0.354	0.009	1.64838e-92	6	Klrd1
Fscn1	2.26945e-92	0.821743	0.291	0.012	5.42739e-88	6	Fscn1
Rogdi	4.98247e-87	1.00435	0.59	0.138	1.19156e-82	6	Rogdi
Tmem176a	4.53733e-86	1.03823	0.56	0.096	1.0851e-81	6	Tmem176a
Tmem176b2	2.60473e-81	1.10899	0.649	0.156	6.22922e-77	6	Tmem176b
Ccr7	1.63908e-80	0.864329	0.291	0.01	3.91986e-76	6	Ccr7
Crip11	2.953e-80	0.837699	0.974	0.657	7.06211e-76	6	Crip1
Spint2	2.0173e-78	0.774259	0.433	0.057	4.82437e-74	6	Spint2
Cacnb3	1.06441e-74	0.608933	0.257	0.006	2.54554e-70	6	Cacnb3
Kmo	1.94791e-74	0.361204	0.343	0.02	4.65843e-70	6	Kmo
Ccl17	1.33301e-71	0.831994	0.261	0.006	3.1879e-67	6	Ccl17
Adcy6	1.54409e-70	0.477926	0.231	0.005	3.6927e-66	6	Adcy6
Serpinb6b	3.03933e-69	0.460032	0.265	0.01	7.26856e-65	6	Serpinb6b
Jaml	2.48791e-68	0.461854	0.369	0.034	5.94984e-64	6	Jaml
Ccnd1	6.3645e-68	0.713495	0.433	0.075	1.52207e-63	6	Ccnd1
Syngr21	1.77302e-66	0.819703	0.854	0.554	4.24018e-62	6	Syngr2
Cnn21	2.25617e-65	0.746359	0.739	0.251	5.39562e-61	6	Cnn2
H2-DMb2	3.33885e-62	0.748396	0.511	0.156	7.98487e-58	6	H2-DMb2
Ccl22	9.59237e-62	0.702314	0.261	0.017	2.29401e-57	6	Ccl22
H2-Eb13	1.60324e-61	0.768025	0.951	0.645	3.83414e-57	6	H2-Eb1
Basp12	3.73179e-59	0.743276	0.552	0.211	8.92459e-55	6	Basp1
Strip2	2.86214e-58	0.315922	0.265	0.022	6.84482e-54	6	Strip2
Mgl2	4.1302e-56	0.527398	0.213	0.01	9.87738e-52	6	Mgl2
Ckb	4.74917e-55	0.760623	0.451	0.118	1.13576e-50	6	Ckb
Tbc1d4	7.51658e-55	0.411998	0.302	0.04	1.79759e-50	6	Tbc1d4
H2-Ob	8.77875e-55	0.326362	0.351	0.038	2.09944e-50	6	H2-Ob
Lsp13	3.40121e-54	0.714	0.933	0.608	8.134e-50	6	Lsp1
H2-Aa3	1.41718e-53	0.663846	0.97	0.717	3.38919e-49	6	H2-Aa
Gas51	3.15761e-53	0.65663	0.851	0.484	7.55143e-49	6	Gas5
Ece1	1.92398e-51	0.555637	0.463	0.101	4.60119e-47	6	Ece1
Stat4	1.22605e-50	0.320887	0.243	0.019	2.93209e-46	6	Stat4
Tnfrsf18	1.87597e-50	0.461787	0.246	0.017	4.48637e-46	6	Tnfrsf18
Etv3	4.22921e-50	0.475973	0.433	0.103	1.01141e-45	6	Etv3
Zfp36l1	8.35631e-50	0.491039	0.593	0.188	1.99841e-45	6	Zfp36l1
Cd743	1.84059e-49	0.579826	0.996	0.833	4.40178e-45	6	Cd74
Nr4a3	9.26364e-49	0.39639	0.269	0.03	2.2154e-44	6	Nr4a3
Traf11	1.53883e-48	0.723199	0.511	0.192	3.68012e-44	6	Traf1
Pkib	3.43125e-48	0.591499	0.437	0.165	8.20584e-44	6	Pkib
Cd209a	1.39521e-47	0.589155	0.243	0.017	3.33664e-43	6	Cd209a
Avpi1	3.26914e-47	0.580851	0.354	0.053	7.81815e-43	6	Avpi1
Mmp25	7.28114e-47	0.44569	0.321	0.053	1.74129e-42	6	Mmp25
Gadd45b	2.91534e-46	0.649188	0.369	0.173	6.97203e-42	6	Gadd45b
Fgd2	3.59738e-46	0.282299	0.433	0.086	8.60313e-42	6	Fgd2
Gnb4	7.43266e-45	0.32256	0.254	0.035	1.77752e-40	6	Gnb4
Tuba1a	1.36769e-44	0.573973	0.575	0.239	3.27084e-40	6	Tuba1a
Batf31	5.38063e-44	0.646907	0.429	0.103	1.28678e-39	6	Batf3
Rps111	4.24626e-43	0.420257	0.985	0.846	1.01549e-38	6	Rps11
Tmem123	1.53243e-42	0.531386	0.519	0.252	3.66482e-38	6	Tmem123
Hmgn3	3.50006e-42	0.256208	0.239	0.021	8.37038e-38	6	Hmgn3
Sub11	3.60546e-42	0.595873	0.914	0.677	8.62245e-38	6	Sub1
H2-Oa1	3.50802e-40	0.63262	0.429	0.128	8.38942e-36	6	H2-Oa
Zmynd152	2.44505e-39	0.683047	0.336	0.151	5.84735e-35	6	Zmynd15
Tbc1d8	2.7499e-39	0.432973	0.396	0.094	6.57638e-35	6	Tbc1d8
Rpl13a	1.7238e-38	0.426975	0.918	0.714	4.12247e-34	6	Rpl13a
Cd83	3.03801e-38	0.571172	0.463	0.149	7.2654e-34	6	Cd83
1700025G04Rik	9.94125e-38	0.277284	0.261	0.04	2.37745e-33	6	1700025G04Rik
Alcam	4.09045e-37	0.293343	0.466	0.131	9.7823e-33	6	Alcam
Rpl14	5.76764e-36	0.461011	0.94	0.751	1.37933e-31	6	Rpl14
Tnni2	9.27478e-36	0.394035	0.306	0.051	2.21806e-31	6	Tnni2
Herpud1	3.03611e-35	0.54742	0.627	0.269	7.26085e-31	6	Herpud1
Ccnd22	7.56594e-35	0.633843	0.604	0.329	1.80939e-30	6	Ccnd2
Ighm1	8.72392e-35	0.463584	0.44	0.122	2.08632e-30	6	Ighm
Rps6	4.65435e-34	0.419653	0.951	0.683	1.11309e-29	6	Rps6
Adam8	6.15013e-34	0.381025	0.351	0.081	1.4708e-29	6	Adam8
Id22	9.94429e-34	0.57411	0.698	0.548	2.37818e-29	6	Id2
Serpinb9	1.06297e-33	0.410865	0.299	0.108	2.54209e-29	6	Serpinb9
Kctd14	2.38868e-33	0.303947	0.213	0.023	5.71252e-29	6	Kctd14
S100a61	4.84555e-32	0.550194	0.858	0.517	1.15881e-27	6	S100a6
Klrk1	6.58066e-32	0.383165	0.388	0.105	1.57376e-27	6	Klrk1
Tspan131	9.41246e-32	0.543368	0.511	0.19	2.25099e-27	6	Tspan13
Tspan32	1.30579e-31	0.439866	0.291	0.104	3.1228e-27	6	Tspan3
Rbpj	2.96997e-31	0.315677	0.511	0.2	7.10268e-27	6	Rbpj
Rab43	5.06188e-31	0.401062	0.444	0.139	1.21055e-26	6	Rab43
Relb1	1.08093e-30	0.507356	0.481	0.201	2.58505e-26	6	Relb
Tes	1.20754e-30	0.380255	0.433	0.153	2.88783e-26	6	Tes
Irf81	2.03505e-30	0.453784	0.604	0.575	4.86681e-26	6	Irf8
Plp21	2.19377e-30	0.509835	0.478	0.185	5.24639e-26	6	Plp2
Bmyc	3.33274e-30	0.388844	0.313	0.07	7.97024e-26	6	Bmyc
Napsa2	3.5302e-30	0.575669	0.735	0.396	8.44247e-26	6	Napsa
Snhg15	6.6722e-30	0.404984	0.257	0.047	1.59566e-25	6	Snhg15
Rps191	9.57851e-30	0.319081	0.993	0.896	2.2907e-25	6	Rps19
Rpl131	9.82105e-30	0.335137	0.989	0.882	2.34871e-25	6	Rpl13
Pkp3	1.81271e-29	0.354654	0.205	0.028	4.3351e-25	6	Pkp3
Socs2	2.77703e-29	0.400841	0.257	0.083	6.64127e-25	6	Socs2
2410006H16Rik1	2.80067e-29	0.520784	0.657	0.357	6.6978e-25	6	2410006H16Rik
H2-Ab13	3.82226e-29	0.515843	0.948	0.76	9.14093e-25	6	H2-Ab1
H2afz1	4.33934e-29	0.488083	0.869	0.656	1.03775e-24	6	H2afz
Olfm11	5.72699e-29	0.4772	0.474	0.196	1.36961e-24	6	Olfm1
Bri3bp	1.15857e-28	0.488341	0.47	0.178	2.77072e-24	6	Bri3bp
Marcks2	1.32504e-28	0.48125	0.78	0.478	3.16883e-24	6	Marcks
Selplg	2.20903e-28	0.53017	0.84	0.567	5.28289e-24	6	Selplg
Rpsa1	3.64732e-28	0.405031	0.963	0.828	8.72256e-24	6	Rpsa
Gng10	1.04878e-27	0.294462	0.444	0.178	2.50816e-23	6	Gng10
Tnip3	2.60264e-27	0.331949	0.34	0.102	6.22422e-23	6	Tnip3
Rps3a1	2.859e-27	0.393798	0.955	0.767	6.83729e-23	6	Rps3a1
Ncoa7	4.79657e-27	0.264644	0.366	0.124	1.1471e-22	6	Ncoa7
Nav1	5.56514e-27	0.270687	0.455	0.159	1.3309e-22	6	Nav1
Gpr183	6.58886e-27	0.288738	0.246	0.045	1.57573e-22	6	Gpr183
Fnbp1	8.70492e-27	0.416508	0.675	0.359	2.08178e-22	6	Fnbp1
Lrrk1	1.41001e-26	0.453446	0.526	0.271	3.37205e-22	6	Lrrk1
Rgs101	1.57467e-26	0.475903	0.552	0.255	3.76581e-22	6	Rgs10
Rps91	1.85658e-26	0.299279	0.996	0.902	4.44002e-22	6	Rps9
Arpc5l	3.16787e-26	0.47184	0.522	0.246	7.57596e-22	6	Arpc5l
4930523C07Rik	3.24399e-26	0.431952	0.519	0.221	7.75801e-22	6	4930523C07Rik
Rpl18a1	7.63726e-26	0.268258	1	0.932	1.82645e-21	6	Rpl18a
Bmp2k2	8.56105e-26	0.409063	0.761	0.446	2.04738e-21	6	Bmp2k
Rala	1.20804e-25	0.489981	0.608	0.358	2.88903e-21	6	Rala
Actg11	1.37242e-25	0.425788	0.933	0.81	3.28215e-21	6	Actg1
S100a42	1.86439e-25	0.487237	0.612	0.288	4.45869e-21	6	S100a4
Rpl23a1	3.24724e-25	0.36173	0.918	0.698	7.76578e-21	6	Rpl23a
Uvrag	3.82865e-25	0.366455	0.549	0.251	9.15621e-21	6	Uvrag
Ptms2	1.27667e-24	0.392168	0.862	0.565	3.05316e-20	6	Ptms
Rpl151	3.66837e-24	0.374969	0.907	0.666	8.7729e-20	6	Rpl15
Lactb	3.76195e-24	0.4143	0.377	0.165	8.99671e-20	6	Lactb
Txndc17	1.14686e-23	0.473915	0.556	0.389	2.74272e-19	6	Txndc17
Rpl19	1.77269e-23	0.353851	0.955	0.787	4.23938e-19	6	Rpl19
Map3k141	4.05182e-23	0.358667	0.362	0.117	9.68992e-19	6	Map3k14
Plxnc1	4.8219e-23	0.341383	0.381	0.169	1.15316e-18	6	Plxnc1
Rps202	8.87359e-23	0.324245	0.985	0.822	2.12212e-18	6	Rps20
Kcnk6	8.93221e-23	0.291731	0.31	0.105	2.13614e-18	6	Kcnk6
Rpl211	9.14259e-23	0.372828	0.933	0.782	2.18645e-18	6	Rpl21
Rpl371	1.39035e-22	0.275327	0.996	0.85	3.32502e-18	6	Rpl37
Rps262	1.43656e-22	0.32161	0.97	0.841	3.43553e-18	6	Rps26
Nup2101	1.57239e-22	0.253452	0.388	0.133	3.76036e-18	6	Nup210
H2afy	1.89741e-22	0.463756	0.791	0.588	4.53766e-18	6	H2afy
Uba521	3.91313e-22	0.304144	0.966	0.813	9.35826e-18	6	Uba52
Srebf2	8.10175e-22	0.311681	0.459	0.191	1.93753e-17	6	Srebf2
Rps71	1.27249e-21	0.335769	0.959	0.824	3.04315e-17	6	Rps7
Rps182	1.508e-21	0.29248	0.985	0.867	3.60638e-17	6	Rps18
Ppm1m	1.56179e-21	0.378241	0.358	0.135	3.73503e-17	6	Ppm1m
Tmem39a	1.64706e-21	0.255743	0.28	0.083	3.93894e-17	6	Tmem39a
Tpm1	2.47217e-21	0.25118	0.302	0.098	5.91221e-17	6	Tpm1
Anxa3	3.89753e-21	0.360277	0.224	0.132	9.32095e-17	6	Anxa3
Bex3	4.40301e-21	0.285864	0.209	0.047	1.05298e-16	6	Bex3
Rps161	6.21578e-21	0.299782	0.978	0.853	1.4865e-16	6	Rps16
Rpl9	8.9266e-21	0.342472	0.955	0.797	2.1348e-16	6	Rpl9
Atox12	1.08063e-20	0.364708	0.937	0.792	2.58433e-16	6	Atox1
Psmb92	1.19779e-20	0.446725	0.735	0.551	2.86453e-16	6	Psmb9
Rpl17	1.60412e-20	0.318966	0.963	0.809	3.83624e-16	6	Rpl17
Runx3	4.87543e-20	0.308042	0.373	0.141	1.16596e-15	6	Runx3
Npm11	4.90547e-20	0.408457	0.806	0.579	1.17314e-15	6	Npm1
Birc2	6.73717e-20	0.284664	0.328	0.12	1.6112e-15	6	Birc2
Cpne21	1.18648e-19	0.299136	0.478	0.219	2.83748e-15	6	Cpne2
Rpl181	1.20986e-19	0.342344	0.937	0.792	2.89339e-15	6	Rpl18
Nsmce1	1.40979e-19	0.360301	0.325	0.13	3.37152e-15	6	Nsmce1
Epsti1	1.46402e-19	0.412569	0.451	0.254	3.50121e-15	6	Epsti1
Smagp	1.54119e-19	0.292135	0.243	0.06	3.68577e-15	6	Smagp
Nop53	1.57712e-19	0.366377	0.791	0.532	3.77168e-15	6	Nop53
Eps8	3.07893e-19	0.341057	0.354	0.152	7.36327e-15	6	Eps8
Rps24	3.13848e-19	0.316434	0.951	0.823	7.50568e-15	6	Rps24
Mob3a	5.6171e-19	0.276694	0.269	0.081	1.34333e-14	6	Mob3a
Dynll2	6.41111e-19	0.334483	0.302	0.117	1.53322e-14	6	Dynll2
Cd200	6.9682e-19	0.286536	0.272	0.1	1.66644e-14	6	Cd200
Mthfd2	7.34358e-19	0.316704	0.351	0.141	1.75622e-14	6	Mthfd2
Lpcat1	9.50822e-19	0.323006	0.351	0.142	2.27389e-14	6	Lpcat1
Smim141	9.82126e-19	0.43334	0.563	0.345	2.34875e-14	6	Smim14
Rtraf1	1.2522e-18	0.401682	0.653	0.417	2.99463e-14	6	Rtraf
Rpl111	1.28288e-18	0.341028	0.918	0.763	3.068e-14	6	Rpl11
Poglut1	1.68814e-18	0.250425	0.276	0.093	4.03718e-14	6	Poglut1
Sdhaf1	2.10178e-18	0.350663	0.284	0.105	5.0264e-14	6	Sdhaf1
Eef1a11	2.29379e-18	0.302928	0.993	0.902	5.4856e-14	6	Eef1a1
Sh3bgrl31	2.75449e-18	0.269814	0.981	0.874	6.58736e-14	6	Sh3bgrl3
Iscu1	2.85831e-18	0.449624	0.597	0.407	6.83564e-14	6	Iscu
Ppia1	3.80464e-18	0.270644	0.974	0.855	9.09881e-14	6	Ppia
Ctnna1	4.09992e-18	0.275579	0.489	0.247	9.80497e-14	6	Ctnna1
Rpl361	4.23148e-18	0.265365	0.989	0.858	1.01196e-13	6	Rpl36
Apobec31	4.45667e-18	0.386219	0.578	0.349	1.06581e-13	6	Apobec3
Pip4k2a1	6.55702e-18	0.329199	0.601	0.334	1.56811e-13	6	Pip4k2a
Slamf72	7.05998e-18	0.37551	0.571	0.305	1.68839e-13	6	Slamf7
Wnk1	1.01988e-17	0.334439	0.664	0.418	2.43905e-13	6	Wnk1
Rpl391	1.6591e-17	0.26848	0.94	0.762	3.96775e-13	6	Rpl39
Rps3	1.73559e-17	0.299027	0.966	0.861	4.15066e-13	6	Rps3
Rpl322	2.05912e-17	0.268959	0.981	0.862	4.92439e-13	6	Rpl32
Acot7	2.0773e-17	0.356313	0.287	0.123	4.96787e-13	6	Acot7
mt-Co12	2.57556e-17	0.282129	0.996	0.954	6.15946e-13	6	mt-Co1
H2afv	3.11983e-17	0.423279	0.407	0.188	7.46108e-13	6	H2afv
Phf11a	4.47651e-17	0.343905	0.272	0.104	1.07056e-12	6	Phf11a
Bloc1s2	4.85835e-17	0.28916	0.414	0.184	1.16187e-12	6	Bloc1s2
Haao	5.77164e-17	0.272159	0.216	0.054	1.38029e-12	6	Haao
Pgls1	1.0364e-16	0.434523	0.668	0.464	2.47854e-12	6	Pgls
Pafah1b3	1.07705e-16	0.362078	0.313	0.138	2.57576e-12	6	Pafah1b3
Rpl10a1	1.31596e-16	0.298202	0.907	0.703	3.14711e-12	6	Rpl10a
Rps52	1.39986e-16	0.303186	0.951	0.83	3.34776e-12	6	Rps5
Plbd13	1.4003e-16	0.45851	0.638	0.42	3.34882e-12	6	Plbd1
Zmiz2	1.40398e-16	0.355813	0.519	0.289	3.35761e-12	6	Zmiz2
Ier5	1.56668e-16	0.324684	0.728	0.475	3.74672e-12	6	Ier5
Bcl2a1d1	2.01481e-16	0.390452	0.646	0.525	4.81841e-12	6	Bcl2a1d
Rpl281	2.80454e-16	0.301618	0.929	0.755	6.70707e-12	6	Rpl28
Rps27l1	3.48057e-16	0.374313	0.802	0.632	8.32377e-12	6	Rps27l
Zfp361	3.71256e-16	0.345512	0.862	0.647	8.8786e-12	6	Zfp36
Mreg1	3.88815e-16	0.275397	0.284	0.099	9.29851e-12	6	Mreg
Rpl31	4.66105e-16	0.302097	0.925	0.776	1.11469e-11	6	Rpl31
Rplp01	5.30257e-16	0.274061	0.966	0.889	1.26811e-11	6	Rplp0
Jak21	5.64156e-16	0.29739	0.534	0.315	1.34918e-11	6	Jak2
Ywhah2	6.30706e-16	0.385997	0.694	0.484	1.50833e-11	6	Ywhah
Tbrg1	8.07435e-16	0.310056	0.399	0.181	1.93098e-11	6	Tbrg1
Ffar4	8.32383e-16	0.272507	0.205	0.068	1.99064e-11	6	Ffar4
Cytip2	9.00238e-16	0.254999	0.653	0.394	2.15292e-11	6	Cytip
Il21r1	1.41554e-15	0.277494	0.328	0.149	3.38526e-11	6	Il21r
Rpl301	1.43238e-15	0.285128	0.94	0.784	3.42553e-11	6	Rpl30
Nfkbib1	1.75618e-15	0.419656	0.504	0.319	4.19991e-11	6	Nfkbib
Arhgap451	1.91922e-15	0.267545	0.631	0.375	4.58982e-11	6	Arhgap45
H2-DMb12	1.92302e-15	0.3916	0.69	0.564	4.5989e-11	6	H2-DMb1
Glipr2	2.05758e-15	0.367967	0.373	0.244	4.92069e-11	6	Glipr2
Rpl27a2	3.26777e-15	0.270846	0.948	0.808	7.81486e-11	6	Rpl27a
Foxp1	3.64639e-15	0.287284	0.612	0.377	8.72033e-11	6	Foxp1
Cxcl163	3.72127e-15	0.331967	0.69	0.438	8.89942e-11	6	Cxcl16
Marcksl11	4.09461e-15	0.350081	0.444	0.235	9.79227e-11	6	Marcksl1
Park72	5.07692e-15	0.40097	0.571	0.348	1.21414e-10	6	Park7
Cd24a1	5.39456e-15	0.272782	0.358	0.156	1.29011e-10	6	Cd24a
Psme12	7.15343e-15	0.371947	0.787	0.612	1.71074e-10	6	Psme1
Sri1	7.8954e-15	0.40671	0.713	0.529	1.88819e-10	6	Sri
Zfas11	9.55397e-15	0.33812	0.481	0.275	2.28483e-10	6	Zfas1
Pik3r1	1.07076e-14	0.281161	0.41	0.209	2.56073e-10	6	Pik3r1
Rpl26	1.0852e-14	0.261603	0.963	0.827	2.59526e-10	6	Rpl26
Rps4x1	1.09918e-14	0.318089	0.91	0.759	2.62869e-10	6	Rps4x
S100a111	1.14323e-14	0.29753	0.869	0.667	2.73405e-10	6	S100a11
Cfl12	1.3228e-14	0.258599	0.981	0.898	3.16347e-10	6	Cfl1
Sod12	1.51594e-14	0.267948	0.966	0.813	3.62536e-10	6	Sod1
Bcl7c	1.57405e-14	0.281829	0.299	0.141	3.76435e-10	6	Bcl7c
Mvb12a1	1.78355e-14	0.408814	0.433	0.271	4.26535e-10	6	Mvb12a
Wdfy41	1.95956e-14	0.352681	0.392	0.263	4.68628e-10	6	Wdfy4
H2-DMa2	2.58796e-14	0.328507	0.802	0.718	6.18911e-10	6	H2-DMa
Rps131	3.11154e-14	0.279178	0.937	0.793	7.44126e-10	6	Rps13
Cd721	3.63967e-14	0.27192	0.209	0.06	8.70427e-10	6	Cd72
Trim35	4.46305e-14	0.265788	0.325	0.146	1.06734e-09	6	Trim35
Eva1b	4.5286e-14	0.327927	0.22	0.099	1.08302e-09	6	Eva1b
Irf52	4.82082e-14	0.311127	0.657	0.42	1.1529e-09	6	Irf5
Rpl6	5.13411e-14	0.279007	0.925	0.762	1.22782e-09	6	Rpl6
Rnase62	5.49025e-14	0.407321	0.444	0.243	1.31299e-09	6	Rnase6
Bcl2a1b2	5.50752e-14	0.32972	0.634	0.548	1.31712e-09	6	Bcl2a1b
Ifi302	5.63411e-14	0.357428	0.791	0.596	1.3474e-09	6	Ifi30
Psmb82	5.75507e-14	0.323159	0.925	0.799	1.37632e-09	6	Psmb8
Atpif12	6.21373e-14	0.298136	0.761	0.529	1.48601e-09	6	Atpif1
Supt4a	8.87379e-14	0.386018	0.604	0.393	2.12217e-09	6	Supt4a
Rps101	9.79704e-14	0.259508	0.933	0.798	2.34296e-09	6	Rps10
Itgb7	1.23621e-13	0.30096	0.5	0.275	2.95639e-09	6	Itgb7
Eif1	1.24154e-13	0.259142	0.959	0.842	2.96914e-09	6	Eif1
Rel1	1.42527e-13	0.303013	0.459	0.254	3.40853e-09	6	Rel
Ciita1	1.45176e-13	0.316718	0.515	0.307	3.47188e-09	6	Ciita
Pomp1	1.60499e-13	0.342	0.813	0.664	3.83833e-09	6	Pomp
Phf11b1	1.63859e-13	0.352677	0.53	0.307	3.91869e-09	6	Phf11b
Pcgf5	2.02297e-13	0.252615	0.306	0.163	4.83794e-09	6	Pcgf5
Mif4gd1	4.11942e-13	0.323824	0.347	0.177	9.85159e-09	6	Mif4gd
Clic11	4.18273e-13	0.345786	0.78	0.608	1.0003e-08	6	Clic1
Rab21	4.30087e-13	0.291017	0.507	0.324	1.02855e-08	6	Rab21
Sec61b1	5.12134e-13	0.295132	0.802	0.59	1.22477e-08	6	Sec61b
Eif3f1	5.70675e-13	0.359233	0.787	0.617	1.36477e-08	6	Eif3f
Rpl121	8.72485e-13	0.323858	0.813	0.65	2.08655e-08	6	Rpl12
Ogfrl1	9.67277e-13	0.272904	0.422	0.235	2.31324e-08	6	Ogfrl1
Atp5g21	1.04634e-12	0.285232	0.724	0.533	2.50233e-08	6	Atp5g2
Ly862	1.62831e-12	0.343947	0.619	0.411	3.89411e-08	6	Ly86
Itpripl11	1.67596e-12	0.300437	0.343	0.159	4.00806e-08	6	Itpripl1
Clic41	1.75882e-12	0.31768	0.653	0.556	4.20622e-08	6	Clic4
Rps15a1	1.90827e-12	0.257478	0.914	0.764	4.56363e-08	6	Rps15a
Use1	2.40548e-12	0.303484	0.631	0.408	5.7527e-08	6	Use1
Samsn11	2.41437e-12	0.300045	0.388	0.301	5.77396e-08	6	Samsn1
Polr2e	2.4194e-12	0.359474	0.422	0.245	5.78599e-08	6	Polr2e
Dnajc7	2.648e-12	0.314486	0.358	0.226	6.3327e-08	6	Dnajc7
Tubb51	3.27373e-12	0.327233	0.869	0.707	7.82913e-08	6	Tubb5
Cmc2	3.29953e-12	0.265353	0.25	0.098	7.89082e-08	6	Cmc2
Nudt91	3.43103e-12	0.288855	0.284	0.166	8.20531e-08	6	Nudt9
Ctsh2	5.22002e-12	0.308442	0.892	0.751	1.24837e-07	6	Ctsh
Slc25a4	6.27425e-12	0.302462	0.47	0.28	1.50049e-07	6	Slc25a4
Rpl7	6.90613e-12	0.274017	0.918	0.783	1.6516e-07	6	Rpl7
Rap2a	8.23876e-12	0.319191	0.399	0.238	1.9703e-07	6	Rap2a
Grb21	8.75423e-12	0.297487	0.791	0.607	2.09357e-07	6	Grb2
Ppdpf	1.0426e-11	0.355337	0.347	0.209	2.49337e-07	6	Ppdpf
Zfand6	1.04702e-11	0.275551	0.474	0.28	2.50396e-07	6	Zfand6
Rpl33	1.37089e-11	0.29418	0.873	0.723	3.27848e-07	6	Rpl3
Bin11	1.82614e-11	0.255657	0.325	0.154	4.36722e-07	6	Bin1
Gnas1	1.84052e-11	0.25678	0.687	0.544	4.40161e-07	6	Gnas
Btg22	1.95765e-11	0.310721	0.694	0.48	4.68173e-07	6	Btg2
Hnrnpc	2.8005e-11	0.319033	0.582	0.426	6.69739e-07	6	Hnrnpc
Rgs11	3.25679e-11	0.344108	0.418	0.254	7.7886e-07	6	Rgs1
Mxd11	3.26739e-11	0.269529	0.358	0.182	7.81397e-07	6	Mxd1
Aif13	3.69066e-11	0.263687	0.646	0.431	8.82623e-07	6	Aif1
Serbp1	3.79503e-11	0.280375	0.787	0.617	9.07582e-07	6	Serbp1
Dock101	1.17132e-10	0.257708	0.634	0.442	2.80121e-06	6	Dock10
Rpl42	1.17975e-10	0.285618	0.888	0.771	2.82136e-06	6	Rpl4
Ppp1r111	1.22022e-10	0.330742	0.489	0.304	2.91815e-06	6	Ppp1r11
Gnai21	1.51204e-10	0.253719	0.94	0.838	3.61603e-06	6	Gnai2
Nfkbia2	1.61103e-10	0.333357	0.825	0.707	3.85278e-06	6	Nfkbia
Rpl81	1.90033e-10	0.271221	0.892	0.776	4.54464e-06	6	Rpl8
Rbm171	2.49372e-10	0.264526	0.377	0.231	5.96373e-06	6	Rbm17
H3f3a1	2.8201e-10	0.274216	0.694	0.517	6.74426e-06	6	H3f3a
Rpl7a1	4.23754e-10	0.260097	0.888	0.768	1.01341e-05	6	Rpl7a
Nap1l11	5.435e-10	0.259567	0.541	0.374	1.29978e-05	6	Nap1l1
Pfdn5	6.6637e-10	0.28033	0.813	0.691	1.59362e-05	6	Pfdn5
Tpm4	1.09222e-09	0.286721	0.575	0.404	2.61205e-05	6	Tpm4
Commd4	1.25103e-09	0.339429	0.377	0.238	2.99185e-05	6	Commd4
Naca1	1.39424e-09	0.250219	0.787	0.621	3.33432e-05	6	Naca
Rbm39	1.43458e-09	0.260802	0.81	0.656	3.43081e-05	6	Rbm39
Psmg41	1.5117e-09	0.268965	0.418	0.258	3.61523e-05	6	Psmg4
Ccdc121	1.83315e-09	0.301207	0.631	0.448	4.38398e-05	6	Ccdc12
Nol7	2.15481e-09	0.270757	0.511	0.343	5.15322e-05	6	Nol7
Tagln22	2.30492e-09	0.310294	0.765	0.65	5.51222e-05	6	Tagln2
Ppp1ca1	2.80913e-09	0.304643	0.668	0.493	6.71804e-05	6	Ppp1ca
Fdps	2.99131e-09	0.258241	0.287	0.16	7.15371e-05	6	Fdps
Eef1b21	3.49821e-09	0.269341	0.75	0.576	8.36596e-05	6	Eef1b2
Efhd21	5.68986e-09	0.285756	0.795	0.649	0.000136073	6	Efhd2
Rbm31	6.72499e-09	0.255589	0.481	0.346	0.000160828	6	Rbm3
Nfkb21	8.01821e-09	0.271651	0.455	0.299	0.000191755	6	Nfkb2
Tspo3	8.20152e-09	0.277641	0.84	0.696	0.000196139	6	Tspo
Gsn	1.63052e-08	0.255426	0.425	0.31	0.000389939	6	Gsn
Snx201	2.72423e-08	0.281555	0.627	0.461	0.0006515	6	Snx20
Arhgdia2	3.0923e-08	0.261574	0.81	0.665	0.000739523	6	Arhgdia
Dbnl	3.5969e-08	0.256132	0.586	0.42	0.000860198	6	Dbnl
Brk1	4.41739e-08	0.283238	0.687	0.533	0.00105642	6	Brk1
Cfp1	7.18903e-08	0.302245	0.366	0.264	0.00171926	6	Cfp
Coro1a2	7.98371e-08	0.261899	0.832	0.696	0.00190931	6	Coro1a
Pnrc11	9.67173e-08	0.254439	0.534	0.387	0.00231299	6	Pnrc1
Junb1	1.30643e-07	0.262124	0.843	0.722	0.00312434	6	Junb
Edf12	1.40705e-07	0.273867	0.698	0.567	0.00336497	6	Edf1
Tmem134	2.9856e-07	0.251057	0.448	0.3	0.00714005	6	Tmem134
Ppp4c1	4.66067e-07	0.271153	0.534	0.411	0.011146	6	Ppp4c
Ndufs81	7.19532e-07	0.285289	0.444	0.354	0.0172076	6	Ndufs8
Myo1g1	9.21375e-07	0.269817	0.545	0.399	0.0220347	6	Myo1g
Slc25a31	1.09369e-06	0.25567	0.735	0.619	0.0261555	6	Slc25a3
Tmem591	2.26759e-06	0.25312	0.549	0.44	0.0542294	6	Tmem59
Orai1	3.65448e-06	0.253476	0.418	0.296	0.0873969	6	Orai1
H2-Q72	1.37348e-05	0.259468	0.631	0.542	0.328468	6	H2-Q7

## Sheet: 7
	p_val	avg_log2FC	pct.1	pct.2	p_val_adj	cluster	gene
Ccl52	7.77173e-103	1.12245	0.855	0.362	1.85861e-98	7	Ccl5
Saa32	3.6836e-51	0.981008	0.563	0.221	8.80933e-47	7	Saa3
Dnase1l32	2.7799e-48	0.820028	0.705	0.355	6.64814e-44	7	Dnase1l3
Sdc42	1.44044e-55	0.795994	0.698	0.303	3.44481e-51	7	Sdc4
AW1120102	1.43752e-72	0.746744	0.904	0.597	3.43783e-68	7	AW112010
Ly6i2	5.70555e-47	0.696942	0.814	0.508	1.36448e-42	7	Ly6i
Cfb2	8.04176e-61	0.696791	0.788	0.433	1.92319e-56	7	Cfb
Cxcl92	8.29771e-43	0.640522	0.698	0.366	1.9844e-38	7	Cxcl9
C1qc2	9.70903e-24	0.627162	0.468	0.243	2.32191e-19	7	C1qc
Ly6a2	3.16078e-38	0.613413	0.76	0.428	7.55901e-34	7	Ly6a
Clec4e2	1.7699e-36	0.612693	0.574	0.334	4.23271e-32	7	Clec4e
H2-Ab12	3.29704e-59	0.591007	0.984	0.753	7.88487e-55	7	H2-Ab1
Cxcl162	5.95949e-63	0.589079	0.85	0.418	1.42521e-58	7	Cxcl16
Sod22	6.02359e-38	0.582636	0.827	0.573	1.44054e-33	7	Sod2
Ptafr2	1.65285e-27	0.542786	0.729	0.473	3.9528e-23	7	Ptafr
C1qb2	3.09457e-20	0.540876	0.499	0.266	7.40067e-16	7	C1qb
Dtx3l	3.29178e-31	0.528016	0.693	0.516	7.87228e-27	7	Dtx3l
H2-Eb12	2.90296e-37	0.522302	0.904	0.641	6.94243e-33	7	H2-Eb1
Cstb2	1.52148e-48	0.51813	0.848	0.688	3.63861e-44	7	Cstb
AA4671972	1.6682e-42	0.506786	0.401	0.244	3.98951e-38	7	AA467197
Gm150561	9.48009e-22	0.495429	0.217	0.077	2.26716e-17	7	Gm15056
Slc39a1	6.16577e-31	0.47404	0.91	0.752	1.47454e-26	7	Slc39a1
Jag1	2.32757e-30	0.457083	0.429	0.178	5.56638e-26	7	Jag1
C32	4.17093e-22	0.443611	0.742	0.558	9.97479e-18	7	C3
Adap2os	2.16302e-21	0.435228	0.491	0.379	5.17286e-17	7	Adap2os
Hk21	2.89065e-32	0.426163	0.646	0.545	6.91298e-28	7	Hk2
Ric1	1.57948e-20	0.42366	0.584	0.432	3.77734e-16	7	Ric1
H2-Aa2	2.90065e-29	0.414649	0.933	0.714	6.93689e-25	7	H2-Aa
C1qa2	1.40292e-13	0.400959	0.401	0.218	3.35509e-09	7	C1qa
Tapbp2	1.87057e-23	0.38397	0.915	0.814	4.47346e-19	7	Tapbp
Pla2g72	1.78004e-20	0.378658	0.661	0.424	4.25696e-16	7	Pla2g7
Vmp11	2.46347e-18	0.3757	0.519	0.421	5.89139e-14	7	Vmp1
Acod12	6.93395e-16	0.368492	0.463	0.274	1.65825e-11	7	Acod1
Skil	5.49344e-18	0.368445	0.68	0.519	1.31376e-13	7	Skil
Acsl12	1.9228e-19	0.365538	0.457	0.327	4.59836e-15	7	Acsl1
Gm10800	3.90727e-29	0.36146	0.92	0.844	9.34423e-25	7	Gm10800
Higd1a1	9.61242e-35	0.357385	0.426	0.412	2.29881e-30	7	Higd1a
Calhm62	9.41315e-13	0.357112	0.597	0.425	2.25116e-08	7	Calhm6
Ndufc11	3.91344e-36	0.353423	0.522	0.537	9.35898e-32	7	Ndufc1
Slc7a112	2.74162e-17	0.350237	0.336	0.191	6.55658e-13	7	Slc7a11
Aif12	6.56874e-13	0.34775	0.566	0.433	1.57091e-08	7	Aif1
Nos22	1.46571e-22	0.343291	0.429	0.197	3.50525e-18	7	Nos2
Gbp22	5.8334e-14	0.343237	0.667	0.501	1.39506e-09	7	Gbp2
Il18bp2	1.87752e-11	0.340787	0.499	0.334	4.4901e-07	7	Il18bp
Gng122	6.90309e-32	0.333008	0.305	0.272	1.65087e-27	7	Gng12
Notch2	1.51245e-13	0.331047	0.824	0.75	3.61703e-09	7	Notch2
Ms4a72	7.18412e-12	0.329894	0.349	0.218	1.71808e-07	7	Ms4a7
Rap2b	2.38754e-11	0.324343	0.672	0.571	5.70979e-07	7	Rap2b
Mif2	7.20999e-11	0.32409	0.656	0.523	1.72427e-06	7	Mif
Clcn72	2.09859e-15	0.323806	0.599	0.416	5.01877e-11	7	Clcn7
Adam10	3.87431e-13	0.323258	0.519	0.445	9.2654e-09	7	Adam10
Ms4a6d1	5.13945e-13	0.3214	0.545	0.453	1.2291e-08	7	Ms4a6d
Bmp2k	5.30074e-13	0.320389	0.553	0.455	1.26767e-08	7	Bmp2k
Spata131	1.5335e-13	0.318273	0.307	0.242	3.66738e-09	7	Spata13
Cd632	2.32342e-11	0.315857	0.375	0.305	5.55645e-07	7	Cd63
Gm18211	6.54539e-50	0.309981	0.876	0.807	1.56533e-45	7	Gm1821
Cd742	1.13728e-20	0.307849	0.969	0.831	2.71981e-16	7	Cd74
mt-Cytb1	3.21299e-27	0.30263	0.868	0.882	7.68386e-23	7	mt-Cytb
Psme22	9.98583e-18	0.300705	0.775	0.702	2.38811e-13	7	Psme2
Ubb	1.35252e-38	0.30039	0.953	0.933	3.23454e-34	7	Ubb
Esd2	3.97223e-19	0.296559	0.527	0.516	9.49958e-15	7	Esd
Fth12	8.63972e-37	0.286809	0.995	0.979	2.06619e-32	7	Fth1
Cox7c1	4.69414e-31	0.286497	0.76	0.778	1.1226e-26	7	Cox7c
Btg1	9.11819e-17	0.27625	0.917	0.913	2.18061e-12	7	Btg1
Cox171	4.25132e-41	0.274016	0.561	0.631	1.0167e-36	7	Cox17
Acsl4	8.27256e-11	0.273523	0.421	0.329	1.97838e-06	7	Acsl4
Inhba2	2.38843e-13	0.270485	0.23	0.109	5.71194e-09	7	Inhba
B4galt1	2.09951e-09	0.269647	0.703	0.668	5.02098e-05	7	B4galt1
Tgfbi2	7.21226e-13	0.268754	0.731	0.705	1.72481e-08	7	Tgfbi
Mrpl382	1.11687e-17	0.259661	0.297	0.273	2.67099e-13	7	Mrpl38
Vps292	2.61936e-26	0.253762	0.406	0.44	6.2642e-22	7	Vps29
Cdkn1a2	3.01321e-16	0.252932	0.579	0.586	7.2061e-12	7	Cdkn1a
Nampt1	8.37859e-13	0.251917	0.501	0.45	2.00374e-08	7	Nampt
mt-Co11	7.5037e-30	0.251641	0.922	0.959	1.79451e-25	7	mt-Co1

## Sheet: 8
	p_val	avg_log2FC	pct.1	pct.2	p_val_adj	cluster	gene
Ptafr3	0	1.64692	0.935	0.467	0	8	Ptafr
B4galt11	0	1.43416	0.918	0.656	0	8	B4galt1
Slc39a11	0	1.37878	1	0.75	0	8	Slc39a1
Notch21	0	1.37404	0.978	0.743	0	8	Notch2
Arglu1	0	1.30077	0.932	0.719	0	8	Arglu1
Tapbp3	0	1.28287	0.982	0.812	0	8	Tapbp
Pim1	0	1.25373	0.989	0.85	0	8	Pim1
Actr2	0	1.17703	0.986	0.852	0	8	Actr2
Gm2a2	0	1.14212	0.989	0.885	0	8	Gm2a
Actb	0	0.573898	1	1	0	8	Actb
Rap2b1	1.97626258336499e-323	1.44728	0.878	0.561	4.72623196811736e-319	8	Rap2b
Sdc43	5.87364132846371e-316	1.87291	0.896	0.301	1.4046813237021e-311	8	Sdc4
Gm8566	4.31568949036157e-310	0.541082	0.914	0.468	1.0321e-305	8	Gm8566
Kdelr2	3.30367e-301	1.32565	0.882	0.568	7.90072e-297	8	Kdelr2
Alkbh5	6.20176e-298	1.29476	0.921	0.513	1.48315e-293	8	Alkbh5
Btg11	4.66002e-280	1.01943	0.95	0.911	1.11444e-275	8	Btg1
Sod11	1.04458e-268	1.09344	0.932	0.815	2.49811e-264	8	Sod1
Iqgap1	5.64004e-266	0.888393	0.975	0.947	1.34882e-261	8	Iqgap1
Cbx3	3.08858e-264	0.911655	0.774	0.408	7.38633e-260	8	Cbx3
Gm6988	3.22623e-248	0.336518	0.785	0.49	7.71552e-244	8	Gm6988
Tubb5	4.80246e-212	1.07237	0.878	0.706	1.14851e-207	8	Tubb5
Adap2os1	2.62301e-198	1.28667	0.753	0.366	6.27293e-194	8	Adap2os
Adam101	2.83585e-195	1.15645	0.688	0.436	6.78192e-191	8	Adam10
Dnase1l33	2.28566e-194	1.53429	0.81	0.357	5.46615e-190	8	Dnase1l3
Set	5.43278e-194	1.08502	0.753	0.589	1.29925e-189	8	Set
Marf1	8.58271e-193	1.1782	0.695	0.434	2.05256e-188	8	Marf1
Ric11	1.46297e-187	1.2416	0.814	0.422	3.49869e-183	8	Ric1
Ncoa3	9.38289e-186	1.1526	0.695	0.503	2.24392e-181	8	Ncoa3
Dtx3l1	2.12079e-184	1.21092	0.832	0.512	5.07188e-180	8	Dtx3l
Gatad1	5.32145e-181	1.06555	0.516	0.344	1.27262e-176	8	Gatad1
Rps25-ps1	1.82277e-179	0.290192	0.778	0.585	4.35916e-175	8	Rps25-ps1
Nipsnap2	8.93128e-179	1.09329	0.538	0.312	2.13592e-174	8	Nipsnap2
Gnb11	5.29785e-177	0.978153	0.846	0.728	1.26698e-172	8	Gnb1
Cd53	4.63041e-176	0.872621	0.828	0.8	1.10736e-171	8	Cd53
Otub1	7.53473e-168	1.14146	0.699	0.454	1.80193e-163	8	Otub1
Skil1	1.29316e-165	1.07202	0.774	0.517	3.09258e-161	8	Skil
Rps25	1.73475e-165	0.623768	0.846	0.913	4.14866e-161	8	Rps25
Twf1	5.86563e-163	1.13865	0.602	0.316	1.40276e-158	8	Twf1
Zscan26	4.41517e-162	1.08657	0.559	0.349	1.05589e-157	8	Zscan26
Sephs2	6.25639e-162	1.03403	0.703	0.414	1.49622e-157	8	Sephs2
Acsl41	1.43359e-161	1.05507	0.613	0.32	3.42843e-157	8	Acsl4
Mrfap1	6.21515e-161	0.92545	0.631	0.563	1.48635e-156	8	Mrfap1
Dctn4	5.62144e-156	1.12209	0.72	0.488	1.34437e-151	8	Dctn4
Vapa	9.64471e-153	0.995773	0.789	0.586	2.30653e-148	8	Vapa
Ptges3	2.31132e-148	0.992616	0.857	0.588	5.52752e-144	8	Ptges3
Hnrnpa1	6.76299e-148	0.877913	0.839	0.572	1.61737e-143	8	Hnrnpa1
Jag11	4.88637e-140	1.15294	0.516	0.178	1.16858e-135	8	Jag1
Igf2r	4.3736e-139	0.890615	0.724	0.207	1.04595e-134	8	Igf2r
Birc6	8.05847e-139	0.99778	0.939	0.656	1.92718e-134	8	Birc6
Zc3hav1	4.32331e-135	0.960282	0.616	0.441	1.03392e-130	8	Zc3hav1
Furin	2.18554e-132	0.879532	0.706	0.58	5.22672e-128	8	Furin
Bmp2k1	3.5179e-132	1.05755	0.806	0.443	8.41306e-128	8	Bmp2k
Pan3	8.92628e-132	0.964379	0.81	0.594	2.13472e-127	8	Pan3
Bhlhe41	1.2667e-129	1.04417	0.47	0.258	3.02931e-125	8	Bhlhe41
Clasp2	6.37789e-127	0.890459	0.849	0.454	1.52527e-122	8	Clasp2
Resf1	2.48449e-126	0.85488	0.652	0.535	5.94165e-122	8	Resf1
Nlrc5	1.73149e-125	0.922334	0.76	0.455	4.14085e-121	8	Nlrc5
Abhd2	2.03233e-125	0.753547	0.817	0.38	4.86031e-121	8	Abhd2
Yme1l1	9.6887e-124	0.859507	0.842	0.425	2.31705e-119	8	Yme1l1
Rbm47	1.19116e-123	0.914859	0.896	0.415	2.84866e-119	8	Rbm47
Gm108002	9.67857e-123	0.764927	0.982	0.842	2.31463e-118	8	Gm10800
Dusp3	4.17804e-122	0.935408	0.649	0.505	9.99179e-118	8	Dusp3
Ralb	1.97849e-121	0.763528	0.466	0.395	4.73157e-117	8	Ralb
Zfp691	8.52299e-121	0.915036	0.602	0.261	2.03827e-116	8	Zfp691
Mcmbp	9.79203e-119	0.844468	0.577	0.484	2.34176e-114	8	Mcmbp
Inpp4a	4.5256e-114	1.021	0.595	0.336	1.0823e-109	8	Inpp4a
Dpysl2	2.87459e-113	1.00555	0.706	0.459	6.87458e-109	8	Dpysl2
Srrm2	1.13621e-110	0.769055	0.978	0.861	2.71725e-106	8	Srrm2
Chsy1	1.19757e-110	0.862536	0.358	0.196	2.86399e-106	8	Chsy1
Mtdh	1.54427e-109	0.730246	0.638	0.606	3.69312e-105	8	Mtdh
Klhl9	7.34768e-108	0.755225	0.473	0.35	1.7572e-103	8	Klhl9
Canx1	5.34e-106	0.842156	0.835	0.688	1.27706e-101	8	Canx
Cdkn1b1	7.67378e-105	0.82057	0.778	0.524	1.83518e-100	8	Cdkn1b
Ptp4a2	1.10418e-102	0.740825	0.706	0.667	2.64065e-98	8	Ptp4a2
Mtmr2	2.09631e-102	0.896512	0.53	0.272	5.01332e-98	8	Mtmr2
D17H6S53E	2.60212e-99	0.974505	0.491	0.247	6.22297e-95	8	D17H6S53E
Eif4a1	4.07026e-97	0.714644	0.806	0.715	9.73403e-93	8	Eif4a1
Gm10847	2.23574e-94	0.772414	0.323	0.164	5.34676e-90	8	Gm10847
St13	1.49971e-93	0.793311	0.659	0.506	3.58656e-89	8	St13
Mapk1ip1l	5.74451e-92	0.717996	0.43	0.253	1.3738e-87	8	Mapk1ip1l
Tmf1	1.45741e-90	0.794492	0.817	0.497	3.48539e-86	8	Tmf1
Gas2l3	1.1732e-88	0.634232	0.505	0.181	2.8057e-84	8	Gas2l3
Abcg12	6.45927e-87	0.789318	0.771	0.643	1.54473e-82	8	Abcg1
Brd4	7.57188e-87	0.604879	0.405	0.452	1.81082e-82	8	Brd4
Sirt6	1.69122e-85	0.844142	0.523	0.24	4.04456e-81	8	Sirt6
Tcf20	5.22339e-84	0.679586	0.391	0.28	1.24917e-79	8	Tcf20
Wtap	2.06574e-83	0.683155	0.857	0.567	4.94021e-79	8	Wtap
Gm21738	2.36937e-81	0.289714	0.978	0.566	5.66636e-77	8	Gm21738
Insig1	4.36066e-81	0.802187	0.559	0.374	1.04285e-76	8	Insig1
Rrn3	3.03477e-80	0.826253	0.384	0.185	7.25766e-76	8	Rrn3
4933434E20Rik1	5.98799e-80	0.820571	0.498	0.331	1.43203e-75	8	4933434E20Rik
Klhl24	5.51996e-79	0.653915	0.427	0.341	1.3201e-74	8	Klhl24
Sema4b	6.495e-79	0.624733	0.577	0.224	1.55328e-74	8	Sema4b
Gm10134	3.13609e-76	0.675087	0.505	0.164	7.49995e-72	8	Gm10134
Sfxn5	5.32201e-76	0.792813	0.305	0.116	1.27276e-71	8	Sfxn5
Gnl3l	9.24593e-76	0.699851	0.294	0.143	2.21117e-71	8	Gnl3l
Foxo3	1.59084e-75	0.819231	0.441	0.293	3.80449e-71	8	Foxo3
Tspyl1	9.39284e-75	0.613726	0.305	0.253	2.2463e-70	8	Tspyl1
Ak22	1.38042e-74	0.644768	0.516	0.462	3.30127e-70	8	Ak2
Cpne2	4.69764e-72	0.673867	0.649	0.208	1.12344e-67	8	Cpne2
Klf132	2.50495e-71	0.586072	0.749	0.754	5.99059e-67	8	Klf13
Kmt2d	3.50358e-71	0.640284	0.545	0.428	8.37881e-67	8	Kmt2d
Foxn2	1.28167e-70	0.652487	0.444	0.319	3.06511e-66	8	Foxn2
Gm17066	3.45346e-70	0.342976	0.301	0.232	8.25896e-66	8	Gm17066
Lrrc8a	4.58188e-70	0.687314	0.323	0.188	1.09576e-65	8	Lrrc8a
Ap2a21	2.67718e-69	0.610384	0.516	0.535	6.40248e-65	8	Ap2a2
Tram2	1.56924e-67	0.760973	0.326	0.162	3.75283e-63	8	Tram2
Vmp12	6.72352e-66	0.627886	0.462	0.426	1.60793e-61	8	Vmp1
Prkaca	9.73164e-66	0.528523	0.315	0.245	2.32732e-61	8	Prkaca
Ppm1h	3.52869e-65	0.707244	0.509	0.341	8.43885e-61	8	Ppm1h
Arpc4	1.9519e-64	0.45292	0.731	0.809	4.66797e-60	8	Arpc4
Tmem250-ps	7.15603e-64	0.76886	0.387	0.232	1.71136e-59	8	Tmem250-ps
Timmdc1	1.71769e-63	0.66499	0.455	0.202	4.10786e-59	8	Timmdc1
Dync1li1	1.78937e-60	0.551342	0.323	0.295	4.27927e-56	8	Dync1li1
Ythdf2	1.94876e-60	0.658215	0.581	0.368	4.66045e-56	8	Ythdf2
Hnrnpa0	5.66683e-59	0.362163	0.272	0.376	1.35522e-54	8	Hnrnpa0
Ywhae	2.27474e-58	0.34708	0.498	0.647	5.44005e-54	8	Ywhae
Nup98	4.55733e-58	0.496645	0.649	0.318	1.08989e-53	8	Nup98
Abcc51	2.01476e-56	0.695285	0.753	0.484	4.8183e-52	8	Abcc5
Mreg	8.52617e-56	0.580528	0.244	0.101	2.03903e-51	8	Mreg
Upf1	9.6168e-56	0.483795	0.484	0.266	2.29986e-51	8	Upf1
Rabgef1	1.16904e-54	0.469394	0.229	0.192	2.79576e-50	8	Rabgef1
Nlrc4	1.6537e-54	0.620808	0.384	0.209	3.95483e-50	8	Nlrc4
Idnk	2.94538e-52	0.487339	0.391	0.394	7.04387e-48	8	Idnk
Dhdh	1.69229e-51	0.467273	0.409	0.106	4.04711e-47	8	Dhdh
Stk38l	2.38987e-51	0.487475	0.237	0.132	5.71538e-47	8	Stk38l
Fubp3	1.02379e-50	0.500546	0.28	0.109	2.44839e-46	8	Fubp3
Rbm15	5.45371e-50	0.492833	0.348	0.2	1.30426e-45	8	Rbm15
Kdsr	2.76153e-49	0.532095	0.29	0.119	6.60419e-45	8	Kdsr
Srsf21	1.49986e-48	0.495911	0.434	0.412	3.58692e-44	8	Srsf2
Ssr1	3.24329e-48	0.615501	0.566	0.42	7.75633e-44	8	Ssr1
Tomm341	3.36616e-48	0.402139	0.283	0.345	8.05016e-44	8	Tomm34
Lyrm41	1.80375e-47	0.549958	0.305	0.219	4.31366e-43	8	Lyrm4
Ahnak2	6.20283e-47	0.387408	0.685	0.776	1.48341e-42	8	Ahnak
Hmgcr	7.68536e-46	0.450898	0.33	0.217	1.83795e-41	8	Hmgcr
Adap21	1.03664e-45	0.500215	0.333	0.256	2.47913e-41	8	Adap2
Slc25a36	1.5261e-45	0.52252	0.312	0.224	3.64966e-41	8	Slc25a36
Hsf2	3.24283e-45	0.493144	0.437	0.226	7.75524e-41	8	Hsf2
Rbm26	5.89662e-45	0.536755	0.401	0.279	1.41018e-40	8	Rbm26
Midn	3.73778e-44	0.381803	0.452	0.262	8.93889e-40	8	Midn
Rhoa	1.02253e-43	0.480592	0.986	0.89	2.44539e-39	8	Rhoa
Ywhaz1	1.51511e-43	0.575407	0.789	0.659	3.62338e-39	8	Ywhaz
Relch	7.93033e-43	0.511394	0.416	0.339	1.89654e-38	8	Relch
Nudt3	9.62399e-43	0.376748	0.211	0.233	2.30158e-38	8	Nudt3
Crebbp	3.36845e-42	0.448973	0.434	0.417	8.05565e-38	8	Crebbp
Crebl2	3.93317e-42	0.539141	0.29	0.139	9.40618e-38	8	Crebl2
Pam	4.54192e-41	0.34376	0.373	0.09	1.0862e-36	8	Pam
Decr2	2.82306e-40	0.318641	0.237	0.078	6.75135e-36	8	Decr2
Dyrk1a	5.20563e-40	0.447069	0.283	0.225	1.24493e-35	8	Dyrk1a
Pdcd41	9.29797e-40	0.430299	0.358	0.317	2.22361e-35	8	Pdcd4
Kdm6b1	3.55729e-39	0.455255	0.477	0.489	8.50726e-35	8	Kdm6b
Fbxo46	4.54203e-39	0.534822	0.333	0.147	1.08623e-34	8	Fbxo46
2023-09-10	5.20289e-39	0.438595	0.398	0.192	1.24427e-34	8	2023-09-10
Rdh13	6.90811e-39	0.574351	0.24	0.1	1.65208e-34	8	Rdh13
Itpripl1	8.61909e-39	0.554094	0.272	0.163	2.06126e-34	8	Itpripl1
Anxa41	1.07075e-38	0.256082	0.355	0.48	2.5607e-34	8	Anxa4
Cdk61	2.36486e-38	0.458425	0.283	0.28	5.65556e-34	8	Cdk6
Nsd3	2.71255e-38	0.522397	0.541	0.506	6.48706e-34	8	Nsd3
Ppp3ca	5.83301e-37	0.447555	0.412	0.371	1.39496e-32	8	Ppp3ca
Entpd7	1.46297e-36	0.375357	0.287	0.15	3.49869e-32	8	Entpd7
Ddhd2	4.54268e-35	0.524173	0.276	0.171	1.08638e-30	8	Ddhd2
Dse	4.72398e-35	0.414084	0.487	0.282	1.12974e-30	8	Dse
Lsm14b	5.01155e-35	0.364871	0.33	0.187	1.19851e-30	8	Lsm14b
Slf2	1.60699e-34	0.370719	0.24	0.239	3.84312e-30	8	Slf2
Samd8	2.00881e-34	0.378232	0.29	0.25	4.80408e-30	8	Samd8
Paip1	7.50527e-34	0.384666	0.556	0.265	1.79488e-29	8	Paip1
Hnrnph2	7.86966e-34	0.377252	0.369	0.286	1.88203e-29	8	Hnrnph2
Smg7	9.38987e-34	0.441831	0.401	0.283	2.24559e-29	8	Smg7
Gpr137b-ps	2.04088e-33	0.315766	0.294	0.355	4.88077e-29	8	Gpr137b-ps
Gsk3b	2.172e-32	0.516511	0.599	0.431	5.19433e-28	8	Gsk3b
Rsl24d1	2.27624e-32	0.45648	0.491	0.255	5.44363e-28	8	Rsl24d1
Sec23ip	3.40018e-32	0.332122	0.362	0.174	8.13154e-28	8	Sec23ip
Acot21	5.39481e-32	0.462103	0.247	0.184	1.29017e-27	8	Acot2
Soat1	5.98927e-32	0.495023	0.828	0.582	1.43233e-27	8	Soat1
Dcaf6	7.80064e-32	0.257646	0.358	0.113	1.86552e-27	8	Dcaf6
Prr15	6.52263e-31	0.335114	0.254	0.076	1.55989e-26	8	Prr15
Fam3c	2.76996e-30	0.405697	0.409	0.219	6.62435e-26	8	Fam3c
Marcks1	8.50029e-30	0.429561	0.538	0.492	2.03284e-25	8	Marcks
Csnk2a1	3.2243e-28	0.390509	0.477	0.378	7.71092e-24	8	Csnk2a1
Nmt2	1.34339e-27	0.355866	0.272	0.21	3.21271e-23	8	Nmt2
2023-09-02	1.97272e-27	0.478009	0.606	0.445	4.71777e-23	8	2023-09-02
Prpf39	2.0621e-27	0.345402	0.326	0.218	4.93152e-23	8	Prpf39
Golt1b	3.80702e-27	0.434529	0.315	0.14	9.10448e-23	8	Golt1b
Mknk2	4.6608e-27	0.313922	0.341	0.373	1.11463e-22	8	Mknk2
Nras	6.30853e-27	0.442864	0.47	0.407	1.50868e-22	8	Nras
Ifngr21	1.92238e-25	0.282402	0.541	0.615	4.59737e-21	8	Ifngr2
Zbtb44	1.44974e-24	0.329346	0.211	0.138	3.46704e-20	8	Zbtb44
Polh	2.61723e-24	0.264678	0.258	0.095	6.25911e-20	8	Polh
Cd381	3.23958e-24	0.408373	0.387	0.156	7.74745e-20	8	Cd38
Pitpnc1	4.56361e-24	0.337552	0.222	0.133	1.09139e-19	8	Pitpnc1
Fnip2	4.58126e-24	0.313625	0.509	0.231	1.09561e-19	8	Fnip2
Smim10l1	1.75924e-23	0.338603	0.305	0.207	4.20722e-19	8	Smim10l1
Braf	8.09248e-23	0.342138	0.204	0.161	1.93532e-18	8	Braf
Pcnp	8.85784e-23	0.352141	0.419	0.287	2.11835e-18	8	Pcnp
Slc25a371	1.83731e-22	0.437848	0.376	0.254	4.39393e-18	8	Slc25a37
Lrp4	7.18318e-22	0.342352	0.215	0.107	1.71786e-17	8	Lrp4
Gigyf1	3.26405e-21	0.350782	0.337	0.296	7.80598e-17	8	Gigyf1
Rest1	1.68517e-20	0.269385	0.269	0.292	4.03008e-16	8	Rest
Iqsec12	6.75133e-20	0.389762	0.699	0.435	1.61458e-15	8	Iqsec1
Cers6	2.25567e-19	0.371356	0.487	0.433	5.39443e-15	8	Cers6
Med1	4.69379e-19	0.287624	0.283	0.21	1.12252e-14	8	Med1
Fli1	4.77059e-19	0.290074	0.344	0.282	1.14089e-14	8	Fli1
Arnt	1.28839e-18	0.259988	0.29	0.155	3.08119e-14	8	Arnt
Zmynd8	1.5046e-18	0.309419	0.441	0.367	3.59824e-14	8	Zmynd8
Nvl	1.24819e-17	0.295779	0.312	0.201	2.98505e-13	8	Nvl
Poldip3	4.97716e-17	0.29451	0.312	0.271	1.19029e-12	8	Poldip3
Tsn	1.20048e-16	0.258096	0.405	0.439	2.87094e-12	8	Tsn
Ppp4r3a	1.39588e-16	0.263014	0.294	0.233	3.33824e-12	8	Ppp4r3a
Adam171	1.75798e-16	0.34291	0.452	0.397	4.20422e-12	8	Adam17
Ppp6r2	3.39679e-16	0.275282	0.244	0.146	8.12343e-12	8	Ppp6r2
Spata132	5.14883e-16	0.379275	0.305	0.244	1.23134e-11	8	Spata13
Gnaq	5.77705e-16	0.260349	0.33	0.324	1.38158e-11	8	Gnaq
Mxd1	2.43563e-15	0.321726	0.247	0.188	5.82481e-11	8	Mxd1
Clcn73	3.67929e-15	0.383058	0.552	0.423	8.79903e-11	8	Clcn7
Cnot9	1.20864e-12	0.270853	0.251	0.129	2.89046e-08	8	Cnot9
1810013L24Rik	7.53059e-12	0.254714	0.251	0.165	1.80094e-07	8	1810013L24Rik
Tacc1	3.2714e-10	0.280923	0.602	0.523	7.82354e-06	8	Tacc1

[truncated: 2 more sheets: 9, 10]
