# Supplementary material for: Single-cell analysis reveals Mycobacterium tuberculosis ESX-1–mediated accumulation of permissive macrophages in infected mouse lungs
Source: Sci Adv. 2025 Jan 15;11(3):eadq8158. doi: 10.1126/sciadv.adq8158 (PMC11734715; doi:10.1126/sciadv.adq8158)
Supplement: Supplementary file 2 — Data S1 to S6 [file sciadv.adq8158_data_s1_to_s6.zip › adq8158_data_s3.xlsx]

## Sheet: transitionmonocyteVSall
Enrichment FDR	nGenes	Pathway Genes	Fold Enrichment	Pathway	URL	Genes
7.70423662331535e-13	56	1546	3.36654	Defense response	http://amigo.geneontology.org/amigo/term/GO:0006952	Spi1 Il17ra Klf4 Cd244a Mef2c Hfe Serinc3 Kdm6b Lsp1 Ccl6 Ccl9 Ifngr1 Ace Rnase6 Prkcd Bcl6 Csf1r Pdcd4 Fn1 Ptprc Cst3 Samhd1 Notch2 Tnfrsf1b Fgr Stap1 Plac8 Aldh2 Irf5 Zyx Pglyrp1 Tyrobp Coro1a Ldlr Tlr13 Cd300a Nfkbiz Fau Metrnl Pik3cd Rps19 Nop53 Lyn Zfp36 Ccr2 Spn Pld4 Cx3cr1 Nrros Cebpb Ifitm6 Alox5ap Ifitm2 Gstp1 Gpx1 Ceacam1
1.11547507132233e-12	57	1619	3.17835	Immune response	http://amigo.geneontology.org/amigo/term/GO:0006955	Spi1 Il17ra Cd244a Mef2c Hfe Cd48 Serinc3 Kdm6b Ccl6 Ccl9 Ifngr1 Vsir Dock2 Myo1g Rnase6 Prkcd Bcl6 Samsn1 Csf1r Ptprj Ptprc Samhd1 Notch2 Il6ra Pde4b Tnfrsf1b Fgr Stap1 Plac8 Irf5 Zyx Pglyrp1 Tyrobp Coro1a Itgal Rac2 Tlr13 Cd300a Nfkbiz Fau Pik3cd Rps19 Nop53 Lyn Ccr2 Spn Pld4 Cx3cr1 Nrros Cebpb Nfam1 Ifitm6 Ifitm2 Gpx1 Rap1a Lst1 Ceacam1
1.11547507132233e-12	46	978	3.90556	Cell activation	http://amigo.geneontology.org/amigo/term/GO:0001775	Spi1 Il17ra Cd244a Mef2c Hfe Pou2f2 Cd48 Ifngr1 Vsir Dock2 Prkcd Bcl6 Hes1 Samsn1 Fn1 Ptprc Cst3 Tpd52 Notch2 Il6ra Tnfrsf1b Fgr Stap1 Pglyrp1 Tyrobp Coro1a Itgal Ldlr Rac2 Lyl1 Ccnd3 Cd300a Nfkbiz Pik3cd Ptpre Lyn Ccr2 Spn Cx3cr1 Jun Cebpb Nfam1 Lst1 Ceacam1 Gm9733 Sirpb1a
1.11547507132233e-12	43	862	4.10363	Leukocyte activation	http://amigo.geneontology.org/amigo/term/GO:0045321	Spi1 Cd244a Mef2c Hfe Pou2f2 Cd48 Ifngr1 Vsir Dock2 Prkcd Bcl6 Hes1 Samsn1 Ptprc Tpd52 Notch2 Il6ra Tnfrsf1b Fgr Stap1 Pglyrp1 Tyrobp Coro1a Itgal Ldlr Rac2 Lyl1 Ccnd3 Cd300a Nfkbiz Pik3cd Ptpre Lyn Ccr2 Spn Cx3cr1 Jun Cebpb Nfam1 Lst1 Ceacam1 Gm9733 Sirpb1a
1.11547507132233e-12	54	1330	3.32842	Regulation of immune system process	http://amigo.geneontology.org/amigo/term/GO:0002682	Spi1 Cd244a Mef2c Hfe Cd48 Vsir Stk10 Myo1g Fos Bcl6 Hes1 Samsn1 Dusp1 Csf1r Ptprj Ptprc Sell Itga4 Samhd1 Notch2 Pde4b Tnfrsf1b Fgr Stap1 Pglyrp1 Tyrobp Coro1a Itgal Tsc22d3 Ldlr Rac2 Tlr13 Cd300a Nfkbiz Klf10 Pik3cd Rps19 Nop53 Ptpre Lyn Zfp36 Ccr2 Spn Klf13 Cx3cr1 Jun Cebpb Nfam1 Gpx1 Rap1a Lst1 Ceacam1 Gm9733 Sirpb1a
1.50693813276043e-11	51	1439	3.25892	Response to biotic stimulus	http://amigo.geneontology.org/amigo/term/GO:0009607	Spi1 Il17ra Klf4 Cd244a Mef2c Pou2f2 Serinc3 Ccl6 Ccl9 Ifngr1 Ace Fos Rnase6 Prkcd Nr4a1 Csf1r Pdcd4 Ptprc Ncf2 Samhd1 Notch2 Pde4b Tnfrsf1b Fgr Stap1 Plac8 Irf5 Zyx Pglyrp1 Tyrobp Coro1a Il10ra Tlr13 Scarb1 Fau Pik3cd Rps19 Nop53 Lyn Zfp36 Spn Pld4 Cx3cr1 Jun Cebpb Ifitm6 Ifitm2 Gstp1 Gpx1 Ceacam1 Ifi27l2a
1.56011423785034e-11	50	1403	3.28696	Response to external biotic stimulus	http://amigo.geneontology.org/amigo/term/GO:0043207	Spi1 Il17ra Cd244a Mef2c Pou2f2 Serinc3 Ccl6 Ccl9 Ifngr1 Ace Fos Rnase6 Prkcd Nr4a1 Csf1r Pdcd4 Ptprc Ncf2 Samhd1 Notch2 Pde4b Tnfrsf1b Fgr Stap1 Plac8 Irf5 Zyx Pglyrp1 Tyrobp Coro1a Il10ra Tlr13 Scarb1 Fau Pik3cd Rps19 Nop53 Lyn Zfp36 Spn Pld4 Cx3cr1 Jun Cebpb Ifitm6 Ifitm2 Gstp1 Gpx1 Ceacam1 Ifi27l2a
1.56011423785034e-11	50	1400	3.29585	Response to other organism	http://amigo.geneontology.org/amigo/term/GO:0051707	Spi1 Il17ra Cd244a Mef2c Pou2f2 Serinc3 Ccl6 Ccl9 Ifngr1 Ace Fos Rnase6 Prkcd Nr4a1 Csf1r Pdcd4 Ptprc Ncf2 Samhd1 Notch2 Pde4b Tnfrsf1b Fgr Stap1 Plac8 Irf5 Zyx Pglyrp1 Tyrobp Coro1a Il10ra Tlr13 Scarb1 Fau Pik3cd Rps19 Nop53 Lyn Zfp36 Spn Pld4 Cx3cr1 Jun Cebpb Ifitm6 Ifitm2 Gstp1 Gpx1 Ceacam1 Ifi27l2a
2.46556792793573e-11	41	904	3.85737	Hemopoiesis	http://amigo.geneontology.org/amigo/term/GO:0030097	Spi1 Klf4 Cnn2 Mef2c Cbfa2t3 Pou2f2 Vsir Dock2 Ace Fos Bcl6 Hes1 Rps14 Csf1r Ptprc Pip4k2a Tpd52 Notch2 Il6ra Stap1 Pglyrp1 Tyrobp Lyl1 Nfkbiz Ttc7 Klf10 Rras Rps19 Lyn Zfp36 Ccr2 Spn Klf13 Pld4 Nrros Jun Junb Klf2 Cebpb Nfam1 Ceacam1
2.46556792793573e-11	37	706	4.25279	Lymphocyte activation	http://amigo.geneontology.org/amigo/term/GO:0046649	Spi1 Cd244a Mef2c Hfe Pou2f2 Cd48 Vsir Dock2 Prkcd Bcl6 Hes1 Samsn1 Ptprc Tpd52 Notch2 Il6ra Tnfrsf1b Fgr Pglyrp1 Tyrobp Coro1a Itgal Rac2 Lyl1 Ccnd3 Cd300a Nfkbiz Pik3cd Lyn Ccr2 Spn Cebpb Nfam1 Lst1 Ceacam1 Gm9733 Sirpb1a
2.6679261771385e-11	52	1524	3.11327	Biological process involved in interspecies interaction between organisms	http://amigo.geneontology.org/amigo/term/GO:0044419	Spi1 Il17ra Cd244a Mef2c Pou2f2 Serinc3 Ccl6 Ccl9 Ifngr1 Ace Fos Rnase6 Prkcd Nr4a1 Csf1r Pdcd4 Fn1 Ptprc Ncf2 Samhd1 Notch2 Pde4b Tnfrsf1b Fgr Stap1 Plac8 Irf5 Zyx Pglyrp1 Tyrobp Coro1a Il10ra Tlr13 Cd300ld Scarb1 Fau Pik3cd Rps19 Nop53 Lyn Zfp36 Spn Pld4 Cx3cr1 Jun Cebpb Ifitm6 Ifitm2 Gstp1 Gpx1 Ceacam1 Ifi27l2a
7.46257687745484e-11	35	698	4.30735	Inflammatory response	http://amigo.geneontology.org/amigo/term/GO:0006954	Il17ra Hfe Kdm6b Ccl6 Ccl9 Ace Bcl6 Csf1r Pdcd4 Fn1 Notch2 Tnfrsf1b Stap1 Aldh2 Irf5 Zyx Pglyrp1 Ldlr Tlr13 Cd300a Nfkbiz Metrnl Pik3cd Rps19 Lyn Zfp36 Ccr2 Spn Pld4 Cx3cr1 Nrros Cebpb Alox5ap Gstp1 Gpx1
8.30157763077825e-11	41	948	3.68204	Hematopoietic or lymphoid organ development	http://amigo.geneontology.org/amigo/term/GO:0048534	Spi1 Klf4 Cnn2 Mef2c Cbfa2t3 Pou2f2 Vsir Dock2 Ace Fos Bcl6 Hes1 Rps14 Csf1r Ptprc Pip4k2a Tpd52 Notch2 Il6ra Stap1 Pglyrp1 Tyrobp Lyl1 Nfkbiz Ttc7 Klf10 Rras Rps19 Lyn Zfp36 Ccr2 Spn Klf13 Pld4 Nrros Jun Junb Klf2 Cebpb Nfam1 Ceacam1
1.3742624927048e-10	42	1009	3.54127	Immune system development	http://amigo.geneontology.org/amigo/term/GO:0002520	Spi1 Klf4 Cnn2 Mef2c Cbfa2t3 Pou2f2 Vsir Dock2 Ace Fos Bcl6 Hes1 Rps14 Csf1r Ptprc Pip4k2a Tpd52 Samhd1 Notch2 Il6ra Stap1 Pglyrp1 Tyrobp Lyl1 Nfkbiz Ttc7 Klf10 Rras Rps19 Lyn Zfp36 Ccr2 Spn Klf13 Pld4 Nrros Jun Junb Klf2 Cebpb Nfam1 Ceacam1
4.31276951431983e-10	35	710	4.02291	Cytokine production	http://amigo.geneontology.org/amigo/term/GO:0001816	Il17ra Klf4 Cd244a Hfe Pou2f2 Ifngr1 Srgn Vsir Bcl6 Csf1r Pdcd4 Fn1 Ptprc Il6ra Pde4b Tnfrsf1b Fgr Irf5 Pglyrp1 Tyrobp Cd300ld Mbp Lyn Zfp36 Ccr2 Sorl1 Spn Pld4 Cx3cr1 Nrros Klf2 Cebpb Nfam1 Gstp1 Ceacam1
4.72767105623429e-10	30	522	4.66608	Regulation of leukocyte activation	http://amigo.geneontology.org/amigo/term/GO:0002694	Spi1 Cd244a Mef2c Hfe Vsir Bcl6 Hes1 Samsn1 Ptprc Tnfrsf1b Fgr Stap1 Pglyrp1 Tyrobp Coro1a Itgal Ldlr Rac2 Cd300a Nfkbiz Ptpre Lyn Ccr2 Spn Cebpb Nfam1 Lst1 Ceacam1 Gm9733 Sirpb1a
5.07212325971661e-10	31	562	4.48745	Regulation of cell activation	http://amigo.geneontology.org/amigo/term/GO:0050865	Spi1 Cd244a Mef2c Hfe Vsir Prkcd Bcl6 Hes1 Samsn1 Ptprc Tnfrsf1b Fgr Stap1 Pglyrp1 Tyrobp Coro1a Itgal Ldlr Rac2 Cd300a Nfkbiz Ptpre Lyn Ccr2 Spn Cebpb Nfam1 Lst1 Ceacam1 Gm9733 Sirpb1a
8.28699859735063e-10	20	216	7.34693	Phagocytosis	http://amigo.geneontology.org/amigo/term/GO:0006909	Cnn2 Dock2 Myo1g Ptprc Ncf2 Fgr Stap1 Tyrobp Coro1a Itgal Ldlr Rac2 Cd300a Scarb1 Ccr2 Pld4 Rap1a Gm9733 Sirpb1a Bin2
1.21021511416455e-09	24	337	5.69626	Leukocyte cell-cell adhesion	http://amigo.geneontology.org/amigo/term/GO:0007159	Itgb7 Klf4 Cd244a Hfe Vsir Stk10 Bcl6 Hes1 Ptprc Sell Itga4 Coro1a Itgal Rac2 Cd300a Nfkbiz Ccr2 Spn Cx3cr1 Cebpb Gstp1 Ceacam1 Gm9733 Sirpb1a
1.21021511416455e-09	34	703	3.94518	Regulation of cytokine production	http://amigo.geneontology.org/amigo/term/GO:0001817	Il17ra Klf4 Cd244a Hfe Pou2f2 Ifngr1 Srgn Vsir Bcl6 Csf1r Pdcd4 Fn1 Ptprc Il6ra Pde4b Tnfrsf1b Fgr Irf5 Pglyrp1 Tyrobp Cd300ld Mbp Lyn Zfp36 Ccr2 Sorl1 Spn Pld4 Cx3cr1 Klf2 Cebpb Nfam1 Gstp1 Ceacam1
2.23301926351123e-09	23	335	5.79774	Leukocyte proliferation	http://amigo.geneontology.org/amigo/term/GO:0070661	Cd244a Mef2c Vsir Dock2 Prkcd Bcl6 Hes1 Csf1r Ptprc Tnfrsf1b Tyrobp Coro1a Itgal Rac2 Ccnd3 Cd300a Lyn Ccr2 Spn Cebpb Gstp1 Lst1 Ceacam1
3.64854252554814e-09	36	818	3.5805	Positive regulation of immune system process	http://amigo.geneontology.org/amigo/term/GO:0002684	Spi1 Cd244a Mef2c Vsir Myo1g Fos Bcl6 Hes1 Csf1r Ptprj Ptprc Sell Itga4 Notch2 Pde4b Fgr Stap1 Tyrobp Coro1a Itgal Rac2 Cd300a Nfkbiz Klf10 Pik3cd Rps19 Lyn Ccr2 Spn Cx3cr1 Jun Nfam1 Rap1a Ceacam1 Gm9733 Sirpb1a
3.64854252554814e-09	26	423	4.91124	Regulation of lymphocyte activation	http://amigo.geneontology.org/amigo/term/GO:0051249	Cd244a Mef2c Hfe Vsir Bcl6 Hes1 Samsn1 Ptprc Tnfrsf1b Fgr Pglyrp1 Tyrobp Coro1a Itgal Rac2 Cd300a Nfkbiz Lyn Ccr2 Spn Cebpb Nfam1 Lst1 Ceacam1 Gm9733 Sirpb1a
3.64854252554814e-09	20	239	6.67598	Regulation of leukocyte proliferation	http://amigo.geneontology.org/amigo/term/GO:0070663	Cd244a Mef2c Vsir Bcl6 Hes1 Csf1r Ptprc Tnfrsf1b Tyrobp Coro1a Itgal Rac2 Cd300a Lyn Ccr2 Spn Cebpb Gstp1 Lst1 Ceacam1
7.69508660338584e-09	48	1474	2.78042	Cell migration	http://amigo.geneontology.org/amigo/term/GO:0016477	Itgb7 Spi1 Il17ra Klf4 Cnn2 Mef2c Ccl6 Ccl9 Vsir Stk10 Myo1g Ace Prkcd Hes1 Nr4a1 Dusp1 Csf1r Zfand5 Ptprj Fn1 Ptprc Sell Itga4 Pde4b Fgr Stap1 Ptpro Coro1a Itgal Flna Rac2 Cd300a Plxnb2 Ssh2 Scarb1 Rras Pik3cd Rps19 Lyn Ccr2 Sorl1 Spn Cx3cr1 Jun Fmnl1 Gpx1 Ceacam1 Bin2
7.69508660338584e-09	22	321	5.68284	Regulation of inflammatory response	http://amigo.geneontology.org/amigo/term/GO:0050727	Il17ra Ace Bcl6 Pdcd4 Tnfrsf1b Stap1 Aldh2 Zyx Pglyrp1 Ldlr Nfkbiz Metrnl Rps19 Lyn Zfp36 Ccr2 Spn Cx3cr1 Cebpb Alox5ap Gstp1 Gpx1
1.15553535048593e-08	36	876	3.41775	Regulation of response to external stimulus	http://amigo.geneontology.org/amigo/term/GO:0032101	Spi1 Il17ra Klf4 Ace Prkcd Bcl6 Dusp1 Csf1r Pdcd4 Fn1 Sell Samhd1 Tnfrsf1b Fgr Stap1 Aldh2 Zyx Pglyrp1 Tyrobp Flna Ldlr Rac2 Nfkbiz Metrnl Rps19 Nop53 Lyn Zfp36 Ccr2 Spn Cx3cr1 Cebpb Alox5ap Gstp1 Gpx1 Ceacam1
1.15553535048593e-08	23	356	5.27067	Leukocyte migration	http://amigo.geneontology.org/amigo/term/GO:0050900	Itgb7 Spi1 Il17ra Ccl6 Ccl9 Stk10 Myo1g Dusp1 Csf1r Sell Itga4 Pde4b Stap1 Ptpro Coro1a Itgal Rac2 Cd300a Rps19 Lyn Ccr2 Spn Cx3cr1
1.36316329001845e-08	21	307	5.79298	Lymphocyte proliferation	http://amigo.geneontology.org/amigo/term/GO:0046651	Cd244a Mef2c Vsir Dock2 Prkcd Bcl6 Hes1 Ptprc Tnfrsf1b Tyrobp Coro1a Itgal Rac2 Ccnd3 Cd300a Lyn Ccr2 Spn Cebpb Lst1 Ceacam1
1.51623513256282e-08	21	310	5.74959	Mononuclear cell proliferation	http://amigo.geneontology.org/amigo/term/GO:0032943	Cd244a Mef2c Vsir Dock2 Prkcd Bcl6 Hes1 Ptprc Tnfrsf1b Tyrobp Coro1a Itgal Rac2 Ccnd3 Cd300a Lyn Ccr2 Spn Cebpb Lst1 Ceacam1
1.62462833734779e-08	29	626	4.06901	Regulation of MAPK cascade	http://amigo.geneontology.org/amigo/term/GO:0043408	Spi1 Klf4 Mef2c Ccl6 Ccl9 Prkcd Stk38 Xdh Dusp1 Csf1r Pdcd4 Ptprj Fn1 Rgs2 Ptprc Atf3 Notch2 Il6ra Dusp16 Tlr13 Cd300a Rras Lyn Sorl1 Rap1b Jun Gstp1 Rap1a Ceacam1
1.67032755520904e-08	31	707	3.81508	MAPK cascade	http://amigo.geneontology.org/amigo/term/GO:0000165	Spi1 Klf4 Mef2c Ccl6 Ccl9 Prkcd Stk38 Xdh Dusp1 Csf1r Pdcd4 Ptprj Fn1 Rgs2 Ptprc Atf3 Notch2 Il6ra Dusp16 Tlr13 Cd300a Rras Mbp Lyn Zfp36 Sorl1 Rap1b Jun Gstp1 Rap1a Ceacam1
1.67032755520904e-08	28	549	4.1858	Regulation of defense response	http://amigo.geneontology.org/amigo/term/GO:0031347	Spi1 Il17ra Mef2c Ace Bcl6 Pdcd4 Samhd1 Tnfrsf1b Fgr Stap1 Aldh2 Zyx Pglyrp1 Tyrobp Ldlr Nfkbiz Metrnl Rps19 Lyn Zfp36 Ccr2 Spn Cx3cr1 Cebpb Alox5ap Gstp1 Gpx1 Ceacam1
1.67032755520904e-08	28	558	4.1858	Immune effector process	http://amigo.geneontology.org/amigo/term/GO:0002252	Spi1 Cd244a Hfe Vsir Dock2 Myo1g Ace Prkcd Bcl6 Ptprc Notch2 Il6ra Tnfrsf1b Fgr Stap1 Pglyrp1 Tyrobp Coro1a Itgal Rac2 Cd300a Nfkbiz Rps19 Lyn Ccr2 Spn Rap1a Ceacam1
1.96093732795817e-08	49	1714	2.64354	Regulation of cell population proliferation	http://amigo.geneontology.org/amigo/term/GO:0042127	Klf4 Cnn2 Cd244a Mef2c Cbfa2t3 Vsir Btg2 Ace Bcl6 Hes1 Nr4a1 Xdh Dusp1 Csf1r Pdcd4 Sat1 Ptprj Fn1 Ptprc Atf3 Itga4 Cst3 Tpd52 Notch2 Il6ra Tnfrsf1b Plac8 Tyrobp Coro1a Itgal Flna Rac2 Ccnd3 Cd300a Pik3cd Lyn Zfp36 Ccr2 Spn Klf13 Cx3cr1 Jun Junb Cebpb Gstp1 Gpx1 Lst1 Ceacam1 Cdkn2d
2.76712401297276e-08	18	224	6.64563	Myeloid leukocyte activation	http://amigo.geneontology.org/amigo/term/GO:0002274	Spi1 Cd244a Cd48 Ifngr1 Dock2 Prkcd Notch2 Fgr Stap1 Tyrobp Ldlr Rac2 Cd300a Ptpre Lyn Ccr2 Cx3cr1 Jun
3.07603145646225e-08	49	1636	2.60319	Cell motility	http://amigo.geneontology.org/amigo/term/GO:0048870	Itgb7 Spi1 Il17ra Klf4 Cnn2 Mef2c Ccl6 Ccl9 Vsir Stk10 Myo1g Ace Prkcd Hes1 Nr4a1 Dusp1 Csf1r Zfand5 Ptprj Fn1 Ptprc Sell Itga4 Pde4b Fgr Stap1 Ptpro Coro1a Itgal Flna Rac2 Cd300a Plxnb2 Ssh2 Scarb1 Rras Pik3cd Rps19 Lyn Ccr2 Sorl1 Spn Cx3cr1 Jun Ier2 Fmnl1 Gpx1 Ceacam1 Bin2
3.07603145646225e-08	49	1636	2.60319	Localization of cell	http://amigo.geneontology.org/amigo/term/GO:0051674	Itgb7 Spi1 Il17ra Klf4 Cnn2 Mef2c Ccl6 Ccl9 Vsir Stk10 Myo1g Ace Prkcd Hes1 Nr4a1 Dusp1 Csf1r Zfand5 Ptprj Fn1 Ptprc Sell Itga4 Pde4b Fgr Stap1 Ptpro Coro1a Itgal Flna Rac2 Cd300a Plxnb2 Ssh2 Scarb1 Rras Pik3cd Rps19 Lyn Ccr2 Sorl1 Spn Cx3cr1 Jun Ier2 Fmnl1 Gpx1 Ceacam1 Bin2
3.54721553876974e-08	18	219	6.51403	Regulation of lymphocyte proliferation	http://amigo.geneontology.org/amigo/term/GO:0050670	Cd244a Mef2c Vsir Bcl6 Hes1 Ptprc Tnfrsf1b Tyrobp Coro1a Itgal Rac2 Cd300a Lyn Ccr2 Spn Cebpb Lst1 Ceacam1
3.96800791947365e-08	18	222	6.45017	Regulation of mononuclear cell proliferation	http://amigo.geneontology.org/amigo/term/GO:0032944	Cd244a Mef2c Vsir Bcl6 Hes1 Ptprc Tnfrsf1b Tyrobp Coro1a Itgal Rac2 Cd300a Lyn Ccr2 Spn Cebpb Lst1 Ceacam1
3.96800791947365e-08	28	569	3.99776	Leukocyte differentiation	http://amigo.geneontology.org/amigo/term/GO:0002521	Spi1 Mef2c Cbfa2t3 Pou2f2 Vsir Dock2 Fos Bcl6 Csf1r Ptprc Tpd52 Notch2 Il6ra Pglyrp1 Tyrobp Lyl1 Nfkbiz Klf10 Rras Lyn Ccr2 Spn Nrros Jun Junb Cebpb Nfam1 Ceacam1
4.18120896923961e-08	42	1263	2.8614	Regulation of phosphorylation	http://amigo.geneontology.org/amigo/term/GO:0042325	Klf4 Mef2c Cbfa2t3 Hfe Ace Ccdc88c Prkcd Hes1 Samsn1 Stk38 Xdh Dusp1 Csf1r Pdcd4 Ptprj Fn1 Rgs2 Ptprc Ppp2r5a Pip4k2a Ehd4 Il6ra Fgr Stap1 Camkk2 Ptpro Ikbkb Rac2 Ccnd3 Cd300a Plxnb2 Nop53 Lyn Grk3 Sorl1 Spn Cx3cr1 Jun Gstp1 Rap1a Ceacam1 Cdkn2d
4.32752515405211e-08	24	412	4.61696	Negative regulation of immune system process	http://amigo.geneontology.org/amigo/term/GO:0002683	Spi1 Hfe Vsir Bcl6 Samsn1 Dusp1 Ptprj Ptprc Samhd1 Fgr Stap1 Pglyrp1 Tyrobp Tsc22d3 Ldlr Cd300a Rps19 Lyn Ccr2 Spn Cebpb Gpx1 Lst1 Ceacam1
5.23562894050215e-08	31	710	3.59708	Regulation of cell adhesion	http://amigo.geneontology.org/amigo/term/GO:0030155	Spi1 Klf4 Cd244a Hfe Vsir Prkcd Bcl6 Hes1 Dusp1 Ptprj Fn1 Ptprc Cytip Itga4 Coro1a Itgal Flna Rac2 Cd300a Nfkbiz Plxnb2 Rras Mbp Lyn Ccr2 Spn Cebpb Gstp1 Ceacam1 Gm9733 Sirpb1a
6.07654706388947e-08	29	745	3.78564	Response to bacterium	http://amigo.geneontology.org/amigo/term/GO:0009617	Spi1 Mef2c Ace Fos Rnase6 Prkcd Nr4a1 Pdcd4 Ncf2 Notch2 Pde4b Tnfrsf1b Fgr Stap1 Plac8 Irf5 Pglyrp1 Il10ra Scarb1 Fau Rps19 Lyn Zfp36 Spn Cx3cr1 Jun Cebpb Gstp1 Gpx1
6.42100166968657e-08	17	203	6.68136	Negative regulation of cell activation	http://amigo.geneontology.org/amigo/term/GO:0050866	Spi1 Hfe Vsir Prkcd Bcl6 Samsn1 Fgr Pglyrp1 Tyrobp Ldlr Cd300a Lyn Ccr2 Spn Cebpb Lst1 Ceacam1
6.60909905446043e-08	51	1822	2.46574	Locomotion	http://amigo.geneontology.org/amigo/term/GO:0040011	Itgb7 Spi1 Il17ra Klf4 Cnn2 Mef2c Lsp1 Ccl6 Ccl9 Vsir Dock2 Stk10 Myo1g Ace Prkcd Hes1 Nr4a1 Dusp1 Csf1r Zfand5 Ptprj Fn1 Ptprc Sell Itga4 Pde4b Fgr Stap1 Ptpro Coro1a Itgal Flna Rac2 Cd300a Plxnb2 Ssh2 Scarb1 Rras Pik3cd Rps19 Lyn Ccr2 Sorl1 Spn Cx3cr1 Jun Ier2 Fmnl1 Gpx1 Ceacam1 Bin2
8.31970008974743e-08	10	56	14.9188	Negative regulation of MAP kinase activity	http://amigo.geneontology.org/amigo/term/GO:0043407	Prkcd Stk38 Dusp1 Pdcd4 Ptprj Rgs2 Cd300a Lyn Sorl1 Gstp1
1.01920501966075e-07	19	288	5.64608	Leukocyte activation involved in immune response	http://amigo.geneontology.org/amigo/term/GO:0002366	Spi1 Cd244a Dock2 Bcl6 Ptprc Notch2 Il6ra Fgr Pglyrp1 Tyrobp Coro1a Itgal Rac2 Cd300a Nfkbiz Lyn Ccr2 Spn Ceacam1
1.05907416936757e-07	31	821	3.47571	Cell-cell adhesion	http://amigo.geneontology.org/amigo/term/GO:0098609	Itgb7 Spi1 Klf4 Cd244a Hfe Vsir Stk10 Prkcd Bcl6 Hes1 Fn1 Ptprc Sell Itga4 Tln1 Coro1a Itgal Rac2 Cd300a Nfkbiz Plxnb2 Mbp Lyn Ccr2 Spn Cx3cr1 Cebpb Gstp1 Ceacam1 Gm9733 Sirpb1a

## Sheet: moderivedMacVSall
Enrichment FDR	nGenes	Pathway Genes	Fold Enrichment	Pathway	URL	Genes
3.59874590614817e-16	16	27	20.8501	Antigen processing and presentation of exogenous antigen	http://amigo.geneontology.org/amigo/term/GO:0019884	Fcgr1 H2-M3 Psme1 Tapbp H2-Oa Tap2 Cd74 Ifi30 H2-Aa Tap1 Ctss B2m H2-K1 H2-T23 H2-Ab1 Psme2b
3.77571100848406e-15	14	21	23.4564	Antigen processing and presentation of exogenous peptide antigen	http://amigo.geneontology.org/amigo/term/GO:0002478	Fcgr1 H2-M3 Tapbp H2-Oa Tap2 Cd74 Ifi30 H2-Aa Tap1 Ctss B2m H2-K1 H2-T23 H2-Ab1
2.72933132573242e-22	24	61	17.5923	Antigen processing and presentation of peptide antigen	http://amigo.geneontology.org/amigo/term/GO:0048002	Calr Fcgr1 H2-M3 Trem2 Tapbp H2-Oa Tap2 Cd74 Slc11a1 Pycard Ifi30 H2-Q4 H2-Aa Tap1 H2-DMa Ctss H2-T22 H2-Q7 B2m H2-K1 H2-T23 H2-Q6 H2-D1 H2-Ab1
1.86837212424948e-13	13	21	21.7809	Proteasomal ubiquitin-independent protein catabolic proc.	http://amigo.geneontology.org/amigo/term/GO:0010499	Psma2 Psmb6 Psma6 Psmb5 Psmb8 Psma7 Psmb2 Psma1 Psmb10 Psma4 Psma3 Psma5 Psmb3
5.31186202490883e-24	32	107	12.2381	Antigen processing and presentation	http://amigo.geneontology.org/amigo/term/GO:0019882	Calr Fcgr1 H2-M3 Cd68 Psme1 Trem2 Tapbp H2-Oa Psmb8 Tap2 Cd74 Slc11a1 Pycard Ifi30 H2-Q4 H2-Aa Tap1 Icam1 H2-DMa Ctss Fgl2 H2-T22 H2-Q7 H2-Eb1 B2m H2-K1 H2-T23 H2-Q6 H2-D1 H2-Ab1 Psme2b H2-DMb1
1.22830353527954e-10	11	22	19.3515	Antigen processing and presentation of peptide or polysaccharide antigen via MHC	http://amigo.geneontology.org/amigo/term/GO:0002504	Trem2 H2-Oa Cd74 Pycard Ifi30 H2-Aa H2-DMa Ctss H2-Eb1 H2-Ab1 H2-DMb1
5.47664780870795e-11	12	35	17.5923	Antigen processing and presentation of endogenous peptide antigen	http://amigo.geneontology.org/amigo/term/GO:0002483	H2-M3 Tapbp Tap2 H2-Q4 Tap1 H2-T22 H2-Q7 B2m H2-K1 H2-T23 H2-Q6 H2-D1
9.86325606459829e-10	10	29	19.547	Antigen processing and presentation of peptide antigen via MHC class Ib	http://amigo.geneontology.org/amigo/term/GO:0002428	H2-M3 Tap2 H2-Q4 H2-T22 H2-Q7 B2m H2-K1 H2-T23 H2-Q6 H2-D1
4.17056385479067e-10	11	22	17.5923	Antigen processing and presentation of peptide antigen via MHC class I	http://amigo.geneontology.org/amigo/term/GO:0002474	Calr Fcgr1 Tapbp Tap2 Ifi30 Tap1 H2-Q7 B2m H2-K1 H2-T23 H2-D1
3.56050216989975e-09	9	17	21.1107	Antigen processing and presentation of peptide antigen via MHC class II	http://amigo.geneontology.org/amigo/term/GO:0002495	Trem2 H2-Oa Cd74 Pycard Ifi30 H2-Aa H2-DMa Ctss H2-Ab1
1.55127214573123e-08	9	28	18.6271	Antigen processing and presentation of endogenous peptide antigen via MHC class	http://amigo.geneontology.org/amigo/term/GO:0002476	H2-M3 Tap2 H2-Q4 H2-T22 H2-Q7 H2-K1 H2-T23 H2-Q6 H2-D1
2.96387835508315e-08	11	32	12.4849	Defense response to protozoan	http://amigo.geneontology.org/amigo/term/GO:0042832	Cd40 Slc11a1 Gbp2 Cd37 Batf2 Gbp7 Irf8 Bcl3 Iigp1 Gbp4 Gbp6
1.34349295473755e-09	15	59	9.77349	Response to interferon-beta	http://amigo.geneontology.org/amigo/term/GO:0035456	Irf1 Ifnar2 Ifitm3 Stat1 Gbp2 Ndufa13 Ifi206 Xaf1 Bst2 Iigp1 Ifi213 Gm4951 Igtp Tgtp1 Gbp6
7.84218595593259e-16	29	142	7.84887	Response to interferon-gamma	http://amigo.geneontology.org/amigo/term/GO:0034341	Cd40 Irf1 Cxcl16 Ccl4 Nos2 Ciita Aif1 Cd74 Ifitm3 Stat1 Slc11a1 Gbp2 Rab20 Parp14 Ccl5 H2-Aa Gch1 Socs1 Gbp7 Irf8 Bst2 Gapdh H2-Q7 H2-Ab1 Ass1 Tgtp1 Gbp4 Gbp6 Gbp5
8.30071761638159e-08	9	21	15.8331	Reg. of antigen processing and presentation	http://amigo.geneontology.org/amigo/term/GO:0002577	Cd68 Trem2 H2-Oa Tap2 Cd74 Slc11a1 Pycard Fgl2 H2-Ab1
4.13915023421656e-08	11	34	12.0947	Response to protozoan	http://amigo.geneontology.org/amigo/term/GO:0001562	Cd40 Slc11a1 Gbp2 Cd37 Batf2 Gbp7 Irf8 Bcl3 Iigp1 Gbp4 Gbp6
6.75419672560486e-06	6	11	19.1916	Antigen processing and presentation of exogenous peptide antigen via MHC class I	http://amigo.geneontology.org/amigo/term/GO:0019886	H2-Oa Cd74 Ifi30 H2-Aa Ctss H2-Ab1
6.75419672560486e-06	6	12	19.1916	Pos. reg. of antigen processing and presentation	http://amigo.geneontology.org/amigo/term/GO:0002579	Trem2 Tap2 Cd74 Slc11a1 Pycard H2-Ab1
2.5143527372408e-07	13	58	8.02455	NADH dehydrogenase complex assembly	http://amigo.geneontology.org/amigo/term/GO:0010257	Ndufs3 Ndufa12 Ndufs7 Ndufs6 Ndufs4 Ndufa5 Ndufb8 Ndufs5 Ndufc2 Ndufab1 Ndufa13 Ndufc1 Ndufb6
2.5143527372408e-07	13	58	8.02455	Mitochondrial respiratory chain complex I assembly	http://amigo.geneontology.org/amigo/term/GO:0032981	Ndufs3 Ndufa12 Ndufs7 Ndufs6 Ndufs4 Ndufa5 Ndufb8 Ndufs5 Ndufc2 Ndufab1 Ndufa13 Ndufc1 Ndufb6
1.45862325318312e-11	24	138	6.70182	Electron transport chain	http://amigo.geneontology.org/amigo/term/GO:0022900	Sdhd Ndufs3 Cyba Sod2 Sdhb Ndufa12 Ndufs7 Glrx Ndufs6 Ndufs4 Cyc1 Ndufa5 Ndufv3 Ndufb8 Ndufc2 Cox7a2 AA467197 Cox8a Ndufa13 Uqcrq Gm10053 Cox5b mt-Co1 Ndufb6
1.33619155057841e-06	11	48	8.60067	Cellular response to interferon-beta	http://amigo.geneontology.org/amigo/term/GO:0035458	Irf1 Stat1 Gbp2 Ndufa13 Ifi206 Iigp1 Ifi213 Gm4951 Igtp Tgtp1 Gbp6
1.10296160107436e-15	37	261	5.73493	ATP metabolic proc.	http://amigo.geneontology.org/amigo/term/GO:0046034	Sdhd Hk2 Ndufs3 Pgam1 Ndufa12 Ndufs7 Pfkl Hif1a Ndufs6 Cyc1 Atp5j Tpi1 Trem2 Ndufv3 Ndufb8 Fam20c Hk3 Eif6 Ak2 Ndufc2 Aldoa Pkm Cox7a2 Mif Cox8a Slc2a6 Tspo Uqcrq Entpd1 Chchd10 Gapdh Gm10053 Pgk1 Ldha Eno1 mt-Co1 Ndufb6
4.27833592555483e-07	13	63	7.62333	Mitochondrial ATP synthesis coupled electron transport	http://amigo.geneontology.org/amigo/term/GO:0042775	Sdhd Ndufs3 Ndufa12 Ndufs7 Ndufs6 Cyc1 Ndufv3 Ndufb8 Ndufc2 Uqcrq Gm10053 mt-Co1 Ndufb6
5.3356561700178e-08	16	97	6.95004	ADP metabolic proc.	http://amigo.geneontology.org/amigo/term/GO:0046031	Hk2 Pgam1 Pfkl Hif1a Tpi1 Hk3 Eif6 Ak2 Aldoa Pkm Mif Slc2a6 Entpd1 Gapdh Pgk1 Eno1
2.47327338264401e-09	20	118	6.3972	Cellular response to interferon-gamma	http://amigo.geneontology.org/amigo/term/GO:0071346	Irf1 Ccl4 Nos2 Ciita Aif1 Stat1 Gbp2 Rab20 Parp14 Ccl5 Socs1 Gbp7 Irf8 Gapdh H2-Q7 H2-Ab1 Ass1 Gbp4 Gbp6 Gbp5
3.02726332066179e-05	7	22	11.7282	Vacuolar acidification	http://amigo.geneontology.org/amigo/term/GO:0007035	Tcirg1 Atp6v0c Slc11a1 Ppt1 Atp6ap2 Grn Clic4
8.50632096578221e-08	16	87	6.70182	Respiratory electron transport chain	http://amigo.geneontology.org/amigo/term/GO:0022904	Sdhd Ndufs3 Sod2 Sdhb Ndufa12 Ndufs7 Ndufs6 Cyc1 Ndufa5 Ndufv3 Ndufb8 Ndufc2 Uqcrq Gm10053 mt-Co1 Ndufb6
3.98559115231781e-06	11	52	7.74061	Aerobic electron transport chain	http://amigo.geneontology.org/amigo/term/GO:0019646	Sdhd Ndufs3 Ndufs7 Ndufs6 Cyc1 Ndufb8 Ndufc2 Uqcrq Gm10053 mt-Co1 Ndufb6
1.09532634882791e-11	29	222	5.45643	Cellular response to lipopolysaccharide	http://amigo.geneontology.org/amigo/term/GO:0071222	Nr1h3 Cd274 Cd40 Cd68 Cxcl16 Nos2 Nfkbia Acod1 Litaf Cd86 Trem2 Il1b Gbp2 Cxcl9 Nfkbib Pycard Malt1 Mif Cxcl10 Ccl5 Gch1 Irf8 Tspo Cd14 Ptafr Scimp B2m Ass1 Gbp6
1.58901767426393e-07	16	106	6.3972	Purine nucleoside diphosphate metabolic proc.	http://amigo.geneontology.org/amigo/term/GO:0009135	Hk2 Pgam1 Pfkl Hif1a Tpi1 Hk3 Eif6 Ak2 Aldoa Pkm Mif Slc2a6 Entpd1 Gapdh Pgk1 Eno1
4.2675854644354e-07	14	87	6.9378	Glycolytic proc.	http://amigo.geneontology.org/amigo/term/GO:0006096	Hk2 Pgam1 Pfkl Hif1a Tpi1 Hk3 Eif6 Aldoa Pkm Mif Slc2a6 Gapdh Pgk1 Eno1
2.23426942913194e-11	29	229	5.2868	Cellular response to molecule of bacterial origin	http://amigo.geneontology.org/amigo/term/GO:0071219	Nr1h3 Cd274 Cd40 Cd68 Cxcl16 Nos2 Nfkbia Acod1 Litaf Cd86 Trem2 Il1b Gbp2 Cxcl9 Nfkbib Pycard Malt1 Mif Cxcl10 Ccl5 Gch1 Irf8 Tspo Cd14 Ptafr Scimp B2m Ass1 Gbp6
4.86995224908117e-07	14	88	6.84145	ATP generation from ADP	http://amigo.geneontology.org/amigo/term/GO:0006757	Hk2 Pgam1 Pfkl Hif1a Tpi1 Hk3 Eif6 Aldoa Pkm Mif Slc2a6 Gapdh Pgk1 Eno1
2.5143527372408e-07	16	109	6.1863	Ribonucleoside diphosphate metabolic proc.	http://amigo.geneontology.org/amigo/term/GO:0009185	Hk2 Pgam1 Pfkl Hif1a Tpi1 Hk3 Eif6 Ak2 Aldoa Pkm Mif Slc2a6 Entpd1 Gapdh Pgk1 Eno1
5.94007708384749e-11	28	318	5.26828	Defense response to bacterium	http://amigo.geneontology.org/amigo/term/GO:0042742	Acp5 Cyba Fcgr1 H2-M3 Nos2 Gsdmd Trem2 Slc11a1 Gbp2 Clec4e Clec4d Pycard Hp Grn Isg15 Gbp7 Irf8 Stab1 Fpr2 Adam17 Bcl3 Iigp1 B2m H2-K1 H2-T23 Wfdc17 Gbp4 Gbp6
0.000139333	6	19	11.7282	Pos. reg. of T cell mediated cytotoxicity	http://amigo.geneontology.org/amigo/term/GO:0001916	H2-M3 Tap2 B2m H2-K1 H2-T23 H2-D1
3.63797998038451e-07	16	114	5.98886	Pyruvate metabolic proc.	http://amigo.geneontology.org/amigo/term/GO:0006090	Hk2 Pgam1 Pfkl Hif1a Tpi1 Mpc1 Hk3 Eif6 Aldoa Pkm Mif Slc2a6 Gapdh Pgk1 Ldha Eno1
2.56552583531075e-07	17	109	5.75133	Pos. reg. of adaptive immune response	http://amigo.geneontology.org/amigo/term/GO:0002821	Fcgr1 H2-M3 Cd274 Cd40 C3 Tap2 Cd74 Slc11a1 Il1b Pycard Malt1 Mif B2m H2-K1 H2-T23 H2-D1 H2-Ab1
2.96276769228877e-27	77	742	4.5533	Innate immune response	http://amigo.geneontology.org/amigo/term/GO:0045087	Apoe Cyba Apobec3 Ifi35 Slamf6 Fcgr1 H2-M3 Cd40 Irf1 Cxcl16 Ccl4 Nos2 Ciita Gsdmd Ifnar2 Trem2 C3 Tap2 Aif1 Cd74 Ifitm3 Irf7 Stat1 Slc11a1 Zbp1 Gbp2 Prdx1 Rnf19b Smpdl3b Oasl2 Clec5a Usp18 Clec4e Clec4d Pycard Rab20 Malt1 Mif Parp14 Grn Cxcl10 Tmem106a Ccl5 Isg15 H2-Aa C1qa C1qc C1qb Tap1 Gch1 Ifi206 Socs1 C1rl Gbp7 Irf8 Oasl1 Bst2 Lgals3 Cd14 Fpr2 Oas1a Iigp1 S100a8 Gapdh H2-Q7 B2m H2-T23 Wfdc17…
0.000104922	8	38	8.04219	Intracellular pH reduction	http://amigo.geneontology.org/amigo/term/GO:0051452	Tcirg1 Atp6v0c Slc11a1 Ppt1 Atp6ap2 Rab20 Grn Clic4
3.20825882982377e-07	17	118	5.64281	Oxidative phosphorylation	http://amigo.geneontology.org/amigo/term/GO:0006119	Sdhd Ndufs3 Ndufa12 Ndufs7 Ndufs6 Cyc1 Atp5j Ndufv3 Ndufb8 Ndufc2 Cox7a2 Cox8a Uqcrq Chchd10 Gm10053 mt-Co1 Ndufb6
2.5143527372408e-07	18	147	5.41301	Carbohydrate catabolic proc.	http://amigo.geneontology.org/amigo/term/GO:0016052	Hk2 Pgam1 Pfkl Hif1a Aoah Hexb Tpi1 Hk3 Eif6 Aldoa Pkm Mif Slc2a6 Ppp1ca Gapdh Pgk1 Ldha Eno1
2.39659294342832e-10	29	253	4.79039	Cellular response to biotic stimulus	http://amigo.geneontology.org/amigo/term/GO:0071216	Nr1h3 Cd274 Cd40 Cd68 Cxcl16 Nos2 Nfkbia Acod1 Litaf Cd86 Trem2 Il1b Gbp2 Cxcl9 Nfkbib Pycard Malt1 Mif Cxcl10 Ccl5 Gch1 Irf8 Tspo Cd14 Ptafr Scimp B2m Ass1 Gbp6
1.36687783726339e-06	15	108	5.79966	Nucleoside diphosphate phosphorylation	http://amigo.geneontology.org/amigo/term/GO:0006165	Hk2 Pgam1 Pfkl Hif1a Tpi1 Hk3 Eif6 Ak2 Aldoa Pkm Mif Slc2a6 Gapdh Pgk1 Eno1
1.36687783726339e-06	15	95	5.79966	Mitochondrial respiratory chain complex assembly	http://amigo.geneontology.org/amigo/term/GO:0033108	Ndufs3 Coa3 Ndufa12 Ndufs7 Ndufs6 Ndufs4 Ndufa5 Ndufb8 Ndufs5 Ndufc2 Ndufab1 Ndufa13 Ndufc1 Cox17 Ndufb6
0.000339659	6	22	10.0527	Pos. reg. of monocyte chemotaxis	http://amigo.geneontology.org/amigo/term/GO:0090026	Lgmn Pla2g7 Aif1 Cxcl10 Ccl5 Fpr2
2.33482187590352e-09	26	215	4.81473	Cellular respiration	http://amigo.geneontology.org/amigo/term/GO:0045333	Sdhd Bax Ndufs3 Sod2 Sdhb Mdh2 Ndufa12 Ndufs7 Hif1a Prelid1 Ndufs6 Ndufs4 Cyc1 Atp5j Ndufa5 Ndufv3 Ndufb8 Ndufc2 Cox7a2 Cox8a Uqcrq Chchd10 Gm10053 mt-Co1 Ndufb6 Bnip3
0.000121601	8	38	7.8188	T cell mediated cytotoxicity	http://amigo.geneontology.org/amigo/term/GO:0001913	H2-M3 Tap2 Ctsc Ctsh B2m H2-K1 H2-T23 H2-D1
0.000121601	8	45	7.8188	Humoral immune response mediated by circulating immunoglobulin	http://amigo.geneontology.org/amigo/term/GO:0002455	C3 C1qa C1qc C1qb C1s1 C1rl Bcl3 H2-Ab1

## Sheet: AMVSall
Enrichment FDR	nGenes	Pathway Genes	Fold Enrichment	Pathway	URL	Genes
1.69235282977959e-10	50	540	3.38755	Endocytosis	http://amigo.geneontology.org/amigo/term/GO:0006897	Pparg Lsr Rin2 Unc119 Axl Cd36 Csnk1g2 Canx Dab2 Myh9 App Ncl Marco Mrc1 Gapvd1 Ly75 Sdcbp Cap1 Scarb2 Olr1 Cd9 Cd22 Anxa2 Snx1 Tgfbr2 Trf Dnm2 Nsf Iqsec1 Ramp1 Pip5k1c Enpp1 Nme1 Cd81 Sirpa Snx10 Siglecf Picalm Hip1 Lrp1 Rin3 Cltc Cd24a Arf1 Ezr Cd47 Mapk3 Mapk1 Sort1 Syne1
1.43562622776894e-08	29	228	4.62642	Receptor-mediated endocytosis	http://amigo.geneontology.org/amigo/term/GO:0006898	Unc119 Cd36 Canx Dab2 App Marco Mrc1 Sdcbp Cap1 Scarb2 Cd9 Anxa2 Snx1 Tgfbr2 Trf Dnm2 Nsf Iqsec1 Ramp1 Pip5k1c Cd81 Picalm Hip1 Lrp1 Rin3 Cltc Arf1 Ezr Syne1
2.09855881361999e-08	32	334	4.09612	Lipid catabolic process	http://amigo.geneontology.org/amigo/term/GO:0016042	Etfb Neu1 Acaa1b Lpl Ywhah Lpin1 Acox1 Acot2 Hsd17b4 Lipa Cpt1a Hexa Pnpla2 Hadha Idh1 Dbi Gpcpd1 Nceh1 Scp2 Spp1 Naaa Pla2g15 Abhd12 Mgll Acaa1a Pnpla8 Pnpla7 Plcb2 Lrp1 Ech1 Fabp1 Abcd2
3.40103378750843e-08	53	728	2.73312	Supramolecular fiber organization	http://amigo.geneontology.org/amigo/term/GO:0097435	Rhoc Cd36 Coro1c Plod3 Wdr1 Arpc2 Tgfbr1 Arpc5 Chp1 Tppp3 Actn1 Capza2 Dstn Dync1h1 Mical1 Sgk1 Hsp90b1 Plek Rock2 Coro6 Krt19 Evl Nedd9 Lcp1 App Lima1 Hsp90ab1 Diaph1 Capn1 Dst Vim Plk3 Vasp Cyfip1 Myo7a Cotl1 Anxa2 Trf Gas2l1 Colgalt1 Cdc42ep3 Sirpa F11r Hip1 Shtn1 S100a10 Arf1 Ezr Pdlim1 Cd47 Ptk2b Akap13 Msrb1
5.61222658733213e-08	71	1335	2.25204	Lipid metabolic process	http://amigo.geneontology.org/amigo/term/GO:0006629	Pparg Lsr Akr1b3 Angptl4 Cd36 Prkar2b Lpcat3 Etfb Mvd Neu1 Acaa1b Chp1 Lpl Cyb5r3 Ywhah Plek Ltc4s Xbp1 Lpin1 Acox1 Acly Acot2 App Lima1 Abcg1 Hsd17b4 Cyb5a Anxa1 Lipa Cpt1a Gal Tcf7l2 Hexa Pnpla2 Alox5 Hadha Idh1 Dbi Capn2 Mgst3 Cat Gpcpd1 Nceh1 Scp2 Spp1 Naaa Flt1 Tbxas1 Adipor2 Far1 Pla2g15 Aplp2 Abhd12 Mgll Pip5k1c Cebpa Acaa1a Pnpla8 Pnpla7 Cd81 Plcb2 Lrp1 Dhrs7b Arf1 Ech1 Fabp1 Abcd2 Gstm1 …
5.61222658733213e-08	83	1456	2.08692	Vesicle-mediated transport	http://amigo.geneontology.org/amigo/term/GO:0016192	Itgb2 Pparg Lsr Rin2 Unc119 Axl Cd36 Csnk1g2 Coro1c Stxbp2 Chp1 Mertk Trappc2l Atp6ap1 Mical1 Plek Ap3d1 Canx Gdi2 Tnfaip2 Dab2 Myh9 App Pros1 Anxa1 Rtn3 Hgs Ncl Marco Copa Mrc1 Gapvd1 Ly75 Sdcbp Vcp Laptm5 Cap1 Scarb2 Olr1 Cd9 Cyfip1 Cd22 Myo7a Lamp1 Anxa2 Snx1 Tgfbr2 Pdcd6ip Trf Dnm2 Nsf Iqsec1 Ramp1 Pip5k1c Sec31a Enpp1 Nme1 Cd81 Tgm2 Sirpa Rara Cd84 Snx10 Siglecf Picalm Hip1 Lrp1 S100a10 Arl1…
5.61222658733213e-08	26	214	4.65198	Cellular lipid catabolic process	http://amigo.geneontology.org/amigo/term/GO:0044242	Etfb Neu1 Acaa1b Lpl Lpin1 Acox1 Acot2 Hsd17b4 Cpt1a Hexa Pnpla2 Hadha Idh1 Dbi Gpcpd1 Scp2 Pla2g15 Abhd12 Mgll Acaa1a Pnpla8 Pnpla7 Lrp1 Ech1 Fabp1 Abcd2
1.80223587059502e-07	38	437	3.18816	Actin filament organization	http://amigo.geneontology.org/amigo/term/GO:0007015	Rhoc Coro1c Wdr1 Arpc2 Tgfbr1 Arpc5 Actn1 Capza2 Dstn Mical1 Hsp90b1 Plek Rock2 Coro6 Evl Nedd9 Lcp1 Lima1 Diaph1 Capn1 Vasp Cyfip1 Myo7a Cotl1 Trf Gas2l1 Cdc42ep3 Sirpa F11r Hip1 Shtn1 S100a10 Arf1 Ezr Pdlim1 Cd47 Ptk2b Msrb1
2.40826405272559e-07	53	784	2.53531	Actin filament-based process	http://amigo.geneontology.org/amigo/term/GO:0030029	Rhoc Coro1c Myo9b Wdr1 Arpc2 Tgfbr1 Arpc5 Actn1 Capza2 Dstn Mical1 Epb41l2 Hsp90b1 Plek Rock2 Coro6 Krt19 Evl Nedd9 Lcp1 Mtss1 Myh9 Lima1 Diaph1 Anxa1 Capn1 Arhgdia Sdcbp Cap1 Vasp Cyfip1 Myo7a Cotl1 Pdcd6ip Trf Gas2l1 Iqsec1 Cdc42ep3 Sirpa F11r Hip1 Shtn1 S100a10 Arf1 Ezr Camk2d Pdlim1 Cd47 Ptk2b Syne2 Akap13 Msrb1 Myl6
4.27167753130671e-07	33	419	3.40351	Fatty acid metabolic process	http://amigo.geneontology.org/amigo/term/GO:0006631	Pparg Akr1b3 Cd36 Prkar2b Etfb Acaa1b Lpl Ltc4s Lpin1 Acox1 Acly Acot2 Hsd17b4 Cyb5a Anxa1 Lipa Cpt1a Alox5 Hadha Dbi Scp2 Naaa Tbxas1 Adipor2 Pla2g15 Mgll Acaa1a Pnpla8 Ech1 Fabp1 Abcd2 Gstm1 Mapk3
5.31273657930457e-07	49	700	2.58026	Actin cytoskeleton organization	http://amigo.geneontology.org/amigo/term/GO:0030036	Rhoc Coro1c Wdr1 Arpc2 Tgfbr1 Arpc5 Actn1 Capza2 Dstn Mical1 Epb41l2 Hsp90b1 Plek Rock2 Coro6 Krt19 Evl Nedd9 Lcp1 Mtss1 Myh9 Lima1 Diaph1 Anxa1 Capn1 Arhgdia Sdcbp Cap1 Vasp Cyfip1 Myo7a Cotl1 Pdcd6ip Trf Gas2l1 Iqsec1 Cdc42ep3 Sirpa F11r Hip1 Shtn1 S100a10 Arf1 Ezr Pdlim1 Cd47 Ptk2b Akap13 Msrb1
5.8077827995787e-07	57	995	2.35752	Positive regulation of transport	http://amigo.geneontology.org/amigo/term/GO:0051050	Pparg Axl Cd36 Lpcat3 Stxbp2 Arpc2 Chp1 Mertk Trpv2 Dync1h1 Atp6ap1 Sgk1 Xbp1 Slc6a4 Dab2 App Pros1 Hsp90ab1 Abcg1 Anxa1 Gal Tcf7l2 Gsto1 Alox5 Hgs Dbi Glul Frmd4a Tlr2 Sdcbp Scp2 Plk3 Spp1 Ndufa4 Adipor2 Camk1 Arl6ip1 Lamp1 C2cd2l Anxa2 Pdcd6ip Trf Dnm2 Mavs Cd81 Sirpa Picalm Hip1 Lrp1 S100a1 Arf1 Ezr Atpif1 Cd47 Mapk1 Lilra5 Syne1
9.36920842487034e-07	86	1841	1.91285	Regulation of transport	http://amigo.geneontology.org/amigo/term/GO:0051049	Pparg Unc119 Axl Cd36 Lpcat3 Stxbp2 Wdr1 Arpc2 Chp1 Mertk Trpv2 Dync1h1 Ywhah Atp6ap1 Mical1 Sgk1 Xbp1 Slc6a4 Dapk1 Lcp1 Dab2 App Pros1 Hsp90ab1 Abcg1 Diaph1 Anxa1 Cpt1a Gal Tcf7l2 Gsto1 Alox5 Hgs Dbi Glul Frmd4a Gapvd1 Anxa5 Tlr2 Sdcbp Scp2 Plk3 Kcnip4 Spp1 Ndufa4 Adipor2 Camk1 Cyfip1 Cd22 Arl6ip1 Lamp1 Ubash3b C2cd2l Anxa2 Pdcd6ip Trf Dnm2 Ucp2 Nsf Iqsec1 Pip5k1c Mavs Cd81 Tgm2 Sirpa Cd84 Sigle…
1.16654527078625e-06	56	987	2.32507	Cellular lipid metabolic process	http://amigo.geneontology.org/amigo/term/GO:0044255	Pparg Akr1b3 Cd36 Prkar2b Lpcat3 Etfb Mvd Neu1 Acaa1b Chp1 Lpl Plek Ltc4s Lpin1 Acox1 Acly Acot2 Abcg1 Hsd17b4 Cyb5a Anxa1 Lipa Cpt1a Tcf7l2 Hexa Pnpla2 Alox5 Hadha Idh1 Dbi Capn2 Cat Gpcpd1 Nceh1 Scp2 Naaa Tbxas1 Adipor2 Far1 Pla2g15 Abhd12 Mgll Pip5k1c Acaa1a Pnpla8 Pnpla7 Plcb2 Lrp1 Dhrs7b Arf1 Ech1 Fabp1 Abcd2 Gstm1 Mapk3 Dhrs3
1.17736731359141e-06	40	610	2.82222	Monocarboxylic acid metabolic process	http://amigo.geneontology.org/amigo/term/GO:0032787	Pparg Akr1b3 Cd36 Prkar2b Etfb Acaa1b Lpl Ltc4s Ogdh Lpin1 Acox1 Acly Pfkp Acot2 App Hsd17b4 Cyb5a Anxa1 Lipa Cpt1a Alox5 Hadha Idh1 Hdac4 Dbi Scp2 Pgd Naaa Tbxas1 Adipor2 Pla2g15 Mgll Acaa1a Pnpla8 Phgdh Ech1 Fabp1 Abcd2 Gstm1 Mapk3
1.6210041720516e-06	63	1222	2.16358	Chemical homeostasis	http://amigo.geneontology.org/amigo/term/GO:0048878	Car4 Lsr Akr1b3 Angptl4 Cd36 Atp6v0d1 Chp1 Lpl Slc12a7 Trpv2 Atp6ap1 Sgk1 Ap3d1 Xbp1 Acox1 Pygl Atp13a3 App Lima1 Slc29a1 Abcg1 Diaph1 Ddb1 Tcf7l2 Gsto1 Pnpla2 Alox5 Slc9a4 Dbi Atp6v0d2 Spp1 Tbxas1 Adipor2 Mt1 Aplp2 Ubash3b C2cd2l Trf Ucp2 Cebpa Pnpla8 Mcoln3 Cib2 Nme1 Tgm2 Snx10 Il18 Picalm Lrp1 Dmxl2 Fpr1 Cd24a Arf1 C5ar1 Camk2d Usf2 Ptk2b Mapk3 Mapk1 Hvcn1 Lgals1 Rab11b Fcor
2.89412838009658e-06	81	1703	1.90361	Small molecule metabolic process	http://amigo.geneontology.org/amigo/term/GO:0044281	Gmpr Pparg Car4 Akr1b3 Cd36 Prkar2b Lpcat3 Etfb Plod3 Mvd Aprt Acaa1b Lpl Qdpr Ncf1 Cyb5r3 Atp5g3 Plek Ltc4s Ogdh Lpin1 Acox1 Acly Pfkp Acot2 Nln App Lima1 Abcg1 Hsd17b4 Cyb5a Anxa1 Ddb1 Lipa Cpt1a Tcf7l2 Gsto1 Sfxn3 Pnpla2 Pfkfb4 Alox5 Hadha Idh1 Hdac4 Dbi Glul Mgst3 Cat Nceh1 Tlr2 Vcp Scp2 Pgd Spp1 Naaa Gars Tbxas1 Adipor2 Far1 Renbp Pla2g15 Aplp2 Mgll Nagk Cebpa Acaa1a Pnpla8 Nme1 Man2a2 Prune…
3.15252091426651e-06	84	1798	1.86965	Response to oxygen-containing compound	http://amigo.geneontology.org/amigo/term/GO:1901700	Trim25 Pparg Akr1b3 Axl Cd36 Fosb Prdx2 Arpc2 Aprt Tgfbr1 Lpl Qdpr Rxra Ncf1 Slpi Sgk1 Hsp90b1 Xbp1 Rock2 Lpin1 Slc6a4 Net1 Ctsl Dapk1 App Slc29a1 Hsp90ab1 Abcg1 Anxa1 Cpt1a Capn1 Tcf7l2 Hadha Casp8 Ncl Glul Capn2 Mrc1 Vim Cat Anxa5 Tlr2 Lamtor2 Bcar3 Vcp Plk3 Fosl2 Spp1 Tbxas1 Adipor2 Cd9 Cyfip1 Rps6ka3 F7 Mt1 C2cd2l Tgfbr2 Dnm2 Ucp2 Cib2 Nme1 Tgm2 Sirpa Rara Txnip Il18 Lrp1 Nrip1 C5ar1 Wfdc21 E…
3.80889790523894e-06	17	120	5.39749	Receptor internalization	http://amigo.geneontology.org/amigo/term/GO:0031623	Cd36 App Sdcbp Cd9 Snx1 Dnm2 Nsf Iqsec1 Ramp1 Pip5k1c Cd81 Picalm Rin3 Cltc Arf1 Ezr Syne1
3.92123428210847e-06	52	937	2.31004	Organic acid metabolic process	http://amigo.geneontology.org/amigo/term/GO:0006082	Pparg Akr1b3 Cd36 Prkar2b Etfb Plod3 Acaa1b Lpl Qdpr Ncf1 Ltc4s Ogdh Lpin1 Acox1 Acly Pfkp Acot2 App Hsd17b4 Cyb5a Anxa1 Lipa Cpt1a Gsto1 Alox5 Hadha Idh1 Hdac4 Dbi Glul Mgst3 Tlr2 Scp2 Pgd Spp1 Naaa Gars Tbxas1 Adipor2 Renbp Pla2g15 Mgll Nagk Acaa1a Pnpla8 Prune2 Phgdh Ech1 Fabp1 Abcd2 Gstm1 Mapk3
4.04336110503903e-06	21	179	4.33174	Receptor metabolic process	http://amigo.geneontology.org/amigo/term/GO:0043112	Cd36 App Capn1 Sdcbp Laptm5 Cd9 Anxa2 Snx1 Dnm2 Nsf Iqsec1 Ramp1 Pip5k1c Cd81 Picalm Rin3 Cltc Arf1 Ezr Rab11b Syne1
4.53885226747703e-06	51	905	2.31645	Oxoacid metabolic process	http://amigo.geneontology.org/amigo/term/GO:0043436	Pparg Akr1b3 Cd36 Prkar2b Etfb Plod3 Acaa1b Lpl Qdpr Ncf1 Ltc4s Ogdh Lpin1 Acox1 Acly Pfkp Acot2 App Hsd17b4 Cyb5a Anxa1 Lipa Cpt1a Gsto1 Alox5 Hadha Idh1 Hdac4 Dbi Glul Mgst3 Tlr2 Scp2 Pgd Naaa Gars Tbxas1 Adipor2 Renbp Pla2g15 Mgll Nagk Acaa1a Pnpla8 Prune2 Phgdh Ech1 Fabp1 Abcd2 Gstm1 Mapk3
7.95054000477277e-06	50	893	2.2968	Carboxylic acid metabolic process	http://amigo.geneontology.org/amigo/term/GO:0019752	Pparg Akr1b3 Cd36 Prkar2b Etfb Plod3 Acaa1b Lpl Qdpr Ncf1 Ltc4s Ogdh Lpin1 Acox1 Acly Pfkp Acot2 App Hsd17b4 Cyb5a Anxa1 Lipa Cpt1a Gsto1 Alox5 Hadha Idh1 Hdac4 Dbi Glul Mgst3 Tlr2 Scp2 Pgd Naaa Gars Tbxas1 Adipor2 Renbp Pla2g15 Mgll Nagk Acaa1a Pnpla8 Phgdh Ech1 Fabp1 Abcd2 Gstm1 Mapk3
9.55638003888974e-06	63	1173	2.04229	Response to abiotic stimulus	http://amigo.geneontology.org/amigo/term/GO:0009628	Ccnd2 Pparg Akr1b3 Angptl4 Cd36 Fosb Polr2a Atp6v0d1 Chp1 Trpv2 Atp6ap1 Sgk1 Hsp90b1 Xbp1 Slc6a4 Net1 Acot2 App Slc29a1 Hsp90ab1 Anxa1 Ddb1 P4hb Arhgdia Casp8 Slc9a4 Hdac4 Capn2 Cat Tlr2 Lmna Vcp Plk3 Fosl2 Tfec Cd9 Cyfip1 F7 Abhd12 Tgfbr2 Dnm2 Ucp2 F11r Txnip Il18 Hmgn1 S100a13 Atxn1 Cd24a Myof Camk2d Fabp1 Pdlim1 Ptk2b Serpinb6a Mapk3 Hvcn1 mt-Nd4 mt-Nd5 Chchd2 Cops9 Rab11b Fcor
1.35009051312619e-05	74	1610	1.88848	Regulation of cell differentiation	http://amigo.geneontology.org/amigo/term/GO:0045595	Pparg Rin2 Axl Cd36 Coro1c Wdr1 Prdx2 Eif4g2 Arpc2 Tgfbr1 Lpl Trpv2 Ywhah Atp6ap1 Ddx39b Sgk1 Ap3d1 Xbp1 Rock2 Slc6a4 Net1 Nedd9 Nln Dab2 App Hsp90ab1 Abcg1 Hspa9 Anxa1 Tcf7l2 P4hb Alox5 Casp8 Plekhb2 Hdac4 Vim Spint1 Tlr2 Lmna Sdcbp Ptbp3 Ski Slc6a6 Bhlhe41 Camk1 Cyfip1 Ubash3b Tgfbr2 Trf Dnm2 Gas2l1 Cebpa Card11 Tob1 Nme1 Tgm2 Rara F11r Il18 Picalm Lrp1 Cdk6 Shtn1 S100a10 Atxn1 Cd24a Ddx17 Nap1…
1.44661262536973e-05	81	1787	1.81787	Homeostatic process	http://amigo.geneontology.org/amigo/term/GO:0042592	Car4 Lsr Akr1b3 Angptl4 Axl Cd36 Dnase2a Lpcat3 Prdx2 Atp6v0d1 Chp1 Mertk Lpl Slc12a7 Trpv2 Dync1h1 Atp6ap1 Sgk1 Ap3d1 Xbp1 Acox1 Pygl Atp13a3 App Lima1 Slc29a1 Abcg1 Hspa9 Diaph1 Anxa1 Ddb1 Lipa Tcf7l2 Gsto1 Pnpla2 Alox5 Slc9a4 Dbi Ctsk Atp6v0d2 Ptbp3 Spp1 Tbxas1 Adipor2 Tpp1 Mt1 Aplp2 Ubash3b C2cd2l Trf Ucp2 Gas2l1 Cebpa Pnpla8 Card11 Mcoln3 Cib2 Nme1 Tgm2 Snx10 Il18 Picalm Lrp1 Cdk6 Dmxl2 Dhrs…
1.73321361226663e-05	16	117	5.07999	Lipid oxidation	http://amigo.geneontology.org/amigo/term/GO:0034440	Pparg Cd36 Etfb Acaa1b Acox1 Hsd17b4 Cpt1a Alox5 Hadha Dbi Scp2 Adipor2 Acaa1a Ech1 Fabp1 Abcd2
2.70288576504754e-05	18	172	4.38293	Positive regulation of lipid metabolic process	http://amigo.geneontology.org/amigo/term/GO:0045834	Pparg Angptl4 Cd36 Chp1 App Abcg1 Anxa1 Cpt1a Tcf7l2 Pnpla2 Dbi Capn2 Scp2 Flt1 Cd81 Fabp1 Abcd2 Ptk2b
4.10377123052191e-05	38	578	2.49115	Regulation of vesicle-mediated transport	http://amigo.geneontology.org/amigo/term/GO:0060627	Pparg Unc119 Axl Cd36 Stxbp2 Mertk Atp6ap1 Mical1 Dab2 App Pros1 Anxa1 Hgs Sdcbp Cd22 Lamp1 Anxa2 Pdcd6ip Trf Dnm2 Nsf Iqsec1 Pip5k1c Tgm2 Sirpa Cd84 Siglecf Picalm Hip1 Lrp1 Rin3 Arf1 Ezr Cd47 Mapk3 Mapk1 Rab11b Syne1
5.32322347314291e-05	69	1385	1.86524	Cytoskeleton organization	http://amigo.geneontology.org/amigo/term/GO:0007010	Rhoc Coro1c Wdr1 Arpc2 Tgfbr1 Arpc5 Chp1 Tppp3 Actn1 Capza2 Dstn Gabarap Dync1h1 Ywhah Mical1 Sgk1 Epb41l2 Hsp90b1 Plek Rock2 Coro6 Krt19 Evl Nedd9 Lcp1 Mtss1 Myh9 Tuba1b Lima1 Diaph1 Anxa1 Capn1 Arhgdia Dst Tuba4a Capn2 Vim Lmna Sdcbp Vcp Cap1 Plk3 Map7d1 Vasp Cyfip1 Myo7a Cotl1 Pdcd6ip Trf Mycbp2 Gas2l1 Iqsec1 Cdc42ep3 Sirpa F11r Hip1 Shtn1 S100a10 Cltc Arf1 Ezr Pdlim1 Cd47 Ptk2b Mapk3 Mapk1 Sy…
5.32322347314291e-05	15	111	4.95688	Fatty acid oxidation	http://amigo.geneontology.org/amigo/term/GO:0019395	Pparg Cd36 Etfb Acaa1b Acox1 Hsd17b4 Cpt1a Hadha Dbi Scp2 Adipor2 Acaa1a Ech1 Fabp1 Abcd2
6.75709207882064e-05	15	122	4.85774	Monocarboxylic acid catabolic process	http://amigo.geneontology.org/amigo/term/GO:0072329	Etfb Acaa1b Lpin1 Acox1 Acot2 Hsd17b4 Cpt1a Hadha Dbi Scp2 Pgd Acaa1a Ech1 Fabp1 Abcd2
7.62295935842061e-05	14	99	5.15215	Fatty acid catabolic process	http://amigo.geneontology.org/amigo/term/GO:0009062	Etfb Acaa1b Lpin1 Acox1 Acot2 Hsd17b4 Cpt1a Hadha Dbi Scp2 Acaa1a Ech1 Fabp1 Abcd2
8.03871190055007e-05	72	1606	1.80893	Response to endogenous stimulus	http://amigo.geneontology.org/amigo/term/GO:0009719	Trim25 Pparg Akr1b3 Cd36 Fosb Plod3 Cd44 Arpc2 Aprt Sulf2 Tgfbr1 Lpl Qdpr Rxra Ywhah Sgk1 Hsp90b1 Xbp1 Lpin1 Ddx5 Slc6a4 Krt19 Ctsl Dab2 App Hsp90ab1 Diaph1 Anxa1 Capn1 Tcf7l2 Hadha Idh1 Ncl Hdac4 Capn2 Vim Cat Spint1 Anxa5 Tlr2 Lamtor2 Bcar3 Sdcbp Ptpn12 Ski Spp1 Adipor2 Cd9 Cyfip1 F7 Anxa2 Tgfbr2 Dnm2 Ucp2 Gas2l1 Ramp1 Cib2 Tob1 Cd81 Tgm2 Rara Txnip Il18 Cd24a Ezr Ddx17 Ptk2b Mapk3 Mapk1 Akap13…
8.03871190055007e-05	15	116	4.76249	Regulation of receptor-mediated endocytosis	http://amigo.geneontology.org/amigo/term/GO:0048259	Unc119 Dab2 App Sdcbp Anxa2 Trf Dnm2 Nsf Iqsec1 Pip5k1c Picalm Hip1 Rin3 Arf1 Syne1
9.15110662691624e-05	28	366	2.8605	Response to oxygen levels	http://amigo.geneontology.org/amigo/term/GO:0070482	Pparg Angptl4 Polr2a Atp6v0d1 Atp6ap1 Hsp90b1 Slc6a4 Acot2 Slc29a1 P4hb Capn2 Cat Tlr2 Lmna Plk3 Fosl2 F7 Tgfbr2 Ucp2 Il18 Cd24a Camk2d Fabp1 Pdlim1 Ptk2b mt-Nd4 mt-Nd5 Chchd2
0.000102643	85	1938	1.6919	Programmed cell death	http://amigo.geneontology.org/amigo/term/GO:0012501	Ccnd2 Pparg Akr1b3 Angptl4 Axl Dnase2a Cd44 Prdx2 Tmbim1 Tgfbr1 Mertk Rxra Ncf1 Gabarap Ywhah Mical1 Perp Sgk1 Hsp90b1 Phlda1 Adarb1 Xbp1 Ddx5 Pygl Net1 Gadd45g Ctsl Dapk1 Dab2 App Ivns1abp Hsp90ab1 Anxa1 Ddb1 Rtn3 Gal Capn1 Tcf7l2 P4hb Rassf3 Casp8 Stk17b Itm2c Ncl Hdac4 Rassf5 Capn2 Cat Anxa5 Lmna Laptm5 Scp2 Plk3 Spp1 Cidec Arl6ip1 Rps6ka3 Lamp1 Mt1 Tgfbr2 Pdcd6ip Ucp2 Card11 Tgm2 Rara Txnip P…
0.000103235	31	419	2.66295	Positive regulation of cell adhesion	http://amigo.geneontology.org/amigo/term/GO:0045785	Rin2 Cd36 Cd44 Arpc2 Ap3d1 Xbp1 Net1 Nedd9 Ccdc80 Anxa1 Capn1 P4hb Alox5 Apbb1ip Spp1 Tgfbr2 Dnm2 Card11 Cd81 Tgm2 Sirpa Rara F11r Il18 Cdk6 S100a10 Cd24a Cd47 Ptk2b Flot2 Lgals1
0.000116227	50	967	2.068	Response to lipid	http://amigo.geneontology.org/amigo/term/GO:0033993	Trim25 Pparg Axl Cd36 Fosb Prdx2 Tgfbr1 Lpl Rxra Slpi Ywhah Sgk1 Xbp1 Rock2 Ddx5 Slc6a4 Ctsl Dab2 App Abcg1 Anxa1 Cpt1a Idh1 Ncl Capn2 Mrc1 Vim Cat Tlr2 Fosl2 Spp1 Tbxas1 Adipor2 Rps6ka3 F7 Tgfbr2 Ucp2 Nme1 Sirpa Rara Txnip Il18 Nrip1 Wfdc21 Ddx17 Ptk2b Mapk3 Mapk1 Akap13 Zfp703
0.000123235	13	134	5.26255	Icosanoid metabolic process	http://amigo.geneontology.org/amigo/term/GO:0006690	Akr1b3 Ncf1 Ltc4s Acox1 Anxa1 Alox5 Mgst3 Tlr2 Tbxas1 Mgll Pnpla8 Gstm1 Mapk3
0.000123235	21	223	3.41751	Regulation of endocytosis	http://amigo.geneontology.org/amigo/term/GO:0030100	Pparg Unc119 Axl Cd36 Dab2 App Sdcbp Cd22 Anxa2 Trf Dnm2 Nsf Iqsec1 Pip5k1c Siglecf Picalm Hip1 Lrp1 Rin3 Arf1 Syne1
0.00012623	12	75	5.71499	Fatty acid beta-oxidation	http://amigo.geneontology.org/amigo/term/GO:0006635	Etfb Acaa1b Acox1 Hsd17b4 Cpt1a Hadha Dbi Scp2 Acaa1a Ech1 Fabp1 Abcd2
0.000196841	50	1043	2.02406	Response to organic cyclic compound	http://amigo.geneontology.org/amigo/term/GO:0014070	Trim25 Pparg Cd36 Prkar2b Fosb Polr2a Arpc2 Tgfbr1 Rxra Ywhah Sgk1 Hsp90b1 Rock2 Ddx5 Slc6a4 Ctsl Dab2 App Hsp90ab1 Diaph1 Anxa1 Cpt1a Arhgdia Idh1 Cat Tlr2 Plin2 Fosl2 Spp1 F7 Tgfbr2 Dnm2 Cebpa Cib2 Mavs Nme1 Tgm2 Rara Txnip Il18 Nrip1 Ezr Ddx17 Ptk2b Mapk3 Mapk1 mt-Nd6 Akap13 Lgals1 Zfp703
0.000218503	21	224	3.28543	Response to reactive oxygen species	http://amigo.geneontology.org/amigo/term/GO:0000302	Akr1b3 Axl Cd36 Prdx2 Ncf1 Net1 Anxa1 Capn1 Capn2 Cat Plk3 Ucp2 Sirpa Txnip Fabp1 Ptk2b Mapk3 Mapk1 mt-Nd5 mt-Nd6 Romo1
0.0002209	79	1822	1.69207	Locomotion	http://amigo.geneontology.org/amigo/term/GO:0040011	Itgb2 Rin2 Rhoc Axl Coro1c Cd44 Wdr1 Arpc2 Tgfbr1 Arpc5 Mertk Dstn Adarb1 Ogdh Xbp1 Rock2 Coro6 Net1 Evl Nedd9 Lcp1 Dab2 Myh9 App Lima1 Diaph1 Anxa1 Capn1 Arhgdia Alox5 Hdac4 Glul Vim Anxa5 S100a11 Lamtor2 Lmna Sdcbp Lmo4 Cap1 Spp1 Flt1 Adipor2 Cd9 Vasp Cyfip1 Itgax Mpp1 F7 Plet1 Tgfbr2 Trf Mycbp2 Iqsec1 Pip5k1c Cd81 Sirpa F11r Dock10 Il18 Lrp1 Shtn1 Rin3 Epcam Fpr1 Cd24a C5ar1 Camk2d Pdlim1 Tns1…
0.0002209	12	81	5.39749	Nitric oxide metabolic process	http://amigo.geneontology.org/amigo/term/GO:0046209	Itgb2 Cd36 Cyb5r3 Rock2 App Hsp90ab1 Tlr2 Slc7a2 Dnm2 Sirpa Cd47 Ptk2b
0.000232916	74	1587	1.72657	Positive regulation of molecular function	http://amigo.geneontology.org/amigo/term/GO:0044093	Ccnd2 Trim25 Itgb2 Rin2 Unc119 Rhoc Axl Cd36 Coro1c Myo9b Hnrnpa2b1 Rplp1 Chp1 Mertk Ncf1 Ywhab Perp Plek Rock2 Net1 Gdi2 Nedd9 Dapk1 App Hsp90ab1 Gal Tcf7l2 Gsto1 Arhgdia Alox5 Casp8 Lrrfip1 Hdac4 Dbi Gapvd1 Cat Tlr2 Bcar3 Lmo4 Vcp Laptm5 Ski Ndufa4 Flt1 Camk1 Tbc1d9 Anxa2 Tgfbr2 Dnm2 Iqsec1 Ramp1 Card11 Mavs Nme1 Cd81 Tgm2 Rara F11r Il18 Picalm Hip1 Lrp1 Hmgn1 S100a10 S100a1 Rin3 Cd24a Fabp1 Pt…
0.000233887	44	866	2.12044	Cellular chemical homeostasis	http://amigo.geneontology.org/amigo/term/GO:0055082	Cd36 Atp6v0d1 Chp1 Trpv2 Atp6ap1 Sgk1 Ap3d1 Xbp1 Atp13a3 App Slc29a1 Abcg1 Diaph1 Tcf7l2 Gsto1 Slc9a4 Dbi Atp6v0d2 Spp1 Tbxas1 Mt1 Aplp2 Ubash3b C2cd2l Trf Ucp2 Mcoln3 Cib2 Nme1 Tgm2 Lrp1 Dmxl2 Fpr1 Cd24a Arf1 C5ar1 Camk2d Ptk2b Mapk3 Mapk1 Hvcn1 Lgals1 Rab11b Fcor
0.00025624	12	83	5.25161	Reactive nitrogen species metabolic process	http://amigo.geneontology.org/amigo/term/GO:2001057	Itgb2 Cd36 Cyb5r3 Rock2 App Hsp90ab1 Tlr2 Slc7a2 Dnm2 Sirpa Cd47 Ptk2b
0.00025624	53	1187	1.94383	Cation transport	http://amigo.geneontology.org/amigo/term/GO:0006812	Kcnn3 Atp6v1b2 Atp6v0d1 Chp1 Slc12a7 Trpv2 Atp5g3 Ywhah Atp6ap1 Atp6v1e1 Sgk1 Ap3d1 Xbp1 Slc6a4 Dapk1 Atp13a3 Abcc5 App Diaph1 Gal Gsto1 Sfxn3 Alox5 Slc9a4 Dbi Anxa5 Atp6v0d2 Kcnip4 Ndufa4 Slc6a6 Slc7a2 Ubash3b Anxa2 Trf Dnm2 Ucp2 Nsf Ramp1 Mcoln3 Cd84 S100a1 Cltc Arf1 Cracr2b Camk2d Ptk2b Hvcn1 mt-Nd4 mt-Nd5 Ahnak Lilra5 Slc39a2 Rab11b

## Sheet: dcVSall
Enrichment FDR	nGenes	Pathway Genes	Fold Enrichment	Pathway	URL	Genes
1.75569168796617e-09	10	22	22.6111	Antigen processing and presentation of peptide or polysaccharide antigen via MHC	http://amigo.geneontology.org/amigo/term/GO:0002504	H2-Oa Cd74 Ifi30 H2-Aa H2-DMb2 H2-DMa H2-Ob H2-Eb1 H2-Ab1 H2-DMb1
1.11895509546209e-07	8	17	24.1185	Antigen processing and presentation of peptide antigen via MHC class II	http://amigo.geneontology.org/amigo/term/GO:0002495	H2-Oa Cd74 Ifi30 H2-Aa H2-DMb2 H2-DMa H2-Ob H2-Ab1
1.48345985633094e-05	6	11	24.6667	Antigen processing and presentation of exogenous peptide antigen via MHC class I	http://amigo.geneontology.org/amigo/term/GO:0019886	H2-Oa Cd74 Ifi30 H2-Aa H2-DMb2 H2-Ab1
8.18363957775828e-15	23	101	10.6134	Cytoplasmic translation	http://amigo.geneontology.org/amigo/term/GO:0002181	Rpl8 Rpl15 Rpl19 Eif3h Rps26 Rpl6 Eif3f Rpsa Rpl10a Rps2 Rpl18a Rpl9 Eif3k Rpl32 Rpl36 Rpl30 Rpl18 Rpl11 Rpl26 Rplp0 Rpl31 Rpl13a Rpl39
2.18647037571751e-05	8	27	13.3992	Antigen processing and presentation of exogenous antigen	http://amigo.geneontology.org/amigo/term/GO:0019884	Psme1 H2-Oa Cd74 Ifi30 H2-Aa H2-DMb2 H2-T23 H2-Ab1
5.11414686443894e-05	7	21	15.0741	Antigen processing and presentation of exogenous peptide antigen	http://amigo.geneontology.org/amigo/term/GO:0002478	H2-Oa Cd74 Ifi30 H2-Aa H2-DMb2 H2-T23 H2-Ab1
6.61238113888347e-08	16	107	7.86473	Antigen processing and presentation	http://amigo.geneontology.org/amigo/term/GO:0019882	Relb Psme1 H2-Oa Psmb8 Cd74 Ifi30 H2-Aa H2-DMb2 H2-DMa Ccr7 H2-Ob Wdfy4 H2-Eb1 H2-T23 H2-Ab1 H2-DMb1
3.27711974400542e-23	64	640	4.88889	Translation	http://amigo.geneontology.org/amigo/term/GO:0006412	Rpl13 Rps11 Rpl8 Rps9 Rps18 Rps15a Rpl15 Rps5 Rpl19 Btg2 Mif4gd Zfp36l1 Eif3h Rps24 Rps26 Rpl14 Eef1b2 Rps3a1 Rps20 Rps6 Rpl6 Rpl28 Rps3 Eif3f Rbm3 Rps4x Rpl4 Rpsa Eif1 Rps27l Rps16 Eef1a1 Rpl10a Rpl12 Ppp1ca Rps19 Rpl21 Rpl37 Rpl7 Rps2 Zfp36 Rpl18a Rpl27a Rpl9 Eif3k Npm1 Rpl32 Rpl36 Rpl23a Rpl30 Rpl18 Rpl11 Rpl3 Rpl26 Rps7 Rps12 Rpl17 Rplp0 Eef1g Rpl31 Rpl13a Rpl39 Uba52 Rps13
1.9881475098549e-05	11	63	8.29074	Ribosome assembly	http://amigo.geneontology.org/amigo/term/GO:0042255	Rpl6 Rpsa Rps27l Rps19 Nop53 Rps2 Rps10 Rpl23a Rpl11 Rpl3 Rplp0
5.41642592885082e-23	64	660	4.75242	Peptide biosynthetic proc.	http://amigo.geneontology.org/amigo/term/GO:0043043	Rpl13 Rps11 Rpl8 Rps9 Rps18 Rps15a Rpl15 Rps5 Rpl19 Btg2 Mif4gd Zfp36l1 Eif3h Rps24 Rps26 Rpl14 Eef1b2 Rps3a1 Rps20 Rps6 Rpl6 Rpl28 Rps3 Eif3f Rbm3 Rps4x Rpl4 Rpsa Eif1 Rps27l Rps16 Eef1a1 Rpl10a Rpl12 Ppp1ca Rps19 Rpl21 Rpl37 Rpl7 Rps2 Zfp36 Rpl18a Rpl27a Rpl9 Eif3k Npm1 Rpl32 Rpl36 Rpl23a Rpl30 Rpl18 Rpl11 Rpl3 Rpl26 Rps7 Rps12 Rpl17 Rplp0 Eef1g Rpl31 Rpl13a Rpl39 Uba52 Rps13
3.82621023429213e-23	71	818	4.31556	Peptide metabolic proc.	http://amigo.geneontology.org/amigo/term/GO:0006518	Rpl13 Rps11 Rpl8 Rps9 Clic1 Rps18 Rps15a Rpl15 Rps5 Rpl19 Btg2 Mif4gd Zfp36l1 Eif3h Sod1 Bin1 Rps24 Rps26 Rpl14 Eef1b2 Olfm1 Rps3a1 Rps20 Rps6 Park7 Rpl6 Rpl28 Rps3 Eif3f Rbm3 Rps4x Ctsh Rpl4 Rpsa Eif1 Rps27l Rps16 Eef1a1 Rpl10a Rpl12 Ppp1ca Rps19 Rpl21 Rpl37 Rpl7 Rps2 Zfp36 Rpl18a Rpl27a Rpl9 Eif3k Npm1 Ece1 Rpl32 Rpl36 Rpl23a Rpl30 Rpl18 Rpl11 Rpl3 Rpl26 Rps7 Rps12 Rpl17 Rplp0 Eef1g Rpl31 Rpl13…
0.00019821	9	61	8.47917	Antigen processing and presentation of peptide antigen	http://amigo.geneontology.org/amigo/term/GO:0048002	H2-Oa Cd74 Ifi30 H2-Aa H2-DMb2 H2-DMa H2-Ob H2-T23 H2-Ab1
4.7978248637428e-05	11	69	7.53704	Ribosomal large subunit biogenesis	http://amigo.geneontology.org/amigo/term/GO:0042273	Rpl14 Rpl6 Nop53 Rpl7 Npm1 Rpl23a Rpl11 Rpl3 Rpl26 Rpl7a Rplp0
9.6053950287693e-20	64	776	4.12871	Amide biosynthetic proc.	http://amigo.geneontology.org/amigo/term/GO:0043604	Rpl13 Rps11 Rpl8 Rps9 Rps18 Rps15a Rpl15 Rps5 Rpl19 Btg2 Mif4gd Zfp36l1 Eif3h Rps24 Rps26 Rpl14 Eef1b2 Rps3a1 Rps20 Rps6 Rpl6 Rpl28 Rps3 Eif3f Rbm3 Rps4x Rpl4 Rpsa Eif1 Rps27l Rps16 Eef1a1 Rpl10a Rpl12 Ppp1ca Rps19 Rpl21 Rpl37 Rpl7 Rps2 Zfp36 Rpl18a Rpl27a Rpl9 Eif3k Npm1 Rpl32 Rpl36 Rpl23a Rpl30 Rpl18 Rpl11 Rpl3 Rpl26 Rps7 Rps12 Rpl17 Rplp0 Eef1g Rpl31 Rpl13a Rpl39 Uba52 Rps13
0.000427227	10	69	6.65033	Ribosomal small subunit biogenesis	http://amigo.geneontology.org/amigo/term/GO:0042274	Rps24 Rps6 Rpsa Rps27l Rps16 Rps19 Rps2 Rps10 Npm1 Rps7
3.66640856279284e-19	73	1060	3.55352	Cellular amide metabolic proc.	http://amigo.geneontology.org/amigo/term/GO:0043603	Rpl13 Rps11 Rpl8 Rps9 Clic1 Rps18 Rps15a Rpl15 Rps5 Rpl19 Btg2 Mif4gd Zfp36l1 Eif3h Naga Sod1 Bin1 Rps24 Rps26 Rpl14 Eef1b2 Olfm1 Rps3a1 Rps20 Rps6 Acot7 Park7 Rpl6 Rpl28 Rps3 Eif3f Rbm3 Rps4x Ctsh Rpl4 Rpsa Eif1 Rps27l Rps16 Eef1a1 Rpl10a Rpl12 Ppp1ca Rps19 Rpl21 Rpl37 Rpl7 Rps2 Zfp36 Rpl18a Rpl27a Rpl9 Eif3k Npm1 Ece1 Rpl32 Rpl36 Rpl23a Rpl30 Rpl18 Rpl11 Rpl3 Rpl26 Rps7 Rps12 Rpl17 Rplp0 Eef1g …
0.00181071	6	28	10.4359	Ribosomal large subunit assembly	http://amigo.geneontology.org/amigo/term/GO:0000027	Rpl6 Nop53 Rpl23a Rpl11 Rpl3 Rplp0
0.00397532	5	20	11.9006	Ribosomal small subunit assembly	http://amigo.geneontology.org/amigo/term/GO:0000028	Rpsa Rps27l Rps19 Rps2 Rps10
0.00467373	5	21	11.3056	Reg. of antigen processing and presentation	http://amigo.geneontology.org/amigo/term/GO:0002577	H2-Oa Cd74 Ccr7 H2-Ob H2-Ab1
6.94355549696411e-12	76	1552	2.54396	Organonitrogen compound biosynthetic proc.	http://amigo.geneontology.org/amigo/term/GO:1901566	Haao Rpl13 Ckb Rps11 Rpl8 Rps9 Rps18 Rps15a Rpl15 Rps5 Rpl19 Btg2 Mif4gd Zfp36l1 Lpcat1 Eif3h Adcy6 Rps24 Rps26 Rpl14 Eef1b2 Rps3a1 Rps20 Rps6 Tmem59 Acot7 Park7 Rpl6 Rpl28 Rps3 Eif3f Rbm3 Rps4x Rpl4 Rpsa Atp5h Eif1 Rps27l Rps16 Eef1a1 Rpl10a Ccr7 Rpl12 Kmo Ppp1ca Rps19 Rpl21 Rpl37 Rpl7 Rps2 Zfp36 Rpl18a Rpl27a Rpl9 Eif3k Atpif1 Npm1 Rpl32 Rpl36 Rpl23a Rpl30 Rpl18 Rpl11 Rpl3 Rpl26 Rps7 Rps12 Rpl1…
0.00355386	7	44	7.36176	Dendritic cell differentiation	http://amigo.geneontology.org/amigo/term/GO:0097028	Relb Tmem176a Batf3 Tmem176b Ccr7 Rbpj Irf8
0.000252809	24	400	3.06591	Adaptive immune response	http://amigo.geneontology.org/amigo/term/GO:0002250	Relb Myo1g Dbnl Alcam Samsn1 H2-Oa Cd74 Nfkb2 Klrk1 Klrd1 Ctsh H2-Aa H2-DMb2 H2-DMa Ccr7 H2-Ob Serpinb9 Cd24a Orai1 Gpr183 H2-Eb1 H2-T23 H2-Ab1 H2-DMb1
0.00311918	8	60	6.34698	T cell migration	http://amigo.geneontology.org/amigo/term/GO:0072678	Itgb7 Cxcl16 Myo1g Aif1 Adam8 Ccr7 Wnk1 Gpr183
0.00109572	15	182	3.83239	Ribonucleoprotein complex assembly	http://amigo.geneontology.org/amigo/term/GO:0022618	Eif3h Rpl6 Eif3f Rpsa Rps27l Rps19 Nop53 Rps2 Rps10 Eif3k Rpl23a Rpl11 Rpl3 Rplp0 Rpl13a
0.00295994	12	142	4.17436	Response to interferon-gamma	http://amigo.geneontology.org/amigo/term/GO:0034341	Cxcl16 Ciita Aif1 Cd74 Rab43 Ccl22 Ccl17 H2-Aa Irf8 Actg1 H2-Ab1 Rpl13a
0.00145475	15	188	3.70674	Ribonucleoprotein complex subunit organization	http://amigo.geneontology.org/amigo/term/GO:0071826	Eif3h Rpl6 Eif3f Rpsa Rps27l Rps19 Nop53 Rps2 Rps10 Eif3k Rpl23a Rpl11 Rpl3 Rplp0 Rpl13a
0.00528683	7	56	6.73522	Lymphocyte chemotaxis	http://amigo.geneontology.org/amigo/term/GO:0048247	Cxcl16 Adam8 Ccl22 Ccl17 Ccr7 Wnk1 Gpr183
0.000536773	20	288	3.24174	Ribosome biogenesis	http://amigo.geneontology.org/amigo/term/GO:0042254	Rps24 Rpl14 Rps6 Rpl6 Rpsa Rps27l Rps16 Rps19 Nop53 Rpl7 Rps2 Rps10 Npm1 Rpl23a Rpl11 Rpl3 Rpl26 Rps7 Rpl7a Rplp0
0.00450101	10	106	4.66208	Lymphocyte migration	http://amigo.geneontology.org/amigo/term/GO:0072676	Itgb7 Cxcl16 Myo1g Aif1 Adam8 Ccl22 Ccl17 Ccr7 Wnk1 Gpr183
0.0108167	4	16	12.9206	Pos. reg. of inflammatory response to antigenic stimulus	http://amigo.geneontology.org/amigo/term/GO:0002863	Park7 Ccr7 Cd24a H2-T23
0.00884564	5	25	9.4213	Pos. reg. of signal transduction by p53 class mediator	http://amigo.geneontology.org/amigo/term/GO:1901798	Rps20 Rpl37 Rpl11 Rpl26 Rps7
5.81108436278132e-06	61	1619	2.10416	Immune response	http://amigo.geneontology.org/amigo/term/GO:0006955	Cfp Relb Cacnb3 Apobec3 Cxcl16 Myo1g Dbnl Map3k14 Nfkbia Ly86 Rnase6 Trim35 Ciita Alcam Cd200 Samsn1 H2-Oa Aif1 Cd74 Nfkb2 Adam8 Nr4a3 Rps6 Pde4b Park7 Anxa3 Irf5 Rab43 Foxp1 Klrk1 Klrd1 Coro1a Rps3 Ccl22 Ccl17 Ctsh H2-Aa H2-DMb2 H2-DMa Ccr7 Rbpj Rps19 Irf8 H2-Ob Nop53 Tnip3 Phf11a Serpinb9 Wnk1 Cd24a Orai1 Gpr183 Rpl30 H2-Eb1 Actg1 H2-T23 H2-Ab1 Rpl13a H2-DMb1 Rpl39 Bcl2a1d
0.0041819	13	172	3.72082	Mononuclear cell migration	http://amigo.geneontology.org/amigo/term/GO:0071674	Itgb7 Eps8 Cxcl16 Myo1g Aif1 Adam8 Ccl22 Ccl17 Ccr7 Rps19 Wnk1 Jaml Gpr183
0.00295994	15	217	3.46088	Leukocyte chemotaxis	http://amigo.geneontology.org/amigo/term/GO:0030595	Cxcl16 Aif1 Cd74 Adam8 Pde4b Coro1a Ccl22 Ccl17 Ccr7 Rps19 Wnk1 Jaml Gpr183 Ppia Rpl13a
0.000261738	40	922	2.24986	Response to cytokine	http://amigo.geneontology.org/amigo/term/GO:0034097	Relb Etv3 Eps8 Lsp1 Cxcl16 Txndc17 Nfkbia Zfp36l1 Ciita Aif1 Cd74 Nfkb2 Traf1 Irf5 Rab43 Foxp1 Zfand6 Coro1a Rps3 Il21r Ccl22 Ccl17 H2-Aa Rps16 Ccr7 Kmo Irf8 Tnfrsf18 Rps2 Zfp36 Wnk1 Cd24a Cfl1 Birc2 Rpl3 Actg1 Stat4 Rplp0 H2-Ab1 Rpl13a
0.0012269	24	413	2.69983	Ribonucleoprotein complex biogenesis	http://amigo.geneontology.org/amigo/term/GO:0022613	Eif3h Rps24 Rpl14 Rps6 Rpl6 Eif3f Rpsa Rps27l Rps16 Rps19 Nop53 Rpl7 Rps2 Rps10 Eif3k Npm1 Rpl23a Rpl11 Rpl3 Rpl26 Rps7 Rpl7a Rplp0 Rpl13a
0.00367163	15	218	3.37479	Myeloid leukocyte differentiation	http://amigo.geneontology.org/amigo/term/GO:0002573	Relb Cbfa2t3 Lrrk1 Id2 Zfp36l1 Cd74 Adam8 Batf3 Gnas Foxp1 Ccr7 Rbpj Pik3r1 Gpr183 Junb
0.00145475	22	402	2.81042	Myeloid cell differentiation	http://amigo.geneontology.org/amigo/term/GO:0030099	Relb Cbfa2t3 Lrrk1 Id2 Nfkbia Zfp36l1 Cd74 Adam8 Batf3 Pip4k2a Gnas Rps6 Foxp1 Ccr7 Rbpj Rps19 Pik3r1 Irf8 Zfp36 Gpr183 Junb Atpif1
0.0082466	8	71	5.24316	Reg. of signal transduction by p53 class mediator	http://amigo.geneontology.org/amigo/term/GO:1901796	Cd74 Rps20 Nop53 Rpl37 Npm1 Rpl11 Rpl26 Rps7
0.00045805	36	811	2.29296	Cellular response to cytokine stimulus	http://amigo.geneontology.org/amigo/term/GO:0071345	Etv3 Eps8 Lsp1 Txndc17 Nfkbia Zfp36l1 Ciita Aif1 Cd74 Traf1 Irf5 Rab43 Foxp1 Zfand6 Coro1a Rps3 Il21r Ccl22 Ccl17 Rps16 Ccr7 Kmo Irf8 Tnfrsf18 Rps2 Zfp36 Wnk1 Cd24a Cfl1 Birc2 Rpl3 Actg1 Stat4 Rplp0 H2-Ab1 Rpl13a
0.00293057	20	356	2.83525	Leukocyte migration	http://amigo.geneontology.org/amigo/term/GO:0050900	Itgb7 Eps8 Cxcl16 Myo1g Aif1 Cd74 Adam8 Pde4b Coro1a Ccl22 Ccl17 Ccr7 Rps19 Tnfrsf18 Wnk1 Cd24a Jaml Gpr183 Ppia Rpl13a
0.025863	4	18	10.0494	Neg. reg. of ubiquitin-protein transferase activity	http://amigo.geneontology.org/amigo/term/GO:0051444	Park7 Rpl37 Rpl11 Rps7
0.000427227	49	1400	1.9981	Response to other organism	http://amigo.geneontology.org/amigo/term/GO:0051707	Cfp Relb Rps15a Apobec3 Cxcl16 Map3k14 Nfkbia Ly86 Rnase6 Trim35 Ciita Aif1 Cd74 Nfkb2 Adam8 Rgs1 Batf3 Pde4b Anxa3 Irf5 Rab43 Foxp1 Klrk1 Klrd1 Nfkbib Coro1a Ccl22 Ccl17 H2-Aa Ccr7 Rbpj Kmo Rps19 Irf8 Nop53 Tspo Tnip3 Zfp36 Serpinb9 Cd24a Wdfy4 Cfl1 Rpl30 Actg1 H2-T23 Eef1g H2-Ab1 Rpl13a Rpl39
0.000427227	49	1403	1.99271	Response to external biotic stimulus	http://amigo.geneontology.org/amigo/term/GO:0043207	Cfp Relb Rps15a Apobec3 Cxcl16 Map3k14 Nfkbia Ly86 Rnase6 Trim35 Ciita Aif1 Cd74 Nfkb2 Adam8 Rgs1 Batf3 Pde4b Anxa3 Irf5 Rab43 Foxp1 Klrk1 Klrd1 Nfkbib Coro1a Ccl22 Ccl17 H2-Aa Ccr7 Rbpj Kmo Rps19 Irf8 Nop53 Tspo Tnip3 Zfp36 Serpinb9 Cd24a Wdfy4 Cfl1 Rpl30 Actg1 H2-T23 Eef1g H2-Ab1 Rpl13a Rpl39
0.0065926	13	194	3.47863	Cellular response to tumor necrosis factor	http://amigo.geneontology.org/amigo/term/GO:0071356	Txndc17 Nfkbia Zfp36l1 Traf1 Foxp1 Zfand6 Rps3 Ccl22 Ccl17 Tnfrsf18 Zfp36 Cfl1 Birc2
0.00759955	12	253	3.64206	Humoral immune response	http://amigo.geneontology.org/amigo/term/GO:0006959	Cfp Rnase6 Ccl22 Ccl17 Ccr7 Rbpj Rps19 Gpr183 Rpl30 H2-T23 H2-Ab1 Rpl39
0.00649978	14	218	3.29745	Response to tumor necrosis factor	http://amigo.geneontology.org/amigo/term/GO:0034612	Cxcl16 Txndc17 Nfkbia Zfp36l1 Traf1 Foxp1 Zfand6 Rps3 Ccl22 Ccl17 Tnfrsf18 Zfp36 Cfl1 Birc2
0.0085241	11	146	3.8265	Pos. reg. of apoptotic signaling pathway	http://amigo.geneontology.org/amigo/term/GO:2001235	Pea15a Sod1 Park7 Rps3 Ctsh Ctnna1 Ppp1ca Rpl11 Rpl26 Rps7 Runx3
0.00481335	20	361	2.68381	Non-membrane-bounded organelle assembly	http://amigo.geneontology.org/amigo/term/GO:0140694	Tubb5 Dbnl Csrp1 Fscn1 Rpl6 Foxp1 Rps3 Tpm1 Rpsa Rps27l Rps19 Nop53 Rps2 Rps10 Npm1 Rpl23a Rpl11 Rpl3 Actg1 Rplp0
0.0365478	4	23	9.04444	T cell chemotaxis	http://amigo.geneontology.org/amigo/term/GO:0010818	Cxcl16 Ccr7 Wnk1 Gpr183

## Sheet: notchhiVSall
Enrichment FDR	nGenes	Pathway Genes	Fold Enrichment	Pathway	URL	Genes
0.0153049	11	172	5.54566	Notch signaling pathway	http://amigo.geneontology.org/amigo/term/GO:0007219	Cdkn1b Jag1 Notch2 Anxa4 Bmp2k Ythdf2 Cdk6 Rbm15 Dtx3l Adam17 Adam10
0.0153049	20	595	3.06507	Cellular response to organic cyclic compound	http://amigo.geneontology.org/amigo/term/GO:0071407	Cdkn1b Ralb Rhoa Med1 Actr2 Sod1 Pim1 Gnaq Cnot9 Ncoa3 Rest Actb Zc3hav1 Tmf1 Abhd2 Insig1 Kmt2d Foxo3 Ptafr Ptges3
0.0316641	6	55	9.53504	Reg. of stem cell differentiation	http://amigo.geneontology.org/amigo/term/GO:2000736	Ap2a2 Gsk3b Jag1 Rest Ythdf2 Cdk6
0.0153049	27	1043	2.46719	Response to organic cyclic compound	http://amigo.geneontology.org/amigo/term/GO:0014070	Braf Cdkn1b Ralb Rhoa Med1 Actr2 Hmgcr Dpysl2 Sod1 Pim1 Gnaq Cnot9 Pam Ncoa3 Cd38 Rest Actb Zc3hav1 Tmf1 Srsf2 Abhd2 Insig1 Kmt2d Foxo3 Ptafr Ptges3 Csnk2a1
0.0434736	25	967	2.33403	Response to lipid	http://amigo.geneontology.org/amigo/term/GO:0033993	Cdkn1b Rhoa Hnrnpa0 Med1 Hmgcr Mtdh Igf2r Pim1 Abcg1 Pdcd4 Cnot9 Pam Ncoa3 Cd38 Rest Tmf1 Abhd2 Insig1 Kmt2d Foxo3 Adam17 Ptafr Upf1 Ptges3 Csnk2a1
0.0434736	40	1834	1.86247	Pos. reg. of macromolecule biosynthetic proc.	http://amigo.geneontology.org/amigo/term/GO:0010557	Rhoa Arnt Fli1 Med1 Kdm6b Hsf2 Actr2 Mtdh Crebbp Rrn3 Gsk3b Dyrk1a Brd4 Pim1 Paip1 Cnot9 Nvl Dcaf6 Soat1 Fubp3 Jag1 Ncoa3 Ppp3ca Cd38 Rest Tmf1 Ythdf2 Poldip3 Tcf20 Rbm15 Kmt2d Foxo3 Dtx3l Klf13 Nsd3 Ptafr Nup98 Tacc1 Ptges3 Nlrc5
0.0448514	23	905	2.37814	Export from cell	http://amigo.geneontology.org/amigo/term/GO:0140352	Braf Ralb Prkaca Lrrc8a Sdc4 Ywhae Hmgcr Dpysl2 Ywhaz Gsk3b Abcc5 Abcg1 Rabgef1 Pam Ppp3ca Cd38 Rest Tmf1 Furin Acsl4 Midn Ric1 Ptafr

## Sheet: 0_GO_biologic
Enrichment FDR	nGenes	Pathway Genes	Fold Enrichment	Pathway	URL	Genes
3.21996131838239e-11	22	272	7.58767	Phagocytosis	http://amigo.geneontology.org/amigo/term/GO:0006909	SCARB1 BIN2 RAC2 FGR ITGAL SLC11A1 STAP1 CNN2 HCK CORO1A CSK NCF2 DOCK2 CD36 MYO1G ITGB2 CD300A PLCG2 PTPRJ ITGAM PRKCD LYN
1.51864226629948e-09	19	299	7.20466	Immune Response-Activating Cell Surface Receptor Signaling Pathway	http://amigo.geneontology.org/amigo/term/GO:0002429	STAP1 CSK THEMIS2 NFAM1 LYN CEACAM1 PTPRJ CD300A PLCG2 MYO1G NFKBIZ PRKCB BCL2 PDE4B MEF2C FGR HCK IKBKB PRKCD
1.51864226629948e-09	19	299	7.20466	Immune Response-Activating Signal Transduction	http://amigo.geneontology.org/amigo/term/GO:0002757	STAP1 CSK THEMIS2 NFAM1 LYN CEACAM1 PTPRJ CD300A PLCG2 MYO1G NFKBIZ PRKCB BCL2 PDE4B MEF2C FGR HCK IKBKB PRKCD
3.92520265693692e-11	31	772	4.89115	Response To Bacterium	http://amigo.geneontology.org/amigo/term/GO:0009617	PGLYRP1 SLC11A1 RNASE6 SPN TAB2 SCARB1 ZFP36 IRF5 EMILIN2 CD36 FGR TNFRSF1B STAP1 SPI1 TNFRSF1A NFKB1 IL10RA NR4A1 PLAC8 PDCD4 ACE PRKCD HPGD CX3CR1 CEBPB PDE4B PLCG2 GPX1 LYN MEF2C HCK
5.25344296401254e-14	41	928	4.57559	Lymphocyte Activation	http://amigo.geneontology.org/amigo/term/GO:0046649	TNFRSF1B PAG1 SAMSN1 LYN ITGA4 CEACAM1 MSN CD300A BCL2 SPN FGR PGLYRP1 SLC11A1 SPI1 APBB1IP CORO1A LYL1 EBI3 NEDD9 CCND3 BCL6 HES1 PTK2B RAC2 THEMIS2 DOCK2 NFKBIZ ITGB2 PRKCD PRKCB CEBPB PLCG2 NFAM1 RASSF5 HFE ITGAL POU2F2 IKZF1 MEF2C PTPRJ CSK
4.52596447377411e-13	39	892	4.47612	Inflammatory Response	http://amigo.geneontology.org/amigo/term/GO:0006954	TNFRSF1B TNFRSF1A BCL6 REL APOE PRKCD IL17RA PGLYRP1 SLC11A1 STAP1 HCK AKNA NFKB1 ADCY7 ZFP36 IRF5 SMPDL3B THEMIS2 KDM6B NFKBIZ PDCD4 ACE ITGB2 CX3CR1 CEBPB NRROS CSF1R GPX1 LYN PLCG2 IFNGR1 ITGAM ITGAL NFAM1 FGR IKBKB ADGRE5 CD36 KLF4
1.5489966671952e-09	29	762	4.3841	Immune Effector Proc.	http://amigo.geneontology.org/amigo/term/GO:0002252	TNFRSF1B LYN CEACAM1 CD300A SPN FGR PGLYRP1 HFE SLC11A1 STAP1 SPI1 APBB1IP BCL6 PTK2B RAC2 DOCK2 CD36 MYO1G NFKBIZ ACE PRKCD CX3CR1 PLCG2 ITGB2 ITGAM ITGAL CORO1A PTPRJ HCK
3.00700138814884e-10	32	788	4.27293	Reg. Of Cell Activation	http://amigo.geneontology.org/amigo/term/GO:0050865	TNFRSF1B PAG1 SAMSN1 LYN FLNA CEACAM1 APOE EMILIN2 CD300A FGR PGLYRP1 STAP1 SPI1 CORO1A NEDD9 BCL6 HES1 RAC2 THEMIS2 NFKBIZ PRKCD CEBPB SPN NFAM1 RASSF5 HFE ITGB2 ITGAM BCL2 MEF2C CSK EBI3
3.95756410133308e-14	45	1122	4.19067	Leukocyte Activation	http://amigo.geneontology.org/amigo/term/GO:0045321	TNFRSF1B PAG1 SAMSN1 LYN ITGA4 CEACAM1 MSN PRKCD CD300A BCL2 SPN FGR PGLYRP1 SLC11A1 STAP1 SPI1 APBB1IP CORO1A LYL1 EBI3 NEDD9 CCND3 BCL6 HES1 PTK2B RAC2 THEMIS2 DOCK2 NFKBIZ ITGB2 PRKCB CX3CR1 CEBPB PLCG2 NFAM1 RASSF5 HFE ITGAM ITGAL POU2F2 IKZF1 IFNGR1 MEF2C PTPRJ CSK
1.39716389439564e-10	34	930	4.18199	Cytokine Production	http://amigo.geneontology.org/amigo/term/GO:0001816	TNFRSF1B BCL6 NRROS IRF5 POU2F2 ZFP36 KLF4 SORL1 REL IL17RA SPN MBP FGR PGLYRP1 SLC11A1 CSK NFKB1 ADCY7 KLF2 CD36 PDCD4 CX3CR1 CEBPB PLCG2 NFAM1 LYN HFE CSF1R PDE4B IFNGR1 CEACAM1 SRGN PTPRJ EBI3
3.77982004331356e-10	33	922	4.10311	Reg. Of Cytokine Production	http://amigo.geneontology.org/amigo/term/GO:0001817	TNFRSF1B BCL6 IRF5 POU2F2 ZFP36 KLF4 SORL1 REL IL17RA SPN MBP FGR PGLYRP1 SLC11A1 CSK NFKB1 ADCY7 KLF2 CD36 PDCD4 CX3CR1 CEBPB PLCG2 NFAM1 LYN HFE CSF1R PDE4B IFNGR1 CEACAM1 SRGN PTPRJ EBI3
3.72735904996961e-15	50	1280	4.05638	Cell Activation	http://amigo.geneontology.org/amigo/term/GO:0001775	TLN1 FLNA TNFRSF1B PAG1 SAMSN1 LYN ITGA4 CEACAM1 APOE EMILIN2 MSN PRKCD CD300A BCL2 IL17RA SPN FGR PGLYRP1 SLC11A1 STAP1 SPI1 APBB1IP CORO1A LYL1 EBI3 NEDD9 CCND3 BCL6 HES1 PTK2B RAC2 THEMIS2 DOCK2 NFKBIZ ITGB2 PRKCB CX3CR1 CEBPB PLCG2 NFAM1 RASSF5 HFE ITGAM ITGAL POU2F2 IKZF1 IFNGR1 MEF2C PTPRJ CSK
9.38567473529475e-11	36	927	4.02414	Reg. Of Cell Adhesion	http://amigo.geneontology.org/amigo/term/GO:0030155	PAG1 AKNA CYTIP PTK2B PLXNB2 LYN TLN1 CEACAM1 EMILIN2 CD36 KLF4 CD300A SEMA4D MBP SPI1 APBB1IP CORO1A BCL6 HES1 ITGA4 NFKBIZ PRKCD BCL2 CEBPB HFE NEDD9 DUSP1 RRAS RAC2 PTPRJ FLNA PTPRO ITGB2 SPN CSK EBI3
5.96271617617012e-11	37	1054	3.98658	Reg. Of Immune Response	http://amigo.geneontology.org/amigo/term/GO:0050776	TNFRSF1B STAP1 SAMHD1 CSK THEMIS2 TREML4 SPN NFAM1 LYN CEACAM1 PTPRJ CD300A PLCG2 FGR PGLYRP1 HFE SLC11A1 SPI1 BCL6 ADCY7 RAC2 APOE SMPDL3B MYO1G NFKBIZ SAMSN1 PRKCB GPX1 CD36 ITGB2 ITGAM BCL2 PDE4B MEF2C HCK IKBKB PRKCD
1.77543263872495e-09	33	827	3.84536	Mapk Cascade	http://amigo.geneontology.org/amigo/term/GO:0000165	DUSP1 DUSP6 PTPRJ DUSP2 MEF2A MEF2C STK38 APOE XDH YWHAZ CD300A ADRB2 MBP SPI1 CSK NFKB1 RAP1A RGS2 PTK2B RAP1B ZFP36 CD36 SORL1 CSF1R PLCG2 LYN RRAS PRKCD CEACAM1 PDCD4 IKBKB KRAS CCM2
1.15077749133091e-17	62	2190	3.736	Immune Response	http://amigo.geneontology.org/amigo/term/GO:0006955	FGR TNFRSF1B STAP1 HCK SAMHD1 CSK BCL6 PTK2B THEMIS2 IFITM3 REL CX3CR1 RNASE6 NRROS IFITM2 TREML4 SPN NFAM1 LYN IFNGR1 PGLYRP1 CEACAM1 SERINC3 PTPRJ CD300A PLCG2 HFE SLC11A1 SPI1 PAG1 APBB1IP ADCY7 RAC2 IRF5 APOE SMPDL3B DOCK2 CD36 MYO1G NFKBIZ SAMSN1 PRKCD PRKCB ITGAM IL17RA CSF1R GPX1 ITGB2 ITGAL CORO1A BCL2 PDE4B MEF2C POU2F2 IKBKB EBI3 NCF2 ADGRE5 RAP1GAP2 CEBPB SEMA4D MBP
1.92376442098247e-14	53	1771	3.64854	Response To Biotic Stimulus	http://amigo.geneontology.org/amigo/term/GO:0009607	FGR PGLYRP1 SLC11A1 HCK SAMHD1 PTK2B IFITM3 REL RNASE6 IFITM2 SPN LYN IFNGR1 CX3CR1 TAB2 SCARB1 ZFP36 IRF5 EMILIN2 SERINC3 CD36 BCL2 IL17RA TNFRSF1B STAP1 SPI1 TNFRSF1A ABI3 NFKB1 IL10RA NR4A1 APOE SMPDL3B PLAC8 PDCD4 ACE PRKCD HPGD ITGAM CEBPB CSF1R PDE4B TREML4 PLCG2 GPX1 POU2F2 CEACAM1 CORO1A KLF4 MEF2C PTPRJ IKBKB NCF2
2.05941252878904e-10	39	1089	3.61719	Reg. Of Response To External Stimulus	http://amigo.geneontology.org/amigo/term/GO:0032101	TNFRSF1B SAMHD1 BCL6 SEMA4D APOE PRKCD EMILIN2 IL17RA FGR PGLYRP1 STAP1 SPI1 TNFRSF1A STK24 AKNA NFKB1 NEDD9 PTK2B ZFP36 RAC2 SMPDL3B CD36 KLF4 PDCD4 ACE CX3CR1 CEBPB FLNA PLCG2 GPX1 LYN CSF1R CEACAM1 DUSP1 NFKBIZ SLC12A2 PTPRO HCK IKBKB
2.30905120834104e-13	50	1728	3.57468	Response To Other Organism	http://amigo.geneontology.org/amigo/term/GO:0051707	FGR PGLYRP1 SLC11A1 HCK SAMHD1 PTK2B IFITM3 REL RNASE6 IFITM2 SPN LYN IFNGR1 CX3CR1 TAB2 SCARB1 ZFP36 IRF5 EMILIN2 SERINC3 CD36 BCL2 IL17RA TNFRSF1B STAP1 SPI1 TNFRSF1A NFKB1 IL10RA NR4A1 APOE SMPDL3B PLAC8 PDCD4 ACE PRKCD HPGD ITGAM CEBPB CSF1R PDE4B TREML4 PLCG2 GPX1 POU2F2 CEACAM1 CORO1A MEF2C IKBKB NCF2
2.41870514154669e-13	50	1731	3.56355	Response To External Biotic Stimulus	http://amigo.geneontology.org/amigo/term/GO:0043207	FGR PGLYRP1 SLC11A1 HCK SAMHD1 PTK2B IFITM3 REL RNASE6 IFITM2 SPN LYN IFNGR1 CX3CR1 TAB2 SCARB1 ZFP36 IRF5 EMILIN2 SERINC3 CD36 BCL2 IL17RA TNFRSF1B STAP1 SPI1 TNFRSF1A NFKB1 IL10RA NR4A1 APOE SMPDL3B PLAC8 PDCD4 ACE PRKCD HPGD ITGAM CEBPB CSF1R PDE4B TREML4 PLCG2 GPX1 POU2F2 CEACAM1 CORO1A MEF2C IKBKB NCF2
2.90505663420335e-10	40	1130	3.47513	Negative Reg. Of Multicellular Organismal Proc.	http://amigo.geneontology.org/amigo/term/GO:0051241	SRGN ADRB2 SEMA4D MEF2C APOE KLF4 REL PGLYRP1 SLC11A1 TNFRSF1B SPI1 TNFRSF1A CSK NFKB1 CDKN1B BCL6 HES1 RGS2 PTK2B ADCY7 KLF2 ZFP36 SORL1 PLAC8 PDCD4 PTPRO ACE ATP1A1 PRKCD CX3CR1 BCL2 GRK2 PDE4B MBP LYN CST3 HFE IFNGR1 SLC12A2 CEACAM1
1.00641350498998e-14	57	2031	3.4682	Defense Response	http://amigo.geneontology.org/amigo/term/GO:0006952	FGR PGLYRP1 TNFRSF1B TNFRSF1A HCK SAMHD1 BCL6 PTK2B IFITM3 REL RNASE6 IFITM2 SPN LYN IFNGR1 APOE PRKCD CX3CR1 CST3 EMILIN2 SERINC3 BCL2 IL17RA SLC11A1 STAP1 SPI1 AKNA ABI3 NFKB1 ADCY7 ZFP36 IRF5 SMPDL3B THEMIS2 KDM6B CD36 NFKBIZ PLAC8 PDCD4 ACE ITGB2 ITGAM CEBPB NRROS CSF1R TREML4 PLCG2 GPX1 CEACAM1 CORO1A KLF4 MEF2C ITGAL NFAM1 IKBKB NCF2 ADGRE5
1.17734175285193e-13	54	1735	3.39088	Reg. Of Immune System Proc.	http://amigo.geneontology.org/amigo/term/GO:0002682	TNFRSF1B STAP1 PAG1 CEACAM1 SAMHD1 CSK BCL6 RAC2 THEMIS2 SAMSN1 TREML4 SPN NFAM1 LYN ZFP36 PTPRJ CD300A PLCG2 FGR PGLYRP1 HFE SLC11A1 CNN2 SPI1 STK10 CORO1A NEDD9 HES1 ITGA4 PTK2B ADCY7 APOE SMPDL3B CD36 MYO1G NFKBIZ TSC22D3 PRKCB CX3CR1 CEBPB GPX1 RASSF5 ITGB2 ITGAM CSF1R DUSP1 MSN BCL2 PDE4B MEF2C HCK IKBKB EBI3 PRKCD
2.14479685038944e-10	42	1165	3.37149	Reg. Of Protein Phosphorylation	http://amigo.geneontology.org/amigo/term/GO:0001932	TAB2 CDKN1B CCND3 PTPRJ PTPRO SAMSN1 HFE NEDD9 STK38 DUSP1 PTK2B APOE RBPMS XDH ITGB2 PRKCD CD300A SEMA4D FGR CCDC88C SLC11A1 STAP1 CSK HES1 RGS2 CD36 SORL1 DUSP6 ACE CX3CR1 BCL2 CSF1R PLXNB2 PLCG2 LYN ADRB2 TNFRSF1A KRAS CEACAM1 MEF2C RAP1A PDCD4
5.96271617617012e-11	46	1318	3.27846	Reg. Of Phosphorylation	http://amigo.geneontology.org/amigo/term/GO:0042325	TAB2 CDKN1B CCND3 PTPRJ PTPRO SAMSN1 CSF1R HFE IKBKB NEDD9 STK38 DUSP1 PTK2B CBFA2T3 APOE RBPMS XDH ITGB2 PRKCD CD300A SEMA4D FGR CCDC88C SLC11A1 STAP1 CSK HES1 RGS2 CD36 SORL1 DUSP6 ACE CX3CR1 BCL2 PLXNB2 PLCG2 LYN ADRB2 PPP2R5A TNFRSF1A KRAS PIP4K2A CEACAM1 MEF2C RAP1A PDCD4
7.02385822752172e-12	51	1917	3.20837	Biological Proc. Involved In Interspecies Interaction Between Organis	http://amigo.geneontology.org/amigo/term/GO:0044419	FGR PGLYRP1 SLC11A1 HCK SAMHD1 PTK2B IFITM3 REL RNASE6 IFITM2 SPN LYN IFNGR1 CX3CR1 TAB2 SCARB1 ZFP36 IRF5 EMILIN2 SERINC3 CD36 BCL2 IL17RA TNFRSF1B STAP1 SPI1 TNFRSF1A NFKB1 IL10RA NR4A1 APOE SMPDL3B PLAC8 PDCD4 ACE PRKCD HPGD ITGAM CEBPB CSF1R PDE4B TREML4 PLCG2 GPX1 POU2F2 CEACAM1 CORO1A GRK2 MEF2C IKBKB NCF2
2.95794983208241e-22	87	3183	3.17952	Immune System Proc.	http://amigo.geneontology.org/amigo/term/GO:0002376	FGR TNFRSF1B STAP1 PAG1 CEACAM1 HCK SAMHD1 CSK BCL6 ITGA4 PTK2B RAC2 IRF5 THEMIS2 IFITM3 SAMSN1 REL CX3CR1 RNASE6 NRROS CSF1R IFITM2 TREML4 SPN NFAM1 LYN IFNGR1 ACE CEBPB FLNA ITGAL PGLYRP1 ZFP36 CBFA2T3 SERINC3 MSN PTPRJ ITGB2 PRKCD CD300A BCL2 PLCG2 HFE SLC11A1 CNN2 SPI1 STK10 APBB1IP CORO1A LYL1 EBI3 NEDD9 CCND3 HES1 ADCY7 KLF2 APOE SMPDL3B DOCK2 CD36 MYO1G NFKBIZ PIP4K2A TSC22D3 PRKCB ITGAM I…
3.17297678981923e-11	52	1602	3.03483	Cell Migration	http://amigo.geneontology.org/amigo/term/GO:0016477	CORO1A ABI3 NEDD9 ITGA4 RAC2 DOCK2 ITGB2 CX3CR1 FMNL1 SEMA4D PLXNB2 PLCG2 ITGAL CEACAM1 MEF2C PTK2B NR4A1 APOE EMILIN2 KLF4 SORL1 MSN PTPRJ CD300A FLNA FGR STAP1 CNN2 SPI1 STK10 SCARB1 ZFAND5 HES1 RRAS MYO1G SSH2 ACE BCL2 IL17RA CSF1R PDE4B SPN GPX1 LYN SLC12A2 STK24 BIN2 DUSP1 PTPRO PRKCD SPATA13 HCK
4.21444605919792e-10	47	1478	2.99516	Reg. Of Phosphate Metabolic Proc.	http://amigo.geneontology.org/amigo/term/GO:0019220	TAB2 CDKN1B CCND3 PTPRJ PTPRO SAMSN1 CSF1R SEMA4D HFE IKBKB NEDD9 STK38 DUSP1 PTK2B CBFA2T3 APOE RBPMS XDH ITGB2 PRKCD CD300A FGR CCDC88C SLC11A1 STAP1 SCARB1 CSK HES1 RGS2 CD36 SORL1 DUSP6 ACE CX3CR1 BCL2 PLXNB2 PLCG2 LYN ADRB2 PPP2R5A TNFRSF1A KRAS PIP4K2A CEACAM1 MEF2C RAP1A PDCD4
4.21444605919792e-10	47	1479	2.99516	Reg. Of Phosphorus Metabolic Proc.	http://amigo.geneontology.org/amigo/term/GO:0051174	TAB2 CDKN1B CCND3 PTPRJ PTPRO SAMSN1 CSF1R SEMA4D HFE IKBKB NEDD9 STK38 DUSP1 PTK2B CBFA2T3 APOE RBPMS XDH ITGB2 PRKCD CD300A FGR CCDC88C SLC11A1 STAP1 SCARB1 CSK HES1 RGS2 CD36 SORL1 DUSP6 ACE CX3CR1 BCL2 PLXNB2 PLCG2 LYN ADRB2 PPP2R5A TNFRSF1A KRAS PIP4K2A CEACAM1 MEF2C RAP1A PDCD4
5.96271617617012e-11	53	1752	2.91241	Response To Oxygen-Containing Compound	http://amigo.geneontology.org/amigo/term/GO:1901700	SLC11A1 RAP1A NR4A1 RAP1B GPX1 TAB2 SCARB1 STK24 ADCY7 ZFP36 IRF5 SORL1 MSN ATP1A1 PRKCD TNFRSF1B STAP1 SPI1 CSK NFKB1 KLF3 IL10RA CDKN1B CCND3 HES1 RGS2 PTK2B KLF2 KDM6B CD36 KLF4 PDCD4 BTG2 ACE HPGD PRKCB CX3CR1 ADRB2 BCL2 CEBPB PDE4B PLCG2 MBP LYN ITGA4 PIP4K2A FLNA CEACAM1 MEF2C PTPRE GRK2 APOE HCK
1.60994602087767e-10	52	1684	2.86894	Protein Phosphorylation	http://amigo.geneontology.org/amigo/term/GO:0006468	TAB2 GRK3 IKBKB CDKN1B STK38 CCND3 SIK1 PTPRJ PTPRO SAMSN1 PRKCD PRKCB GRK2 FGR HFE STK10 STK17B STK24 NEDD9 DUSP1 PTK2B APOE RBPMS XDH ITGB2 CD300A CSF1R SEMA4D LYN CCDC88C SLC11A1 STAP1 HCK CSK HES1 RGS2 CD36 SORL1 DUSP6 ACE CX3CR1 BCL2 PLXNB2 PLCG2 ADRB2 TNFRSF1A KRAS YWHAZ CEACAM1 MEF2C RAP1A PDCD4
2.12945728492174e-10	53	1806	2.8003	Cell Motility	http://amigo.geneontology.org/amigo/term/GO:0048870	CORO1A ABI3 NEDD9 ITGA4 RAC2 DOCK2 ITGB2 CX3CR1 FMNL1 SEMA4D PLXNB2 PLCG2 ITGAL CEACAM1 MEF2C PTK2B NR4A1 APOE EMILIN2 KLF4 SORL1 MSN PTPRJ CD300A FLNA FGR STAP1 CNN2 SPI1 STK10 SCARB1 ZFAND5 HES1 RRAS MYO1G SSH2 ACE BCL2 IL17RA CSF1R PDE4B SPN GPX1 LYN SLC12A2 STK24 BIN2 DUSP1 PTPRO IER2 PRKCD SPATA13 HCK
2.12945728492174e-10	53	1806	2.8003	Localization Of Cell	http://amigo.geneontology.org/amigo/term/GO:0051674	CORO1A ABI3 NEDD9 ITGA4 RAC2 DOCK2 ITGB2 CX3CR1 FMNL1 SEMA4D PLXNB2 PLCG2 ITGAL CEACAM1 MEF2C PTK2B NR4A1 APOE EMILIN2 KLF4 SORL1 MSN PTPRJ CD300A FLNA FGR STAP1 CNN2 SPI1 STK10 SCARB1 ZFAND5 HES1 RRAS MYO1G SSH2 ACE BCL2 IL17RA CSF1R PDE4B SPN GPX1 LYN SLC12A2 STK24 BIN2 DUSP1 PTPRO IER2 PRKCD SPATA13 HCK
9.72238837458784e-11	58	1994	2.67885	Phosphorylation	http://amigo.geneontology.org/amigo/term/GO:0016310	TAB2 GRK3 IKBKB ENO3 CDKN1B STK38 CCND3 SIK1 PTPRJ PTPRO SAMSN1 PRKCD PRKCB GRK2 CSF1R FGR HFE STK10 STK17B STK24 NEDD9 DUSP1 PTK2B CBFA2T3 APOE RBPMS XDH ITGB2 CD300A SEMA4D LYN NADK CCDC88C SLC11A1 STAP1 HCK CSK HES1 RGS2 CD36 SORL1 DUSP6 PIP4K2A ACE YWHAZ CDK2AP2 CX3CR1 BCL2 PLXNB2 PLCG2 ADRB2 PPP2R5A TNFRSF1A KRAS CEACAM1 MEF2C RAP1A PDCD4
2.13442160738708e-14	75	3073	2.67266	Response To External Stimulus	http://amigo.geneontology.org/amigo/term/GO:0009605	FGR PGLYRP1 HFE SLC11A1 TNFRSF1B HCK SAMHD1 BCL6 PTK2B RAC2 IFITM3 SIK1 PTPRO REL CX3CR1 RNASE6 IFITM2 SEMA4D PLXNB2 SPN LYN IFNGR1 APOE PRKCD TAB2 CNN2 SCARB1 CORO1A ZFP36 IRF5 EMILIN2 SERINC3 CD36 PTPRJ ITGB2 BCL2 IL17RA STAP1 SPI1 TNFRSF1A STK24 AKNA NFKB1 IL10RA NEDD9 NR4A1 SMPDL3B DOCK2 KLF4 SORL1 PLAC8 PDCD4 BTG2 ACE HPGD ADRB2 ITGAM CEBPB CSF1R PDE4B TREML4 FLNA PLCG2 GPX1 ITGA4 POU2F2 SLC…
5.96271617617012e-11	62	2427	2.59311	Positive Reg. Of Response To Stimulus	http://amigo.geneontology.org/amigo/term/GO:0048584	SLC44A2 FLNA STAP1 TAB2 CSK THEMIS2 TREML4 S100A4 NFAM1 LYN HIP1 HFE CEACAM1 IL10RA KLF2 EMILIN2 SORL1 PTPRJ RBPMS XDH CD300A ADRB2 IL17RA PLCG2 FGR SLC11A1 CYFIP2 SPI1 TNFRSF1A STK24 NEDD9 HES1 RAP1A PTK2B PLAGL2 RAP1B RAC2 SERINC3 KRAS CD36 MYO1G NFKBIZ PDCD4 ACE PRKCD PRKCB CX3CR1 CEBPB CSF1R GPX1 REL ITGB2 ITGAM IKBKB DDX5 NFKB1 APOE BCL2 PDE4B SEMA4D MEF2C HCK
7.52547733888346e-14	76	2990	2.57081	Cell Surface Receptor Signaling Pathway	http://amigo.geneontology.org/amigo/term/GO:0007166	FGR ITGAL IFNGR1 TNFRSF1B STAP1 HCK CSK IKBKB EBI3 IL10RA NEDD9 HES1 ITGA4 PTK2B THEMIS2 IFITM3 DOK3 PTPRO ZFYVE9 ITGB2 ITGAM BCL2 NRROS CSF1R IFITM2 SEMA4D PLXNB2 SPN NFAM1 LYN HFE SPI1 CEACAM1 SAMHD1 IRF5 APOE SORL1 PTPRJ PDCD4 RBPMS XDH HPGD CD300A IL17RA PLCG2 CCDC88C CYFIP2 TNFRSF1A SCARB1 CORO1A ZFAND5 CDKN1B CCND3 BCL6 ADGRE5 CD36 MYO1G KLF4 TLN1 NFKBIZ PRKCD PRKCB CX3CR1 ADRB2 FLNA DDX5 N…
1.090623441572e-09	63	2609	2.36281	Cellular Response To Organic Substance	http://amigo.geneontology.org/amigo/term/GO:0071310	IFNGR1 IKBKB EBI3 IL10RA RAP1A NR4A1 RAP1B IFITM3 ZFYVE9 NRROS IFITM2 HFE SPI1 MEF2C SAMHD1 ADCY7 ZFP36 IRF5 KLF4 SORL1 MSN PDCD4 XDH ATP1A1 PRKCD HPGD IL17RA TNFRSF1B STAP1 CYFIP2 TNFRSF1A SCARB1 CORO1A CSK NFKB1 KLF3 CDKN1B CCND3 HES1 ITGA4 PTK2B KLF2 CD36 ACE PRKCB CX3CR1 ADRB2 BCL2 CEBPB CSF1R PDE4B GPX1 LYN SLC12A2 DDX5 DUSP1 PIP4K2A FLNA PLCG2 CEACAM1 PTPRE HCK PTPRJ
3.65152357349103e-11	72	2847	2.36216	Intracellular Signal Transduction	http://amigo.geneontology.org/amigo/term/GO:0035556	SLC44A2 FLNA TNFRSF1B TAB2 RASGRP2 PAG1 STK17B STK38 RAP1A DUSP1 RRAS RAP1B RAC2 KRAS DUSP6 SIK1 DOK3 PTPRJ DUSP2 REL PRKCD PRKCB CX3CR1 BCL2 S100A4 HIP1 CCDC88C MEF2A MEF2C APOE CD36 XDH YWHAZ CD300A ADRB2 NABP1 PLCG2 MBP NFAM1 LYN SPI1 TNFRSF1A CSK IKBKB NFKB1 BCL6 RGS2 PTK2B ADCY7 PLAGL2 ZFP36 RAP1GAP2 SERINC3 DOCK2 SORL1 CEBPB ARHGAP45 CSF1R GPX1 FOXN3 FGR STK24 DDX5 PDCD4 SEMA4D CEACAM1 ARHG…
2.13529621243071e-10	69	3024	2.31917	Reg. Of Multicellular Organismal Proc.	http://amigo.geneontology.org/amigo/term/GO:0051239	TNFRSF1B BCL6 HES1 SRGN APOE DUSP6 PTPRO ADRB2 GRK2 SEMA4D PLXNB2 PLCG2 IRF5 CCM2 ACE FLNA POU2F2 MEF2A MEF2C PTK2B ZFP36 EMILIN2 KLF4 SORL1 XDH REL CEBPB IL17RA SPN MBP FGR PGLYRP1 SLC11A1 SPI1 TNFRSF1A CSK NFKB1 CDKN1B NEDD9 RGS2 ADCY7 NR4A1 KLF2 KDM6B KRAS CD36 NFKBIZ PLAC8 PDCD4 ITGB2 ATP1A1 PRKCD PRKCB CX3CR1 BCL2 PDE4B NFAM1 LYN CST3 HFE IKBKB RRAS CSF1R IFNGR1 SLC12A2 CEACAM1 PTPRJ SCARB1 …
5.96271617617012e-11	75	3300	2.26465	Cellular Response To Chemical Stimulus	http://amigo.geneontology.org/amigo/term/GO:0070887	IFNGR1 IKBKB GSR EBI3 IL10RA RAP1A NR4A1 RAP1B IFITM3 ZFYVE9 CX3CR1 NRROS IFITM2 HFE SPI1 MEF2A RASGRP2 MEF2C SAMHD1 CDKN1B ADCY7 ZFP36 IRF5 KLF4 SORL1 MSN PDCD4 XDH ITGB2 ATP1A1 PRKCD HPGD IL17RA TNFRSF1B STAP1 CYFIP2 TNFRSF1A SCARB1 CORO1A CSK NFKB1 KLF3 NEDD9 CCND3 HES1 ITGA4 PTK2B KLF2 RAC2 APOE KDM6B CD36 ACE PRKCB ADRB2 BCL2 CEBPB CSF1R PDE4B GPX1 LYN SLC12A2 STK24 DDX5 BIN2 DUSP1 PIP4K2A P…
3.72735904996961e-15	98	4338	2.24428	Reg. Of Response To Stimulus	http://amigo.geneontology.org/amigo/term/GO:0048583	SLC44A2 FLNA TNFRSF1B STAP1 TAB2 GRK3 SAMHD1 CSK BCL6 DUSP1 THEMIS2 DUSP6 PTPRJ PTPRO DUSP2 BCL2 GRK2 SEMA4D TREML4 S100A4 SPN NFAM1 LYN HIP1 APOE PRKCD HFE MEF2A CEACAM1 IL10RA STK38 KLF2 EMILIN2 KLF4 SORL1 RBPMS XDH YWHAZ CD300A ADRB2 IL17RA PLCG2 FGR PGLYRP1 SLC11A1 CYFIP2 SPI1 TNFRSF1A STK24 AKNA NFKB1 NEDD9 CCND3 HES1 RAP1A RGS2 PTK2B ADCY7 PLAGL2 RAP1B ZFP36 RAC2 SMPDL3B RAP1GAP2 SERINC3 KR…
3.77982004331356e-10	71	3005	2.24046	Phosphate-Containing Compound Metabolic Proc.	http://amigo.geneontology.org/amigo/term/GO:0006796	NADK TAB2 PPP2R5A GRK3 SAMHD1 IKBKB ENO3 CDKN1B STK38 CCND3 PLBD1 PTPRE SIK1 PTPRJ PIP4K2A PTPRO SAMSN1 PRKCD PRKCB GRK2 CSF1R SEMA4D FGR HFE STK10 STK17B STK24 NEDD9 DUSP1 PTK2B ADCY7 CBFA2T3 APOE DUSP6 RBPMS XDH ITGB2 CD300A SMPDL3A PLCG2 LYN CCDC88C SLC11A1 AGPAT4 STAP1 SCARB1 HCK CSK HES1 RGS2 SLC44A2 SMPDL3B SERINC3 CD36 SORL1 SSH2 DUSP2 ACE YWHAZ CDK2AP2 CX3CR1 BCL2 PDE4B PLXNB2 ADRB2 TNFRS…
5.63108112178098e-10	71	3030	2.21904	Phosphorus Metabolic Proc.	http://amigo.geneontology.org/amigo/term/GO:0006793	NADK TAB2 PPP2R5A GRK3 SAMHD1 IKBKB ENO3 CDKN1B STK38 CCND3 PLBD1 PTPRE SIK1 PTPRJ PIP4K2A PTPRO SAMSN1 PRKCD PRKCB GRK2 CSF1R SEMA4D FGR HFE STK10 STK17B STK24 NEDD9 DUSP1 PTK2B ADCY7 CBFA2T3 APOE DUSP6 RBPMS XDH ITGB2 CD300A SMPDL3A PLCG2 LYN CCDC88C SLC11A1 AGPAT4 STAP1 SCARB1 HCK CSK HES1 RGS2 SLC44A2 SMPDL3B SERINC3 CD36 SORL1 SSH2 DUSP2 ACE YWHAZ CDK2AP2 CX3CR1 BCL2 PDE4B PLXNB2 ADRB2 TNFRS…
2.47361134048336e-10	74	3269	2.20534	Response To Organic Substance	http://amigo.geneontology.org/amigo/term/GO:0010033	SLC11A1 IFNGR1 IKBKB EBI3 IL10RA RAP1A NR4A1 RAP1B IFITM3 ZFYVE9 REL NRROS IFITM2 HFE TAB2 SPI1 SCARB1 MEF2C SAMHD1 ADCY7 ZFP36 IRF5 APOE CD36 KLF4 SORL1 MSN PDCD4 XDH ATP1A1 PRKCD HPGD BCL2 IL17RA TNFRSF1B STAP1 CYFIP2 TNFRSF1A CORO1A CSK NFKB1 KLF3 CDKN1B CCND3 HES1 ITGA4 RGS2 PTK2B KLF2 DUSP6 BTG2 ACE IER2 PRKCB CX3CR1 ADRB2 CEBPB CSF1R PDE4B PLCG2 MBP GPX1 LYN SLC12A2 DDX5 DUSP1 PIP4K2A FLNA …
2.6280928465276e-10	74	3210	2.20152	Reg. Of Signal Transduction	http://amigo.geneontology.org/amigo/term/GO:0009966	SLC44A2 FLNA STAP1 TAB2 GRK3 CSK DUSP1 DUSP6 PTPRJ PTPRO DUSP2 BCL2 GRK2 TREML4 S100A4 LYN HIP1 HFE CEACAM1 SAMHD1 IL10RA STK38 KLF2 APOE SORL1 RBPMS XDH YWHAZ CD300A ADRB2 CYFIP2 SPI1 TNFRSF1A CCND3 BCL6 HES1 RAP1A RGS2 PTK2B PLAGL2 RAP1B SMPDL3B RAP1GAP2 SERINC3 KRAS CD36 PRKCD PRKCB CX3CR1 NRROS ARHGAP45 CSF1R PDE4B PLCG2 GPX1 NFAM1 REL FGR CCDC88C IKBKB DDX5 NFKB1 RRAS HERC4 PDCD4 PIP4K2A SEM…
2.08610935206614e-09	72	3356	2.13462	Reg. Of Molecular Function	http://amigo.geneontology.org/amigo/term/GO:0065009	CYFIP2 TAB2 RASGRP2 IKBKB CDKN1B CCND3 HIP1 APOE RAP1GAP2 PTPRJ PTPRO ARHGAP45 CSF1R SEMA4D PLXNB2 SERPINB10 HFE SPI1 SCARB1 CST3 NFKB1 NEDD9 STK38 ITGA4 DUSP1 KLF4 SORL1 XDH PRKCD CD300A ADRB2 BCL2 ARAP1 FLNA MBP NFAM1 FGR CCDC88C SLC11A1 STAP1 ARHGEF10L ARHGEF1 CSK BCL6 HES1 NCF2 RGS2 PTK2B NR4A1 ZFP36 RAC2 DOCK2 SIK1 ACE ITGB2 PRKCB CX3CR1 SPATA13 PDE4B GM2A PLCG2 LYN CD36 PPP2R5A HCK PIP4K2A …
9.72238837458784e-11	87	4821	2.03239	Response To Chemical	http://amigo.geneontology.org/amigo/term/GO:0042221	SLC11A1 IFNGR1 IKBKB GSR EBI3 IL10RA RAP1A NR4A1 RAP1B RAC2 IFITM3 PTPRO ZFYVE9 REL CX3CR1 NRROS IFITM2 SEMA4D PLXNB2 GPX1 HFE TAB2 SPI1 MEF2A RASGRP2 SCARB1 MEF2C SAMHD1 STK24 CORO1A CDKN1B ADCY7 ZFP36 IRF5 APOE CD36 KLF4 SORL1 MSN PTPRJ PDCD4 XDH ITGB2 ATP1A1 PRKCD HPGD BCL2 IL17RA TNFRSF1B STAP1 CYFIP2 TNFRSF1A CSK NFKB1 KLF3 NEDD9 CCND3 HES1 ITGA4 RGS2 PTK2B KLF2 KDM6B DOCK2 DUSP6 BTG2 ACE IE…
6.96752506932286e-10	84	4424	1.98939	Response To Stress	http://amigo.geneontology.org/amigo/term/GO:0006950	TLN1 FLNA FGR PGLYRP1 HFE TNFRSF1B TNFRSF1A ARHGEF10L HCK SAMHD1 GSR BCL6 DUSP1 PTK2B IFITM3 SIK1 REL SMC6 RNASE6 BCL2 NABP1 IFITM2 SPN GPX1 LYN IFNGR1 APOE PRKCD CX3CR1 CEBPB CEACAM1 CST3 STK24 ZFP36 CBFA2T3 EMILIN2 SERINC3 XDH BTG2 IL17RA SLC11A1 STAP1 SLC12A2 CNN2 SPI1 AKNA ABI3 NFKB1 CDKN1B ADCY7 KLF2 IRF5 SMPDL3B THEMIS2 KDM6B CD36 KLF4 NFKBIZ PLAC8 PDCD4 TSC22D3 ACE ITGB2 ADRB2 ITGAM NRROS …

## Sheet: 1_GO_sig
Enrichment FDR	nGenes	Pathway Genes	Fold Enrichment	Pathway	URL	Genes
1.05378625969948e-16	37	189	5.84032	GO:0034341 response to interferon-gamma	http://amigo.geneontology.org/amigo/term/GO:0034341	CD40 CCL2 GBP3 GBP5 GBP2 GBP4 GBP6 GBP7 JAK2 CD74 GAPDH STAT1 GCH1 TLR2 IRF8 CXCL16 DAPK3 LGALS9 CIITA NOS2 SLC11A1 VIM NMI IRF1 ASS1 RAB20 PARP14 ACTG1 SOCS1 RAB7B CDC37 CASP1 ACOD1 BST2 CD47 NR1H3 HCK
9.19968702521965e-14	31	165	5.77292	GO:0071346 cellular response to interferon-gamma	http://amigo.geneontology.org/amigo/term/GO:0071346	CCL2 GBP3 GBP5 GBP2 GBP4 GBP6 GBP7 JAK2 GAPDH STAT1 TLR2 IRF8 DAPK3 LGALS9 NOS2 VIM NMI IRF1 ASS1 RAB20 PARP14 CIITA ACTG1 SOCS1 RAB7B CDC37 CASP1 ACOD1 CD47 NR1H3 HCK
4.57460514618072e-09	21	248	5.61373	GO:0019882 antigen processing and presentation	http://amigo.geneontology.org/amigo/term/GO:0019882	CD74 TAPBPL TREM2 CTSS PDIA3 SLC11A1 ICAM1 PYCARD RELB FGL2 CALR IFI30 RAB10 RAB32 FCGR2B CD68 CTSL LGMN CTSH CTSD SAR1B
4.9073763866105e-21	99	1102	3.00515	GO:0045087 innate immune response	http://amigo.geneontology.org/amigo/term/GO:0045087	CD40 HCK SAMHD1 RELB CCL2 LY86 STAT1 GBP3 ZBP1 BST2 IFNAR1 TIFA GBP5 IFNAR2 GBP2 GBP4 CLEC4E CLEC4D MALT1 MYD88 GBP6 GBP7 CLEC5A JAK2 TANK TLR2 IL10RB IKBKE CD74 GRN IFI35 PYCARD GAPDH GCH1 IRF8 CXCL16 SLAMF6 DAPK3 LGALS9 FPR2 CIITA USP18 IFIT1 ISG15 PHB2 NOS2 SLC11A1 VIM SLAMF7 CD84 SPI1 ARG2 TREM2 ACOD1 N4BP1 C1QBP UNC93B1 SLC15A3 PTPN6 NFE2L2 RNF19B PRDX1 IFIT3 IFIT2 NMI IRF1 C3 CFP IRF5 APOE …
3.31074381653131e-09	47	400	2.9175	GO:0002237 response to molecule of bacterial origin	http://amigo.geneontology.org/amigo/term/GO:0002237	NOS2 SLC11A1 LY86 CD86 CD274 IL1B CXCL9 TNIP1 CXCL10 CD14 NR1H3 ACOD1 PYCARD CCL2 IRF5 GCH1 TLR2 ADAM17 SPI1 TREM2 JAK2 TSPO CSF2RB NFKBIA ACP5 SOD2 MAPKAPK3 ASS1 IL18BP IRF8 CYRIB SCIMP VCAM1 MAPKAPK2 PTAFR MALT1 CEBPB MYD88 LITAF CCR5 VIM CASP1 LGALS9 FCGR2B CD68 IFNAR1 HCK
1.212192408605e-24	122	1032	2.88859	GO:0034097 response to cytokine	http://amigo.geneontology.org/amigo/term/GO:0034097	CD74 TIMP2 TRAF1 JAK2 CSF2RB CD40 IL21R RELB CCL2 MAPKAPK3 STAT1 GBP3 ZBP1 IL1B IL15RA IL1RN CXCL9 IFNAR1 IL2RG GBP5 IFNAR2 ADIPOR1 GBP2 GBP4 MAPKAPK2 CXCL10 GBP6 IL3RA CSF2RA CRLF2 GBP7 IL10RB TANK AGPAT2 IKBKE SPI1 TREM2 HIF1A NFKBIA SAMHD1 PYCARD GAPDH CD274 IRF1 IRF5 GCH1 XAF1 TLR2 IRF8 MCL1 CXCL16 DAPK3 LGALS9 BCL2L1 SHARPIN CIITA USP18 IFIT1 ISG15 CASP4 DDOST CD38 NOS2 SLC11A1 GCLM VIM HSPA…
8.54195680859458e-20	105	935	2.77996	GO:0071345 cellular response to cytokine stimulus	http://amigo.geneontology.org/amigo/term/GO:0071345	CD74 TRAF1 JAK2 CSF2RB CD40 IL21R CCL2 STAT1 GBP3 ZBP1 IL1B IL15RA IL1RN CXCL9 IFNAR1 IL2RG GBP5 IFNAR2 ADIPOR1 GBP2 GBP4 CXCL10 GBP6 IL3RA CSF2RA CRLF2 GBP7 IL10RB TANK AGPAT2 IKBKE SPI1 TREM2 HIF1A NFKBIA SAMHD1 PYCARD GAPDH IRF1 IRF5 TLR2 IRF8 DAPK3 LGALS9 SHARPIN USP18 IFIT1 CASP4 NOS2 GCLM VIM HSPA5 YBX1 SNX10 ICAM1 RPL3 TNFSF13B ASAH1 TCIRG1 PDCD10 DOK1 NFE2L2 NRP2 IFIT3 IFIT2 CCRL2 TUBA1B …
5.24633620895367e-22	116	1355	2.77828	GO:0098542 defense response to other organism	http://amigo.geneontology.org/amigo/term/GO:0098542	NOS2 CD40 HCK SAMHD1 RELB CCL2 LY86 STAT1 GBP3 IFIT3 IFIT2 ZBP1 BST2 IFNAR1 TIFA GBP5 IFNAR2 GBP2 GBP4 CLEC4E CLEC4D MALT1 MYD88 GBP6 IFIT1 GBP7 CLEC5A JAK2 PYCARD TANK TLR2 CASP1 IL10RB IKBKE STAB1 CD74 GRN IFI35 C1QBP GAPDH IRF1 IL1B GCH1 RTP4 IRF8 CXCL16 SLAMF6 DAPK3 LGALS9 FPR2 BCL2L1 RNF213 SHARPIN CIITA USP18 ISG15 CASP4 PHB2 SLC11A1 VIM SLAMF7 CD84 SPI1 BCL3 ARG2 TREM2 ACP5 DNAJC3 ACOD1 N4…
2.62288478356963e-13	73	772	2.77498	GO:0009617 response to bacterium	http://amigo.geneontology.org/amigo/term/GO:0009617	NOS2 SLC11A1 LY86 CD86 CD274 IL1B CXCL9 TNIP1 GBP2 GBP4 CXCL10 CD14 MYD88 GBP6 GBP7 STAB1 NR1H3 ACOD1 PYCARD CCL2 SNX3 IRF5 GCH1 TLR2 ADAM17 FPR2 RNF213 SHARPIN CASP4 SPI1 BCL3 ARG2 RGS1 TREM2 JAK2 TSPO CSF2RB NFKBIA ACP5 SOD2 MAPKAPK3 RAB14 C3 ASS1 IL18BP HERC6 IRF8 CYRIB GBP5 SCIMP VCAM1 MAPKAPK2 CLEC4E CLEC4D PTAFR MALT1 CEBPB USP18 ISG15 LITAF HP CCR5 VIM CASP1 RAB1A LGALS9 GRN FCGR2B CD68 IF…
2.2689535456987e-09	57	569	2.6242	GO:0019221 cytokine-mediated signaling pathway	http://amigo.geneontology.org/amigo/term/GO:0019221	CD74 TRAF1 JAK2 CSF2RB IL21R CCL2 STAT1 ZBP1 IL1B IL15RA IL1RN CXCL9 IFNAR1 IL2RG IFNAR2 ADIPOR1 CXCL10 IL3RA CSF2RA CRLF2 IL10RB TANK AGPAT2 IKBKE SPI1 TREM2 HIF1A NFKBIA SAMHD1 PYCARD IRF5 SHARPIN USP18 CASP4 TNFSF13B DOK1 CCRL2 NMI IRF1 ECM1 ACSL1 CCR5 MYD88 PARP14 SOCS1 CDC37 CASP1 ADAM17 LIMS1 ISG15 CD300LF NR1H3 HCK PTPN6 SPPL2A P4HB PTPN1
1.212192408605e-24	148	1728	2.55248	GO:0051707 response to other organism	http://amigo.geneontology.org/amigo/term/GO:0051707	NOS2 SLC11A1 CD40 HCK SAMHD1 RELB CCL2 LY86 CD86 STAT1 GBP3 IFIT3 IFIT2 CD274 ZBP1 IL1B BST2 CXCL9 IFNAR1 TIFA TNIP1 GBP5 IFNAR2 GBP2 GBP4 CLEC4E CLEC4D CXCL10 CD14 MALT1 MYD88 GBP6 IFIT1 GBP7 CLEC5A JAK2 PYCARD TANK TLR2 CASP1 IL10RB IKBKE STAB1 CD74 NR1H3 GRN IFI35 BCL3 BAX HIF1A ACOD1 C1QBP GAPDH SNX3 IRF1 IRF5 GCH1 RTP4 IRF8 ADAM17 CXCL16 SLAMF6 DAPK3 LGALS9 FPR2 BCL2L1 RNF213 SHARPIN CIITA U…
6.0959069200579e-11	70	762	2.54983	GO:0002252 immune effector proc.	http://amigo.geneontology.org/amigo/term/GO:0002252	CD74 CSF2RB CD40 IL21R C1QBP C3 SLAMF6 IL1B CFP ADAM17 C1QC JUNB C1QA GRN CD84 IFI35 FCGR2B NMI BST2 LGALS9 LACC1 SLC11A1 SPI1 BCL3 LAT2 ICAM1 TREM2 HMOX1 ACP5 PYCARD CTSH RELB CUEDC2 CTSC TCIRG1 PTPN6 RNF19B PRDX1 FGL2 RAC2 NDFIP1 TMBIM6 IRF8 VAV1 CYRIB CEBPG SCIMP MAPKAPK2 DNASE1L3 CLEC4E CLEC4D PTAFR MALT1 MYD88 C1QB LITAF SEMA4A PHB2 APP ITGB2 STX7 ARRB2 LAMP1 CD86 LGALS3 SLAMF8 CD47 SLAMF7 N…
1.15126583040434e-15	98	1054	2.54583	GO:0050776 reg. of immune response	http://amigo.geneontology.org/amigo/term/GO:0050776	CD74 FCGR2B LAT2 CD40 SAMHD1 C1QBP UNC93B1 MAPKAPK3 ZBP1 C3 TLR2 TAPBPL TIFA MAPKAPK2 CD14 FPR2 C3AR1 MALT1 SPG21 JAK2 PYCARD IL1B CFP CASP1 C1QC JUNB C1QA NR1H3 GRN CD84 IFI35 BAX ACOD1 CTSH KCNN4 PLEKHA1 SLAMF6 LGALS9 MYD88 LACC1 USP18 PHB2 SLC11A1 SPI1 ARG2 TREM2 HMOX1 NFKBIA TNFSF13B N4BP1 SLC15A3 PTPN6 NFE2L2 PARK7 NMI IRF1 FGL2 RAC2 PSMA1 APOE SMPDL3B NDFIP1 TRAFD1 SPPL2A CMTM3 ARRB2 VAV1 E…
1.212192408605e-24	148	1731	2.54454	GO:0043207 response to external biotic stimulus	http://amigo.geneontology.org/amigo/term/GO:0043207	NOS2 SLC11A1 CD40 HCK SAMHD1 RELB CCL2 LY86 CD86 STAT1 GBP3 IFIT3 IFIT2 CD274 ZBP1 IL1B BST2 CXCL9 IFNAR1 TIFA TNIP1 GBP5 IFNAR2 GBP2 GBP4 CLEC4E CLEC4D CXCL10 CD14 MALT1 MYD88 GBP6 IFIT1 GBP7 CLEC5A JAK2 PYCARD TANK TLR2 CASP1 IL10RB IKBKE STAB1 CD74 NR1H3 GRN IFI35 BCL3 BAX HIF1A ACOD1 C1QBP GAPDH SNX3 IRF1 IRF5 GCH1 RTP4 IRF8 ADAM17 CXCL16 SLAMF6 DAPK3 LGALS9 FPR2 BCL2L1 RNF213 SHARPIN CIITA U…
2.91733479099362e-25	162	1917	2.45876	GO:0044419 biological proc. involved in interspecies interaction between organis	http://amigo.geneontology.org/amigo/term/GO:0044419	NOS2 SLC11A1 CD40 HCK SAMHD1 RELB CCL2 LY86 CD86 STAT1 GBP3 IFIT3 IFIT2 CD274 ZBP1 IL1B BST2 CXCL9 IFNAR1 TIFA TNIP1 GBP5 IFNAR2 GBP2 GBP4 CLEC4E CLEC4D CXCL10 CD14 MALT1 MYD88 GBP6 IFIT1 GBP7 CLEC5A JAK2 PYCARD TANK TLR2 CASP1 IL10RB IKBKE STAB1 CD74 NR1H3 GRN IFI35 BCL3 REST BAX ICAM1 HIF1A ACOD1 C1QBP GAPDH SNX3 IRF1 IRF5 GCH1 CTSL RTP4 IRF8 ADAM17 CXCL16 SLAMF6 SAP30 PSMC3 DAPK3 LGALS9 FPR2 B…
2.95003591108096e-26	169	2190	2.457	GO:0006955 immune response	http://amigo.geneontology.org/amigo/term/GO:0006955	CD74 FCGR2B LAT2 CSF2RB CD40 HCK SAMHD1 IL21R RELB C1QBP CCL2 UNC93B1 LY86 CD86 MAPKAPK3 STAT1 GBP3 CD274 CCRL2 ZBP1 C3 BST2 CTSL IL1RN TLR2 IL18BP CXCL9 TAPBPL IFNAR1 TIFA GBP5 IFNAR2 CCR5 GBP2 GBP4 SLAMF6 MAPKAPK2 CTSS CLEC4E CLEC4D CXCL10 CD14 FPR2 C3AR1 MALT1 MYD88 GBP6 GBP7 CLEC5A SPG21 JAK2 PYCARD BST1 IL1B CFP TANK CASP1 C1QC JUNB C1QA IL10RB IKBKE NR1H3 GRN CD84 IFI35 BAX ACOD1 CTSH KCNN4…
2.03584021833343e-10	78	922	2.33773	GO:0001817 reg. of cytokine production	http://amigo.geneontology.org/amigo/term/GO:0001817	CD74 CD84 CD40 SLAMF6 LGALS9 CD14 LITAF JAK2 PYCARD IRF5 CASP1 NOS2 HIF1A C1QBP GAPDH STAT1 PARK7 CD274 IL1B C3 BST2 GPNMB TLR2 MAPKAPK2 BSG MYD88 HPSE LACC1 ATP6AP2 ISG15 SLC11A1 BCL3 ARG2 TREM2 HMOX1 TSPO ACP5 N4BP1 PLD3 CUEDC2 PTPN6 NMI IRF1 NDFIP1 IRF8 ARRB2 CYRIB CEBPG GBP5 SCIMP STOML2 PLD4 CLEC4E PTAFR TMED10 C3AR1 CEBPB TMEM106A SOCS1 CLEC5A LAMTOR5 APP RELB RAB1A ADAM17 AGPAT2 MALT1 CD47…
3.37807589400276e-10	78	930	2.31263	GO:0001816 cytokine production	http://amigo.geneontology.org/amigo/term/GO:0001816	CD74 CD84 CD40 SLAMF6 LGALS9 CD14 LITAF JAK2 PYCARD IRF5 CASP1 NOS2 HIF1A C1QBP GAPDH STAT1 PARK7 CD274 IL1B C3 BST2 GPNMB TLR2 MAPKAPK2 BSG MYD88 HPSE LACC1 ATP6AP2 ISG15 SLC11A1 BCL3 ARG2 TREM2 HMOX1 TSPO ACP5 N4BP1 PLD3 CUEDC2 PTPN6 NMI IRF1 NDFIP1 IRF8 ARRB2 CYRIB CEBPG GBP5 SCIMP STOML2 PLD4 CLEC4E PTAFR TMED10 C3AR1 CEBPB TMEM106A SOCS1 CLEC5A LAMTOR5 APP RELB RAB1A ADAM17 AGPAT2 MALT1 CD47…
1.49588259574136e-20	154	2031	2.26275	GO:0006952 defense response	http://amigo.geneontology.org/amigo/term/GO:0006952	NOS2 NR1H3 GRN CST7 TREM2 CD40 HCK SAMHD1 ACOD1 RELB CCL2 LY86 STAT1 GBP3 IFIT3 IFIT2 CCRL2 ZBP1 IL1B BST2 AOAH IL1RN TLR2 CASP1 CXCL9 IFNAR1 TIFA GBP5 SLAMF8 IFNAR2 CCR5 GBP2 GBP4 MAPKAPK2 CLEC4E CLEC4D CXCL10 CD14 FPR2 C3AR1 MALT1 MYD88 CIITA GBP6 IFIT1 CD47 CASP4 GBP7 HP CLEC5A JAK2 PSMA6 PYCARD APOE TANK IL10RB IKBKE STAB1 CD74 IFI35 HIF1A NFKBIA C1QBP BST1 GAPDH IRF1 NINJ1 GCH1 RTP4 IRF8 CXC…
3.30509064326368e-09	79	892	2.18953	GO:0006954 inflammatory response	http://amigo.geneontology.org/amigo/term/GO:0006954	NOS2 NR1H3 GRN CST7 TREM2 CD40 RELB CCL2 CCRL2 IL1B AOAH IL1RN TLR2 CASP1 CXCL9 SLAMF8 CCR5 MAPKAPK2 CXCL10 CD14 FPR2 C3AR1 CIITA CD47 CASP4 HP PSMA6 PYCARD APOE IFI35 JAK2 HIF1A NFKBIA BST1 NINJ1 LGALS9 STAB1 SLC11A1 HCK ACP5 ACOD1 PLD3 CUEDC2 CTSC TCIRG1 LY86 NFE2L2 PARK7 NMI C3 IRF5 PSMA1 ASS1 SMPDL3B NDFIP1 ECM1 TNIP1 GBP5 PSMB4 ITGB2 VCAM1 DNASE1L3 PLD4 PTAFR CEBPB MYD88 C1QA SHARPIN LACC1 S…
1.60175813907482e-17	144	1735	2.18157	GO:0002682 reg. of immune system proc.	http://amigo.geneontology.org/amigo/term/GO:0002682	CD38 CD74 CD84 FCGR2B CST7 LAT2 TREM2 CD40 SAMHD1 TNFSF13B TMEM176B C1QBP BST1 UNC93B1 CD86 MAPKAPK3 CD274 ZBP1 IL1B C3 RAC2 TLR2 TAPBPL TIFA CYRIB SLAMF8 MAPKAPK2 LGALS9 CD14 FPR2 C3AR1 MALT1 RHOG MAFB SPG21 JAK2 HIF1A PYCARD CFP CASP1 ADAM17 C1QC JUNB C1QA NR1H3 GRN IFI35 BAX LGMN ACOD1 CTSH KCNN4 PLEKHA1 CCL2 INHBA BST2 LGALS3 GPNMB PLA2G7 VCAM1 SLAMF6 PRELID1 CXCL10 MYD88 LACC1 HCAR2 USP18 CD…
3.55429730738616e-11	97	934	2.17252	GO:0006886 intracellular protein transport	http://amigo.geneontology.org/amigo/term/GO:0006886	SH3GLB1 UBE2D3 RAC2 UBE2J2 M6PR ARF5 LAMP2 STX7 SAMM50 RAB11A NAPA RAB5C HSPA8 UNC93B1 VPS29 COPZ1 SPCS2 RAB32 RAB14 TOMM40 RAN TIMM17A RTP4 RAB1A SCARB2 RAB20 ARF1 SAR1B SEC13 ARF6 TMED3 ARF4 MFF TMED10 TOMM20 RAB1B TMED9 TIMM23 TSG101 TOMM22 MTX2 MVB12A BCL3 SUMO1 CALR BCAP31 PHB2 GET4 PDCD6 CD74 ATP6AP1 SNX10 BAX EDEM2 SNX5 JAK2 VTI1B NFKBIA AP1S1 CLTA CDKN1A YWHAH COPB1 EDEM1 RILPL2 SQSTM1 AP…
1.58993290275229e-10	95	1122	2.13349	GO:0045321 leukocyte activation	http://amigo.geneontology.org/amigo/term/GO:0045321	CD38 CD74 SLAMF7 CD84 CST7 LAT2 TREM2 CD40 TNFSF13B BST1 CD86 PRDX1 CD274 IL1B CYRIB SLAMF8 SLAMF6 LGALS9 MALT1 JAK2 VCAM1 JUNB GRN IFI35 NMI GPNMB PRELID1 CD300LF CD47 PNP DDOST SKAP2 SLC11A1 NR1H3 SPI1 BCL3 ARG2 BAX DHPS HMOX1 PYCARD CLPTM1 RELB CTSC TCIRG1 LTBR PTPN6 CDKN1A IRF1 FGL2 RAC2 BST2 NDFIP1 IL15RA TLR2 IRF8 VAV1 IL2RG CMTM7 CEBPG MMP14 ITGB2 DNASE1L3 STOML2 CLEC4E CLEC4D BATF2 PTAFR …
2.1260391654127e-10	104	1280	2.03505	GO:0001775 cell activation	http://amigo.geneontology.org/amigo/term/GO:0001775	ACTG1 CD38 CD74 SLAMF7 CD84 CST7 LAT2 TREM2 CD40 TNFSF13B BST1 CD86 PRDX1 CD274 IL1B CYRIB SLAMF8 SLAMF6 LGALS9 MALT1 JAK2 VCAM1 JUNB GRN IFI35 GNAS NMI APOE GPNMB TLR2 PRELID1 CD300LF CD47 PNP DDOST SKAP2 SLC11A1 GCLM NR1H3 SPI1 BCL3 NFKB2 ARG2 BAX DHPS HMOX1 PYCARD CLPTM1 RELB CTSC TCIRG1 LTBR PTPN6 GNA13 CDKN1A IRF1 FGL2 RAC2 BST2 NDFIP1 IL15RA IRF8 VAV1 IL2RG SLC7A11 CMTM7 CEBPG MMP14 ITGB2 D…
1.40916020398345e-24	227	3183	2.00227	GO:0002376 immune system proc.	http://amigo.geneontology.org/amigo/term/GO:0002376	CD38 CD74 ALAS1 SLAMF7 CD84 FCGR2B CST7 LAT2 TREM2 JAK2 CSF2RB CD40 HCK SAMHD1 TNFSF13B IL21R RELB TMEM176B C1QBP CCL2 BST1 UNC93B1 LY86 CD86 MAPKAPK3 STAT1 GBP3 PRDX1 CD274 CCRL2 ZBP1 IRF1 IL1B C3 RAC2 IRF5 BST2 LGALS3 CTSL IL1RN TLR2 IL18BP CXCL9 TAPBPL IRF8 IFNAR1 TIFA CYRIB GBP5 SLAMF8 IFNAR2 CCR5 CXCL16 GBP2 GBP4 SLAMF6 MAPKAPK2 CTSS PLD4 CLEC4E CLEC4D LGALS9 CXCL10 CD14 FPR2 C3AR1 MALT1 MYD…
1.84946302623624e-12	153	1795	1.85637	GO:0045184 establishment of protein localization	http://amigo.geneontology.org/amigo/term/GO:0045184	SH3GLB1 UBE2D3 RAC2 UBE2J2 M6PR ARF5 LAMP2 STX7 RAB10 SAMM50 NAGPA RAB11A NAPA RAB5C HSPA8 UNC93B1 VPS29 COPZ1 SPCS2 RAB32 RAB14 CD68 TOMM40 RAN TIMM17A RTP4 RAB1A SCARB2 RAB20 ARRDC4 SCAMP2 ARF1 SAR1B SEC13 ARF6 TMED3 RAB8A ARF4 MFF TMED10 TOMM20 RAB1B TMED9 LAMP1 SYS1 GET4 TIMM23 TSG101 TOMM22 AP1S1 MTX2 MVB12A BCL3 ERP29 PLEKHA1 SNX3 GORASP2 SUMO1 CTSD IL1B APOE EMC10 BSG CALR IFIT1 BCAP31 PHB…
8.20472003940838e-11	141	1680	1.82429	GO:0015031 protein transport	http://amigo.geneontology.org/amigo/term/GO:0015031	SH3GLB1 UBE2D3 RAC2 UBE2J2 M6PR ARF5 LAMP2 STX7 RAB10 SAMM50 NAGPA RAB11A NAPA RAB5C HSPA8 UNC93B1 VPS29 COPZ1 SPCS2 RAB32 RAB14 TOMM40 RAN TIMM17A RTP4 RAB1A SCARB2 RAB20 ARRDC4 SCAMP2 ARF1 SAR1B SEC13 ARF6 TMED3 RAB8A ARF4 MFF TMED10 TOMM20 RAB1B TMED9 SYS1 TIMM23 TSG101 TOMM22 AP1S1 MTX2 MVB12A BCL3 ERP29 SNX3 SUMO1 IL1B APOE BSG CALR IFIT1 BCAP31 PHB2 GET4 PDCD6 CD38 MVP CD74 NR1H3 MSR1 VMP1 …
3.47678667499971e-10	142	1964	1.78025	GO:0006508 proteolysis	http://amigo.geneontology.org/amigo/term/GO:0006508	TIMP2 PSMA4 HSPA5 UBE2A CST7 PSMC5 EDEM2 PSMD8 CDC34 PSMC6 PSMA3 LGMN PSMB5 PSMA6 CTSZ N4BP1 PSMD7 STUB1 CTSH CPQ PSMD3 CPD PSMD11 CTSC RNF130 PSMD14 AUP1 RNF19B FBXO6 SPCS2 RNF114 PSMB2 PSMA1 DDA1 ADRM1 NDFIP1 CNDP2 EDEM1 CTSL SPPL2A HERC6 SEC11A PSMB6 PSMA5 PSEN2 ADAM17 UBE2L6 MMP14 PSMB4 UBE2J2 PSMC2 CTSS RNF149 PSMC3 TPP1 HSP90B1 ANPEP RNF213 RNPEP CALR SHARPIN USP18 ISG15 PSMB10 HP TSG101 MV…
1.48383797742257e-15	206	3073	1.77178	GO:0009605 response to external stimulus	http://amigo.geneontology.org/amigo/term/GO:0009605	LAMP2 NOS2 SLC11A1 NR1H3 GRN CST7 TREM2 CD40 HCK SAMHD1 RELB CCL2 LY86 CD86 PLXNA1 STAT1 GBP3 IFIT3 IFIT2 CD274 CCRL2 ZBP1 IL1B RAC2 BST2 LGALS3 AOAH CASP1 CXCL9 IFNAR1 TIFA TNIP1 GBP5 SLAMF8 IFNAR2 CCR5 CXCL16 GBP2 GBP4 CLEC4E CLEC4D CXCL10 GABARAP CD14 MALT1 BSG MYD88 RHOG GBP6 IFIT1 SEMA4D SEMA4A CD47 CASP4 GBP7 CLEC5A JAK2 PSMA6 PYCARD APOE TANK TLR2 ADAM17 IL10RB IKBKE STAB1 CD74 HSPA5 IFI35…
8.54327213071472e-11	157	2127	1.7499	GO:0012501 programmed cell death	http://amigo.geneontology.org/amigo/term/GO:0012501	SLC25A5 CD74 BAX JAK2 CD40 PYCARD TAX1BP1 APOE LGALS3 ANP32B MTCH1 TMBIM6 MCL1 HAX1 PSEN2 TMBIM4 PTMS TM2D1 DNASE1L3 DAPK3 BCL2L1 GRINA TNFSF12 PARK7 CASP1 GRN TRAF1 PKM BCL3 ENO1 ICAM1 HIF1A PSMD10 CCL2 SLC9A3R1 SOD2 PDCD10 CTSD IFIT3 IFIT2 CD274 INHBA SRGN IRF1 IL1B PPT1 NINJ1 LAMTOR5 P2RX4 BIN1 ARF4 LGALS9 PRELID1 CXCL10 GABARAP MALT1 NPM1 HCAR2 CASP4 TGM2 VDAC1 GCLM HSPA5 YBX3 SPI1 ARG2 REST …
5.82058607759043e-10	151	2065	1.72835	GO:0006915 apoptotic proc.	http://amigo.geneontology.org/amigo/term/GO:0006915	SLC25A5 CD74 BAX JAK2 CD40 PYCARD TAX1BP1 APOE LGALS3 ANP32B MTCH1 TMBIM6 MCL1 HAX1 PSEN2 TMBIM4 PTMS TM2D1 DNASE1L3 DAPK3 BCL2L1 GRINA TNFSF12 PARK7 GRN TRAF1 BCL3 ENO1 ICAM1 HIF1A PSMD10 CCL2 SLC9A3R1 SOD2 PDCD10 CTSD IFIT3 IFIT2 CD274 INHBA IRF1 IL1B PPT1 LAMTOR5 P2RX4 BIN1 ARF4 LGALS9 PRELID1 CXCL10 GABARAP MALT1 NPM1 HCAR2 TGM2 VDAC1 GCLM HSPA5 YBX3 SPI1 ARG2 REST ERP29 TREM2 SH3GLB1 CDC34 T…
7.39591903873059e-09	138	1709	1.7184	GO:0046907 intracellular transport	http://amigo.geneontology.org/amigo/term/GO:0046907	SH3GLB1 UBE2D3 RAC2 UBE2J2 M6PR ARF5 SLC25A5 LAMP2 DTNBP1 TSG101 STX7 SNX5 SAMM50 VTI1B RAB11A NAPA COPE RAB5C HSPA8 EHD1 UNC93B1 VPS29 COPZ1 SNX3 SPCS2 RAB32 RAB14 NPC2 ERGIC3 COPB1 TOMM40 RAN TIMM17A RTP4 RAB1A SCARB2 RAB20 MVB12A ARF1 CNIH4 ARL8A TEX261 SAR1B SEC13 MYO1E ARF6 TMED3 YIF1B ARF4 MFF LMAN2 TMED10 TOMM20 YIF1A RAB1B SNX18 NPM1 TRAPPC6B TMED9 BCAP31 SYS1 EIF6 TIMM23 RAB7B TOMM22 UBE…
3.76438883203868e-12	184	2402	1.71518	GO:0044248 cellular catabolic proc.	http://amigo.geneontology.org/amigo/term/GO:0044248	LAMP2 NOS2 TIMP2 PSMA4 HSPA5 HEXB VMP1 UBE2A ARG2 PSMC5 EDEM2 PSMD8 CDC34 HMOX1 PSMC6 PSMA3 VTI1B LGMN PSMB5 PSMA6 CTSZ SAMHD1 GLA N4BP1 PSMD7 STUB1 CTSH CPQ PSMD3 PSMD11 CTSC HSPA8 TPI1 RNF130 PSMD14 AUP1 ACADL TMEM59 RNF19B FBXO6 PLBD1 RNF114 PSMB2 PRDX5 ECHS1 SRD5A3 PSMA1 DDA1 ADRM1 NDFIP1 EDEM1 CTSL DRAM1 AOAH RAB1A ENTPD1 HERC6 MVB12A PSMB6 PSMA5 ADPRH ATG3 PLBD2 UBE2L6 ATP13A2 PSMB4 UBE2J2 …
4.57460514618072e-09	144	1791	1.70596	GO:0070727 cellular macromolecule localization	http://amigo.geneontology.org/amigo/term/GO:0070727	SH3GLB1 UBE2D3 CCT4 RAC2 CCT7 CCT5 UBE2J2 CCT3 M6PR ARF5 LAMP2 STX7 RAB10 SAMM50 VTI1B RAB11A NAPA RAB5C SLC9A3R1 HSPA8 EHD1 UNC93B1 VPS29 COPZ1 SPCS2 RAB32 RAB14 CD68 TOMM40 RAN TIMM17A RTP4 TOR1A RAB1A SCARB2 RAB20 ARF1 SAR1B SEC13 RER1 ARF6 TMED3 RAB8A ARF4 MFF TMED10 TOMM20 RAB1B TMED9 BCAP31 LAMP1 SYS1 GET4 TWF2 TIMM23 TSG101 TOMM22 MTX2 MVB12A BCL3 ATP1B3 TREM2 AUP1 GORASP2 SUMO1 TMEM59 PAR…
2.25566383430377e-16	237	3269	1.70487	GO:0010033 response to organic substance	http://amigo.geneontology.org/amigo/term/GO:0010033	NOS2 SLC11A1 CD74 TIMP2 HSPA5 TRAF1 PKM RAB10 GNAS EDEM2 JAK2 CSF2RB PSMC6 CD40 STUB1 IL21R RELB CCL2 LAMTOR3 HSPA8 LY86 CD86 MAPKAPK3 AUP1 STAT1 FBXO6 GBP3 SLC2A1 CD274 ZBP1 IL1B EDEM1 LAMTOR5 IL15RA CD63 IL1RN SDCBP CXCL9 ACVRL1 TMBIM6 IFNAR1 TNIP1 IL2RG LAMTOR1 GBP5 IFNAR2 ADIPOR1 UBE2J2 GBP2 GBP4 MAPKAPK2 HSP90B1 RAB8A CXCL10 CD14 P2RY6 CALR GBP6 IL3RA CSF2RA CRLF2 GBP7 IL10RB HIF1A HDAC1 TAN…
1.67955438790078e-10	165	2320	1.70386	GO:0008219 cell death	http://amigo.geneontology.org/amigo/term/GO:0008219	SLC25A5 CD74 BAX JAK2 CD40 PYCARD TAX1BP1 APOE LGALS3 ANP32B MTCH1 TMBIM6 MCL1 HAX1 PSEN2 TMBIM4 PTMS TM2D1 DNASE1L3 DAPK3 BCL2L1 GRINA TNFSF12 HP PARK7 CASP1 GRN TRAF1 PKM BCL3 ENO1 ICAM1 HIF1A PSMD10 CCL2 SLC9A3R1 SOD2 PDCD10 CTSD IFIT3 IFIT2 CD274 INHBA SRGN IRF1 IL1B PPT1 NINJ1 LAMTOR5 P2RX4 BIN1 ARF4 LGALS9 PRELID1 CXCL10 GABARAP MALT1 NPM1 HCAR2 CASP4 TGM2 VDAC1 GCLM HSPA5 DTNBP1 YBX3 SPI1 …
6.16799557573119e-09	143	1782	1.70263	GO:0034613 cellular protein localization	http://amigo.geneontology.org/amigo/term/GO:0034613	SH3GLB1 UBE2D3 CCT4 RAC2 CCT7 CCT5 UBE2J2 CCT3 M6PR ARF5 LAMP2 STX7 RAB10 SAMM50 VTI1B RAB11A NAPA RAB5C SLC9A3R1 HSPA8 EHD1 UNC93B1 VPS29 COPZ1 SPCS2 RAB32 RAB14 CD68 TOMM40 RAN TIMM17A RTP4 TOR1A RAB1A SCARB2 RAB20 ARF1 SAR1B SEC13 RER1 ARF6 TMED3 RAB8A ARF4 MFF TMED10 TOMM20 RAB1B TMED9 BCAP31 LAMP1 SYS1 GET4 TWF2 TIMM23 TSG101 TOMM22 MTX2 MVB12A BCL3 ATP1B3 TREM2 AUP1 GORASP2 SUMO1 TMEM59 PAR…
1.64307031379966e-09	161	2175	1.66775	GO:0071705 nitrogen compound transport	http://amigo.geneontology.org/amigo/term/GO:0071705	SH3GLB1 UBE2D3 RAC2 UBE2J2 M6PR ARF5 SLC25A5 LAMP2 STX7 RAB10 SAMM50 PLTP NAGPA RAB11A NAPA RAB5C HSPA8 UNC93B1 VPS29 COPZ1 SPCS2 RAB32 RAB14 TOMM40 RAN TIMM17A RTP4 RAB1A SCARB2 GLTP RAB20 ARRDC4 SCAMP2 ARF1 SAR1B SEC13 ATP13A2 ARF6 TMED3 RAB8A ARF4 MFF TMED10 TOMM20 RAB1B NPM1 TMED9 TCN2 SYS1 SLC48A1 TIMM23 TSG101 TOMM22 AP1S1 MTX2 EIF4A3 MVB12A SLC25A39 CD74 YBX1 BCL3 ERP29 SLC15A3 SNX3 SUMO1 …
8.54327213071472e-11	183	2609	1.65739	GO:0071310 cellular response to organic substance	http://amigo.geneontology.org/amigo/term/GO:0071310	CD74 HSPA5 TRAF1 PKM RAB10 GNAS JAK2 CSF2RB CD40 STUB1 IL21R CCL2 LAMTOR3 HSPA8 LY86 CD86 STAT1 GBP3 CD274 ZBP1 IL1B LAMTOR5 IL15RA CD63 IL1RN SDCBP CXCL9 ACVRL1 TMBIM6 IFNAR1 TNIP1 IL2RG LAMTOR1 GBP5 IFNAR2 ADIPOR1 GBP2 GBP4 MAPKAPK2 RAB8A CXCL10 CD14 P2RY6 GBP6 IL3RA CSF2RA CRLF2 GBP7 IL10RB HIF1A HDAC1 TANK SAP30 AGPAT2 IKBKE NR1H3 SPI1 REST ICAM1 TREM2 LGMN NFKBIA SAMHD1 ACOD1 PYCARD GAPDH PA…
5.48588277449629e-14	227	3300	1.6552	GO:0070887 cellular response to chemical stimulus	http://amigo.geneontology.org/amigo/term/GO:0070887	CD74 HSPA5 TRAF1 PKM RAB10 GNAS JAK2 CSF2RB HIF1A CD40 STUB1 IL21R CCL2 LAMTOR3 HSPA8 LY86 CD86 STAT1 NFE2L2 GBP3 PRDX1 CD274 CCRL2 ZBP1 IL1B PRDX5 LGALS3 LAMTOR5 IL15RA CD63 IL1RN SDCBP CXCL9 ACVRL1 TMBIM6 IFNAR1 TNIP1 IL2RG LAMTOR1 GBP5 SLAMF8 IFNAR2 ADIPOR1 CCR5 CXCL16 GBP2 GBP4 MAPKAPK2 RAB8A CXCL10 CD14 P2RY6 GBP6 IL3RA CSF2RA CRLF2 GBP7 IL10RB PYCARD HDAC1 TANK CASP1 ADAM17 SAP30 AGPAT2 IKB…
7.44387111449734e-12	203	2805	1.64443	GO:0009056 catabolic proc.	http://amigo.geneontology.org/amigo/term/GO:0009056	LAMP2 NOS2 TIMP2 PSMA4 HSPA5 HEXB VMP1 PKM ENO1 UBE2A ARG2 PSMC5 EDEM2 PSMD8 CDC34 HMOX1 PSMC6 PSMA3 VTI1B LGMN PSMB5 PSMA6 CTSZ SAMHD1 PGK1 GLA N4BP1 PSMD7 STUB1 CTSH CPQ PSMD3 PSMD11 CTSC HSPA8 GAPDH TPI1 RNF130 PSMD14 AUP1 ACADL TMEM59 RNF19B FBXO6 PLBD1 RNF114 PSMB2 PRDX5 ECHS1 SRD5A3 PSMA1 ABHD17A APOE DDA1 ADRM1 PPT1 NDFIP1 EDEM1 CTSL DRAM1 AOAH RAB1A ENTPD1 HERC6 PFKL MVB12A PSMB6 PSMA5 AD…
2.62039607275174e-09	166	2312	1.64059	GO:1901575 organic substance catabolic proc.	http://amigo.geneontology.org/amigo/term/GO:1901575	LAMP2 NOS2 TIMP2 PSMA4 HSPA5 HEXB PKM ENO1 UBE2A ARG2 PSMC5 EDEM2 PSMD8 CDC34 HMOX1 PSMC6 PSMA3 LGMN PSMB5 PSMA6 CTSZ SAMHD1 PGK1 GLA N4BP1 PSMD7 STUB1 CTSH CPQ PSMD3 PSMD11 CTSC HSPA8 GAPDH TPI1 RNF130 PSMD14 AUP1 ACADL RNF19B FBXO6 PLBD1 RNF114 PSMB2 ECHS1 SRD5A3 PSMA1 ABHD17A APOE DDA1 ADRM1 PPT1 NDFIP1 EDEM1 CTSL AOAH ENTPD1 HERC6 PFKL MVB12A PSMB6 PSMA5 ALDOA PLBD2 UBE2L6 PSMB4 UBE2J2 HK3 PS…
4.84495516168199e-10	183	2618	1.6228	GO:0071702 organic substance transport	http://amigo.geneontology.org/amigo/term/GO:0071702	SH3GLB1 UBE2D3 RAC2 UBE2J2 M6PR ARF5 SLC25A5 LAMP2 MPC1 STX7 RAB10 SLC25A1 SAMM50 PLTP PRELID3B NAGPA RAB11A NAPA SLC25A11 RAB5C HSPA8 UNC93B1 VPS29 COPZ1 SLC2A1 SPCS2 RAB32 RAB14 NPC2 TOMM40 RAN TIMM17A RTP4 RAB1A SCARB2 GLTP RAB20 ARRDC4 SCAMP2 SLC16A3 ARF1 SAR1B PID1 SEC13 ATP13A2 FABP5 ARF6 TMED3 RAB8A ARF4 MFF PRELID1 TMED10 TOMM20 RAB1B SLCO3A1 NPM1 TMED9 TCN2 SYS1 SLC48A1 TIMM23 TSG101 TOM…
1.46231528071674e-15	280	4821	1.579	GO:0042221 response to chemical	http://amigo.geneontology.org/amigo/term/GO:0042221	NOS2 SLC11A1 CD74 TIMP2 HSPA5 TRAF1 PKM RAB10 GNAS EDEM2 JAK2 CSF2RB PSMC6 HIF1A CD40 STUB1 IL21R RELB CCL2 LAMTOR3 HSPA8 LY86 CD86 PLXNA1 MAPKAPK3 AUP1 STAT1 NFE2L2 FBXO6 GBP3 SLC2A1 PRDX1 CD274 CCRL2 ZBP1 IL1B PRDX5 RAC2 LGALS3 EDEM1 LAMTOR5 IL15RA CD63 RTP4 IL1RN SDCBP CXCL9 ACVRL1 TMBIM6 IFNAR1 TNIP1 IL2RG LAMTOR1 GBP5 SLAMF8 IFNAR2 ADIPOR1 UBE2J2 CCR5 CXCL16 GBP2 GBP4 MAPKAPK2 HSP90B1 RAB8A …
3.31074381653131e-09	189	2642	1.56937	GO:0008104 protein localization	http://amigo.geneontology.org/amigo/term/GO:0008104	SH3GLB1 UBE2D3 CCT4 RAC2 CCT7 CCT5 UBE2J2 CCT3 M6PR ARF5 LAMP2 STX7 RAB10 SAMM50 VTI1B NAGPA RAB11A NAPA RAB5C SLC9A3R1 HSPA8 EHD1 UNC93B1 VPS29 COPZ1 SPCS2 RAB32 RAB14 YWHAH CD68 TOMM40 RAN TIMM17A RTP4 TOR1A RAB1A SCARB2 RAB20 ARRDC4 SCAMP2 ARF1 LAMTOR1 SAR1B SEC13 RER1 ARF6 TMED3 RAB8A ARF4 MFF TMED10 TOMM20 RAB1B TMED9 BCAP31 LAMP1 SYS1 GET4 TWF2 TIMM23 TSG101 TOMM22 AP1S1 MTX2 MVB12A BCL3 AT…
6.6251834107185e-10	216	3133	1.53449	GO:0033036 macromolecule localization	http://amigo.geneontology.org/amigo/term/GO:0033036	SH3GLB1 UBE2D3 CCT4 RAC2 CCT7 CCT5 UBE2J2 CCT3 M6PR ARF5 LAMP2 MSR1 STX7 RAB10 SAMM50 VTI1B PLTP PRELID3B NAGPA RAB11A NAPA RAB5C SLC9A3R1 HSPA8 EHD1 UNC93B1 VPS29 COPZ1 SPCS2 RAB32 RAB14 NPC2 YWHAH CD68 TOMM40 RAN TIMM17A RTP4 TOR1A RAB1A SCARB2 GLTP RAB20 ARRDC4 SCAMP2 ARF1 PLIN2 LAMTOR1 SAR1B SEC13 RER1 FABP5 ARF6 TMED3 RAB8A ARF4 MFF PRELID1 TMED10 TOMM20 RAB1B SLCO3A1 NPM1 TMED9 BCAP31 LAMP1…
6.37748522570438e-11	260	4424	1.48696	GO:0006950 response to stress	http://amigo.geneontology.org/amigo/term/GO:0006950	ACTG1 LAMP2 NOS2 CD74 NR1H3 GRN HSPA5 RFC2 TRAF1 UBE2A CST7 BAX EDEM2 TREM2 HMOX1 PSMC6 HIF1A CD40 HCK SAMHD1 ACOD1 STUB1 RELB CCL2 HSPA8 LY86 AUP1 STAT1 NFE2L2 FBXO6 GBP3 PRDX1 IFIT3 IFIT2 CCRL2 ZBP1 IL1B F10 PRDX5 BST2 EDEM1 AOAH IL1RN TLR2 CASP1 CXCL9 TMBIM6 IFNAR1 MCL1 TIFA PPP4C GBP5 SLAMF8 IFNAR2 UBE2J2 CCR5 GBP2 GBP4 MAPKAPK2 CLEC4E CLEC4D HSP90B1 PDIA3 CXCL10 GABARAP CD14 FPR2 BCL2L1 C3AR…
2.93713802940402e-11	290	4823	1.44946	GO:0006810 transport	http://amigo.geneontology.org/amigo/term/GO:0006810	SH3GLB1 UBE2D3 RAC2 UBE2J2 M6PR ARF5 SLC25A5 LAMP2 DTNBP1 MCUR1 MPC1 ATP1B3 TSG101 SLC25A3 STX7 RAB10 SNX5 TREM2 SLC25A1 SAMM50 VTI1B PLTP PRELID3B NAGPA RAB11A KCNN4 NAPA COPE AP1S1 SLC25A11 RAB5C HSPA8 EHD1 UNC93B1 VPS29 COPZ1 SNX3 SLC2A1 SPCS2 RAB32 RAB14 NPC2 CCZ1 CLTA ERGIC3 COPB1 TOMM40 PPT1 NDFIP1 LGALS3 RAN SARAF TIMM17A TMEM165 RTP4 RAB1A SCARB2 GLTP RAB20 ARRDC4 SCAMP2 ARRB2 SLC16A3 MVB…
2.24161175549559e-11	299	4987	1.43974	GO:0051234 establishment of localization	http://amigo.geneontology.org/amigo/term/GO:0051234	SH3GLB1 UBE2D3 RAC2 UBE2J2 M6PR ARF5 SLC25A5 LAMP2 DTNBP1 MCUR1 MPC1 ATP1B3 TSG101 SLC25A3 STX7 RAB10 SNX5 TREM2 SLC25A1 SAMM50 VTI1B PLTP PRELID3B NAGPA RAB11A KCNN4 NAPA COPE AP1S1 SLC25A11 RAB5C HSPA8 EHD1 UNC93B1 VPS29 COPZ1 SNX3 SLC2A1 SPCS2 RAB32 RAB14 NPC2 CCZ1 CLTA ERGIC3 COPB1 CD68 TOMM40 PPT1 NDFIP1 LGALS3 RAN SARAF TIMM17A TMEM165 RTP4 RAB1A SCARB2 GLTP RAB20 ARRDC4 SCAMP2 ARRB2 SLC16A…

## Sheet: 2_GOsig
Enrichment FDR	nGenes	Pathway Genes	Fold Enrichment	Pathway	URL	Genes
6.21289e-28	27	95	25.8269	Mitochondrial respiratory chain complex assembly	http://amigo.geneontology.org/amigo/term/GO:0033108	Ndufa11 Ndufb2 Ndufa1 Coa3 Ndufa12 Ndufs7 Ndufs6 Ndufb9 Ndufb4 Cox14 Ndufa5 Uqcc2 Ndufb8 Ndufb3 Ndufa8 Ndufb5 Ndufs5 Ndufc2 Ndufab1 Ndufb11 Ndufb7 Ndufa3 Ndufa13 Ndufc1 Cox17 Ndufb6 Ndufaf8
1.55667e-27	23	58	35.1239	NADH dehydrogenase complex assembly	http://amigo.geneontology.org/amigo/term/GO:0010257	Ndufa11 Ndufb2 Ndufa1 Ndufa12 Ndufs7 Ndufs6 Ndufb9 Ndufb4 Ndufa5 Ndufb8 Ndufb3 Ndufa8 Ndufb5 Ndufs5 Ndufc2 Ndufab1 Ndufb11 Ndufb7 Ndufa3 Ndufa13 Ndufc1 Ndufb6 Ndufaf8
1.55667e-27	23	58	35.1239	Mitochondrial respiratory chain complex I assembly	http://amigo.geneontology.org/amigo/term/GO:0032981	Ndufa11 Ndufb2 Ndufa1 Ndufa12 Ndufs7 Ndufs6 Ndufb9 Ndufb4 Ndufa5 Ndufb8 Ndufb3 Ndufa8 Ndufb5 Ndufs5 Ndufc2 Ndufab1 Ndufb11 Ndufb7 Ndufa3 Ndufa13 Ndufc1 Ndufb6 Ndufaf8
1.62106e-26	27	118	22.1722	Oxidative phosphorylation	http://amigo.geneontology.org/amigo/term/GO:0006119	Cox6c Cox7c Ndufa12 Ndufs7 Uqcrb Ndufs6 Dnajc15 Ndufb9 Atp5j Ndufv3 Uqcc2 Ndufb8 Ndufa8 Ndufc2 Nupr1 Cox7b Cox4i1 Cox7a2 Atp5h Cox8a Atp5j2 Ndufa7 Uqcrq Atp5k Gm10053 Uqcr10 Ndufb6
7.41984e-26	28	138	19.3436	Electron transport chain	http://amigo.geneontology.org/amigo/term/GO:0022900	Cyba Cox6c Cox7c Ndufa12 Ndufs7 Uqcrb Ndufs6 Dnajc15 Ndufb9 Ndufb4 Ndufa5 Ndufv3 Ndufb8 Ndufb3 Ndufa8 Ndufc2 Cox7b Cox4i1 Cox7a2 Ndufb7 Cox8a Ndufa13 Ndufa7 Uqcrq Gm10053 Uqcr10 Cox5b Ndufb6
1.79045e-22	27	171	15.8801	Aerobic respiration	http://amigo.geneontology.org/amigo/term/GO:0009060	Cox6c Cox7c Ndufa12 Ndufs7 Uqcrb Ndufs6 Dnajc15 Ndufb9 Atp5j Ndufv3 Uqcc2 Ndufb8 Ndufa8 Ndufc2 Nupr1 Cox7b Cox4i1 Cox7a2 Atp5h Cox8a Atp5j2 Ndufa7 Uqcrq Atp5k Gm10053 Uqcr10 Ndufb6
5.79812e-21	30	261	11.5039	ATP metabolic process	http://amigo.geneontology.org/amigo/term/GO:0046034	Hk2 Cox6c Cox7c Ndufa12 Ndufs7 Uqcrb Ndufs6 Dnajc15 Ndufb9 Atp5j Ndufv3 Uqcc2 Bad Ndufb8 Ndufa8 Ndufc2 Nupr1 Cox7b Cox4i1 Cox7a2 Atp5h Cox8a Atp5j2 Ndufa7 Uqcrq Atp5k Gm10053 Uqcr10 Atp5g2 Ndufb6
7.93783e-21	28	215	12.8279	Cellular respiration	http://amigo.geneontology.org/amigo/term/GO:0045333	Cox6c Cox7c Ndufa12 Ndufs7 Uqcrb Ndufs6 Dnajc15 Ndufb9 Atp5j Ndufa5 Ndufv3 Uqcc2 Ndufb8 Ndufa8 Ndufc2 Nupr1 Cox7b Cox4i1 Cox7a2 Atp5h Cox8a Atp5j2 Ndufa7 Uqcrq Atp5k Gm10053 Uqcr10 Ndufb6
9.62263e-21	36	446	8.31211	Generation of precursor metabolites and energy	http://amigo.geneontology.org/amigo/term/GO:0006091	Hk2 Cyba Cox6c Cox7c Ndufa12 Ndufs7 Uqcrb Ndufs6 Dnajc15 Ndufb9 Ndufb4 Atp5j Ndufa5 Ndufv3 Uqcc2 Ndufb8 Ndufb3 Ndufa8 Ndufc2 Nupr1 Cox7b Cox4i1 Cox7a2 Ndufb7 Atp5h Cox8a Ndufa13 Atp5j2 Ndufa7 Uqcrq Cox17 Atp5k Gm10053 Uqcr10 Cox5b Ndufb6
1.28878e-19	38	500	7.09819	Mitochondrion organization	http://amigo.geneontology.org/amigo/term/GO:0007005	Hk2 Ndufa11 Ndufb2 Fam162a Ndufa1 Coa3 Ndufa12 Ndufs7 Timm13 Slirp Ndufs6 Dnajc15 Ndufb9 Ndufb4 Cox14 Ndufa5 Uqcc2 Bad Ndufb8 Ndufb3 Ndufa8 Ndufb5 Ndufs5 Tomm7 Pdcd5 Ndufc2 Ndufab1 Ndufb11 Cox7a2 Ndufb7 Ndufa3 Ndufa13 Ndufc1 Higd1a Cox17 Siva1 Ndufb6 Ndufaf8
2.48732e-17	17	63	24.6631	Mitochondrial ATP synthesis coupled electron transport	http://amigo.geneontology.org/amigo/term/GO:0042775	Cox7c Ndufa12 Ndufs7 Uqcrb Ndufs6 Dnajc15 Ndufb9 Ndufv3 Ndufb8 Ndufa8 Ndufc2 Cox4i1 Ndufa7 Uqcrq Gm10053 Uqcr10 Ndufb6
2.59099e-17	28	300	9.44688	Energy derivation by oxidation of organic compounds	http://amigo.geneontology.org/amigo/term/GO:0015980	Cox6c Cox7c Ndufa12 Ndufs7 Uqcrb Ndufs6 Dnajc15 Ndufb9 Atp5j Ndufa5 Ndufv3 Uqcc2 Ndufb8 Ndufa8 Ndufc2 Nupr1 Cox7b Cox4i1 Cox7a2 Atp5h Cox8a Atp5j2 Ndufa7 Uqcrq Atp5k Gm10053 Uqcr10 Ndufb6
5.34536e-17	17	66	23.4887	ATP synthesis coupled electron transport	http://amigo.geneontology.org/amigo/term/GO:0042773	Cox7c Ndufa12 Ndufs7 Uqcrb Ndufs6 Dnajc15 Ndufb9 Ndufv3 Ndufb8 Ndufa8 Ndufc2 Cox4i1 Ndufa7 Uqcrq Gm10053 Uqcr10 Ndufb6
3.97586e-16	18	87	18.6528	Respiratory electron transport chain	http://amigo.geneontology.org/amigo/term/GO:0022904	Cox7c Ndufa12 Ndufs7 Uqcrb Ndufs6 Dnajc15 Ndufb9 Ndufa5 Ndufv3 Ndufb8 Ndufa8 Ndufc2 Cox4i1 Ndufa7 Uqcrq Gm10053 Uqcr10 Ndufb6
1.0448e-15	15	52	26.1139	Aerobic electron transport chain	http://amigo.geneontology.org/amigo/term/GO:0019646	Cox7c Ndufs7 Uqcrb Ndufs6 Dnajc15 Ndufb9 Ndufb8 Ndufa8 Ndufc2 Cox4i1 Ndufa7 Uqcrq Gm10053 Uqcr10 Ndufb6
2.20455e-12	40	992	4.05338	Cellular protein-containing complex assembly	http://amigo.geneontology.org/amigo/term/GO:0034622	Ndufa11 Ndufb2 Cyba Ndufa1 Coa3 Ndufa12 Ndufs7 Ndufs6 Ndufb9 Ndufb4 Cox14 Ndufa5 Uqcc2 Arl2 Ndufb8 Ndufb3 Ndufa8 Ndufb5 Ndufs5 Pomp Ndufc2 Ndufab1 Ndufb11 Cox7a2 Ndufb7 Ndufa3 Ndufa13 Rps27l Ndufc1 Higd1a Tbca Sem1 Cox17 Snrpg Gmfg Ndufb6 Psmg4 1810058I24Rik Ndufaf8 Rpl24
8.78298e-11	16	150	11.4159	Proton transmembrane transport	http://amigo.geneontology.org/amigo/term/GO:1902600	Cox6c Atp6v0e Cox7c Ndufs7 Atp5j Cox7b Cox4i1 Cox7a2 Atp5h Cox8a Atp5j2 Atp6v1g1 Cox17 Atp5k Cox5b Atp5g2
3.12616e-10	48	1631	2.96959	Protein-containing complex subunit organization	http://amigo.geneontology.org/amigo/term/GO:0043933	Ndufa11 Ndufb2 Cyba Ndufa1 Coa3 Ndufa12 Ndufs7 Ndufs6 Dnajc15 Ndufb9 Ndufb4 Cox14 Ndufa5 Uqcc2 Arl2 Bad Ndufb8 Ndufb3 Ndufa8 Ndufb5 Ndufs5 Pomp Cib1 Ndufc2 Nupr1 Ndufab1 Ndufb11 Eif4ebp1 Cox7a2 Ndufb7 Ndufa3 Ndufa13 Rps27l Ndufc1 Higd1a Tbca Sem1 Cox17 Vamp8 Snrpg Znhit1 Gmfg Atp5g2 Ndufb6 Psmg4 1810058I24Rik Ndufaf8 Rpl24
3.12616e-10	45	1457	3.13116	Protein-containing complex assembly	http://amigo.geneontology.org/amigo/term/GO:0065003	Ndufa11 Ndufb2 Cyba Ndufa1 Coa3 Ndufa12 Ndufs7 Ndufs6 Dnajc15 Ndufb9 Ndufb4 Cox14 Ndufa5 Uqcc2 Arl2 Bad Ndufb8 Ndufb3 Ndufa8 Ndufb5 Ndufs5 Pomp Ndufc2 Nupr1 Ndufab1 Ndufb11 Eif4ebp1 Cox7a2 Ndufb7 Ndufa3 Ndufa13 Rps27l Ndufc1 Higd1a Tbca Sem1 Cox17 Snrpg Gmfg Atp5g2 Ndufb6 Psmg4 1810058I24Rik Ndufaf8 Rpl24
1.26465e-09	9	28	29.0154	Mitochondrial electron transport, NADH to ubiquinone	http://amigo.geneontology.org/amigo/term/GO:0006120	Ndufs7 Ndufs6 Dnajc15 Ndufb9 Ndufb8 Ndufa8 Ndufc2 Ndufa7 Ndufb6
1.25785e-07	11	78	12.4352	Mitochondrial translation	http://amigo.geneontology.org/amigo/term/GO:0032543	Mrpl52 Coa3 Mrps24 Mrpl57 Uqcc2 Mrpl23 Ndufa7 Mrps16 Mrps21 Mrps14 Chchd1
3.06731e-06	11	107	9.20681	Mitochondrial gene expression	http://amigo.geneontology.org/amigo/term/GO:0140053	Mrpl52 Coa3 Mrps24 Mrpl57 Uqcc2 Mrpl23 Ndufa7 Mrps16 Mrps21 Mrps14 Chchd1
4.4201e-05	13	209	5.74417	Mitochondrial transport	http://amigo.geneontology.org/amigo/term/GO:0006839	Hk2 Timm13 Dnajc15 Smdt1 Atp5j Bad Tomm7 Pdcd5 Atp5h Ndufa13 Atp5j2 Atp5k Siva1
5.52158e-05	22	765	3.37746	Inorganic cation transmembrane transport	http://amigo.geneontology.org/amigo/term/GO:0098662	Sri Cyba Fxyd5 Cox6c Atp6v0e Cox7c Atox1 Ndufs7 Smdt1 Atp5j Cox7b Cox4i1 Cox7a2 Atp5h Cox8a Atp5j2 Atp6v1g1 Cox17 Atp5k Commd1 Cox5b Atp5g2
0.000125655	5	24	24.1795	Energy coupled proton transport, down electrochemical gradient	http://amigo.geneontology.org/amigo/term/GO:0015985	Atp5j Atp5h Atp5j2 Atp5k Atp5g2
0.000125655	5	24	24.1795	ATP synthesis coupled proton transport	http://amigo.geneontology.org/amigo/term/GO:0015986	Atp5j Atp5h Atp5j2 Atp5k Atp5g2
0.000132955	22	833	3.18109	Inorganic ion transmembrane transport	http://amigo.geneontology.org/amigo/term/GO:0098660	Sri Cyba Fxyd5 Cox6c Atp6v0e Cox7c Atox1 Ndufs7 Smdt1 Atp5j Cox7b Cox4i1 Cox7a2 Atp5h Cox8a Atp5j2 Atp6v1g1 Cox17 Atp5k Commd1 Cox5b Atp5g2
0.000236327	27	1187	2.66166	Cation transport	http://amigo.geneontology.org/amigo/term/GO:0006812	Sri Cyba Fxyd5 Cox6c Atp6v0e Cox7c Atox1 Ccl4 Ndufs7 Smdt1 Atp5j Arl2 Cox7b Cox4i1 Cox7a2 Atp5h Cox8a Atp5j2 Atp6v1g1 Cox17 Vamp8 Atp5k Commd1 Fcer1g Cox5b Ftl1-ps1 Atp5g2
0.000263079	4	11	34.8185	Mitochondrial electron transport, ubiquinol to cytochrome c	http://amigo.geneontology.org/amigo/term/GO:0006122	Uqcrb Uqcrq Gm10053 Uqcr10
0.000366534	7	68	10.3275	Purine ribonucleoside triphosphate biosynthetic process	http://amigo.geneontology.org/amigo/term/GO:0009206	Nme2 Atp5j Ndufc2 Atp5h Atp5j2 Atp5k Atp5g2
0.000397704	7	69	10.1554	Purine nucleoside triphosphate biosynthetic process	http://amigo.geneontology.org/amigo/term/GO:0009145	Nme2 Atp5j Ndufc2 Atp5h Atp5j2 Atp5k Atp5g2
0.000418091	22	882	2.93265	Cation transmembrane transport	http://amigo.geneontology.org/amigo/term/GO:0098655	Sri Cyba Fxyd5 Cox6c Atp6v0e Cox7c Atox1 Ndufs7 Smdt1 Atp5j Cox7b Cox4i1 Cox7a2 Atp5h Cox8a Atp5j2 Atp6v1g1 Cox17 Atp5k Commd1 Cox5b Atp5g2
0.000641772	7	74	9.37421	Ribonucleoside triphosphate biosynthetic process	http://amigo.geneontology.org/amigo/term/GO:0009201	Nme2 Atp5j Ndufc2 Atp5h Atp5j2 Atp5k Atp5g2
0.000743645	4	17	26.7835	Mitochondrial ATP synthesis coupled proton transport	http://amigo.geneontology.org/amigo/term/GO:0042776	Atp5j Atp5h Atp5j2 Atp5k
0.000935979	23	818	2.69095	Peptide metabolic process	http://amigo.geneontology.org/amigo/term/GO:0006518	Mgst1 Mrpl52 Mrps18c Coa3 Mrps24 Spcs1 Mrpl57 Mrpl14 Mrps18a Uqcc2 Eif4ebp1 Rps27l Psenen Mrpl23 Ndufa7 Rpl27a Mrps16 Mrps21 Mrps14 Chchd1 Polr2g Tma7 Rpl24
0.000979956	20	640	2.94075	Translation	http://amigo.geneontology.org/amigo/term/GO:0006412	Mrpl52 Mrps18c Coa3 Mrps24 Mrpl57 Mrpl14 Mrps18a Uqcc2 Eif4ebp1 Rps27l Mrpl23 Ndufa7 Rpl27a Mrps16 Mrps21 Mrps14 Chchd1 Polr2g Tma7 Rpl24
0.00106797	6	57	10.8808	ATP biosynthetic process	http://amigo.geneontology.org/amigo/term/GO:0006754	Atp5j Ndufc2 Atp5h Atp5j2 Atp5k Atp5g2
0.001321	7	83	8.2341	Purine ribonucleoside triphosphate metabolic process	http://amigo.geneontology.org/amigo/term/GO:0009205	Nme2 Atp5j Ndufc2 Atp5h Atp5j2 Atp5k Atp5g2
0.00135845	20	660	2.85866	Peptide biosynthetic process	http://amigo.geneontology.org/amigo/term/GO:0043043	Mrpl52 Mrps18c Coa3 Mrps24 Mrpl57 Mrpl14 Mrps18a Uqcc2 Eif4ebp1 Rps27l Mrpl23 Ndufa7 Rpl27a Mrps16 Mrps21 Mrps14 Chchd1 Polr2g Tma7 Rpl24
0.00149548	7	85	8.01742	Nucleoside triphosphate biosynthetic process	http://amigo.geneontology.org/amigo/term/GO:0009142	Nme2 Atp5j Ndufc2 Atp5h Atp5j2 Atp5k Atp5g2
0.00188203	29	1564	2.23591	Ion transport	http://amigo.geneontology.org/amigo/term/GO:0006811	Sri Cyba Mgst1 Fxyd5 Cox6c Atp6v0e Cox7c Atox1 Ccl4 Ndufs7 Smdt1 Atp5j Arl2 Cox7b Cox4i1 Cox7a2 Atp5h Cox8a Atp5j2 Atp6v1g1 Cox17 Vamp8 Ptges Atp5k Commd1 Fcer1g Cox5b Ftl1-ps1 Atp5g2
0.00199142	7	91	7.61655	Ribonucleoside triphosphate metabolic process	http://amigo.geneontology.org/amigo/term/GO:0009199	Nme2 Atp5j Ndufc2 Atp5h Atp5j2 Atp5k Atp5g2
0.00212627	5	37	12.8009	Cytochrome complex assembly	http://amigo.geneontology.org/amigo/term/GO:0017004	Cyba Coa3 Cox14 Uqcc2 Cox17
0.00223157	7	92	7.43078	Purine nucleoside triphosphate metabolic process	http://amigo.geneontology.org/amigo/term/GO:0009144	Nme2 Atp5j Ndufc2 Atp5h Atp5j2 Atp5k Atp5g2
0.00275231	7	93	7.16851	Mitochondrial transmembrane transport	http://amigo.geneontology.org/amigo/term/GO:1990542	Dnajc15 Smdt1 Atp5j Tomm7 Atp5h Atp5j2 Atp5k
0.0034975	4	22	17.4092	Regulation of oxidative phosphorylation	http://amigo.geneontology.org/amigo/term/GO:0002082	Dnajc15 Uqcc2 Nupr1 Cox7a2
0.00595052	22	1097	2.39977	Ion transmembrane transport	http://amigo.geneontology.org/amigo/term/GO:0034220	Sri Cyba Fxyd5 Cox6c Atp6v0e Cox7c Atox1 Ndufs7 Smdt1 Atp5j Cox7b Cox4i1 Cox7a2 Atp5h Cox8a Atp5j2 Atp6v1g1 Cox17 Atp5k Commd1 Cox5b Atp5g2
0.00677575	5	51	9.89162	Protein insertion into membrane	http://amigo.geneontology.org/amigo/term/GO:0051205	Ubl4a Timm13 Emc4 Pdcd5 Ndufa13
0.0075336	20	776	2.48349	Amide biosynthetic process	http://amigo.geneontology.org/amigo/term/GO:0043604	Mrpl52 Mrps18c Coa3 Mrps24 Mrpl57 Mrpl14 Mrps18a Uqcc2 Eif4ebp1 Rps27l Mrpl23 Ndufa7 Rpl27a Mrps16 Mrps21 Mrps14 Chchd1 Polr2g Tma7 Rpl24
0.00888288	7	116	5.85888	Nucleoside triphosphate metabolic process	http://amigo.geneontology.org/amigo/term/GO:0009141	Nme2 Atp5j Ndufc2 Atp5h Atp5j2 Atp5k Atp5g2

## Sheet: 3_GO_sig
Enrichment FDR	nGenes	Pathway Genes	Fold Enrichment	Pathway	URL	Genes
0.0153721	3	11	24.8909	Neg. reg. of ubiquitin protein ligase activity	http://amigo.geneontology.org/amigo/term/GO:1904667	Rpl37 Rpl11 Rps7
0.00034162	5	20	24.0175	Ribosomal small subunit assembly	http://amigo.geneontology.org/amigo/term/GO:0000028	Rps14 Rps19 Rpl38 Rps28 Rps27
0.022491	3	22	21.0615	Hydrogen peroxide catabolic proc.	http://amigo.geneontology.org/amigo/term/GO:0042744	Prdx5 Hp Gpx1
0.00386973	4	21	20.2815	Pos. reg. of superoxide anion generation	http://amigo.geneontology.org/amigo/term/GO:0032930	Sod1 Tyrobp Cd177 Gstp1
0.0470982	3	18	15.2111	Neg. reg. of ubiquitin-protein transferase activity	http://amigo.geneontology.org/amigo/term/GO:0051444	Rpl37 Rpl11 Rps7
0.0143544	4	28	14.041	Ribosomal large subunit assembly	http://amigo.geneontology.org/amigo/term/GO:0000027	Rpl38 Rpl23a Rpl11 Rplp0
0.0163015	4	31	13.0381	Reg. of superoxide metabolic proc.	http://amigo.geneontology.org/amigo/term/GO:0090322	Sod1 Tyrobp Cd177 Gstp1
8.50407699196103e-05	8	63	12.1689	Ribosome assembly	http://amigo.geneontology.org/amigo/term/GO:0042255	Rps14 Rps19 Rpl38 Rpl23a Rpl11 Rplp0 Rps28 Rps27
1.72138484131456e-08	13	101	12.1068	Cytoplasmic translation	http://amigo.geneontology.org/amigo/term/GO:0002181	Rpl15 Rps26 Rps29 Rpl18a Rpl38 Rpl32 Rpl36 Rpl30 Rpl18 Rpl11 Rpl35a Rplp0 Rps28
0.022491	4	39	11.7763	Superoxide anion generation	http://amigo.geneontology.org/amigo/term/GO:0042554	Sod1 Tyrobp Cd177 Gstp1
0.0242117	4	43	11.4083	Vasodilation	http://amigo.geneontology.org/amigo/term/GO:0042311	Apoe Sod1 Klf2 Gpx1
0.000202759	8	69	10.7373	Ribosomal small subunit biogenesis	http://amigo.geneontology.org/amigo/term/GO:0042274	Rps14 Rps16 Rps19 Rpl38 Rps7 Rps17 Rps28 Rps27
0.0298824	4	51	10.4305	Hydrogen peroxide metabolic proc.	http://amigo.geneontology.org/amigo/term/GO:0042743	Sod1 Prdx5 Hp Gpx1
0.00034162	8	94	9.86667	Cellular oxidant detoxification	http://amigo.geneontology.org/amigo/term/GO:0098869	Apoe Sod1 Prdx5 Hp Selenow Alox5ap Gstp1 Gpx1
0.0157742	5	59	9.12667	Monocyte chemotaxis	http://amigo.geneontology.org/amigo/term/GO:0002548	Ccl6 Ccl9 Dusp1 Rps19 Ccr2
0.00789408	6	69	8.29697	Ribosomal large subunit biogenesis	http://amigo.geneontology.org/amigo/term/GO:0042273	Rpl38 Rpl23a Rpl11 Rpl35a Rpl35 Rplp0
0.00111461	8	115	8.11259	Cellular response to toxic substance	http://amigo.geneontology.org/amigo/term/GO:0097237	Apoe Sod1 Prdx5 Hp Selenow Alox5ap Gstp1 Gpx1
0.0250215	5	74	7.86782	Skeletal muscle cell differentiation	http://amigo.geneontology.org/amigo/term/GO:0035914	Btg2 Fos Nr4a1 Atf3 Egr1
0.00132899	8	123	7.60556	Detoxification	http://amigo.geneontology.org/amigo/term/GO:0098754	Apoe Sod1 Prdx5 Hp Selenow Alox5ap Gstp1 Gpx1
0.0327704	5	70	7.24339	Pos. reg. of reactive oxygen species metabolic proc.	http://amigo.geneontology.org/amigo/term/GO:2000379	Sod1 Tyrobp Tspo Cd177 Gstp1
1.15275917335511e-22	45	640	6.9375	Translation	http://amigo.geneontology.org/amigo/term/GO:0006412	Rpl13 Rps11 Rps9 Rps18 Rps15a Rpl15 Rps5 Btg2 Rps27a Rps14 Rps26 Serp1 Rpl28 Rps29 Rps16 Fau Rps19 Rpl21 Rpl37 Ndufa7 Rpl18a Rpl37a Rpl27a Rpl36al Mrps21 Rpl38 Rpl32 Rpl36 Rpl23a Rpl30 Rpl18 Rpl11 Rpl35a Rps7 Rps17 Rpl34 Rpl35 Rpl27 Rplp0 Rps28 Uba52 Rps27 Rps13 Rpl41 Mrpl33
2.51358707406809e-22	45	660	6.74384	Peptide biosynthetic proc.	http://amigo.geneontology.org/amigo/term/GO:0043043	Rpl13 Rps11 Rps9 Rps18 Rps15a Rpl15 Rps5 Btg2 Rps27a Rps14 Rps26 Serp1 Rpl28 Rps29 Rps16 Fau Rps19 Rpl21 Rpl37 Ndufa7 Rpl18a Rpl37a Rpl27a Rpl36al Mrps21 Rpl38 Rpl32 Rpl36 Rpl23a Rpl30 Rpl18 Rpl11 Rpl35a Rps7 Rps17 Rpl34 Rpl35 Rpl27 Rplp0 Rps28 Uba52 Rps27 Rps13 Rpl41 Mrpl33
7.01359396952664e-23	50	818	6.13351	Peptide metabolic proc.	http://amigo.geneontology.org/amigo/term/GO:0006518	Rpl13 Apoe Rps11 Rps9 Rps18 Rps15a Rpl15 Rps5 Btg2 Rps27a Sod1 Rps14 Rps26 Serp1 Rpl28 Rps29 Rps16 Fau Rps19 Rpl21 Rpl37 Ndufa7 Rpl18a Rpl37a Rpl27a Rpl36al Mrps21 Rpl38 Rpl32 Rpl36 Rpl23a Rpl30 Rpl18 Rpl11 Rpl35a Gstp1 Rps7 Rps17 Rpl34 Rpl35 Rpl27 Gpx1 Ethe1 Rplp0 Rps28 Uba52 Rps27 Rps13 Rpl41 Mrpl33
5.00402892908551e-20	45	776	5.85877	Amide biosynthetic proc.	http://amigo.geneontology.org/amigo/term/GO:0043604	Rpl13 Rps11 Rps9 Rps18 Rps15a Rpl15 Rps5 Btg2 Rps27a Rps14 Rps26 Serp1 Rpl28 Rps29 Rps16 Fau Rps19 Rpl21 Rpl37 Ndufa7 Rpl18a Rpl37a Rpl27a Rpl36al Mrps21 Rpl38 Rpl32 Rpl36 Rpl23a Rpl30 Rpl18 Rpl11 Rpl35a Rps7 Rps17 Rpl34 Rpl35 Rpl27 Rplp0 Rps28 Uba52 Rps27 Rps13 Rpl41 Mrpl33
0.0163015	7	132	5.70417	Neg. reg. of inflammatory response	http://amigo.geneontology.org/amigo/term/GO:0050728	Apoe Tnfaip8l2 Sod1 Metrnl Rps19 Gstp1 Gpx1
5.00402892908551e-20	51	1060	5.01033	Cellular amide metabolic proc.	http://amigo.geneontology.org/amigo/term/GO:0043603	Gm2a Rpl13 Apoe Rps11 Rps9 Rps18 Rps15a Rpl15 Rps5 Btg2 Rps27a Sod1 Rps14 Rps26 Serp1 Rpl28 Rps29 Rps16 Fau Rps19 Rpl21 Rpl37 Ndufa7 Rpl18a Rpl37a Rpl27a Rpl36al Mrps21 Rpl38 Rpl32 Rpl36 Rpl23a Rpl30 Rpl18 Rpl11 Rpl35a Gstp1 Rps7 Rps17 Rpl34 Rpl35 Rpl27 Gpx1 Ethe1 Rplp0 Rps28 Uba52 Rps27 Rps13 Rpl41 Mrpl33
0.00198077	11	208	4.89724	RRNA processing	http://amigo.geneontology.org/amigo/term/GO:0006364	Rps14 Rps16 Rps19 Rpl11 Rpl35a Rps7 Rps17 Rpl35 Rpl27 Rps28 Rps27
0.00257163	11	217	4.7133	RRNA metabolic proc.	http://amigo.geneontology.org/amigo/term/GO:0016072	Rps14 Rps16 Rps19 Rpl11 Rpl35a Rps7 Rps17 Rpl35 Rpl27 Rps28 Rps27
0.0127891	9	182	4.64068	Ribonucleoprotein complex assembly	http://amigo.geneontology.org/amigo/term/GO:0022618	Rps14 Rps19 Snrpg Rpl38 Rpl23a Rpl11 Rplp0 Rps28 Rps27
0.00620381	10	240	4.63283	Response to toxic substance	http://amigo.geneontology.org/amigo/term/GO:0009636	Apoe Fos Sod1 Prdx5 Cst3 Hp Selenow Alox5ap Gstp1 Gpx1
0.000492904	14	288	4.57969	Ribosome biogenesis	http://amigo.geneontology.org/amigo/term/GO:0042254	Rps14 Rps16 Rps19 Rpl38 Rpl23a Rpl11 Rpl35a Rps7 Rps17 Rpl35 Rpl27 Rplp0 Rps28 Rps27
0.0148495	9	188	4.48852	Ribonucleoprotein complex subunit organization	http://amigo.geneontology.org/amigo/term/GO:0071826	Rps14 Rps19 Snrpg Rpl38 Rpl23a Rpl11 Rplp0 Rps28 Rps27
0.0265902	9	224	3.96812	Response to reactive oxygen species	http://amigo.geneontology.org/amigo/term/GO:0000302	Fos Sod1 Dusp1 Prdx5 Cst3 Hp Klf2 Gstp1 Gpx1
5.83915420713241e-16	55	1552	3.71552	Organonitrogen compound biosynthetic proc.	http://amigo.geneontology.org/amigo/term/GO:1901566	Rpl13 Apoe Rps11 Rps9 Rps18 Rps15a Rpl15 Rps5 Btg2 Rps27a Rps14 Rps26 Dbi Serp1 Hacd4 Rpl28 Ramp1 Rps29 Oaz1 Tmem258 Rps16 Fau Atp5j2 Atp5l Rps19 Rpl21 Rpl37 Ndufa7 Dpm3 Rpl18a Rpl37a Rpl27a Rpl36al Mrps21 Rpl38 Rpl32 Rpl36 Rpl23a Rpl30 Rpl18 Rpl11 Rpl35a Gstp1 Rps7 Rps17 Rpl34 Rpl35 Rpl27 Rplp0 Rps28 Uba52 Rps27 Rps13 Rpl41 Mrpl33
0.00386973	15	413	3.40547	Ribonucleoprotein complex biogenesis	http://amigo.geneontology.org/amigo/term/GO:0022613	Rps14 Rps16 Rps19 Snrpg Rpl38 Rpl23a Rpl11 Rpl35a Rps7 Rps17 Rpl35 Rpl27 Rplp0 Rps28 Rps27
0.0284325	12	363	3.10255	NcRNA processing	http://amigo.geneontology.org/amigo/term/GO:0034470	Rpp21 Rps14 Rps16 Rps19 Rpl11 Rpl35a Rps7 Rps17 Rpl35 Rpl27 Rps28 Rps27
0.0284325	13	442	2.9368	Response to oxidative stress	http://amigo.geneontology.org/amigo/term/GO:0006979	Apoe Atox1 Fos Ndufa6 Sod1 Dusp1 Prdx5 Cst3 Hp Klf2 Ndufs8 Gstp1 Gpx1
0.0250215	15	601	2.72167	Response to inorganic substance	http://amigo.geneontology.org/amigo/term/GO:0010035	Crip1 Fos Sod1 Nr4a1 Dusp1 Fn1 Cst3 Khk Hp Rasgrp2 Selenow Tspo Klf2 Alox5ap Gpx1
0.0198085	17	742	2.60762	Innate immune response	http://amigo.geneontology.org/amigo/term/GO:0045087	Apoe Tnfaip8l2 Ccl6 Ccl9 Ly86 Rnase6 Ifitm3 Clec4a2 Tyrobp Coro1a Fau Ifi203 Rps19 Cd177 Ifitm6 Ifitm2 Wfdc17
0.00132899	29	1400	2.38659	Response to other organism	http://amigo.geneontology.org/amigo/term/GO:0051707	Cd52 Apoe Rps15a Tnfaip8l2 Ccl6 Ccl9 Fos Ly86 Rnase6 Nr4a1 Ifitm3 Batf3 Plac8 Clec4a2 Tyrobp Coro1a Hp Fau Ifi203 Rps19 Tspo Cd177 Rpl30 Ifitm6 Ifitm2 Gstp1 Gpx1 Wfdc17 Ifi27l2a
0.00132899	29	1403	2.38016	Response to external biotic stimulus	http://amigo.geneontology.org/amigo/term/GO:0043207	Cd52 Apoe Rps15a Tnfaip8l2 Ccl6 Ccl9 Fos Ly86 Rnase6 Nr4a1 Ifitm3 Batf3 Plac8 Clec4a2 Tyrobp Coro1a Hp Fau Ifi203 Rps19 Tspo Cd177 Rpl30 Ifitm6 Ifitm2 Gstp1 Gpx1 Wfdc17 Ifi27l2a
0.0143544	22	992	2.33745	Cellular protein-containing complex assembly	http://amigo.geneontology.org/amigo/term/GO:0034622	H3f3b Ndufa6 Cox14 Rps14 Higd2a Rab5if Coro1a Rps19 Sem1 Tmsb4x Snrpg Rpl38 Rpl23a Rpl11 Hopx Ndufs8 H3f3a Gmfg Rplp0 Rps28 Tmsb10 Rps27
0.0233768	20	1012	2.32823	Defense response to other organism	http://amigo.geneontology.org/amigo/term/GO:0098542	Apoe Tnfaip8l2 Ccl6 Ccl9 Ly86 Rnase6 Ifitm3 Plac8 Clec4a2 Tyrobp Coro1a Hp Fau Ifi203 Rps19 Cd177 Rpl30 Ifitm6 Ifitm2 Wfdc17
0.00123127	31	1546	2.3267	Defense response	http://amigo.geneontology.org/amigo/term/GO:0006952	Apoe Tnfaip8l2 Lsp1 Ccl6 Ccl9 Ly86 Rnase6 Sod1 Ifitm3 Fn1 Dbi Cst3 Plac8 Clec4a2 Tyrobp Coro1a Hp Fau Metrnl Ifi203 Rps19 Ltb4r1 Ccr2 Cd177 Rpl30 Ifitm6 Alox5ap Ifitm2 Gstp1 Gpx1 Wfdc17
0.00125372	31	1524	2.31717	Biological proc. involved in interspecies interaction between organisms	http://amigo.geneontology.org/amigo/term/GO:0044419	Cd52 Apoe Rps15a Tnfaip8l2 Ccl6 Ccl9 Fos Ly86 Rnase6 Nr4a1 Ifitm3 Fn1 Batf3 Plac8 Clec4a2 Tyrobp Coro1a Hp Fau Ifi203 Rps19 Tspo Cd177 Rpl30 Ifitm6 Ifitm2 Gstp1 Gpx1 Siva1 Wfdc17 Ifi27l2a
0.0470982	31	1884	1.78954	Apoptotic proc.	http://amigo.geneontology.org/amigo/term/GO:0006915	Apoe Crip1 Tnfaip8l2 Atox1 Lsp1 Srgn Hint1 Btg2 Sod1 Nr4a1 Dusp1 Prdx5 Higd2a Fn1 Sell Atf3 Cst3 Plac8 Tyrobp Coro1a Rps29 Egr1 Tspo Ypel3 Rpl11 Gstp1 Rps7 Gpx1 Siva1 Ifi27l2a Cdkn2d

## Sheet: 4_GO_sig
Enrichment FDR	nGenes	Pathway Genes	Fold Enrichment	Pathway	URL	Genes
1.19606e-09	51	540	3.17532	Endocytosis	http://amigo.geneontology.org/amigo/term/GO:0006897	Pparg Lsr Rin2 Unc119 Axl Csnk1g2 Cdc42 Ap2s1 Calm3 Canx Syk Dab2 Myh9 Npc1 Ncl Marco Mrc1 Gapvd1 Abca2 Ly75 Cap1 Add1 Arhgap25 Olr1 Cd9 Cd22 Anxa2 Snx1 Tgfbr2 Trf Dnm2 Nsf Iqsec1 Ramp1 Pip5k1c Enpp1 Serpine1 Nme1 Cd81 Sirpa Siglecf Picalm Lrp1 Rin3 Cltc Cd24a Ezr Mapk3 Mapk1 Sort1 Syne1
7.40738e-07	94	1798	1.9227	Response to oxygen-containing compound	http://amigo.geneontology.org/amigo/term/GO:1901700	Trim25 Pparg Akr1b3 Akt1 Axl Fosb Prdx2 Atp5g1 Arpc2 Aprt Tgfbr1 Dynll1 Lpl Qdpr Rxra Ncf1 Slpi Calm3 Sgk1 Xbp1 Srebf1 Rock2 Lpin1 Slc6a4 Net1 Fos Dapk1 Slc29a1 Hsp90ab1 Abcg1 Anxa1 Cpt1a Capn1 Tcf7l2 Hadha Eef1b2 Casp8 Ncl Glul Capn2 Mpc2 Mrc1 Abca2 Cat Map1lc3a Lamtor2 Bcar3 Txn1 Vcp Hmgcl Plk3 Add1 Fosl2 Spp1 Tbxas1 Adipor2 Cd9 Rps6ka3 F7 Mt1 C2cd2l Tgfbr2 Trib1 Dnm2 Ucp2 Sidt2 Eef2 Serpine1 C…
7.40738e-07	73	1335	2.12786	Lipid metabolic process	http://amigo.geneontology.org/amigo/term/GO:0006629	Pparg Lsr Akr1b3 Akt1 Angptl4 Prkar2b Lpcat3 Etfb Cdc42 Acaa1b Chp1 Lpl Cyb5r3 Plek Ltc4s Xbp1 Srebf1 Lpin1 Acox1 Acly Sel1l Lima1 Abcg1 Npc1 Hsd17b4 Cyb5a Anxa1 Lipa Cpt1a Gal Tcf7l2 Pnpla2 Alox5 Hadha Idh1 Dbi Capn2 Mgst3 Abca2 Cat Gpcpd1 Nceh1 Hint2 Scp2 Lypla2 Hmgcl Spp1 Flt1 Tbxas1 Adipor2 Far1 Pla2g15 Aplp2 Abhd12 Mgll Pip5k1c Cebpa Pnpla8 Pnpla7 Cd81 Itpkb Plcb2 Lrp1 Dhrs7b Dpep2 Ech1 Fabp…
7.40738e-07	90	1703	1.94374	Small molecule metabolic process	http://amigo.geneontology.org/amigo/term/GO:0044281	Gmpr Pparg Car4 Akr1b3 Akt1 Prkar2b Lpcat3 Etfb Plod3 Atp5g1 Aprt Acaa1b Lpl Qdpr Ncf1 Atp5e Cyb5r3 Atp5g3 Plek Ltc4s Ogdh Srebf1 Lpin1 Acox1 Acly Syk Nln Glud1 Lima1 Abcg1 Npc1 Hsd17b4 Me2 Cyb5a Anxa1 Ddb1 Lipa Cpt1a Tcf7l2 Gsto1 Sfxn3 Pnpla2 Pfkfb4 Alox5 Hadha Idh1 Hdac4 Dbi Glul Mpc2 Mgst3 Abca2 Cat Nceh1 Txn1 Vcp Scp2 Lypla2 Hmgcl Pgd Spp1 Gars Tbxas1 Adipor2 Far1 Bckdk Pla2g15 Aplp2 Mgll Nag…
1.09161e-06	27	228	3.95834	Receptor-mediated endocytosis	http://amigo.geneontology.org/amigo/term/GO:0006898	Unc119 Ap2s1 Canx Syk Dab2 Marco Mrc1 Abca2 Cap1 Cd9 Anxa2 Snx1 Tgfbr2 Trf Dnm2 Nsf Iqsec1 Ramp1 Pip5k1c Serpine1 Cd81 Picalm Lrp1 Rin3 Cltc Ezr Syne1
1.38032e-06	34	419	3.22251	Fatty acid metabolic process	http://amigo.geneontology.org/amigo/term/GO:0006631	Pparg Akr1b3 Akt1 Prkar2b Etfb Acaa1b Lpl Ltc4s Srebf1 Lpin1 Acox1 Acly Hsd17b4 Cyb5a Anxa1 Lipa Cpt1a Alox5 Hadha Dbi Scp2 Lypla2 Tbxas1 Adipor2 Pla2g15 Mgll Pnpla8 Ech1 Fabp1 Abcd2 Gstm1 Alox5ap Mapk3 Gpx4
1.38032e-06	56	893	2.36398	Carboxylic acid metabolic process	http://amigo.geneontology.org/amigo/term/GO:0019752	Pparg Akr1b3 Akt1 Prkar2b Etfb Plod3 Acaa1b Lpl Qdpr Ncf1 Ltc4s Ogdh Srebf1 Lpin1 Acox1 Acly Syk Glud1 Npc1 Hsd17b4 Me2 Cyb5a Anxa1 Lipa Cpt1a Gsto1 Alox5 Hadha Idh1 Hdac4 Dbi Glul Mpc2 Mgst3 Scp2 Lypla2 Hmgcl Pgd Gars Tbxas1 Adipor2 Bckdk Pla2g15 Mgll Nagk Pnpla8 Phgdh Dpep2 Ech1 Fabp1 Abcd2 Gstm1 Alox5ap Mapk3 Sars Gpx4
1.47747e-06	57	937	2.32698	Organic acid metabolic process	http://amigo.geneontology.org/amigo/term/GO:0006082	Pparg Akr1b3 Akt1 Prkar2b Etfb Plod3 Acaa1b Lpl Qdpr Ncf1 Ltc4s Ogdh Srebf1 Lpin1 Acox1 Acly Syk Glud1 Npc1 Hsd17b4 Me2 Cyb5a Anxa1 Lipa Cpt1a Gsto1 Alox5 Hadha Idh1 Hdac4 Dbi Glul Mpc2 Mgst3 Scp2 Lypla2 Hmgcl Pgd Spp1 Gars Tbxas1 Adipor2 Bckdk Pla2g15 Mgll Nagk Pnpla8 Phgdh Dpep2 Ech1 Fabp1 Abcd2 Gstm1 Alox5ap Mapk3 Sars Gpx4
1.56501e-06	56	905	2.33746	Oxoacid metabolic process	http://amigo.geneontology.org/amigo/term/GO:0043436	Pparg Akr1b3 Akt1 Prkar2b Etfb Plod3 Acaa1b Lpl Qdpr Ncf1 Ltc4s Ogdh Srebf1 Lpin1 Acox1 Acly Syk Glud1 Npc1 Hsd17b4 Me2 Cyb5a Anxa1 Lipa Cpt1a Gsto1 Alox5 Hadha Idh1 Hdac4 Dbi Glul Mpc2 Mgst3 Scp2 Lypla2 Hmgcl Pgd Gars Tbxas1 Adipor2 Bckdk Pla2g15 Mgll Nagk Pnpla8 Phgdh Dpep2 Ech1 Fabp1 Abcd2 Gstm1 Alox5ap Mapk3 Sars Gpx4
2.04159e-06	42	610	2.72322	Monocarboxylic acid metabolic process	http://amigo.geneontology.org/amigo/term/GO:0032787	Pparg Akr1b3 Akt1 Prkar2b Etfb Acaa1b Lpl Ltc4s Ogdh Srebf1 Lpin1 Acox1 Acly Npc1 Hsd17b4 Me2 Cyb5a Anxa1 Lipa Cpt1a Alox5 Hadha Idh1 Hdac4 Dbi Mpc2 Scp2 Lypla2 Pgd Tbxas1 Adipor2 Pla2g15 Mgll Pnpla8 Phgdh Ech1 Fabp1 Abcd2 Gstm1 Alox5ap Mapk3 Gpx4
2.19092e-06	59	995	2.24252	Positive regulation of transport	http://amigo.geneontology.org/amigo/term/GO:0051050	Pparg Akt1 Axl Lpcat3 Stxbp2 Arpc2 Cdc42 Dynll1 Chp1 Mertk Trpv2 Dync1h1 Calm3 Sgk1 Xbp1 Slc6a4 Syk Glud1 Dab2 Pros1 Hsp90ab1 Abcg1 Anxa1 Gal Tcf7l2 Gsto1 Alox5 Hgs Dbi Glul Mpc2 Frmd4a Tbc1d20 Scp2 Plk3 Add1 Spp1 Ndufa4 Adipor2 Camk1 Arl6ip1 Map1lc3b C2cd2l Anxa2 Pdcd6ip Trf Dnm2 Serpine1 Mavs Cd81 Sirpa Picalm Lrp1 S100a1 Ezr Atpif1 Mapk1 Lilra5 Syne1
3.30284e-06	16	134	5.95217	Icosanoid metabolic process	http://amigo.geneontology.org/amigo/term/GO:0006690	Akr1b3 Ncf1 Ltc4s Acox1 Syk Anxa1 Alox5 Mgst3 Tbxas1 Mgll Pnpla8 Dpep2 Gstm1 Alox5ap Mapk3 Gpx4
3.30284e-06	29	334	3.41132	Lipid catabolic process	http://amigo.geneontology.org/amigo/term/GO:0016042	Akt1 Etfb Acaa1b Lpl Lpin1 Acox1 Hsd17b4 Lipa Cpt1a Pnpla2 Hadha Idh1 Dbi Gpcpd1 Nceh1 Hint2 Scp2 Lypla2 Spp1 Pla2g15 Abhd12 Mgll Pnpla8 Pnpla7 Plcb2 Lrp1 Ech1 Fabp1 Abcd2
3.56256e-06	24	214	3.94619	Cellular lipid catabolic process	http://amigo.geneontology.org/amigo/term/GO:0044242	Akt1 Etfb Acaa1b Lpl Lpin1 Acox1 Hsd17b4 Cpt1a Pnpla2 Hadha Idh1 Dbi Gpcpd1 Scp2 Lypla2 Pla2g15 Abhd12 Mgll Pnpla8 Pnpla7 Lrp1 Ech1 Fabp1 Abcd2
7.33335e-06	88	1787	1.81494	Homeostatic process	http://amigo.geneontology.org/amigo/term/GO:0042592	Ddx3x Car4 Lsr Akr1b3 Akt1 Angptl4 Axl Dnase2a Lpcat3 Prdx2 Dynll1 Atp6v0d1 Chp1 Mertk Lpl Slc12a7 Trpv2 Dync1h1 Calm3 Sgk1 Ap3d1 Xbp1 Acox1 Pygl Syk Atp13a3 Lima1 Slc29a1 Abcg1 Hspa9 Npc1 Diaph1 Anxa1 Ddb1 Lipa Tcf7l2 Gsto1 Pnpla2 Alox5 Slc9a4 Dbi Mpc2 Abca2 Tbc1d20 Ctsk Atp6v0d2 Txn1 Ptbp3 Add1 Spp1 Tbxas1 Adipor2 Mt1 Aplp2 Ubash3b C2cd2l Trf Ucp2 Gas2l1 Sidt2 Cebpa Pnpla8 Card11 Mcoln3 Cib2 Nm…
7.66901e-06	65	1222	2.05139	Chemical homeostasis	http://amigo.geneontology.org/amigo/term/GO:0048878	Ddx3x Car4 Lsr Akr1b3 Akt1 Angptl4 Dynll1 Atp6v0d1 Chp1 Lpl Slc12a7 Trpv2 Calm3 Sgk1 Ap3d1 Xbp1 Acox1 Pygl Atp13a3 Lima1 Slc29a1 Abcg1 Npc1 Diaph1 Ddb1 Tcf7l2 Gsto1 Pnpla2 Alox5 Slc9a4 Dbi Mpc2 Abca2 Tbc1d20 Atp6v0d2 Spp1 Tbxas1 Adipor2 Mt1 Aplp2 Ubash3b C2cd2l Trf Ucp2 Sidt2 Cebpa Pnpla8 Mcoln3 Cib2 Nme1 Il18 Picalm Lrp1 Dmxl2 Fpr1 Cd24a C5ar1 Camk2d Usf2 Mapk3 Mapk1 Hvcn1 Lgals1 Rab11b Fcor
9.57698e-06	64	1060	2.05026	Cellular amide metabolic process	http://amigo.geneontology.org/amigo/term/GO:0043603	Ddx3x Akt1 Rpl8 Eif4g2 Rplp1 Rps18 Rpl10 Rps5 Rxra Ddx39b Ogdh Rock2 Acly Dapk1 Nln Abcg1 Hsd17b4 Eif3a Gsto1 Rps26 Rplp2 Idh1 Eef1b2 Ncl Mpc2 Olfm1 Abca2 Rps20 Scp2 Hmgcl Gars Far1 Rps4x Pla2g15 Rpsa Nagk Cebpa Eef2 Tob1 Rpl10a Rara Rpl12 Rps21 Picalm Mrps6 Gsap Rpl37a Rps8 Eif3b Rpl38 Rpl32 Gstm1 Rps17 Rps12 Mapk3 Mapk1 Rps15 Rps28 Sars Rpl23 Gpx4 Rpl36a Rpl39 Rpl41
1.59898e-05	42	601	2.485	Response to inorganic substance	http://amigo.geneontology.org/amigo/term/GO:0010035	Akr1b3 Akt1 Axl Fosb Prdx2 Qdpr Ncf1 Calm3 Net1 Fos Glud1 Cpne5 Npc1 Cyb5a Anxa1 Capn1 Fn1 Capn2 Cat Map1lc3a Txn1 Vcp Add1 Cd9 Mt1 Trf Dnm2 Ucp2 Cebpa Eef2 Sec31a Sirpa Txnip Itpkb S100a13 Fabp1 Alox5ap Mapk3 Mapk1 Hvcn1 mt-Nd5 mt-Nd6
1.71206e-05	56	987	2.13668	Cellular lipid metabolic process	http://amigo.geneontology.org/amigo/term/GO:0044255	Pparg Akr1b3 Akt1 Prkar2b Lpcat3 Etfb Acaa1b Chp1 Lpl Plek Ltc4s Srebf1 Lpin1 Acox1 Acly Sel1l Abcg1 Hsd17b4 Cyb5a Anxa1 Lipa Cpt1a Tcf7l2 Pnpla2 Alox5 Hadha Idh1 Dbi Capn2 Abca2 Cat Gpcpd1 Nceh1 Scp2 Lypla2 Tbxas1 Adipor2 Far1 Pla2g15 Abhd12 Mgll Pip5k1c Pnpla8 Pnpla7 Itpkb Plcb2 Lrp1 Dhrs7b Ech1 Fabp1 Abcd2 Gstm1 Alox5ap Mapk3 Dhrs3 Gpx4
1.71206e-05	87	1841	1.77829	Regulation of transport	http://amigo.geneontology.org/amigo/term/GO:0051049	Pparg Akt1 Unc119 Axl Lpcat3 Stxbp2 Wdr1 Arpc2 Cdc42 Dynll1 Chp1 Mertk Trpv2 Dync1h1 Calm3 Mical1 Sgk1 Xbp1 Srebf1 Slc6a4 Syk Dapk1 Glud1 Lcp1 Dab2 Pros1 Hsp90ab1 Abcg1 Diaph1 Anxa1 Cpt1a Gal Tcf7l2 Gsto1 Alox5 Hgs Dbi Glul Mpc2 Frmd4a Gapvd1 Abca2 Tbc1d20 Txn1 Scp2 Plk3 Kcnip4 Add1 Spp1 Ndufa4 Adipor2 Camk1 Cd22 Arl6ip1 Map1lc3b Ubash3b C2cd2l Anxa2 Pdcd6ip Trf Dnm2 Ucp2 Nsf Iqsec1 Pip5k1c Sidt2…
1.92159e-05	54	818	2.16006	Peptide metabolic process	http://amigo.geneontology.org/amigo/term/GO:0006518	Ddx3x Akt1 Rpl8 Eif4g2 Rplp1 Rps18 Rpl10 Rps5 Rxra Ddx39b Rock2 Dapk1 Nln Abcg1 Eif3a Gsto1 Rps26 Rplp2 Idh1 Eef1b2 Ncl Olfm1 Abca2 Rps20 Gars Rps4x Rpsa Eef2 Tob1 Rpl10a Rara Rpl12 Rps21 Picalm Mrps6 Gsap Rpl37a Rps8 Eif3b Rpl38 Rpl32 Gstm1 Rps17 Rps12 Mapk3 Mapk1 Rps15 Rps28 Sars Rpl23 Gpx4 Rpl36a Rpl39 Rpl41
2.42699e-05	35	437	2.69852	Actin filament organization	http://amigo.geneontology.org/amigo/term/GO:0007015	Rhoc Coro1c Wdr1 Arpc2 Cdc42 Tgfbr1 Arpc5 Actn1 Dstn Mical1 Plek Rock2 Coro6 Evl Lcp1 Lima1 Diaph1 Capn1 Add1 Arhgap25 Vasp Myo7a Cotl1 Trf Gas2l1 Cdc42ep3 Sirpa F11r Ppp1r9b Prex1 Shtn1 S100a10 Ezr Pdlim1 Msrb1
2.97037e-05	24	224	3.45054	Response to reactive oxygen species	http://amigo.geneontology.org/amigo/term/GO:0000302	Akr1b3 Akt1 Axl Prdx2 Ncf1 Net1 Fos Anxa1 Capn1 Capn2 Cat Map1lc3a Txn1 Plk3 Ucp2 Eef2 Sirpa Txnip Fabp1 Mapk3 Mapk1 mt-Nd5 mt-Nd6 Romo1
3.7235e-05	55	967	2.09048	Response to lipid	http://amigo.geneontology.org/amigo/term/GO:0033993	Trim25 Pparg Akt1 Axl Fosb Prdx2 Tgfbr1 Lpl Rxra Slpi Calm3 Sgk1 Xbp1 Srebf1 Rock2 Slc6a4 Fos Dab2 Abcg1 Npc1 Anxa1 Cpt1a Idh1 Ncl Capn2 Mrc1 Abca2 Cat Hmgcl Add1 Fosl2 Spp1 Tbxas1 Adipor2 Rps6ka3 F7 Tgfbr2 Trib1 Ucp2 Eef2 Serpine1 Nme1 Sirpa Rara Txnip Ppp1r9b Il18 Nrip1 Wfdc21 Ddx17 Mapk3 Mapk1 Akap13 Gpx4 Zfp703
4.93581e-05	47	728	2.22733	Supramolecular fiber organization	http://amigo.geneontology.org/amigo/term/GO:0097435	Rhoc Coro1c Plod3 Wdr1 Arpc2 Cdc42 Tgfbr1 Arpc5 Chp1 Tppp3 Actn1 Dstn Dync1h1 Mical1 Sgk1 Plek Rock2 Coro6 Krt19 Evl Lcp1 Lima1 Hsp90ab1 Diaph1 Capn1 Dst Plk3 Add1 Arhgap25 Vasp Myo7a Cotl1 Anxa2 Trf Gas2l1 Colgalt1 Cdc42ep3 Sirpa F11r Ppp1r9b Prex1 Shtn1 S100a10 Ezr Pdlim1 Akap13 Msrb1
7.07368e-05	49	784	2.15404	Actin filament-based process	http://amigo.geneontology.org/amigo/term/GO:0030029	Rhoc Coro1c Myo9b Wdr1 Arpc2 Cdc42 Tgfbr1 Arpc5 Actn1 Dstn Mical1 Epb41l2 Plek Rock2 Coro6 Krt19 Evl Lcp1 Mtss1 Myh9 Lima1 Diaph1 Anxa1 Capn1 Cap1 Add1 Arhgap25 Vasp Myo7a Cotl1 Pdcd6ip Trf Gas2l1 Iqsec1 Cdc42ep3 Sirpa F11r Ppp1r9b Prex1 Shtn1 S100a10 Specc1 Ezr Camk2d Pdlim1 Syne2 Akap13 Msrb1 Myl6
9.77985e-05	18	172	4.02779	Positive regulation of lipid metabolic process	http://amigo.geneontology.org/amigo/term/GO:0045834	Pparg Akt1 Angptl4 Cdc42 Chp1 Srebf1 Abcg1 Anxa1 Cpt1a Tcf7l2 Pnpla2 Dbi Capn2 Scp2 Flt1 Cd81 Fabp1 Abcd2
0.000101108	81	1587	1.73677	Positive regulation of molecular function	http://amigo.geneontology.org/amigo/term/GO:0044093	Ccnd2 Trim25 Ddx3x Akt1 Rin2 Unc119 Rhoc Axl Coro1c Myo9b Cdc42 Rplp1 Chp1 Mertk Ncf1 Ywhab Ccl6 Calm3 Perp Plek Rock2 Net1 Syk Dapk1 Hsp90ab1 Gal Tcf7l2 Gsto1 Alox5 Casp8 Fn1 Lrrfip1 Hdac4 Dbi Gapvd1 Cat Tbc1d20 Bcar3 Lmo4 Txn1 Vcp Laptm5 Ski Add1 Ndufa4 Flt1 Arhgap25 Camk1 Tbc1d9 Map1lc3b Anxa2 Tgfbr2 Trib1 Dnm2 Iqsec1 Ramp1 Card11 Tbc1d9b Mavs Nme1 Cd81 Rara F11r Il18 Picalm Prex1 Lrp1 Arhgap9…
0.000124254	17	150	4.14701	Proton transmembrane transport	http://amigo.geneontology.org/amigo/term/GO:1902600	Atp6v1f Atp5g1 Atp6v1b2 Atp6v0d1 Chp1 Atp5e Atp5g3 Alox5 Slc9a4 Atp6v0d2 Ndufa4 Atp6v0b Ucp2 Cox6a1 Hvcn1 mt-Nd4 mt-Nd5
0.000140946	45	700	2.17762	Actin cytoskeleton organization	http://amigo.geneontology.org/amigo/term/GO:0030036	Rhoc Coro1c Wdr1 Arpc2 Cdc42 Tgfbr1 Arpc5 Actn1 Dstn Mical1 Epb41l2 Plek Rock2 Coro6 Krt19 Evl Lcp1 Mtss1 Myh9 Lima1 Diaph1 Anxa1 Capn1 Cap1 Add1 Arhgap25 Vasp Myo7a Cotl1 Pdcd6ip Trf Gas2l1 Iqsec1 Cdc42ep3 Sirpa F11r Ppp1r9b Prex1 Shtn1 S100a10 Specc1 Ezr Pdlim1 Akap13 Msrb1
0.000167555	22	223	3.29015	Regulation of endocytosis	http://amigo.geneontology.org/amigo/term/GO:0030100	Pparg Unc119 Axl Cdc42 Calm3 Syk Dab2 Abca2 Add1 Cd22 Anxa2 Trf Dnm2 Nsf Iqsec1 Pip5k1c Serpine1 Siglecf Picalm Lrp1 Rin3 Syne1
0.000228609	19	179	3.60163	Receptor metabolic process	http://amigo.geneontology.org/amigo/term/GO:0043112	Syk Capn1 Abca2 Laptm5 Cd9 Anxa2 Snx1 Dnm2 Nsf Iqsec1 Ramp1 Pip5k1c Cd81 Picalm Rin3 Cltc Ezr Rab11b Syne1
0.000247113	15	117	4.3766	Lipid oxidation	http://amigo.geneontology.org/amigo/term/GO:0034440	Pparg Akt1 Etfb Acaa1b Acox1 Hsd17b4 Cpt1a Alox5 Hadha Dbi Scp2 Adipor2 Ech1 Fabp1 Abcd2
0.000248896	23	282	3.08333	Response to alcohol	http://amigo.geneontology.org/amigo/term/GO:0097305	Pparg Akt1 Fosb Atp5g1 Arpc2 Tgfbr1 Calm3 Sgk1 Srebf1 Fos Cpt1a Eef1b2 Casp8 Abca2 Cat Tbxas1 Adipor2 F7 Tgfbr2 Eef2 Rara Ppp1r9b mt-Nd4
0.000248896	43	640	2.16168	Translation	http://amigo.geneontology.org/amigo/term/GO:0006412	Ddx3x Akt1 Rpl8 Eif4g2 Rplp1 Rps18 Rpl10 Rps5 Rxra Ddx39b Dapk1 Eif3a Rps26 Rplp2 Eef1b2 Ncl Rps20 Gars Rps4x Rpsa Eef2 Tob1 Rpl10a Rara Rpl12 Rps21 Mrps6 Rpl37a Rps8 Eif3b Rpl38 Rpl32 Rps17 Rps12 Mapk3 Mapk1 Rps15 Rps28 Sars Rpl23 Rpl36a Rpl39 Rpl41
0.000248896	75	1456	1.73297	Vesicle-mediated transport	http://amigo.geneontology.org/amigo/term/GO:0016192	Pparg Lsr Rin2 Unc119 Axl Csnk1g2 Coro1c Stxbp2 Cdc42 Ap2s1 Chp1 Mertk Trappc2l Calm3 Mical1 Plek Ap3d1 Canx Syk Dab2 Myh9 Pros1 Npc1 Anxa1 Hgs Ncl Marco Copa Mrc1 Gapvd1 Abca2 Ly75 Tbc1d20 Vcp Laptm5 Cap1 Add1 Arhgap25 Olr1 Cd9 Cd22 Myo7a Anxa2 Snx1 Tgfbr2 Pdcd6ip Trf Dnm2 Nsf Iqsec1 Ramp1 Pip5k1c Sec31a Enpp1 Serpine1 Nme1 Cd81 Sirpa Rara Siglecf Picalm Lrp1 S100a10 Tbc1d10b Arl11 Rin3 Cltc Cd2…
0.000248896	35	536	2.39455	Small molecule biosynthetic process	http://amigo.geneontology.org/amigo/term/GO:0044283	Akr1b3 Lpcat3 Plod3 Aprt Lpl Qdpr Cyb5r3 Plek Ltc4s Srebf1 Acly Syk Nln Glud1 Abcg1 Anxa1 Ddb1 Tcf7l2 Gsto1 Alox5 Glul Mgst3 Abca2 Scp2 Hmgcl Pgd Spp1 Tbxas1 Mgll Pnpla8 Itpkb Phgdh Gstm1 Alox5ap Vkorc1
0.000257801	74	1610	1.73546	Regulation of cell differentiation	http://amigo.geneontology.org/amigo/term/GO:0045595	Pparg Akt1 Rin2 Axl Coro1c Wdr1 Prdx2 Eif4g2 Atp5g1 Arpc2 Cdc42 Tgfbr1 Lpl Trpv2 Ddx39b Sgk1 Ap3d1 Xbp1 Rock2 Slc6a4 Net1 Fos Syk Nln Dab2 Hsp90ab1 Abcg1 Hspa9 Anxa1 Tcf7l2 Alox5 Casp8 Plekhb2 Fn1 Hdac4 Olfm1 Lmna Ptbp3 Ski Add1 Slc6a6 Camk1 Ubash3b Tgfbr2 Trib1 Trf Dnm2 Gas2l1 Cebpa Card11 Serpine1 Tob1 Nme1 Rara F11r Itpkb Il18 Picalm Prex1 Lrp1 Cdk6 Shtn1 S100a10 Atxn1 Cd24a Ddx17 Nap1l1 Mcrip…
0.000329982	12	75	5.25192	Fatty acid beta-oxidation	http://amigo.geneontology.org/amigo/term/GO:0006635	Akt1 Etfb Acaa1b Acox1 Hsd17b4 Cpt1a Hadha Dbi Scp2 Ech1 Fabp1 Abcd2
0.000338291	28	377	2.66231	Wound healing	http://amigo.geneontology.org/amigo/term/GO:0042060	Rhoc Axl Cd44 Prdx2 Mertk Plek Xbp1 Evl Syk Myh9 Pros1 Anxa1 Alox5 Dst Fn1 Adipor2 Cd9 F7 Ubash3b Plet1 Anxa2 Tgfbr2 Pip5k1c Serpine1 F11r Myof Naca Vkorc1
0.000372053	62	1229	1.82329	Cellular response to oxygen-containing compound	http://amigo.geneontology.org/amigo/term/GO:1901701	Pparg Akr1b3 Akt1 Axl Prdx2 Atp5g1 Arpc2 Aprt Dynll1 Lpl Ncf1 Sgk1 Xbp1 Srebf1 Rock2 Lpin1 Slc6a4 Net1 Fos Dapk1 Slc29a1 Abcg1 Anxa1 Cpt1a Capn1 Tcf7l2 Ncl Capn2 Mpc2 Mrc1 Map1lc3a Lamtor2 Bcar3 Txn1 Vcp Add1 Spp1 Adipor2 Mt1 C2cd2l Trib1 Dnm2 Ucp2 Sidt2 Serpine1 Cib2 Nme1 Sirpa Rara Ppp1r9b Il18 Lrp1 Nrip1 Ezr Fabp1 Mapk3 Mapk1 Romo1 Lgals1 Rpl23 Rab11b Zfp703
0.000372053	73	1474	1.72151	Cell migration	http://amigo.geneontology.org/amigo/term/GO:0016477	Akt1 Rin2 Rhoc Axl Coro1c Cd44 Wdr1 Arpc2 Cdc42 Tgfbr1 Arpc5 Mertk Ccl6 Adarb1 Ogdh Xbp1 Rock2 Coro6 Net1 Evl Syk Lcp1 Dab2 Matn2 Myh9 Lima1 Diaph1 Anxa1 Capn1 Alox5 Fn1 Hdac4 Glul Olfm1 S100a11 Lamtor2 Lmna Lmo4 Cap1 Spp1 Flt1 Adipor2 Cd9 Itgax Mpp1 F7 Plet1 Tgfbr2 Trib1 Iqsec1 Gpsm3 Serpine1 Cd81 Sirpa F11r Dock10 Ppp1r9b Il18 Prex1 Lrp1 Shtn1 Rin3 Cd24a C5ar1 Camk2d Pdlim1 Tns1 Naca Mapk3 Mapk…
0.000375	34	511	2.36972	Response to wounding	http://amigo.geneontology.org/amigo/term/GO:0009611	Rhoc Axl Cd44 Prdx2 Sulf2 Mertk Plek Xbp1 Evl Syk Lcp1 Matn2 Myh9 Pros1 Anxa1 Alox5 Dst Fn1 Adipor2 Cd9 F7 Ubash3b Plet1 Anxa2 Tgfbr2 Pip5k1c Serpine1 F11r Lrp1 Cd24a Myof Naca Lgals1 Vkorc1
0.000420477	43	660	2.10134	Peptide biosynthetic process	http://amigo.geneontology.org/amigo/term/GO:0043043	Ddx3x Akt1 Rpl8 Eif4g2 Rplp1 Rps18 Rpl10 Rps5 Rxra Ddx39b Dapk1 Eif3a Rps26 Rplp2 Eef1b2 Ncl Rps20 Gars Rps4x Rpsa Eef2 Tob1 Rpl10a Rara Rpl12 Rps21 Mrps6 Rpl37a Rps8 Eif3b Rpl38 Rpl32 Rps17 Rps12 Mapk3 Mapk1 Rps15 Rps28 Sars Rpl23 Rpl36a Rpl39 Rpl41
0.000420477	74	1409	1.70457	Intracellular transport	http://amigo.geneontology.org/amigo/term/GO:0046907	Akt1 Coro1c Stxbp2 Arpc2 Cdc42 Ap2s1 Dynll1 Srp14 Chp1 Trappc2l Ncf1 Atp5e Tomm34 Ywhab Dync1h1 Ddx39b Ap3d1 Xbp1 Srebf1 Sel1l Clmn Klc1 Syk Lcp1 Dab2 Hsp90ab1 Abcg1 Hspa9 Npc1 Tcf7l2 Hgs Dst Copa Abca2 Tbc1d20 Lmna Txn1 Vcp Laptm5 Scp2 Plk3 Camk1 Arl6ip1 Myo7a Tbc1d9 Anxa2 Snx1 Nsf Ramp1 Sec31a Tbc1d9b Mavs Cd81 Txnip Picalm Tbc1d10b Arl11 Atxn1 Cltc Cd24a Arf3 Ezr Atpif1 Naca Flot2 Mapk3 Mapk1 …
0.000424453	25	363	2.79707	Regulation of body fluid levels	http://amigo.geneontology.org/amigo/term/GO:0050878	Lsr Akr1b3 Axl Prdx2 Aprt Mertk Plek Xbp1 Evl Syk Pros1 Slc29a1 Fn1 Copa Cd9 F7 Map1lc3b Ubash3b Anxa2 Pip5k1c Serpine1 Nme1 F11r Usf2 Vkorc1
0.000469374	32	513	2.41101	Gland development	http://amigo.geneontology.org/amigo/term/GO:0048732	Lsr Prkcsh Prdx2 Aprt Cdc42 Sulf2 Tgfbr1 Rpl10 Qdpr Rxra Ddx39b Xbp1 Slc29a1 Anxa1 Cpt1a Capn1 Tcf7l2 Lmo4 Hmgcl Tgfbr2 Ucp2 Ctnnd1 Cebpa Nme1 Rara Il18 Pygo2 Usf2 Mapk3 Mapk1 Rps15 Zfp703
0.000516204	14	111	4.25155	Fatty acid oxidation	http://amigo.geneontology.org/amigo/term/GO:0019395	Pparg Akt1 Etfb Acaa1b Acox1 Hsd17b4 Cpt1a Hadha Dbi Scp2 Adipor2 Ech1 Fabp1 Abcd2
0.000516204	14	101	4.25155	Cytoplasmic translation	http://amigo.geneontology.org/amigo/term/GO:0002181	Rpl8 Rplp1 Eif3a Rps26 Rplp2 Rpsa Eef2 Rpl10a Rps21 Eif3b Rpl38 Rpl32 Rps28 Rpl39
0.000516204	50	862	1.95025	Regulation of cellular localization	http://amigo.geneontology.org/amigo/term/GO:0060341	Akt1 Stxbp2 Tmbim1 Arpc2 Cdc42 Dynll1 Chp1 Dync1h1 Calm3 Epb41l2 Xbp1 Srebf1 Rock2 Syk Lcp1 Dab2 Hsp90ab1 Abcg1 Diaph1 Tcf7l2 Gsto1 Dbi Glul Mpc2 Abca2 Tbc1d20 Lmna Txn1 Vcp Scp2 Plk3 Camk1 Trim29 Ubash3b C2cd2l Anxa2 Ucp2 Sidt2 Mavs Cd81 Ppp1r9b Picalm Lrp1 Cltc Ezr Camk2d Atpif1 Mapk3 Mapk1 Rab11b
0.000519136	76	1552	1.67419	Organonitrogen compound biosynthetic process	http://amigo.geneontology.org/amigo/term/GO:1901566	Ddx3x Akt1 Rpl8 Lpcat3 Plod3 Eif4g2 Atp5g1 Aprt Rplp1 Rps18 Rpl10 Rps5 Chp1 Qdpr Rxra Atp5e Slc35c2 Atp5g3 Ddx39b Acly Dapk1 Glud1 Npc1 Tcf7l2 Eif3a Rps26 Rplp2 Eef1b2 Ncl Dbi Glul Capn2 Mpc2 Abca2 Rps20 Vcp Gars Rps4x Rpsa Ramp1 Cebpa Eef2 Mgat4b Galnt6 Tob1 Nme1 Rpl10a Rara Ost4 Man2a2 Rpl12 Rps21 Mrps6 Dhrs7b Krtcap2 Rpl37a Cltc Rps8 Phgdh Atpif1 Eif3b Rpl38 Rpl32 Gstm1 Rps17 Rps12 Mapk3 Mapk1…
0.000632151	14	122	4.16652	Monocarboxylic acid catabolic process	http://amigo.geneontology.org/amigo/term/GO:0072329	Akt1 Etfb Acaa1b Lpin1 Acox1 Hsd17b4 Cpt1a Hadha Dbi Scp2 Pgd Ech1 Fabp1 Abcd2
0.00066514	32	442	2.3573	Response to oxidative stress	http://amigo.geneontology.org/amigo/term/GO:0006979	Akr1b3 Akt1 Axl Prdx2 Ncf1 Xbp1 Net1 Fos Dapk1 Anxa1 Capn1 Alox5 Idh1 Capn2 Cat Map1lc3a Txn1 Plk3 Pon2 Ucp2 Eef2 Sirpa Txnip Fabp1 Mapk3 Mapk1 mt-Nd1 mt-Nd5 mt-Nd6 Romo1 Chchd2 Gpx4
0.000701636	7	30	9.05766	Leukotriene metabolic process	http://amigo.geneontology.org/amigo/term/GO:0006691	Ncf1 Ltc4s Syk Alox5 Mgst3 Dpep2 Alox5ap
0.000701636	13	99	4.39649	Fatty acid catabolic process	http://amigo.geneontology.org/amigo/term/GO:0009062	Akt1 Etfb Acaa1b Lpin1 Acox1 Hsd17b4 Cpt1a Hadha Dbi Scp2 Ech1 Fabp1 Abcd2
0.000729779	14	120	4.08483	Receptor internalization	http://amigo.geneontology.org/amigo/term/GO:0031623	Syk Cd9 Snx1 Dnm2 Nsf Iqsec1 Ramp1 Pip5k1c Cd81 Picalm Rin3 Cltc Ezr Syne1
0.000729779	14	116	4.08483	Regulation of receptor-mediated endocytosis	http://amigo.geneontology.org/amigo/term/GO:0048259	Unc119 Syk Dab2 Abca2 Anxa2 Trf Dnm2 Nsf Iqsec1 Pip5k1c Serpine1 Picalm Rin3 Syne1
0.000744858	51	1043	1.89726	Response to organic cyclic compound	http://amigo.geneontology.org/amigo/term/GO:0014070	Trim25 Pparg Akt1 Prkar2b Fosb Polr2a Atp5g1 Arpc2 Tgfbr1 Rxra Calm3 Sgk1 Srebf1 Rock2 Slc6a4 Fos Dab2 Hsp90ab1 Npc1 Diaph1 Anxa1 Cpt1a Idh1 Abca2 Cat Map1lc3a Fosl2 Spp1 F7 Tgfbr2 Dnm2 Cebpa Eef2 Cib2 Mavs Nme1 Rara Txnip Ppp1r9b Il18 Nrip1 Ezr Ddx17 Mapk3 Mapk1 mt-Nd6 Akap13 Lgals1 Gpx4 Zfp703 Vkorc1
0.000767293	49	903	1.92386	Positive regulation of cell differentiation	http://amigo.geneontology.org/amigo/term/GO:0045597	Pparg Akt1 Rin2 Axl Eif4g2 Atp5g1 Arpc2 Cdc42 Tgfbr1 Lpl Trpv2 Ddx39b Sgk1 Ap3d1 Xbp1 Net1 Fos Syk Dab2 Hsp90ab1 Anxa1 Tcf7l2 Casp8 Fn1 Olfm1 Lmna Add1 Slc6a6 Camk1 Tgfbr2 Trib1 Trf Dnm2 Cebpa Serpine1 Rara F11r Itpkb Il18 Picalm Prex1 Lrp1 Shtn1 S100a10 Atxn1 Cd24a Nap1l1 Afdn Zfp703
0.000839186	76	1636	1.64377	Cell motility	http://amigo.geneontology.org/amigo/term/GO:0048870	Akt1 Rin2 Rhoc Axl Coro1c Cd44 Wdr1 Arpc2 Cdc42 Tgfbr1 Arpc5 Mertk Dstn Ccl6 Adarb1 Ogdh Xbp1 Rock2 Coro6 Net1 Evl Syk Lcp1 Dab2 Matn2 Myh9 Lima1 Diaph1 Anxa1 Capn1 Alox5 Fn1 Hdac4 Glul Olfm1 S100a11 Lamtor2 Lmna Lmo4 Cap1 Spp1 Flt1 Adipor2 Cd9 Itgax Mpp1 F7 Plet1 Tgfbr2 Trib1 Trf Iqsec1 Gpsm3 Serpine1 Cd81 Sirpa F11r Dock10 Ppp1r9b Il18 Prex1 Lrp1 Shtn1 Rin3 Epcam Cd24a C5ar1 Camk2d Pdlim1 Tns1 …
0.000839186	76	1636	1.64377	Localization of cell	http://amigo.geneontology.org/amigo/term/GO:0051674	Akt1 Rin2 Rhoc Axl Coro1c Cd44 Wdr1 Arpc2 Cdc42 Tgfbr1 Arpc5 Mertk Dstn Ccl6 Adarb1 Ogdh Xbp1 Rock2 Coro6 Net1 Evl Syk Lcp1 Dab2 Matn2 Myh9 Lima1 Diaph1 Anxa1 Capn1 Alox5 Fn1 Hdac4 Glul Olfm1 S100a11 Lamtor2 Lmna Lmo4 Cap1 Spp1 Flt1 Adipor2 Cd9 Itgax Mpp1 F7 Plet1 Tgfbr2 Trib1 Trf Iqsec1 Gpsm3 Serpine1 Cd81 Sirpa F11r Dock10 Ppp1r9b Il18 Prex1 Lrp1 Shtn1 Rin3 Epcam Cd24a C5ar1 Camk2d Pdlim1 Tns1 …
0.000940217	48	947	1.92006	Cellular homeostasis	http://amigo.geneontology.org/amigo/term/GO:0019725	Prdx2 Dynll1 Atp6v0d1 Chp1 Slc12a7 Trpv2 Calm3 Sgk1 Ap3d1 Xbp1 Atp13a3 Slc29a1 Abcg1 Diaph1 Tcf7l2 Gsto1 Slc9a4 Dbi Mpc2 Abca2 Atp6v0d2 Txn1 Add1 Spp1 Tbxas1 Mt1 Aplp2 Ubash3b C2cd2l Trf Ucp2 Sidt2 Mcoln3 Cib2 Nme1 Lrp1 Dmxl2 Serpinb1a Fpr1 Cd24a C5ar1 Camk2d Mapk3 Mapk1 Hvcn1 Lgals1 Rab11b Fcor
0.000940217	46	776	1.95292	Amide biosynthetic process	http://amigo.geneontology.org/amigo/term/GO:0043604	Ddx3x Akt1 Rpl8 Eif4g2 Rplp1 Rps18 Rpl10 Rps5 Rxra Ddx39b Acly Dapk1 Eif3a Rps26 Rplp2 Eef1b2 Ncl Mpc2 Rps20 Gars Rps4x Rpsa Cebpa Eef2 Tob1 Rpl10a Rara Rpl12 Rps21 Mrps6 Rpl37a Rps8 Eif3b Rpl38 Rpl32 Rps17 Rps12 Mapk3 Mapk1 Rps15 Rps28 Sars Rpl23 Rpl36a Rpl39 Rpl41
0.000964324	30	446	2.36824	Generation of precursor metabolites and energy	http://amigo.geneontology.org/amigo/term/GO:0006091	Akt1 Etfb Ndufa2 Atp5e Uqcr11 Ogdh Acox1 Pygl Tkt Cyb5a Tcf7l2 Taldo1 Alox5 Idh1 Hdac4 Cat Vcp Hmgcl Pgd Ndufa4 Pgls Cox6b1 Cox6a1 Cox6b2 mt-Nd1 mt-Nd2 mt-Nd4 mt-Nd5 mt-Nd6 Chchd2
0.000964324	30	419	2.36824	Positive regulation of cell adhesion	http://amigo.geneontology.org/amigo/term/GO:0045785	Rin2 Cd44 Arpc2 Cdc42 Ap3d1 Xbp1 Net1 Syk Ccdc80 Anxa1 Capn1 Alox5 Fn1 Spp1 Tgfbr2 Dnm2 Card11 Cd81 Sirpa Rara F11r Itpkb Il18 Prex1 Cdk6 S100a10 Cd24a Flot2 Afdn Lgals1
0.000992824	19	225	3.1069	Carboxylic acid catabolic process	http://amigo.geneontology.org/amigo/term/GO:0046395	Akt1 Etfb Acaa1b Qdpr Lpin1 Acox1 Glud1 Hsd17b4 Cpt1a Hadha Dbi Scp2 Hmgcl Pgd Bckdk Nagk Ech1 Fabp1 Abcd2
0.00102786	54	1084	1.82624	Response to organonitrogen compound	http://amigo.geneontology.org/amigo/term/GO:0010243	Trim25 Pparg Akr1b3 Akt1 Prkar2b Fosb Atp5g1 Arpc2 Aprt Lpl Qdpr Calm3 Sgk1 Xbp1 Srebf1 Lpin1 Slc6a4 Sel1l Fos Syk Hsp90ab1 Npc1 Diaph1 Anxa1 Cpt1a Capn1 Hadha Capn2 Mgst3 Cat Map1lc3a Lamtor2 Bcar3 Vcp Adipor2 Cd9 F7 Dnm2 Ucp2 Eef2 Cib2 Nme1 Cd81 Ppp1r9b Il18 C5ar1 Ezr Mapk3 Mapk1 mt-Nd5 mt-Nd6 Sort1 Rpl23 Vkorc1
0.00103373	15	152	3.68936	Lipid homeostasis	http://amigo.geneontology.org/amigo/term/GO:0055088	Ddx3x Angptl4 Lpl Xbp1 Acox1 Lima1 Abcg1 Npc1 Pnpla2 Abca2 Cebpa Pnpla8 Il18 Cd24a Usf2
0.00108652	49	839	1.88652	Intracellular protein transport	http://amigo.geneontology.org/amigo/term/GO:0006886	Akt1 Stxbp2 Arpc2 Cdc42 Ap2s1 Srp14 Chp1 Ncf1 Tomm34 Ywhab Ap3d1 Xbp1 Srebf1 Sel1l Klc1 Syk Lcp1 Hsp90ab1 Hspa9 Tcf7l2 Hgs Copa Lmna Txn1 Vcp Laptm5 Plk3 Camk1 Arl6ip1 Myo7a Tbc1d9 Snx1 Nsf Ramp1 Sec31a Tbc1d9b Mavs Cd81 Txnip Tbc1d10b Arl11 Cltc Cd24a Arf3 Atpif1 Naca Mapk1 Romo1 Sort1
0.00108652	19	227	3.07313	Organic acid catabolic process	http://amigo.geneontology.org/amigo/term/GO:0016054	Akt1 Etfb Acaa1b Qdpr Lpin1 Acox1 Glud1 Hsd17b4 Cpt1a Hadha Dbi Scp2 Hmgcl Pgd Bckdk Nagk Ech1 Fabp1 Abcd2
0.00108652	81	1822	1.59433	Locomotion	http://amigo.geneontology.org/amigo/term/GO:0040011	Akt1 Rin2 Rhoc Axl Coro1c Cd44 Wdr1 Arpc2 Cdc42 Tgfbr1 Arpc5 Mertk Dstn Ccl6 Adarb1 Ogdh Xbp1 Rock2 Coro6 Net1 Evl Syk Lcp1 Dab2 Matn2 Myh9 Lima1 Diaph1 Anxa1 Capn1 Alox5 Fn1 Hdac4 Glul Olfm1 S100a11 Lamtor2 Lmna Lmo4 Cap1 Spp1 Flt1 Adipor2 Cd9 Vasp Itgax Mpp1 F7 Plet1 Tgfbr2 Trib1 Trf Mycbp2 Iqsec1 Gpsm3 Pip5k1c Serpine1 Cd81 Sirpa F11r Dock10 Ppp1r9b Il18 Prex1 Lrp1 Shtn1 Rin3 Epcam Fpr1 Cd24a …
0.00119414	16	167	3.45054	Blood coagulation	http://amigo.geneontology.org/amigo/term/GO:0007596	Axl Prdx2 Mertk Plek Evl Syk Pros1 Fn1 Cd9 F7 Ubash3b Anxa2 Pip5k1c Serpine1 F11r Vkorc1
0.00129056	16	170	3.42571	Coagulation	http://amigo.geneontology.org/amigo/term/GO:0050817	Axl Prdx2 Mertk Plek Evl Syk Pros1 Fn1 Cd9 F7 Ubash3b Anxa2 Pip5k1c Serpine1 F11r Vkorc1
0.0013288	9	62	5.82278	Glycerolipid catabolic process	http://amigo.geneontology.org/amigo/term/GO:0046503	Lpl Pnpla2 Gpcpd1 Lypla2 Pla2g15 Abhd12 Mgll Pnpla8 Pnpla7
0.0013288	6	19	9.92029	Regulation of phospholipid biosynthetic process	http://amigo.geneontology.org/amigo/term/GO:0071071	Chp1 Lpin1 Idh1 Capn2 Abca2 Scp2
0.00148427	16	170	3.37712	Hemostasis	http://amigo.geneontology.org/amigo/term/GO:0007599	Axl Prdx2 Mertk Plek Evl Syk Pros1 Fn1 Cd9 F7 Ubash3b Anxa2 Pip5k1c Serpine1 F11r Vkorc1
0.00150203	74	1532	1.61815	Protein transport	http://amigo.geneontology.org/amigo/term/GO:0015031	Lsr Akt1 Unc119 Stxbp2 Arpc2 Cdc42 Ap2s1 Dynll1 Srp14 Chp1 Ncf1 Tomm34 Ywhab Plek Ap3d1 Xbp1 Srebf1 Sel1l Klc1 Syk Glud1 Lcp1 Myh9 Hsp90ab1 Abcg1 Hspa9 Anxa1 Cpt1a Tcf7l2 Alox5 Hgs Glul Copa Mpc2 Frmd4a Gapvd1 Lmna Txn1 Vcp Laptm5 Plk3 Nup210 Camk1 Arl6ip1 Myo7a Tbc1d9 C2cd2l Snx1 Pdcd6ip Dnm2 Ucp2 Nsf Ramp1 Sidt2 Sec31a Tbc1d9b Mavs Cd81 Txnip Picalm Lrp1 S100a13 Tbc1d10b Arl11 Cltc Cd24a Arf3 E…
0.00150203	28	405	2.37409	Regulation of cellular component size	http://amigo.geneontology.org/amigo/term/GO:0032535	Akt1 Wdr1 Eif4g2 Atp5g1 Arpc2 Arpc5 Dstn Slc12a7 Trpv2 Plek Evl Lima1 Hsp90ab1 Capn1 Fn1 Olfm1 Add1 Vasp Cotl1 Mgll Dnm2 Cdc42ep3 Picalm Prex1 Lrp1 Shtn1 Rin3 Ezr
0.00150697	53	1056	1.80266	Cell morphogenesis	http://amigo.geneontology.org/amigo/term/GO:0000902	Rhoc Axl Coro1c Plod3 Cd44 Wdr1 Eif4g2 Atp5g1 Arpc2 Cdc42 Mertk Actn1 Trpv2 Sgk1 Epb41l2 Adarb1 Net1 Evl Matn2 Myh9 Hsp90ab1 Cpne5 Myl12a Diaph1 Anxa1 Lipa Mark2 Dst Fn1 Olfm1 Tbc1d20 Cap1 Add1 Clec1b Vasp Myo7a Snx1 Mycbp2 Mgll Dnm2 Pip5k1c Sidt2 Cdc42ep3 F11r Picalm Prex1 Lrp1 Shtn1 S100a10 S100a13 Ezr Afdn Syne1
0.00154372	68	1524	1.65744	Biological process involved in interspecies interaction between organisms	http://amigo.geneontology.org/amigo/term/GO:0044419	Trim25 Ddx3x Akt1 Axl Stxbp2 Prdx2 Cdc42 Lpl Rxra Ncf1 Slpi Ccl6 Ddx39b Xbp1 Srebf1 Pygl Fos Evl Syk Dapk1 Sla Ccdc80 Ivns1abp Clec4n Hsp90ab1 Npc1 Anxa1 Ddb1 Casp8 Fn1 Ncl Marco Capn2 Mrc1 Tbc1d20 Plekhm2 Clec4a2 Adipor2 Itgax Rps6ka3 Cotl1 Trim29 Nlrx1 Anxa2 Trib1 Trf Serpine1 Mavs Cd81 Sirpa Rara Il18 Serpinb1a Cd24a C5ar1 Wdfy4 Wfdc21 Ddx17 Ppp1r14b Tpt1 Mapk3 Mapk1 Romo1 Lgals1 Lyz2 Ear1 Msr…
0.00158569	19	227	2.96051	Regeneration	http://amigo.geneontology.org/amigo/term/GO:0031099	Pparg Axl Sulf2 Rpl10 Lpin1 Lcp1 Matn2 Anxa1 Cpt1a Ptgfrn Ptpn12 Cd9 F7 Tgfbr2 Ucp2 Cd81 Lrp1 Naca Rps15
0.00158569	78	1644	1.58888	Establishment of protein localization	http://amigo.geneontology.org/amigo/term/GO:0045184	Lsr Akt1 Unc119 Coro1c Stxbp2 Arpc2 Cdc42 Ap2s1 Dynll1 Srp14 Chp1 Ncf1 Tomm34 Ywhab Calm3 Plek Ap3d1 Xbp1 Srebf1 Sel1l Klc1 Syk Glud1 Lcp1 Myh9 Hsp90ab1 Abcg1 Hspa9 Npc1 Anxa1 Cpt1a Tcf7l2 Alox5 Hgs Glul Copa Mpc2 Frmd4a Gapvd1 Lmna Txn1 Vcp Laptm5 Plk3 Nup210 Camk1 Arl6ip1 Myo7a Tbc1d9 C2cd2l Snx1 Pdcd6ip Dnm2 Ucp2 Nsf Ramp1 Sidt2 Sec31a Tbc1d9b Mavs Cd81 Txnip Picalm Lrp1 S100a13 Tbc1d10b Arl11…
0.00162148	16	153	3.32989	Cellular response to reactive oxygen species	http://amigo.geneontology.org/amigo/term/GO:0034614	Akr1b3 Akt1 Axl Prdx2 Ncf1 Net1 Fos Anxa1 Capn1 Map1lc3a Txn1 Sirpa Fabp1 Mapk3 Mapk1 Romo1
0.00173577	35	578	2.10856	Regulation of vesicle-mediated transport	http://amigo.geneontology.org/amigo/term/GO:0060627	Pparg Unc119 Axl Stxbp2 Cdc42 Mertk Calm3 Mical1 Syk Dab2 Pros1 Anxa1 Hgs Abca2 Tbc1d20 Add1 Cd22 Anxa2 Pdcd6ip Trf Dnm2 Nsf Iqsec1 Pip5k1c Serpine1 Sirpa Siglecf Picalm Lrp1 Rin3 Ezr Mapk3 Mapk1 Rab11b Syne1
0.0017602	56	1190	1.75248	Response to nitrogen compound	http://amigo.geneontology.org/amigo/term/GO:1901698	Trim25 Pparg Akr1b3 Akt1 Prkar2b Fosb Atp5g1 Arpc2 Aprt Lpl Qdpr Calm3 Sgk1 Xbp1 Srebf1 Lpin1 Slc6a4 Sel1l Fos Syk Hsp90ab1 Npc1 Diaph1 Anxa1 Cpt1a Capn1 Hadha Capn2 Mgst3 Cat Map1lc3a Lamtor2 Bcar3 Txn1 Vcp Adipor2 Cd9 F7 Dnm2 Ucp2 Eef2 Cib2 Mavs Nme1 Cd81 Ppp1r9b Il18 C5ar1 Ezr Mapk3 Mapk1 mt-Nd5 mt-Nd6 Sort1 Rpl23 Vkorc1
0.0017602	53	1187	1.78633	Cation transport	http://amigo.geneontology.org/amigo/term/GO:0006812	Kcnn3 Akt1 Atp6v1f Atp5g1 Atp6v1b2 Atp6v0d1 Chp1 Atp5e Slc12a7 Trpv2 Atp5g3 Calm3 Sgk1 Ap3d1 Xbp1 Slc6a4 Syk Dapk1 Atp13a3 Abcc5 Diaph1 Gal Gsto1 Sfxn3 Alox5 Slc9a4 Dbi Atp6v0d2 Kcnip4 Ndufa4 Slc6a6 Slc7a2 Ubash3b Anxa2 Trf Dnm2 Atp6v0b Ucp2 Nsf Ramp1 Mcoln3 Cox6a1 S100a1 Cltc Cracr2b Camk2d 1810037I17Rik Hvcn1 mt-Nd4 mt-Nd5 Ahnak Lilra5 Rab11b
0.0017602	10	74	4.96014	Homotypic cell-cell adhesion	http://amigo.geneontology.org/amigo/term/GO:0034109	Plek Syk Fn1 Cd9 Ubash3b Pip5k1c F11r Cd24a Lgals1 Zfp703
0.00182107	7	30	7.44022	Cellular response to lipoprotein particle stimulus	http://amigo.geneontology.org/amigo/term/GO:0071402	Akt1 Lpl Syk Abcg1 Npc1 Cd9 Cd81
0.00213586	36	635	2.05641	Muscle structure development	http://amigo.geneontology.org/amigo/term/GO:0061061	Akt1 Wdr1 Tgfbr1 Rxra Ddx39b Cd164 Adarb1 Xbp1 Krt19 Fos Nln Myh9 Tcf7l2 Hdac4 Capn2 Gpcpd1 Ptgfrn Lmna Ski Camk1 Cd9 Eef2 Cd81 Rara Il18 Myof Camk2d Pdlim1 Ddx17 Naca Flot2 Akap13 Lgals1 Sort1 Myl6 Syne1
0.00221138	24	353	2.49742	Regulation of lipid metabolic process	http://amigo.geneontology.org/amigo/term/GO:0019216	Pparg Lsr Akt1 Angptl4 Lpcat3 Cdc42 Chp1 Srebf1 Lpin1 Abcg1 Anxa1 Cpt1a Gal Tcf7l2 Pnpla2 Idh1 Dbi Capn2 Abca2 Scp2 Flt1 Cd81 Fabp1 Abcd2
0.00221138	3	3	29.7609	Leukotriene production involved in inflammatory response	http://amigo.geneontology.org/amigo/term/GO:0002540	Alox5 Serpine1 Alox5ap
0.00221138	8	50	6.10479	Icosanoid biosynthetic process	http://amigo.geneontology.org/amigo/term/GO:0046456	Ltc4s Syk Anxa1 Alox5 Mgst3 Tbxas1 Pnpla8 Alox5ap
0.0022577	43	866	1.90434	Cellular chemical homeostasis	http://amigo.geneontology.org/amigo/term/GO:0055082	Dynll1 Atp6v0d1 Chp1 Trpv2 Calm3 Sgk1 Ap3d1 Xbp1 Atp13a3 Slc29a1 Abcg1 Diaph1 Tcf7l2 Gsto1 Slc9a4 Dbi Mpc2 Abca2 Atp6v0d2 Spp1 Tbxas1 Mt1 Aplp2 Ubash3b C2cd2l Trf Ucp2 Sidt2 Mcoln3 Cib2 Nme1 Lrp1 Dmxl2 Fpr1 Cd24a C5ar1 Camk2d Mapk3 Mapk1 Hvcn1 Lgals1 Rab11b Fcor
0.00230853	4	7	17.0062	Amyloid-beta clearance by transcytosis	http://amigo.geneontology.org/amigo/term/GO:0150093	Picalm Lrp1 Cltc Rab11b
0.00230853	41	710	1.93682	Regulation of cell adhesion	http://amigo.geneontology.org/amigo/term/GO:0030155	Akt1 Rin2 Coro1c Cd44 Prdx2 Arpc2 Cdc42 Ap3d1 Xbp1 Net1 Syk Ccdc80 Anxa1 Capn1 Alox5 Fn1 Laptm5 Spp1 Cd9 Ubash3b Plet1 Tgfbr2 Dnm2 Card11 Serpine1 Cd81 Sirpa Rara F11r Itpkb Il18 Prex1 Lrp1 Cdk6 S100a10 Epcam Cd24a Flot2 Afdn Lgals1 Zfp703
0.00233612	38	765	1.99456	Inorganic cation transmembrane transport	http://amigo.geneontology.org/amigo/term/GO:0098662	Kcnn3 Akt1 Atp6v1f Atp5g1 Atp6v1b2 Atp6v0d1 Chp1 Atp5e Slc12a7 Trpv2 Atp5g3 Calm3 Slc6a4 Abcc5 Diaph1 Gal Gsto1 Alox5 Slc9a4 Dbi Atp6v0d2 Kcnip4 Ndufa4 Slc6a6 Ubash3b Anxa2 Dnm2 Atp6v0b Ucp2 Mcoln3 Cox6a1 S100a1 Camk2d 1810037I17Rik Hvcn1 mt-Nd4 mt-Nd5 Ahnak
0.0023471	42	882	1.91418	Cation transmembrane transport	http://amigo.geneontology.org/amigo/term/GO:0098655	Kcnn3 Akt1 Atp6v1f Atp5g1 Atp6v1b2 Atp6v0d1 Chp1 Atp5e Slc12a7 Trpv2 Atp5g3 Calm3 Slc6a4 Dapk1 Atp13a3 Abcc5 Diaph1 Gal Gsto1 Sfxn3 Alox5 Slc9a4 Dbi Atp6v0d2 Kcnip4 Ndufa4 Slc6a6 Slc7a2 Ubash3b Anxa2 Dnm2 Atp6v0b Ucp2 Mcoln3 Cox6a1 S100a1 Camk2d 1810037I17Rik Hvcn1 mt-Nd4 mt-Nd5 Ahnak
0.0023471	45	905	1.86524	Response to hormone	http://amigo.geneontology.org/amigo/term/GO:0009725	Trim25 Pparg Akr1b3 Akt1 Fosb Plod3 Aprt Tgfbr1 Lpl Qdpr Rxra Calm3 Sgk1 Xbp1 Srebf1 Lpin1 Krt19 Fos Dab2 Npc1 Anxa1 Capn1 Hadha Idh1 Hdac4 Abca2 Cat Bcar3 Spp1 Adipor2 F7 Anxa2 Tgfbr2 Ucp2 Gas2l1 Ramp1 Rara Txnip Ppp1r9b Il18 Cd24a Ddx17 Mapk1 Akap13 Sort1
0.00235339	5	13	11.4465	Leukotriene biosynthetic process	http://amigo.geneontology.org/amigo/term/GO:0019370	Ltc4s Syk Alox5 Mgst3 Alox5ap
0.00246076	18	215	2.9273	Lipid modification	http://amigo.geneontology.org/amigo/term/GO:0030258	Pparg Akt1 Lpcat3 Etfb Acaa1b Acox1 Abcg1 Hsd17b4 Cpt1a Alox5 Hadha Dbi Abca2 Scp2 Adipor2 Ech1 Fabp1 Abcd2
0.00252359	7	34	6.9442	Regulation of homotypic cell-cell adhesion	http://amigo.geneontology.org/amigo/term/GO:0034110	Syk Cd9 Ubash3b F11r Cd24a Lgals1 Zfp703
0.00252359	68	1517	1.61899	Positive regulation of multicellular organismal process	http://amigo.geneontology.org/amigo/term/GO:0051240	Pparg Ddx3x Akt1 Axl Lpcat3 Prdx2 Eif4g2 Atp5g1 Sulf2 Tgfbr1 Lpl Trpv2 Dync1h1 Ddx39b Sgk1 Ap3d1 Xbp1 Fos Syk Dab2 Clec4n Anxa1 Gal Tcf7l2 Alox5 Casp8 Fn1 Ncl Hdac4 Olfm1 Cd2 Laptm5 Add1 Flt1 Tbxas1 Adipor2 Itgax F7 Map1lc3b Anxa2 Tgfbr2 Trib1 Trf Ucp2 Gpsm3 Card11 Serpine1 Mavs Cd81 Rara Itpkb Il18 Picalm Lrp1 Shtn1 S100a13 S100a1 Atxn1 C5ar1 Ezr Camk2d Nap1l1 Naca Mapk1 Afdn Lilra5 Zfp703 Vkorc1
0.00252359	34	592	2.07776	Cellular response to lipid	http://amigo.geneontology.org/amigo/term/GO:0071396	Pparg Akt1 Axl Prdx2 Lpl Rxra Sgk1 Xbp1 Srebf1 Rock2 Slc6a4 Dab2 Npc1 Anxa1 Cpt1a Ncl Capn2 Mrc1 Add1 Spp1 Adipor2 Trib1 Serpine1 Nme1 Sirpa Rara Ppp1r9b Il18 Nrip1 Ddx17 Mapk3 Mapk1 Akap13 Zfp703
0.00289611	48	911	1.80141	Regulation of protein localization	http://amigo.geneontology.org/amigo/term/GO:0032880	Trim25 Akt1 Tmbim1 Arpc2 Cdc42 Dynll1 Chp1 Sgk1 Epb41l2 Xbp1 Srebf1 Rock2 Glud1 Lcp1 Dab2 Hsp90ab1 Abcg1 Anxa1 Cpt1a Tcf7l2 Alox5 Glul Mpc2 Frmd4a Gapvd1 Lmna Txn1 Vcp Plk3 Plekhm2 Camk1 Trim29 C2cd2l Mycbp2 Ucp2 Sidt2 Mavs Cd81 Ppp1r9b Picalm Lrp1 Cltc Ezr Camk2d Atpif1 Mapk1 Afdn Rab11b
0.00295236	57	1173	1.69807	Response to abiotic stimulus	http://amigo.geneontology.org/amigo/term/GO:0009628	Ccnd2 Pparg Ddx3x Akr1b3 Akt1 Angptl4 Fosb Polr2a Atp5g1 Atp6v0d1 Chp1 Trpv2 Sgk1 Xbp1 Slc6a4 Net1 Fos Slc29a1 Hsp90ab1 Anxa1 Ddb1 Casp8 Slc9a4 Hdac4 Capn2 Cat Lmna Txn1 Vcp Plk3 Fosl2 Tfec Cd9 F7 Abhd12 Tgfbr2 Dnm2 Ucp2 F11r Txnip Il18 S100a13 Atxn1 Cd24a Myof Camk2d Fabp1 Pdlim1 Serpinb6a Mapk3 Hvcn1 mt-Nd4 mt-Nd5 Chchd2 Cops9 Rab11b Fcor
0.00295236	24	323	2.42946	Regulation of cell morphogenesis	http://amigo.geneontology.org/amigo/term/GO:0022604	Rhoc Coro1c Cd44 Wdr1 Arpc2 Cdc42 Sgk1 Epb41l2 Net1 Myh9 Cpne5 Myl12a Diaph1 Anxa1 Fn1 Dnm2 Cdc42ep3 F11r Picalm Prex1 S100a10 S100a13 Ezr Afdn
0.00306952	25	388	2.3695	Response to metal ion	http://amigo.geneontology.org/amigo/term/GO:0010038	Akt1 Fosb Qdpr Ncf1 Calm3 Fos Glud1 Cpne5 Npc1 Cyb5a Fn1 Cat Map1lc3a Add1 Mt1 Trf Cebpa Sec31a Txnip Itpkb S100a13 Alox5ap Mapk3 Mapk1 Hvcn1
0.00306952	80	1710	1.53505	Cellular protein localization	http://amigo.geneontology.org/amigo/term/GO:0034613	Ddx3x Akt1 Stxbp2 Tmbim1 Arpc2 Cdc42 Ap2s1 Srp14 Chp1 Ncf1 Tomm34 Ywhab Calm3 Epb41l2 Ap3d1 Xbp1 Srebf1 Rock2 Sel1l Klc1 Syk Lcp1 Dab2 Hsp90ab1 Myl12a Hspa9 Npc1 Diaph1 Tcf7l2 Hgs Glul Copa Lamtor2 Lmna Txn1 Vcp Laptm5 Scp2 Plk3 Kcnip4 Camk1 Arl6ip1 Myo7a Tbc1d9 Trim29 Anxa2 Snx1 Nsf Gas2l1 Ramp1 Sec31a Tbc1d9b Mavs Cd81 Tspan14 F11r Iffo1 Txnip Ppp1r9b Picalm Lrp1 S100a10 Tbc1d10b Arl11 Cltc Cd2…
0.00313041	11	101	4.14392	Cellular monovalent inorganic cation homeostasis	http://amigo.geneontology.org/amigo/term/GO:0030004	Atp6v0d1 Chp1 Sgk1 Slc9a4 Atp6v0d2 Spp1 Dmxl2 Camk2d Mapk3 Mapk1 Hvcn1
0.00323243	32	551	2.09768	Regulation of anatomical structure size	http://amigo.geneontology.org/amigo/term/GO:0090066	Akt1 Plod3 Wdr1 Eif4g2 Atp5g1 Arpc2 Arpc5 Dstn Slc12a7 Trpv2 Plek Slc6a4 Evl Lima1 Hsp90ab1 Capn1 Alox5 Fn1 Olfm1 Add1 Tbxas1 Vasp Cotl1 Mgll Dnm2 Cdc42ep3 Picalm Prex1 Lrp1 Shtn1 Rin3 Ezr
0.0032364	13	120	3.58233	Positive regulation of endocytosis	http://amigo.geneontology.org/amigo/term/GO:0045807	Pparg Axl Cdc42 Syk Dab2 Add1 Anxa2 Trf Dnm2 Serpine1 Picalm Lrp1 Syne1
0.00329951	39	833	1.92803	Inorganic ion transmembrane transport	http://amigo.geneontology.org/amigo/term/GO:0098660	Kcnn3 Akt1 Atp6v1f Atp5g1 Atp6v1b2 Atp6v0d1 Chp1 Atp5e Slc12a7 Trpv2 Atp5g3 Calm3 Slc6a4 Abcc5 Diaph1 Gal Gsto1 Alox5 Slc9a4 Dbi Atp6v0d2 Kcnip4 Ndufa4 Pcyox1 Slc6a6 Ubash3b Anxa2 Dnm2 Atp6v0b Ucp2 Mcoln3 Cox6a1 S100a1 Camk2d 1810037I17Rik Hvcn1 mt-Nd4 mt-Nd5 Ahnak
0.00329951	69	1606	1.5931	Response to endogenous stimulus	http://amigo.geneontology.org/amigo/term/GO:0009719	Trim25 Pparg Akr1b3 Akt1 Fosb Plod3 Cd44 Atp5g1 Arpc2 Aprt Sulf2 Tgfbr1 Lpl Qdpr Rxra Calm3 Sgk1 Xbp1 Srebf1 Lpin1 Slc6a4 Krt19 Fos Syk Dab2 Hsp90ab1 Npc1 Diaph1 Anxa1 Capn1 Tcf7l2 Hadha Idh1 Ncl Hdac4 Capn2 Abca2 Cat Lamtor2 Bcar3 Ptpn12 Ski Spp1 Adipor2 Cd9 F7 Anxa2 Tgfbr2 Dnm2 Ucp2 Gas2l1 Ramp1 Eef2 Cib2 Tob1 Cd81 Rara Txnip Ppp1r9b Il18 Cd24a Ezr Ddx17 Mapk3 Mapk1 Akap13 Sort1 Rpl23 Zfp703
0.0033241	9	62	4.96014	Actin filament depolymerization	http://amigo.geneontology.org/amigo/term/GO:0030042	Wdr1 Arpc2 Dstn Mical1 Plek Evl Lima1 Add1 Ppp1r9b
0.00348762	20	283	2.64541	Striated muscle cell differentiation	http://amigo.geneontology.org/amigo/term/GO:0051146	Akt1 Wdr1 Rxra Ddx39b Krt19 Nln Myh9 Hdac4 Capn2 Ptgfrn Lmna Ski Cd9 Cd81 Rara Myof Camk2d Naca Akap13 Sort1
0.00361899	74	1704	1.5564	Regulation of cell death	http://amigo.geneontology.org/amigo/term/GO:0010941	Ccnd2 Pparg Ddx3x Akr1b3 Akt1 Angptl4 Axl Cd44 Prdx2 Atp5g1 Tmbim1 Cdc42 Tgfbr1 Rpl10 Chp1 Mertk Rxra Mical1 Sgk1 Xbp1 Net1 Fos Gadd45g Syk Dapk1 Dab2 Ivns1abp Hsp90ab1 Hspa9 Npc1 Anxa1 Tmem132a Ddb1 Gal Capn1 Tcf7l2 Casp8 Fn1 Ncl Hdac4 Capn2 Olfm1 Cat Lmna Txn1 Laptm5 Scp2 Plk3 Spp1 Slc6a6 Cidec Arl6ip1 Rps6ka3 Mt1 Ucp2 Card11 Serpine1 Rara Txnip Itpkb Il18 Picalm Lrp1 Phlda3 Epcam Cd24a C5ar1 C…
0.00366797	80	1722	1.52327	Cellular macromolecule localization	http://amigo.geneontology.org/amigo/term/GO:0070727	Ddx3x Akt1 Stxbp2 Tmbim1 Arpc2 Cdc42 Ap2s1 Srp14 Chp1 Ncf1 Tomm34 Ywhab Calm3 Epb41l2 Ap3d1 Xbp1 Srebf1 Rock2 Sel1l Klc1 Syk Lcp1 Dab2 Hsp90ab1 Myl12a Hspa9 Npc1 Diaph1 Tcf7l2 Hgs Glul Copa Lamtor2 Lmna Txn1 Vcp Laptm5 Scp2 Plk3 Kcnip4 Camk1 Arl6ip1 Myo7a Tbc1d9 Trim29 Anxa2 Snx1 Nsf Gas2l1 Ramp1 Sec31a Tbc1d9b Mavs Cd81 Tspan14 F11r Iffo1 Txnip Ppp1r9b Picalm Lrp1 S100a10 Tbc1d10b Arl11 Cltc Cd2…
0.00371142	62	1564	1.63434	Ion transport	http://amigo.geneontology.org/amigo/term/GO:0006811	Kcnn3 Car4 Akt1 Atp6v1f Wdr1 Atp5g1 Atp6v1b2 Atp6v0d1 Chp1 Atp5e Slc35c2 Slc12a7 Trpv2 Atp5g3 Calm3 Sgk1 Ap3d1 Xbp1 Slc6a4 Syk Dapk1 Atp13a3 Abcc5 Diaph1 Anxa1 Gal Gsto1 Sfxn3 Alox5 Slc9a4 Dbi Mpc2 Atp6v0d2 Kcnip4 Ndufa4 Pcyox1 Slc6a6 Arl6ip1 Slc7a2 Ubash3b Anxa2 Trf Dnm2 Atp6v0b Ucp2 Nsf Ramp1 Ttyh2 Pnpla8 Mcoln3 Cox6a1 S100a1 Cltc Cracr2b Camk2d 1810037I17Rik Hvcn1 mt-Nd4 mt-Nd5 Ahnak Lilra5 Ra…
0.00371142	22	289	2.4895	Protein localization to plasma membrane	http://amigo.geneontology.org/amigo/term/GO:0072659	Akt1 Tmbim1 Rock2 Dab2 Myl12a Scp2 Kcnip4 Anxa2 Nsf Ramp1 Cd81 Tspan14 F11r Ppp1r9b Picalm Lrp1 S100a10 Cltc Ezr Camk2d Flot2 Afdn
0.00379695	16	182	3.01376	Positive regulation of cell growth	http://amigo.geneontology.org/amigo/term/GO:0030307	Ddx3x Akt1 Eif4g2 Atp5g1 Cdc42 Tgfbr1 Trpv2 Ddx39b Sgk1 Cpne5 Fn1 Cd81 Picalm Lrp1 Shtn1 Afdn
0.00394154	24	334	2.3651	Regulation of intracellular transport	http://amigo.geneontology.org/amigo/term/GO:0032386	Arpc2 Cdc42 Chp1 Dync1h1 Xbp1 Srebf1 Lcp1 Dab2 Hsp90ab1 Tcf7l2 Abca2 Tbc1d20 Txn1 Scp2 Plk3 Camk1 Anxa2 Mavs Cd81 Ezr Atpif1 Mapk3 Mapk1 Rab11b
0.00395821	11	91	3.99231	Animal organ regeneration	http://amigo.geneontology.org/amigo/term/GO:0031100	Pparg Axl Sulf2 Rpl10 Lpin1 Lcp1 Cpt1a F7 Tgfbr2 Ucp2 Rps15
0.00407203	35	589	1.98406	Protein localization to membrane	http://amigo.geneontology.org/amigo/term/GO:0072657	Akt1 Tmbim1 Arpc2 Srp14 Chp1 Ncf1 Calm3 Ap3d1 Rock2 Dab2 Myl12a Npc1 Hgs Scp2 Kcnip4 Arl6ip1 Anxa2 Nsf Ramp1 Cd81 Tspan14 F11r Ppp1r9b Picalm Lrp1 S100a10 Cltc Cd24a Ezr Camk2d Naca Flot2 Romo1 Afdn Rab11b
0.00410195	9	61	4.783	Response to cadmium ion	http://amigo.geneontology.org/amigo/term/GO:0046686	Akt1 Ncf1 Fos Npc1 Cyb5a Cat Mt1 Mapk3 Mapk1
0.00411273	5	17	9.92029	Cellular response to low-density lipoprotein particle stimulus	http://amigo.geneontology.org/amigo/term/GO:0071404	Lpl Syk Npc1 Cd9 Cd81
0.00413113	13	141	3.45439	Acylglycerol metabolic process	http://amigo.geneontology.org/amigo/term/GO:0006639	Lpl Srebf1 Lpin1 Sel1l Cpt1a Tcf7l2 Pnpla2 Dbi Cat Lypla2 Pla2g15 Abhd12 Mgll
0.00413113	13	154	3.45439	Monovalent inorganic cation homeostasis	http://amigo.geneontology.org/amigo/term/GO:0055067	Car4 Atp6v0d1 Chp1 Slc12a7 Sgk1 Slc9a4 Atp6v0d2 Spp1 Dmxl2 Camk2d Mapk3 Mapk1 Hvcn1
0.00431277	48	937	1.7571	Regulation of anatomical structure morphogenesis	http://amigo.geneontology.org/amigo/term/GO:0022603	Rhoc Coro1c Cd44 Wdr1 Eif4g2 Atp5g1 Arpc2 Cdc42 Rxra Trpv2 Sgk1 Epb41l2 Xbp1 Rock2 Net1 Dab2 Myh9 Cpne5 Myl12a Diaph1 Anxa1 Mark2 Alox5 Hgs Fn1 Glul Add1 Flt1 Itgax Tgfbr2 Dnm2 Vat1 Cdc42ep3 Serpine1 F11r Il18 Picalm Prex1 Lrp1 Shtn1 S100a10 S100a13 S100a1 C5ar1 Ezr Afdn Sars Syne1
0.00432377	13	143	3.42382	Neutral lipid metabolic process	http://amigo.geneontology.org/amigo/term/GO:0006638	Lpl Srebf1 Lpin1 Sel1l Cpt1a Tcf7l2 Pnpla2 Dbi Cat Lypla2 Pla2g15 Abhd12 Mgll
0.00432377	30	488	2.10572	Cell growth	http://amigo.geneontology.org/amigo/term/GO:0016049	Pparg Ddx3x Akt1 Eif4g2 Atp5g1 Cdc42 Tgfbr1 Trpv2 Ddx39b Sgk1 Xbp1 Hsp90ab1 Cpne5 Kazald1 Fn1 Olfm1 Lamtor2 Adipor2 Tgfbr2 Mgll Dnm2 Gas2l1 Cd81 Ppp1r9b Picalm Lrp1 Shtn1 Camk2d Akap13 Afdn
0.00432377	17	191	2.84233	Positive regulation of intracellular transport	http://amigo.geneontology.org/amigo/term/GO:0032388	Arpc2 Cdc42 Chp1 Dync1h1 Xbp1 Dab2 Hsp90ab1 Tcf7l2 Tbc1d20 Scp2 Plk3 Camk1 Anxa2 Mavs Cd81 Ezr Mapk1
0.00432377	18	214	2.74716	Regulation of protein binding	http://amigo.geneontology.org/amigo/term/GO:0043393	Akt1 Cdc42 Tgfbr1 Slpi Dab2 Hsp90ab1 Tcf7l2 Hdac4 Add1 Camk1 Map1lc3b Aplp2 Ubash3b Anxa2 Ramp1 Lrp1 Dhrs7b Mapk3
0.00432377	16	198	2.9576	Cellular response to metal ion	http://amigo.geneontology.org/amigo/term/GO:0071248	Akt1 Fosb Ncf1 Fos Cpne5 Fn1 Map1lc3a Add1 Mt1 Trf Cebpa Itpkb Alox5ap Mapk3 Mapk1 Hvcn1
0.00474649	12	112	3.60738	Muscle cell migration	http://amigo.geneontology.org/amigo/term/GO:0014812	Arpc2 Arpc5 Net1 Anxa1 Hdac4 S100a11 Trib1 Serpine1 Il18 Lrp1 Camk2d Naca
0.00475186	65	1546	1.59084	Defense response	http://amigo.geneontology.org/amigo/term/GO:0006952	Trim25 Pparg Ddx3x Akt1 Axl Lpcat3 Stxbp2 Prdx2 Cdc42 Lpl Ncf1 Slpi Ccl6 Srebf1 Evl Syk Dapk1 Sla Clec4n Hsp90ab1 Anxa1 Lipa Gal Alox5 Casp8 Fn1 Dbi Marco Mrc1 Laptm5 Plekhm2 Clec4a2 Olr1 Itgax Slc7a2 Cotl1 Trim29 Abhd12 Nlrx1 Trf Mgll Gpsm3 Cebpa Serpine1 Mavs Cd81 Sirpa Il18 Chil3 Serpinb1a Fpr1 Cd24a C5ar1 Wfdc21 Ddx17 Ppp1r14b Alox5ap Mapk3 Romo1 Lyz2 Lilra5 Ear1 Msrb1 Gpx4 Rpl39
0.00475186	26	385	2.22992	Regulation of binding	http://amigo.geneontology.org/amigo/term/GO:0051098	Akt1 Cdc42 Tgfbr1 Slpi Calm3 Dab2 Hsp90ab1 Tcf7l2 Hdac4 Txn1 Ski Add1 Camk1 Map1lc3b Aplp2 Ubash3b Anxa2 Ramp1 Nme1 Rara Lrp1 S100a10 Dhrs7b Pygo2 1810037I17Rik Mapk3
0.00484102	10	83	4.19167	Platelet activation	http://amigo.geneontology.org/amigo/term/GO:0030168	Axl Mertk Plek Evl Syk Fn1 Cd9 Ubash3b Pip5k1c F11r
0.00488208	59	1211	1.63339	Positive regulation of catalytic activity	http://amigo.geneontology.org/amigo/term/GO:0043085	Ccnd2 Ddx3x Akt1 Rin2 Unc119 Rhoc Axl Coro1c Myo9b Cdc42 Rplp1 Mertk Ncf1 Ywhab Ccl6 Calm3 Perp Plek Rock2 Net1 Syk Dapk1 Hsp90ab1 Alox5 Casp8 Fn1 Dbi Gapvd1 Tbc1d20 Bcar3 Lmo4 Vcp Laptm5 Ndufa4 Flt1 Arhgap25 Camk1 Tbc1d9 Tgfbr2 Trib1 Iqsec1 Tbc1d9b Cd81 F11r Il18 Picalm Prex1 Arhgap9 S100a10 Tbc1d10b S100a1 Rin3 Cd24a Fabp1 Mapk3 Mapk1 Akap13 Afdn Lilra5
0.00491837	18	250	2.70553	Response to monosaccharide	http://amigo.geneontology.org/amigo/term/GO:0034284	Dynll1 Srebf1 Slc29a1 Abcg1 Tcf7l2 Glul Mpc2 Cat Adipor2 C2cd2l Tgfbr2 Ucp2 Sidt2 Nme1 Txnip Lrp1 Lgals1 Rab11b
0.00493869	47	1097	1.75283	Ion transmembrane transport	http://amigo.geneontology.org/amigo/term/GO:0034220	Kcnn3 Akt1 Atp6v1f Wdr1 Atp5g1 Atp6v1b2 Atp6v0d1 Chp1 Atp5e Slc35c2 Slc12a7 Trpv2 Atp5g3 Calm3 Slc6a4 Dapk1 Atp13a3 Abcc5 Diaph1 Gal Gsto1 Sfxn3 Alox5 Slc9a4 Dbi Mpc2 Atp6v0d2 Kcnip4 Ndufa4 Pcyox1 Slc6a6 Arl6ip1 Slc7a2 Ubash3b Anxa2 Dnm2 Atp6v0b Ucp2 Mcoln3 Cox6a1 S100a1 Camk2d 1810037I17Rik Hvcn1 mt-Nd4 mt-Nd5 Ahnak
0.00496506	85	1983	1.47848	Nitrogen compound transport	http://amigo.geneontology.org/amigo/term/GO:0071705	Lsr Akt1 Unc119 Stxbp2 Arpc2 Cdc42 Ap2s1 Dynll1 Srp14 Chp1 Ncf1 Slc35c2 Slc12a7 Tomm34 Ywhab Ddx39b Plek Ap3d1 Xbp1 Srebf1 Slc6a4 Sel1l Klc1 Syk Glud1 Lcp1 Myh9 Abcc5 Slc29a1 Hsp90ab1 Abcg1 Hspa9 Anxa1 Cpt1a Tcf7l2 Sfxn3 Alox5 Hgs Glul Copa Mpc2 Frmd4a Gapvd1 Abca2 Lmna Txn1 Vcp Laptm5 Plk3 Nup210 Slc6a6 Camk1 Arl6ip1 Myo7a Slc7a2 Tbc1d9 C2cd2l Snx1 Tgfbr2 Pdcd6ip Dnm2 Ucp2 Nsf Ramp1 Sidt2 Sec31a…
0.00518311	64	1385	1.5899	Cytoskeleton organization	http://amigo.geneontology.org/amigo/term/GO:0007010	Akt1 Rhoc Coro1c Wdr1 Arpc2 Cdc42 Tgfbr1 Arpc5 Chp1 Tppp3 Actn1 Dstn Dync1h1 Mical1 Sgk1 Epb41l2 Plek Rock2 Coro6 Krt19 Evl Lcp1 Mtss1 Myh9 Lima1 Diaph1 Anxa1 Capn1 Mark2 Dst Tuba4a Capn2 Lmna Vcp Cap1 Plk3 Map7d1 Add1 Arhgap25 Vasp Myo7a Cotl1 Pdcd6ip Trf Mycbp2 Gas2l1 Iqsec1 Cdc42ep3 Tubb4b Sirpa F11r Ppp1r9b Prex1 Shtn1 S100a10 Specc1 Cltc Ezr Pdlim1 Mapk3 Mapk1 Syne2 Akap13 Msrb1
0.00518311	15	171	3.0163	Aerobic respiration	http://amigo.geneontology.org/amigo/term/GO:0009060	Akt1 Atp5e Ogdh Idh1 Cat Vcp Cox6b1 Cox6a1 Cox6b2 mt-Nd1 mt-Nd2 mt-Nd4 mt-Nd5 mt-Nd6 Chchd2
0.00518311	15	158	3.0163	Response to hydrogen peroxide	http://amigo.geneontology.org/amigo/term/GO:0042542	Akr1b3 Axl Net1 Anxa1 Capn1 Capn2 Cat Map1lc3a Txn1 Eef2 Sirpa Txnip Fabp1 mt-Nd5 mt-Nd6
0.00526255	14	174	3.15646	Regulation of lipid localization	http://amigo.geneontology.org/amigo/term/GO:1905952	Akt1 Lpcat3 Lpl Syk Abcg1 Plin3 Gal Pnpla2 Dbi Abca2 Scp2 Spp1 Anxa2 Lrp1
0.00526255	46	987	1.75738	Negative regulation of programmed cell death	http://amigo.geneontology.org/amigo/term/GO:0043069	Ccnd2 Ddx3x Akr1b3 Akt1 Angptl4 Axl Cd44 Prdx2 Tmbim1 Tgfbr1 Rpl10 Mertk Mical1 Sgk1 Xbp1 Dapk1 Dab2 Ivns1abp Hsp90ab1 Tmem132a Ddb1 Tcf7l2 Casp8 Fn1 Ncl Cat Lmna Laptm5 Plk3 Spp1 Arl6ip1 Rps6ka3 Mt1 Ucp2 Serpine1 Rara Itpkb Il18 Lrp1 Epcam C5ar1 Fabp1 Tpt1 Naca Gpx4 Syne1
0.00526255	6	27	7.14261	Response to lipoprotein particle	http://amigo.geneontology.org/amigo/term/GO:0055094	Akt1 Lpl Syk Npc1 Cd9 Cd81
0.00528772	49	970	1.71967	Regulation of cell motility	http://amigo.geneontology.org/amigo/term/GO:2000145	Akt1 Rin2 Rhoc Coro1c Arpc2 Tgfbr1 Adarb1 Xbp1 Rock2 Evl Dab2 Diaph1 Anxa1 Capn1 Fn1 Hdac4 Glul Olfm1 S100a11 Lmna Lmo4 Flt1 Adipor2 Cd9 Itgax Mpp1 F7 Plet1 Tgfbr2 Trib1 Trf Iqsec1 Gpsm3 Serpine1 Cd81 Dock10 Il18 Prex1 Lrp1 Shtn1 Rin3 Epcam C5ar1 Camk2d Mapk3 Mapk1 Syne2 Afdn Zfp703
0.00528772	3	4	22.3207	Arachidonic acid metabolite production involved in inflammatory response	http://amigo.geneontology.org/amigo/term/GO:0002538	Alox5 Serpine1 Alox5ap
0.00528772	31	537	2.03662	Regulation of protein transport	http://amigo.geneontology.org/amigo/term/GO:0051223	Arpc2 Cdc42 Dynll1 Chp1 Xbp1 Srebf1 Glud1 Lcp1 Hsp90ab1 Abcg1 Anxa1 Cpt1a Tcf7l2 Alox5 Glul Mpc2 Frmd4a Gapvd1 Txn1 Plk3 Camk1 C2cd2l Ucp2 Sidt2 Mavs Cd81 Picalm Lrp1 Ezr Atpif1 Mapk1
0.00532988	25	382	2.24103	Glycerolipid metabolic process	http://amigo.geneontology.org/amigo/term/GO:0046486	Lpcat3 Lpl Plek Srebf1 Lpin1 Sel1l Cpt1a Tcf7l2 Pnpla2 Hadha Dbi Capn2 Cat Gpcpd1 Lypla2 Far1 Pla2g15 Abhd12 Mgll Pip5k1c Pnpla8 Pnpla7 Itpkb Plcb2 Dhrs7b
0.00533961	61	1380	1.60656	Positive regulation of developmental process	http://amigo.geneontology.org/amigo/term/GO:0051094	Pparg Akt1 Rin2 Axl Coro1c Eif4g2 Atp5g1 Arpc2 Cdc42 Tgfbr1 Lpl Trpv2 Ddx39b Sgk1 Ap3d1 Xbp1 Net1 Fos Syk Dab2 Hsp90ab1 Cpne5 Anxa1 Gal Tcf7l2 Alox5 Casp8 Fn1 Capn2 Olfm1 Lmna Add1 Flt1 Slc6a6 Camk1 Itgax Tgfbr2 Trib1 Trf Dnm2 Cebpa Serpine1 Rara F11r Itpkb Il18 Picalm Prex1 Lrp1 Shtn1 S100a10 S100a1 Atxn1 Cd24a C5ar1 Ezr Nap1l1 Naca Mapk1 Afdn Zfp703
0.00566846	15	173	2.97609	Liver development	http://amigo.geneontology.org/amigo/term/GO:0001889	Lsr Prkcsh Sulf2 Rpl10 Qdpr Ddx39b Xbp1 Anxa1 Cpt1a Hmgcl Ucp2 Cebpa Rara Il18 Rps15
0.00568511	9	62	4.46413	Cortical cytoskeleton organization	http://amigo.geneontology.org/amigo/term/GO:0030865	Rhoc Coro1c Wdr1 Actn1 Epb41l2 Plek Rock2 Pdcd6ip Ezr
0.00568511	9	69	4.46413	Response to fatty acid	http://amigo.geneontology.org/amigo/term/GO:0070542	Lpl Srebf1 Cpt1a Cat Hmgcl Tbxas1 Adipor2 Ucp2 Nme1
0.00578775	39	710	1.84821	Membrane organization	http://amigo.geneontology.org/amigo/term/GO:0061024	Pparg Akt1 Lpcat3 Coro1c Cdc42 Chp1 Calm3 Reep3 Ap3d1 Mtss1 Myh9 Abcg1 Npc1 Anxa1 Hgs Marco Abca2 Tbc1d20 Lmna Laptm5 Scp2 Plekhm2 Arhgap25 Cd9 Arl6ip1 C2cd2l Anxa2 Pdcd6ip Dnm2 Sec31a Sirpa Picalm S100a10 Cd24a Myof Atpif1 Flot2 Syne2 Romo1
0.00606864	54	1112	1.65508	Positive regulation of cellular component organization	http://amigo.geneontology.org/amigo/term/GO:0051130	Pparg Ddx3x Rhoc Axl Coro1c Wdr1 Eif4g2 Atp5g1 Arpc2 Cdc42 Tgfbr1 Arpc5 Dynll1 Tppp3 Dstn Trpv2 Dync1h1 Sgk1 Plek Rock2 Evl Syk Lcp1 Dab2 Abcg1 Anxa1 Mark2 Fn1 Hdac4 Capn2 Vcp Plekhm2 Add1 Camk1 Vasp Anxa2 Pdcd6ip Trf Dnm2 Iqsec1 Colgalt1 Cdc42ep3 Serpine1 Nme1 Picalm Lrp1 Shtn1 S100a10 Cd24a Atpif1 Mapk3 Mapk1 Afdn Syne1
0.00635087	9	62	4.39095	Positive regulation of alpha-beta T cell activation	http://amigo.geneontology.org/amigo/term/GO:0046635	Ap3d1 Syk Anxa1 Tgfbr2 Cd81 Rara Itpkb Il18 Cd24a
0.0064403	20	285	2.46978	Positive regulation of growth	http://amigo.geneontology.org/amigo/term/GO:0045927	Ddx3x Akt1 Eif4g2 Atp5g1 Cdc42 Tgfbr1 Trpv2 Ddx39b Sgk1 Cpne5 Fn1 Tgfbr2 Cd81 Picalm Lrp1 Shtn1 Ezr Naca Mapk1 Afdn
0.00653341	17	228	2.70553	Cellular response to inorganic substance	http://amigo.geneontology.org/amigo/term/GO:0071241	Akt1 Fosb Ncf1 Fos Cpne5 Fn1 Map1lc3a Add1 Mt1 Trf Dnm2 Cebpa Itpkb Alox5ap Mapk3 Mapk1 Hvcn1
0.00660875	26	413	2.1614	Regulation of cell growth	http://amigo.geneontology.org/amigo/term/GO:0001558	Pparg Ddx3x Akt1 Eif4g2 Atp5g1 Cdc42 Tgfbr1 Trpv2 Ddx39b Sgk1 Xbp1 Cpne5 Kazald1 Fn1 Olfm1 Lamtor2 Adipor2 Mgll Dnm2 Gas2l1 Cd81 Ppp1r9b Picalm Lrp1 Shtn1 Afdn
0.00665938	36	665	1.88625	Regulation of growth	http://amigo.geneontology.org/amigo/term/GO:0040008	Pparg Ddx3x Akt1 Eif4g2 Atp5g1 Cdc42 Tgfbr1 Trpv2 Ddx39b Sgk1 Yeats4 Xbp1 Slc6a4 Tkt Cpne5 Tcf7l2 Kazald1 Fn1 Olfm1 Lamtor2 Adipor2 Mt1 Tgfbr2 Mgll Dnm2 Gas2l1 Cd81 Ppp1r9b Picalm Lrp1 Shtn1 Ezr Naca Mapk1 Selenop Afdn
0.00665938	15	176	2.91773	Hepaticobiliary system development	http://amigo.geneontology.org/amigo/term/GO:0061008	Lsr Prkcsh Sulf2 Rpl10 Qdpr Ddx39b Xbp1 Anxa1 Cpt1a Hmgcl Ucp2 Cebpa Rara Il18 Rps15
0.0067111	24	356	2.23906	Leukocyte migration	http://amigo.geneontology.org/amigo/term/GO:0050900	Akt1 Wdr1 Cdc42 Ccl6 Syk Anxa1 Capn1 Alox5 Spp1 Flt1 Cd9 Mpp1 F7 Gpsm3 Serpine1 Cd81 Sirpa F11r Prex1 Rin3 Cd24a C5ar1 Mapk3 Mapk1
0.00686932	61	1439	1.5869	Response to biotic stimulus	http://amigo.geneontology.org/amigo/term/GO:0009607	Trim25 Ddx3x Akt1 Axl Stxbp2 Prdx2 Cdc42 Lpl Ncf1 Slpi Ccl6 Xbp1 Srebf1 Pygl Fos Evl Syk Dapk1 Sla Ccdc80 Ivns1abp Clec4n Hsp90ab1 Anxa1 Casp8 Ncl Marco Capn2 Mrc1 Laptm5 Plekhm2 Clec4a2 Adipor2 Itgax Rps6ka3 Cotl1 Trim29 Nlrx1 Trib1 Trf Serpine1 Mavs Sirpa Rara Txnip Il18 Serpinb1a Cd24a C5ar1 Wdfy4 Wfdc21 Ddx17 Ppp1r14b Tpt1 Mapk3 Mapk1 Romo1 Lyz2 Ear1 Msrb1 Rpl39
0.00693342	47	918	1.71417	Regulation of cell migration	http://amigo.geneontology.org/amigo/term/GO:0030334	Akt1 Rin2 Rhoc Coro1c Arpc2 Tgfbr1 Adarb1 Xbp1 Rock2 Evl Dab2 Diaph1 Anxa1 Capn1 Fn1 Hdac4 Glul Olfm1 S100a11 Lmna Lmo4 Flt1 Adipor2 Cd9 Itgax Mpp1 F7 Plet1 Tgfbr2 Trib1 Iqsec1 Gpsm3 Serpine1 Cd81 Dock10 Il18 Prex1 Lrp1 Shtn1 Rin3 C5ar1 Camk2d Mapk3 Mapk1 Syne2 Afdn Zfp703
0.00693342	50	1019	1.68141	Regulation of locomotion	http://amigo.geneontology.org/amigo/term/GO:0040012	Akt1 Rin2 Rhoc Coro1c Arpc2 Tgfbr1 Adarb1 Xbp1 Rock2 Evl Dab2 Diaph1 Anxa1 Capn1 Fn1 Hdac4 Glul Olfm1 S100a11 Lmna Lmo4 Flt1 Adipor2 Cd9 Itgax Mpp1 F7 Plet1 Tgfbr2 Trib1 Trf Mycbp2 Iqsec1 Gpsm3 Serpine1 Cd81 Dock10 Il18 Prex1 Lrp1 Shtn1 Rin3 Epcam C5ar1 Camk2d Mapk3 Mapk1 Syne2 Afdn Zfp703
0.00708914	48	1000	1.70062	Growth	http://amigo.geneontology.org/amigo/term/GO:0040007	Pparg Ddx3x Akt1 Eif4g2 Atp5g1 Cdc42 Tgfbr1 Rxra Trpv2 Ddx39b Sgk1 Yeats4 Adarb1 Xbp1 Slc6a4 Tkt Hsp90ab1 Cpne5 Anxa1 Tcf7l2 Kazald1 Fn1 Olfm1 Ptgfrn Lamtor2 Ptpn12 Add1 Adipor2 Cd9 Mt1 Tgfbr2 Mgll Dnm2 Gas2l1 Cd81 Rara Ppp1r9b Picalm Lrp1 Shtn1 Pygo2 Ezr Camk2d Naca Mapk1 Selenop Akap13 Afdn
0.00719983	25	442	2.18188	Lipid localization	http://amigo.geneontology.org/amigo/term/GO:0010876	Akt1 Lpcat3 Lpl Srebf1 Syk Lima1 Abcg1 Plin3 Npc1 Anxa1 Cpt1a Gal Esyt1 Pnpla2 Dbi Abca2 Scp2 Spp1 Spns1 C2cd2l Anxa2 Pnpla8 Lrp1 Nrip1 Fabp1
0.00743843	17	215	2.66281	Protein-containing complex disassembly	http://amigo.geneontology.org/amigo/term/GO:0032984	Wdr1 Arpc2 Dstn Calm3 Mical1 Sgk1 Plek Evl Lima1 Map1lc3a Vcp Add1 Map1lc3b Nsf Gas2l1 Ppp1r9b Rpl23
0.00746444	7	38	5.48227	NADP metabolic process	http://amigo.geneontology.org/amigo/term/GO:0006739	Ncf1 Tkt Me2 Taldo1 Idh1 Pgd Pgls
0.00746444	8	64	4.76174	Regulation of blood coagulation	http://amigo.geneontology.org/amigo/term/GO:0030193	Prdx2 Pros1 Cd9 F7 Ubash3b Anxa2 Serpine1 Vkorc1
0.00757915	5	20	8.26691	Positive regulation of amyloid-beta formation	http://amigo.geneontology.org/amigo/term/GO:1902004	Rock2 Abcg1 Abca2 Picalm Gsap
0.00757915	17	216	2.64887	Actin polymerization or depolymerization	http://amigo.geneontology.org/amigo/term/GO:0008154	Wdr1 Arpc2 Arpc5 Dstn Mical1 Plek Evl Lima1 Diaph1 Capn1 Add1 Vasp Cotl1 Cdc42ep3 Ppp1r9b Prex1 Msrb1
0.00757915	5	22	8.26691	Regulation of fatty acid beta-oxidation	http://amigo.geneontology.org/amigo/term/GO:0031998	Akt1 Cpt1a Dbi Fabp1 Abcd2
0.00757915	19	289	2.491	Carbohydrate homeostasis	http://amigo.geneontology.org/amigo/term/GO:0033500	Akt1 Dynll1 Pygl Slc29a1 Abcg1 Tcf7l2 Alox5 Mpc2 Adipor2 C2cd2l Ucp2 Sidt2 Cebpa Nme1 Lrp1 Dmxl2 Lgals1 Rab11b Fcor
0.00757915	19	289	2.491	Glucose homeostasis	http://amigo.geneontology.org/amigo/term/GO:0042593	Akt1 Dynll1 Pygl Slc29a1 Abcg1 Tcf7l2 Alox5 Mpc2 Adipor2 C2cd2l Ucp2 Sidt2 Cebpa Nme1 Lrp1 Dmxl2 Lgals1 Rab11b Fcor
0.00757915	15	208	2.86162	Cell-cell junction organization	http://amigo.geneontology.org/amigo/term/GO:0045216	Lsr Rhoc Wdr1 Cdc42 Tgfbr1 Perp Rock2 Add1 Cd9 Pdcd6ip Ctnnd1 F11r Patj Afdn Zfp703
0.00788806	51	1058	1.65699	Regulation of cellular component movement	http://amigo.geneontology.org/amigo/term/GO:0051270	Akt1 Rin2 Rhoc Coro1c Arpc2 Tgfbr1 Actn1 Adarb1 Xbp1 Rock2 Evl Dab2 Diaph1 Anxa1 Capn1 Fn1 Hdac4 Glul Olfm1 S100a11 Lmna Lmo4 Flt1 Adipor2 Cd9 Itgax Mpp1 F7 Plet1 Tgfbr2 Trib1 Trf Mycbp2 Iqsec1 Gpsm3 Serpine1 Cd81 Dock10 Il18 Prex1 Lrp1 Shtn1 Rin3 Epcam C5ar1 Camk2d Mapk3 Mapk1 Syne2 Afdn Zfp703
0.00789032	17	243	2.63508	Response to hexose	http://amigo.geneontology.org/amigo/term/GO:0009746	Dynll1 Srebf1 Slc29a1 Abcg1 Tcf7l2 Glul Mpc2 Adipor2 C2cd2l Tgfbr2 Ucp2 Sidt2 Nme1 Txnip Lrp1 Lgals1 Rab11b
0.00789032	15	169	2.8434	Actin filament bundle organization	http://amigo.geneontology.org/amigo/term/GO:0061572	Rhoc Cdc42 Tgfbr1 Actn1 Plek Rock2 Evl Lcp1 Lima1 Add1 F11r Shtn1 S100a10 Ezr Pdlim1
0.00789032	23	327	2.24426	Cellular response to chemical stress	http://amigo.geneontology.org/amigo/term/GO:0062197	Pparg Ddx3x Akr1b3 Akt1 Axl Prdx2 Ncf1 Xbp1 Net1 Fos Dapk1 Anxa1 Capn1 Alox5 Map1lc3a Txn1 Sirpa Fabp1 Serpinb6a Mapk3 Mapk1 Romo1 Chchd2
0.00806158	19	253	2.46924	Positive regulation of cell-cell adhesion	http://amigo.geneontology.org/amigo/term/GO:0022409	Cd44 Ap3d1 Xbp1 Syk Anxa1 Capn1 Alox5 Tgfbr2 Card11 Cd81 Sirpa Rara F11r Itpkb Il18 Cd24a Flot2 Afdn Lgals1
0.00820071	11	118	3.5201	Myotube differentiation	http://amigo.geneontology.org/amigo/term/GO:0014902	Nln Myh9 Hdac4 Capn2 Ptgfrn Ski Cd9 Cd81 Myof Naca Sort1
0.00820415	36	654	1.85362	Localization within membrane	http://amigo.geneontology.org/amigo/term/GO:0051668	Akt1 Tmbim1 Arpc2 Srp14 Chp1 Ncf1 Calm3 Ap3d1 Rock2 Dab2 Myl12a Npc1 Hgs Scp2 Kcnip4 Arl6ip1 Anxa2 Dnm2 Nsf Ramp1 Cd81 Tspan14 F11r Ppp1r9b Picalm Lrp1 S100a10 Cltc Cd24a Ezr Camk2d Naca Flot2 Romo1 Afdn Rab11b
0.00825975	59	1400	1.58331	Response to other organism	http://amigo.geneontology.org/amigo/term/GO:0051707	Trim25 Ddx3x Akt1 Axl Stxbp2 Prdx2 Cdc42 Lpl Ncf1 Slpi Ccl6 Xbp1 Srebf1 Pygl Fos Evl Syk Dapk1 Sla Ccdc80 Ivns1abp Clec4n Hsp90ab1 Anxa1 Casp8 Ncl Marco Capn2 Mrc1 Plekhm2 Clec4a2 Adipor2 Itgax Rps6ka3 Cotl1 Trim29 Nlrx1 Trib1 Trf Serpine1 Mavs Sirpa Rara Il18 Serpinb1a Cd24a C5ar1 Wdfy4 Wfdc21 Ddx17 Ppp1r14b Tpt1 Mapk3 Mapk1 Romo1 Lyz2 Ear1 Msrb1 Rpl39
0.00830417	49	1100	1.67043	Negative regulation of cell death	http://amigo.geneontology.org/amigo/term/GO:0060548	Ccnd2 Ddx3x Akr1b3 Akt1 Angptl4 Axl Cd44 Prdx2 Tmbim1 Tgfbr1 Rpl10 Mertk Mical1 Sgk1 Xbp1 Dapk1 Dab2 Ivns1abp Hsp90ab1 Hspa9 Npc1 Tmem132a Ddb1 Tcf7l2 Casp8 Fn1 Ncl Cat Lmna Txn1 Laptm5 Plk3 Spp1 Arl6ip1 Rps6ka3 Mt1 Ucp2 Serpine1 Rara Itpkb Il18 Lrp1 Epcam C5ar1 Fabp1 Tpt1 Naca Gpx4 Syne1
0.00840207	33	573	1.91072	Positive regulation of cell motility	http://amigo.geneontology.org/amigo/term/GO:2000147	Akt1 Rin2 Rhoc Arpc2 Tgfbr1 Xbp1 Rock2 Dab2 Diaph1 Anxa1 Fn1 Hdac4 S100a11 Flt1 Itgax F7 Plet1 Tgfbr2 Trf Iqsec1 Gpsm3 Serpine1 Il18 Prex1 Lrp1 Shtn1 Epcam C5ar1 Camk2d Mapk3 Mapk1 Syne2 Zfp703
0.00860658	23	337	2.2224	Leukocyte cell-cell adhesion	http://amigo.geneontology.org/amigo/term/GO:0007159	Akt1 Cd44 Prdx2 Ap3d1 Xbp1 Syk Anxa1 Capn1 Alox5 Laptm5 Olr1 Tgfbr2 Card11 Cd81 Sirpa Rara F11r Itpkb Il18 Cd24a Ezr Flot2 Lgals1
0.00860658	10	133	3.7672	Unsaturated fatty acid metabolic process	http://amigo.geneontology.org/amigo/term/GO:0033559	Akr1b3 Acox1 Anxa1 Alox5 Tbxas1 Mgll Pnpla8 Gstm1 Mapk3 Gpx4
0.00860658	9	82	4.12074	Cholesterol homeostasis	http://amigo.geneontology.org/amigo/term/GO:0042632	Lpl Xbp1 Acox1 Lima1 Abcg1 Npc1 Abca2 Il18 Cd24a
0.00860658	59	1403	1.57904	Response to external biotic stimulus	http://amigo.geneontology.org/amigo/term/GO:0043207	Trim25 Ddx3x Akt1 Axl Stxbp2 Prdx2 Cdc42 Lpl Ncf1 Slpi Ccl6 Xbp1 Srebf1 Pygl Fos Evl Syk Dapk1 Sla Ccdc80 Ivns1abp Clec4n Hsp90ab1 Anxa1 Casp8 Ncl Marco Capn2 Mrc1 Plekhm2 Clec4a2 Adipor2 Itgax Rps6ka3 Cotl1 Trim29 Nlrx1 Trib1 Trf Serpine1 Mavs Sirpa Rara Il18 Serpinb1a Cd24a C5ar1 Wdfy4 Wfdc21 Ddx17 Ppp1r14b Tpt1 Mapk3 Mapk1 Romo1 Lyz2 Ear1 Msrb1 Rpl39
0.00870201	8	66	4.5786	Regulation of hemostasis	http://amigo.geneontology.org/amigo/term/GO:1900046	Prdx2 Pros1 Cd9 F7 Ubash3b Anxa2 Serpine1 Vkorc1
0.00870201	8	67	4.5786	Regulation of coagulation	http://amigo.geneontology.org/amigo/term/GO:0050818	Prdx2 Pros1 Cd9 F7 Ubash3b Anxa2 Serpine1 Vkorc1
0.00870201	31	530	1.9505	Regulation of cytoskeleton organization	http://amigo.geneontology.org/amigo/term/GO:0051493	Rhoc Wdr1 Arpc2 Cdc42 Tgfbr1 Arpc5 Dstn Dync1h1 Sgk1 Plek Rock2 Evl Lima1 Diaph1 Capn1 Mark2 Dst Capn2 Add1 Vasp Cotl1 Mycbp2 Gas2l1 Cdc42ep3 F11r Prex1 S100a10 Cltc Mapk3 Mapk1 Akap13
0.00880728	58	1374	1.58361	Biological adhesion	http://amigo.geneontology.org/amigo/term/GO:0022610	Akt1 Rin2 Axl Coro1c Cd44 Prdx2 Arpc2 Cdc42 Mertk Actn1 Cd164 Perp Plek Ap3d1 Xbp1 Net1 Syk Myh9 Ccdc80 Hsp90ab1 Anxa1 Capn1 Alox5 Dst Fn1 Cd2 Laptm5 Spp1 Olr1 Cd9 Itgax Ubash3b Plet1 Tgfbr2 Rpsa Dnm2 Ctnnd1 Pip5k1c Card11 Serpine1 Cd81 Sirpa Rara F11r Itpkb Siglecf Il18 Prex1 Lrp1 Cdk6 S100a10 Epcam Cd24a Ezr Flot2 Afdn Lgals1 Zfp703
0.00890134	55	1215	1.60633	Regulation of hydrolase activity	http://amigo.geneontology.org/amigo/term/GO:0051336	Ddx3x Akt1 Rin2 Rhoc Angptl4 Coro1c Myo9b Cd44 Chp1 Slpi Ccl6 Calm3 Mical1 Perp Plek Rock2 Lpin1 Net1 Syk Dapk1 Hsp90ab1 Anxa1 Casp8 Fn1 Gapvd1 Tbc1d20 Bcar3 Vcp Laptm5 Flt1 Arhgap25 Arl6ip1 Rps6ka3 Tbc1d9 Aplp2 Anxa2 Iqsec1 Tbc1d9b Serpine1 F11r Ppp1r9b Picalm Prex1 Arhgap9 S100a10 Tbc1d10b Rin3 Serpinb1a Wfdc21 Fabp1 Atpif1 Ppp1r14b Serpinb6a Afdn Sort1
0.00890325	7	50	5.20815	Platelet aggregation	http://amigo.geneontology.org/amigo/term/GO:0070527	Plek Syk Fn1 Cd9 Ubash3b Pip5k1c F11r
0.00890325	5	20	7.83181	Ribosomal small subunit assembly	http://amigo.geneontology.org/amigo/term/GO:0000028	Rpsa Rps10 Rpl38 Rps15 Rps28
0.00890325	7	41	5.20815	Clathrin-dependent endocytosis	http://amigo.geneontology.org/amigo/term/GO:0072583	Unc119 Ap2s1 Canx Dab2 Dnm2 Picalm Cltc
0.00898344	25	390	2.12578	Cellular component disassembly	http://amigo.geneontology.org/amigo/term/GO:0022411	Dnase2a Wdr1 Arpc2 Tgfbr1 Dstn Calm3 Mical1 Sgk1 Plek Srebf1 Evl Lcp1 Lima1 Map1lc3a Vcp Plk3 Add1 Map1lc3b Nsf Gas2l1 Iqsec1 Ppp1r9b Cd24a Atpif1 Rpl23
0.00911901	9	83	4.0583	Sterol homeostasis	http://amigo.geneontology.org/amigo/term/GO:0055092	Lpl Xbp1 Acox1 Lima1 Abcg1 Npc1 Abca2 Il18 Cd24a
0.00911901	6	33	6.15742	Cellular response to cadmium ion	http://amigo.geneontology.org/amigo/term/GO:0071276	Akt1 Ncf1 Fos Mt1 Mapk3 Mapk1
0.00918386	22	345	2.24996	Positive regulation of cell development	http://amigo.geneontology.org/amigo/term/GO:0010720	Pparg Eif4g2 Atp5g1 Arpc2 Cdc42 Trpv2 Sgk1 Net1 Fn1 Add1 Trib1 Trf Dnm2 F11r Picalm Prex1 Lrp1 Shtn1 S100a10 Atxn1 Nap1l1 Afdn
0.00926896	3	5	17.8565	Neutrophil clearance	http://amigo.geneontology.org/amigo/term/GO:0097350	Axl Mertk Anxa1
0.00926896	39	821	1.78017	Cell-cell adhesion	http://amigo.geneontology.org/amigo/term/GO:0098609	Akt1 Cd44 Prdx2 Cdc42 Cd164 Perp Plek Ap3d1 Xbp1 Syk Myh9 Anxa1 Capn1 Alox5 Fn1 Cd2 Laptm5 Olr1 Cd9 Itgax Ubash3b Tgfbr2 Rpsa Ctnnd1 Pip5k1c Card11 Cd81 Sirpa Rara F11r Itpkb Il18 Epcam Cd24a Ezr Flot2 Afdn Lgals1 Zfp703
0.00926896	17	214	2.5682	Positive regulation of leukocyte cell-cell adhesion	http://amigo.geneontology.org/amigo/term/GO:1903039	Cd44 Ap3d1 Xbp1 Syk Anxa1 Capn1 Alox5 Tgfbr2 Card11 Cd81 Sirpa Rara Itpkb Il18 Cd24a Flot2 Lgals1
0.00926896	3	7	17.8565	Myoblast fusion involved in skeletal muscle regeneration	http://amigo.geneontology.org/amigo/term/GO:0014905	Ptgfrn Cd9 Cd81
0.00926896	66	1552	1.52383	Regulation of programmed cell death	http://amigo.geneontology.org/amigo/term/GO:0043067	Ccnd2 Pparg Ddx3x Akr1b3 Akt1 Angptl4 Axl Cd44 Prdx2 Tmbim1 Cdc42 Tgfbr1 Rpl10 Mertk Rxra Mical1 Sgk1 Xbp1 Net1 Gadd45g Syk Dapk1 Dab2 Ivns1abp Hsp90ab1 Anxa1 Tmem132a Ddb1 Gal Capn1 Tcf7l2 Casp8 Fn1 Ncl Hdac4 Capn2 Olfm1 Cat Lmna Laptm5 Scp2 Plk3 Spp1 Cidec Arl6ip1 Rps6ka3 Mt1 Ucp2 Card11 Serpine1 Rara Txnip Itpkb Il18 Lrp1 Phlda3 Epcam Cd24a C5ar1 Camk2d Fabp1 Tpt1 Naca Sort1 Gpx4 Syne1
0.00949688	11	124	3.4101	Regulation of wound healing	http://amigo.geneontology.org/amigo/term/GO:0061041	Prdx2 Xbp1 Pros1 Anxa1 Alox5 Cd9 F7 Ubash3b Anxa2 Serpine1 Vkorc1
0.00954382	26	414	2.07448	Regulation of cell-cell adhesion	http://amigo.geneontology.org/amigo/term/GO:0022407	Akt1 Cd44 Prdx2 Ap3d1 Xbp1 Syk Anxa1 Capn1 Alox5 Laptm5 Cd9 Ubash3b Tgfbr2 Card11 Cd81 Sirpa Rara F11r Itpkb Il18 Epcam Cd24a Flot2 Afdn Lgals1 Zfp703
0.0097163	46	948	1.68182	Hematopoietic or lymphoid organ development	http://amigo.geneontology.org/amigo/term/GO:0048534	Axl Dnase2a Wdr1 Prdx2 Tgfbr1 Mertk Actn1 Plek Ap3d1 Xbp1 Glrx5 Fos Syk Myh9 Hspa9 Anxa1 Casp8 Lmo4 Ptbp3 Add1 Clec1b Ubash3b Anxa2 Tgfbr2 Trib1 Trf Gas2l1 Cebpa Eef2 Card11 Nme1 Cd81 Sirpa Rara Itpkb Il18 Picalm Prex1 Cdk6 Dhrs7b Arl11 Cd24a Atpif1 Mapk3 Mapk1 Lgals1
0.00978938	7	46	5.08112	Regulation of amyloid precursor protein catabolic process	http://amigo.geneontology.org/amigo/term/GO:1902991	Rock2 Abcg1 Olfm1 Abca2 Picalm Gsap Flot2
0.0101286	31	567	1.92206	Regulation of establishment of protein localization	http://amigo.geneontology.org/amigo/term/GO:0070201	Arpc2 Cdc42 Dynll1 Chp1 Xbp1 Srebf1 Glud1 Lcp1 Hsp90ab1 Abcg1 Anxa1 Cpt1a Tcf7l2 Alox5 Glul Mpc2 Frmd4a Gapvd1 Txn1 Plk3 Camk1 C2cd2l Ucp2 Sidt2 Mavs Cd81 Picalm Lrp1 Ezr Atpif1 Mapk1
0.0101341	17	216	2.54239	Phagocytosis	http://amigo.geneontology.org/amigo/term/GO:0006909	Pparg Axl Coro1c Cdc42 Mertk Syk Myh9 Pros1 Anxa1 Marco Arhgap25 Myo7a Dnm2 Pip5k1c Sirpa Rara Lrp1
0.0107647	13	161	2.97609	Regulation of response to wounding	http://amigo.geneontology.org/amigo/term/GO:1903034	Prdx2 Xbp1 Pros1 Anxa1 Alox5 Cd9 F7 Ubash3b Anxa2 Serpine1 Lrp1 Cd24a Vkorc1
0.0107647	57	1362	1.57217	Cell adhesion	http://amigo.geneontology.org/amigo/term/GO:0007155	Akt1 Rin2 Axl Coro1c Cd44 Prdx2 Arpc2 Cdc42 Mertk Actn1 Cd164 Perp Plek Ap3d1 Xbp1 Net1 Syk Myh9 Ccdc80 Anxa1 Capn1 Alox5 Dst Fn1 Cd2 Laptm5 Spp1 Olr1 Cd9 Itgax Ubash3b Plet1 Tgfbr2 Rpsa Dnm2 Ctnnd1 Pip5k1c Card11 Serpine1 Cd81 Sirpa Rara F11r Itpkb Siglecf Il18 Prex1 Lrp1 Cdk6 S100a10 Epcam Cd24a Ezr Flot2 Afdn Lgals1 Zfp703
0.0111653	64	1470	1.52254	Regulation of phosphate metabolic process	http://amigo.geneontology.org/amigo/term/GO:0019220	Ccnd2 Ddx3x Akt1 Unc119 Axl Prkar2b Coro1c Cd44 Cdc42 Tgfbr1 Rplp1 Dynll1 Chp1 Mertk Ncf1 Ywhab Calm3 Mical1 Plek Adarb1 Xbp1 Rock2 Lpin1 Syk Dab2 Hsp90ab1 Hgs Idh1 Fn1 Hdac4 Marco Capn2 Abca2 Bcar3 Lmo4 Txn1 Vcp Scp2 Flt1 Adipor2 Camk1 Aplp2 Ubash3b Anxa2 Tgfbr2 Trib1 Trf Ctnnd1 Mavs Cd81 Sirpa Rara Itpkb Ppp1r9b Il18 Atxn1 Cd24a C5ar1 Ppp1r14b Ccni Mapk3 Mapk1 Akap13 Lilra5
0.0111941	33	590	1.86358	Positive regulation of locomotion	http://amigo.geneontology.org/amigo/term/GO:0040017	Akt1 Rin2 Rhoc Arpc2 Tgfbr1 Xbp1 Rock2 Dab2 Diaph1 Anxa1 Fn1 Hdac4 S100a11 Flt1 Itgax F7 Plet1 Tgfbr2 Trf Iqsec1 Gpsm3 Serpine1 Il18 Prex1 Lrp1 Shtn1 Epcam C5ar1 Camk2d Mapk3 Mapk1 Syne2 Zfp703
0.0111941	33	590	1.86358	Positive regulation of cellular component movement	http://amigo.geneontology.org/amigo/term/GO:0051272	Akt1 Rin2 Rhoc Arpc2 Tgfbr1 Xbp1 Rock2 Dab2 Diaph1 Anxa1 Fn1 Hdac4 S100a11 Flt1 Itgax F7 Plet1 Tgfbr2 Trf Iqsec1 Gpsm3 Serpine1 Il18 Prex1 Lrp1 Shtn1 Epcam C5ar1 Camk2d Mapk3 Mapk1 Syne2 Zfp703
0.011199	64	1471	1.52132	Regulation of phosphorus metabolic process	http://amigo.geneontology.org/amigo/term/GO:0051174	Ccnd2 Ddx3x Akt1 Unc119 Axl Prkar2b Coro1c Cd44 Cdc42 Tgfbr1 Rplp1 Dynll1 Chp1 Mertk Ncf1 Ywhab Calm3 Mical1 Plek Adarb1 Xbp1 Rock2 Lpin1 Syk Dab2 Hsp90ab1 Hgs Idh1 Fn1 Hdac4 Marco Capn2 Abca2 Bcar3 Lmo4 Txn1 Vcp Scp2 Flt1 Adipor2 Camk1 Aplp2 Ubash3b Anxa2 Tgfbr2 Trib1 Trf Ctnnd1 Mavs Cd81 Sirpa Rara Itpkb Ppp1r9b Il18 Atxn1 Cd24a C5ar1 Ppp1r14b Ccni Mapk3 Mapk1 Akap13 Lilra5
0.011199	23	366	2.15931	Response to oxygen levels	http://amigo.geneontology.org/amigo/term/GO:0070482	Pparg Akt1 Angptl4 Polr2a Atp6v0d1 Slc6a4 Slc29a1 Capn2 Cat Lmna Plk3 Fosl2 F7 Tgfbr2 Ucp2 Il18 Cd24a Camk2d Fabp1 Pdlim1 mt-Nd4 mt-Nd5 Chchd2
0.0112528	65	1453	1.51484	Positive regulation of protein metabolic process	http://amigo.geneontology.org/amigo/term/GO:0051247	Ccnd2 Ddx3x Akt1 Unc119 Lpcat3 Cd44 Eif4g2 Tgfbr1 Rplp1 Chp1 Rxra Ncf1 Calm3 Ddx39b Perp Xbp1 Srebf1 Rock2 Syk Dapk1 Dab2 Myh9 Hsp90ab1 Abcg1 Ddb1 Tcf7l2 Casp8 Fn1 Hdac4 Marco Abca2 Lmna Bcar3 Txn1 Vcp Laptm5 Plk3 Flt1 Adipor2 Camk1 Rps4x Anxa2 Snx1 Tgfbr2 Trib1 Mycbp2 Ctnnd1 Nsf Ramp1 Eef2 Mavs Tob1 Cd81 Il18 Picalm Gsap Lrp1 Cd24a Ezr Atpif1 Mapk3 Mapk1 Hspbp1 Akap13 Lilra5
0.0113511	79	1938	1.44506	Programmed cell death	http://amigo.geneontology.org/amigo/term/GO:0012501	Ccnd2 Pparg Ddx3x Akr1b3 Akt1 Angptl4 Axl Dnase2a Cd44 Prdx2 Tmbim1 Cdc42 Tgfbr1 Rpl10 Dynll1 Mertk Rxra Ncf1 Mical1 Perp Sgk1 Adarb1 Xbp1 Pygl Net1 Gadd45g Syk Dapk1 Dab2 Ivns1abp Hsp90ab1 Anxa1 Tmem132a Ddb1 Gal Capn1 Tcf7l2 Casp8 Fn1 Ncl Hdac4 Capn2 Olfm1 Cat Lmna Hint2 Laptm5 Scp2 Plk3 Spp1 Cidec Arl6ip1 Rps6ka3 Mt1 Tgfbr2 Pdcd6ip Ucp2 Card11 Serpine1 Rara Txnip Itpkb Il18 Lrp1 Phlda3 Epcam C…
0.0115336	23	353	2.15252	Protein localization to cell periphery	http://amigo.geneontology.org/amigo/term/GO:1990778	Akt1 Tmbim1 Epb41l2 Rock2 Dab2 Myl12a Scp2 Kcnip4 Anxa2 Nsf Ramp1 Cd81 Tspan14 F11r Ppp1r9b Picalm Lrp1 S100a10 Cltc Ezr Camk2d Flot2 Afdn
0.0115543	15	227	2.68924	Insulin secretion	http://amigo.geneontology.org/amigo/term/GO:0030073	Dynll1 Srebf1 Glud1 Abcg1 Anxa1 Cpt1a Tcf7l2 Alox5 Glul Mpc2 C2cd2l Ucp2 Sidt2 Lrp1 Rab11b
0.0115625	20	276	2.29814	Cellular response to oxidative stress	http://amigo.geneontology.org/amigo/term/GO:0034599	Akr1b3 Akt1 Axl Prdx2 Ncf1 Xbp1 Net1 Fos Dapk1 Anxa1 Capn1 Alox5 Map1lc3a Txn1 Sirpa Fabp1 Mapk3 Mapk1 Romo1 Chchd2
0.011888	6	34	5.76017	Amyloid-beta clearance	http://amigo.geneontology.org/amigo/term/GO:0097242	Marco Picalm Lrp1 Cltc C5ar1 Rab11b
0.0122177	24	459	2.10077	Negative regulation of hydrolase activity	http://amigo.geneontology.org/amigo/term/GO:0051346	Ddx3x Akt1 Angptl4 Cd44 Chp1 Slpi Mical1 Rock2 Anxa1 Arl6ip1 Rps6ka3 Aplp2 Anxa2 Serpine1 F11r Ppp1r9b Picalm Serpinb1a Wfdc21 Fabp1 Atpif1 Ppp1r14b Serpinb6a Sort1
0.012263	7	44	4.84479	Positive regulation of alpha-beta T cell differentiation	http://amigo.geneontology.org/amigo/term/GO:0046638	Ap3d1 Syk Anxa1 Tgfbr2 Rara Itpkb Il18
0.0123313	70	1631	1.48064	Protein-containing complex subunit organization	http://amigo.geneontology.org/amigo/term/GO:0043933	Ddx3x Rhoc Lpcat3 Wdr1 Atp5g1 Arpc2 Cdc42 Arpc5 Rpl10 Chp1 Ndufa2 Tppp3 Lpl Dstn Atp5g3 Calm3 Ddx39b Mical1 Sgk1 Plek Ncln Evl Syk Lcp1 Lima1 Hsp90ab1 Abcg1 Diaph1 Capn1 Eif3a Cenpx Psmd13 Fn1 Snrpb Map1lc3a Lmo4 Vcp Add1 Nup210 Vasp Map1lc3b Cotl1 Pdcd6ip Rpsa Dnm2 Nsf Gas2l1 Cdc42ep3 Ppp1r9b Picalm Prex1 Cltc Cd24a Rps10 Eif3b Rpl38 Nap1l1 Alox5ap Mapk3 Rps15 mt-Nd1 mt-Nd2 mt-Nd4 mt-Nd5 mt-Nd6 …
0.0126319	10	110	3.50128	Triglyceride metabolic process	http://amigo.geneontology.org/amigo/term/GO:0006641	Lpl Srebf1 Lpin1 Sel1l Cpt1a Tcf7l2 Pnpla2 Dbi Cat Mgll
0.0126319	16	236	2.56007	Response to glucose	http://amigo.geneontology.org/amigo/term/GO:0009749	Dynll1 Srebf1 Slc29a1 Abcg1 Tcf7l2 Glul Mpc2 C2cd2l Tgfbr2 Ucp2 Sidt2 Nme1 Txnip Lrp1 Lgals1 Rab11b
0.0126319	29	560	1.93512	Response to extracellular stimulus	http://amigo.geneontology.org/amigo/term/GO:0009991	Trim25 Pparg Akt1 Angptl4 Axl Lpl Xbp1 Srebf1 Slc6a4 Fos Cpt1a Tcf7l2 Glul Cat Map1lc3a Hmgcl Spp1 Adipor2 F7 Map1lc3b Tgfbr2 Ucp2 Gas2l1 Eef2 Rara Usf2 Mapk3 Mapk1 Fcor
0.0126319	5	21	7.08592	Positive regulation of alpha-beta T cell proliferation	http://amigo.geneontology.org/amigo/term/GO:0046641	Syk Tgfbr2 Cd81 Il18 Cd24a
0.0130439	14	163	2.75929	Positive regulation of cellular amide metabolic process	http://amigo.geneontology.org/amigo/term/GO:0034250	Ddx3x Eif4g2 Rxra Ddx39b Rock2 Abcg1 Abca2 Rps4x Eef2 Tob1 Picalm Gsap Mapk3 Mapk1
0.0130439	21	335	2.21623	Gliogenesis	http://amigo.geneontology.org/amigo/term/GO:0042063	Pparg Akt1 Wdr1 Matn2 Anxa1 Tcf7l2 Fn1 Dbi Ski Cd9 Trf Eef2 Lrp1 Cdk6 Atxn1 C5ar1 Phgdh Mapk3 Mapk1 Syne2 Afdn
0.0130511	18	280	2.3915	Response to carbohydrate	http://amigo.geneontology.org/amigo/term/GO:0009743	Dynll1 Srebf1 Slc29a1 Abcg1 Tcf7l2 Glul Mpc2 Cat Adipor2 C2cd2l Tgfbr2 Ucp2 Sidt2 Nme1 Txnip Lrp1 Lgals1 Rab11b
0.0131419	16	215	2.54638	Regulation of cell-substrate adhesion	http://amigo.geneontology.org/amigo/term/GO:0010810	Rin2 Coro1c Arpc2 Cdc42 Net1 Ccdc80 Fn1 Spp1 Plet1 Dnm2 Serpine1 Prex1 Lrp1 Cdk6 S100a10 Lgals1
0.0131419	15	203	2.6415	Positive regulation of developmental growth	http://amigo.geneontology.org/amigo/term/GO:0048639	Akt1 Eif4g2 Atp5g1 Trpv2 Ddx39b Cpne5 Fn1 Tgfbr2 Picalm Lrp1 Shtn1 Ezr Naca Mapk1 Afdn
0.0132914	9	92	3.7725	Regulation of pH	http://amigo.geneontology.org/amigo/term/GO:0006885	Car4 Atp6v0d1 Chp1 Slc9a4 Atp6v0d2 Dmxl2 Mapk3 Mapk1 Hvcn1
0.0133983	6	37	5.58016	Regulation of fatty acid oxidation	http://amigo.geneontology.org/amigo/term/GO:0046320	Pparg Akt1 Cpt1a Dbi Fabp1 Abcd2
0.0134726	18	285	2.38087	Carboxylic acid biosynthetic process	http://amigo.geneontology.org/amigo/term/GO:0046394	Plod3 Lpl Ltc4s Srebf1 Acly Syk Glud1 Anxa1 Gsto1 Alox5 Glul Mgst3 Tbxas1 Mgll Pnpla8 Phgdh Gstm1 Alox5ap
0.0136471	16	222	2.53284	Reactive oxygen species metabolic process	http://amigo.geneontology.org/amigo/term/GO:0072593	Akt1 Prdx2 Atp5g1 Ncf1 Acox1 Syk Alox5 Hdac4 Cat Tgfbr2 Il18 Prex1 Atpif1 Hvcn1 mt-Nd2 Romo1
0.013701	13	189	2.86586	Regulation of insulin secretion	http://amigo.geneontology.org/amigo/term/GO:0050796	Dynll1 Srebf1 Glud1 Abcg1 Cpt1a Tcf7l2 Alox5 Glul Mpc2 C2cd2l Ucp2 Sidt2 Lrp1
0.0137368	22	370	2.15375	Muscle cell differentiation	http://amigo.geneontology.org/amigo/term/GO:0042692	Akt1 Wdr1 Rxra Ddx39b Krt19 Nln Myh9 Hdac4 Capn2 Ptgfrn Lmna Ski Camk1 Cd9 Cd81 Rara Myof Camk2d Naca Akap13 Sort1 Syne1
0.0137368	21	321	2.20063	Cellular response to external stimulus	http://amigo.geneontology.org/amigo/term/GO:0071496	Pparg Akt1 Angptl4 Axl Lpl Xbp1 Srebf1 Fos Tcf7l2 Casp8 Hdac4 Glul Map1lc3a Map1lc3b Ucp2 Gas2l1 F11r Usf2 Mapk3 Mapk1 Fcor
0.014174	56	1263	1.55322	Regulation of phosphorylation	http://amigo.geneontology.org/amigo/term/GO:0042325	Ccnd2 Ddx3x Akt1 Unc119 Axl Prkar2b Coro1c Cd44 Cdc42 Tgfbr1 Rplp1 Dynll1 Chp1 Mertk Ncf1 Ywhab Mical1 Adarb1 Xbp1 Rock2 Syk Dab2 Hsp90ab1 Hgs Fn1 Hdac4 Marco Bcar3 Lmo4 Txn1 Flt1 Adipor2 Camk1 Aplp2 Ubash3b Anxa2 Tgfbr2 Trib1 Trf Ctnnd1 Mavs Cd81 Sirpa Rara Itpkb Ppp1r9b Il18 Atxn1 Cd24a C5ar1 Ppp1r14b Ccni Mapk3 Mapk1 Akap13 Lilra5
0.0142733	9	94	3.72011	Insulin secretion involved in cellular response to glucose stimulus	http://amigo.geneontology.org/amigo/term/GO:0035773	Dynll1 Abcg1 Tcf7l2 Mpc2 C2cd2l Ucp2 Sidt2 Lrp1 Rab11b
0.0145138	19	275	2.2893	Regulation of actin filament organization	http://amigo.geneontology.org/amigo/term/GO:0110053	Rhoc Wdr1 Arpc2 Cdc42 Tgfbr1 Arpc5 Dstn Plek Rock2 Evl Lima1 Capn1 Add1 Vasp Cotl1 Cdc42ep3 F11r Prex1 S100a10
0.0145138	5	23	6.76383	Neutrophil homeostasis	http://amigo.geneontology.org/amigo/term/GO:0001780	Axl Mertk Anxa1 Itpkb Il18
0.0145138	18	287	2.35989	Organic acid biosynthetic process	http://amigo.geneontology.org/amigo/term/GO:0016053	Plod3 Lpl Ltc4s Srebf1 Acly Syk Glud1 Anxa1 Gsto1 Alox5 Glul Mgst3 Tbxas1 Mgll Pnpla8 Phgdh Gstm1 Alox5ap
0.0145138	5	25	6.76383	Intracellular sterol transport	http://amigo.geneontology.org/amigo/term/GO:0032366	Abcg1 Npc1 Abca2 Scp2 Anxa2
0.0145138	5	25	6.76383	Intracellular cholesterol transport	http://amigo.geneontology.org/amigo/term/GO:0032367	Abcg1 Npc1 Abca2 Scp2 Anxa2
0.0145138	3	9	14.8804	Regulation of intracellular lipid transport	http://amigo.geneontology.org/amigo/term/GO:0032377	Abca2 Scp2 Anxa2
0.0145138	3	8	14.8804	Regulation of intracellular sterol transport	http://amigo.geneontology.org/amigo/term/GO:0032380	Abca2 Scp2 Anxa2
0.0145138	3	8	14.8804	Regulation of intracellular cholesterol transport	http://amigo.geneontology.org/amigo/term/GO:0032383	Abca2 Scp2 Anxa2
0.0145138	5	29	6.76383	Glycerophospholipid catabolic process	http://amigo.geneontology.org/amigo/term/GO:0046475	Gpcpd1 Pla2g15 Abhd12 Pnpla8 Pnpla7
0.0145138	14	166	2.70553	Actin filament bundle assembly	http://amigo.geneontology.org/amigo/term/GO:0051017	Rhoc Cdc42 Tgfbr1 Actn1 Plek Rock2 Evl Lcp1 Lima1 Add1 F11r S100a10 Ezr Pdlim1
0.0145138	11	121	3.17835	Protein depolymerization	http://amigo.geneontology.org/amigo/term/GO:0051261	Wdr1 Arpc2 Dstn Mical1 Sgk1 Plek Evl Lima1 Add1 Gas2l1 Ppp1r9b
0.0145228	73	1900	1.45126	Tissue development	http://amigo.geneontology.org/amigo/term/GO:0009888	Akr1b3 Akt1 Rhoc Coro1c Plod3 Cd44 Wdr1 Cdc42 Sulf2 Tgfbr1 Tppp3 Rxra Ddx39b Adarb1 Xbp1 Rock2 Fos Nln Dab2 Hsd17b4 Anxa1 Cpt1a Gal Tcf7l2 Alox5 Casp8 Slc9a4 Fn1 Hdac4 Dbi Olfm1 Cat Gpcpd1 Tbc1d20 Lmna Ctsk Lmo4 Add1 Fosl2 Spp1 Vasp Myo7a Itgax Plet1 Tgfbr2 Rpsa Ctnnd1 Sidt2 Eef2 Mcoln3 Serpine1 Rara F11r Txnip Cdk6 Dhrs7b Epcam Cd24a Pygo2 Ezr Phgdh Camk2d Ddx17 Rpl38 Tpt1 Mcrip1 Naca Mapk3 Mapk…
0.0145633	37	762	1.74786	Cell morphogenesis involved in differentiation	http://amigo.geneontology.org/amigo/term/GO:0000904	Axl Coro1c Plod3 Wdr1 Eif4g2 Atp5g1 Arpc2 Cdc42 Mertk Actn1 Trpv2 Sgk1 Adarb1 Net1 Evl Matn2 Myh9 Hsp90ab1 Mark2 Dst Fn1 Olfm1 Tbc1d20 Clec1b Vasp Myo7a Mycbp2 Mgll Dnm2 Pip5k1c Picalm Prex1 Lrp1 Shtn1 S100a10 Afdn Syne1
0.0149644	9	86	3.66915	Response to estrogen	http://amigo.geneontology.org/amigo/term/GO:0043627	Trim25 Pparg Tgfbr1 Krt19 F7 Tgfbr2 Rara Cd24a Mapk1
0.0158487	16	216	2.48007	Myeloid leukocyte migration	http://amigo.geneontology.org/amigo/term/GO:0097529	Wdr1 Ccl6 Syk Anxa1 Spp1 Flt1 Cd9 Mpp1 Serpine1 Cd81 Sirpa Prex1 Rin3 C5ar1 Mapk3 Mapk1
0.0166989	31	549	1.84149	Positive regulation of cell migration	http://amigo.geneontology.org/amigo/term/GO:0030335	Akt1 Rin2 Rhoc Arpc2 Tgfbr1 Xbp1 Rock2 Dab2 Diaph1 Anxa1 Fn1 Hdac4 S100a11 Flt1 Itgax F7 Plet1 Tgfbr2 Iqsec1 Gpsm3 Serpine1 Il18 Prex1 Lrp1 Shtn1 C5ar1 Camk2d Mapk3 Mapk1 Syne2 Zfp703
0.0167418	12	158	2.9273	Positive regulation of small molecule metabolic process	http://amigo.geneontology.org/amigo/term/GO:0062013	Pparg Akt1 Srebf1 Abcg1 Anxa1 Ddb1 Cpt1a Tcf7l2 Vcp Scp2 Fabp1 Abcd2
0.0169005	6	38	5.25192	Regulation of amyloid-beta formation	http://amigo.geneontology.org/amigo/term/GO:1902003	Rock2 Abcg1 Olfm1 Abca2 Picalm Gsap
0.0169005	27	524	1.93625	Response to nutrient levels	http://amigo.geneontology.org/amigo/term/GO:0031667	Trim25 Pparg Akt1 Angptl4 Lpl Xbp1 Srebf1 Slc6a4 Cpt1a Tcf7l2 Glul Cat Map1lc3a Hmgcl Spp1 Adipor2 F7 Map1lc3b Tgfbr2 Ucp2 Gas2l1 Eef2 Rara Usf2 Mapk3 Mapk1 Fcor
0.0169005	6	40	5.25192	Protein localization to lysosome	http://amigo.geneontology.org/amigo/term/GO:0061462	Ap3d1 Rock2 Hgs Laptm5 Cd81 Sort1
0.0170553	11	118	3.08839	Oxidative phosphorylation	http://amigo.geneontology.org/amigo/term/GO:0006119	Atp5e Vcp Cox6b1 Cox6a1 Cox6b2 mt-Nd1 mt-Nd2 mt-Nd4 mt-Nd5 mt-Nd6 Chchd2
0.0170553	5	26	6.46975	Positive regulation of amyloid precursor protein catabolic process	http://amigo.geneontology.org/amigo/term/GO:1902993	Rock2 Abcg1 Abca2 Picalm Gsap
0.0170553	10	108	3.30676	Positive regulation of lipid localization	http://amigo.geneontology.org/amigo/term/GO:1905954	Lpcat3 Lpl Abcg1 Plin3 Gal Dbi Scp2 Spp1 Anxa2 Lrp1
0.0170553	11	151	3.08839	Cell-cell junction assembly	http://amigo.geneontology.org/amigo/term/GO:0007043	Lsr Rhoc Wdr1 Rock2 Cd9 Pdcd6ip Ctnnd1 F11r Patj Afdn Zfp703
0.0173883	36	682	1.7421	Positive regulation of hydrolase activity	http://amigo.geneontology.org/amigo/term/GO:0051345	Ddx3x Akt1 Rin2 Rhoc Coro1c Myo9b Ccl6 Calm3 Perp Plek Rock2 Net1 Syk Dapk1 Hsp90ab1 Casp8 Fn1 Gapvd1 Tbc1d20 Bcar3 Vcp Laptm5 Flt1 Arhgap25 Tbc1d9 Iqsec1 Tbc1d9b F11r Picalm Prex1 Arhgap9 S100a10 Tbc1d10b Rin3 Fabp1 Afdn
0.0174112	12	143	2.9035	Cellular protein complex disassembly	http://amigo.geneontology.org/amigo/term/GO:0043624	Wdr1 Arpc2 Dstn Mical1 Sgk1 Plek Evl Lima1 Add1 Nsf Gas2l1 Ppp1r9b
0.0178722	24	402	2.01769	Myeloid cell differentiation	http://amigo.geneontology.org/amigo/term/GO:0030099	Dnase2a Wdr1 Actn1 Fos Myh9 Hspa9 Casp8 Ptbp3 Add1 Clec1b Ubash3b Anxa2 Tgfbr2 Trib1 Trf Gas2l1 Cebpa Nme1 Cd81 Rara Itpkb Cdk6 Dhrs7b Atpif1
0.0181776	11	138	3.05953	Regulation of lipid transport	http://amigo.geneontology.org/amigo/term/GO:0032368	Akt1 Lpcat3 Syk Abcg1 Gal Dbi Abca2 Scp2 Spp1 Anxa2 Lrp1
0.0182617	20	312	2.18028	Positive regulation of protein transport	http://amigo.geneontology.org/amigo/term/GO:0051222	Arpc2 Cdc42 Dynll1 Chp1 Xbp1 Glud1 Hsp90ab1 Abcg1 Tcf7l2 Glul Mpc2 Frmd4a Plk3 Camk1 C2cd2l Mavs Cd81 Lrp1 Ezr Mapk1
0.0184303	4	14	8.50311	Pentose-phosphate shunt	http://amigo.geneontology.org/amigo/term/GO:0006098	Tkt Taldo1 Pgd Pgls
0.0184303	4	14	8.50311	NADPH regeneration	http://amigo.geneontology.org/amigo/term/GO:0006740	Tkt Taldo1 Pgd Pgls
0.0184303	12	155	2.88008	Response to estradiol	http://amigo.geneontology.org/amigo/term/GO:0032355	Slc6a4 Anxa1 Cat Fosl2 F7 Eef2 Rara Txnip Ppp1r9b Nrip1 Gpx4 Zfp703
0.0184303	4	16	8.50311	Vascular wound healing	http://amigo.geneontology.org/amigo/term/GO:0061042	Xbp1 Alox5 Adipor2 Serpine1
0.0186758	9	91	3.52431	Positive regulation of lipid biosynthetic process	http://amigo.geneontology.org/amigo/term/GO:0046889	Akt1 Chp1 Srebf1 Abcg1 Anxa1 Tcf7l2 Dbi Capn2 Scp2
0.018779	6	39	5.10186	Regulation of phospholipid metabolic process	http://amigo.geneontology.org/amigo/term/GO:1903725	Chp1 Lpin1 Idh1 Capn2 Abca2 Scp2
0.0189269	15	275	2.50794	Negative regulation of endopeptidase activity	http://amigo.geneontology.org/amigo/term/GO:0010951	Ddx3x Akt1 Cd44 Slpi Mical1 Arl6ip1 Rps6ka3 Aplp2 Anxa2 Serpine1 Picalm Serpinb1a Wfdc21 Fabp1 Serpinb6a
0.0194414	42	966	1.64685	Negative regulation of apoptotic process	http://amigo.geneontology.org/amigo/term/GO:0043066	Ccnd2 Ddx3x Akr1b3 Akt1 Angptl4 Axl Cd44 Prdx2 Tmbim1 Tgfbr1 Rpl10 Mertk Mical1 Sgk1 Xbp1 Dapk1 Dab2 Ivns1abp Hsp90ab1 Ddb1 Tcf7l2 Fn1 Ncl Cat Lmna Plk3 Spp1 Arl6ip1 Rps6ka3 Mt1 Ucp2 Serpine1 Rara Itpkb Il18 Lrp1 Epcam C5ar1 Fabp1 Tpt1 Naca Syne1
0.0194414	7	63	4.34013	Regulation of lipid catabolic process	http://amigo.geneontology.org/amigo/term/GO:0050994	Akt1 Cpt1a Pnpla2 Idh1 Dbi Fabp1 Abcd2
0.0195353	5	26	6.20018	Ether metabolic process	http://amigo.geneontology.org/amigo/term/GO:0018904	Alox5 Nceh1 Txn1 Far1 Dhrs7b
0.0195353	5	36	6.20018	Acylglycerol homeostasis	http://amigo.geneontology.org/amigo/term/GO:0055090	Angptl4 Lpl Xbp1 Pnpla8 Il18
0.0195353	5	36	6.20018	Triglyceride homeostasis	http://amigo.geneontology.org/amigo/term/GO:0070328	Angptl4 Lpl Xbp1 Pnpla8 Il18
0.0196697	42	890	1.64468	Organophosphate metabolic process	http://amigo.geneontology.org/amigo/term/GO:0019637	Gmpr Lpcat3 Atp5g1 Aprt Chp1 Ncf1 Atp5e Atp5g3 Plek Ogdh Lpin1 Acly Pygl Tkt Hsd17b4 Taldo1 Pfkfb4 Hadha Idh1 Hdac4 Dbi Capn2 Mpc2 Abca2 Gpcpd1 Vcp Scp2 Hmgcl Pgd Gars Far1 Pgls Pla2g15 Abhd12 Pip5k1c Pnpla8 Pnpla7 Nme1 Itpkb Plcb2 Dhrs7b Mapk1
0.0198935	14	176	2.5879	Myeloid cell homeostasis	http://amigo.geneontology.org/amigo/term/GO:0002262	Axl Dnase2a Mertk Hspa9 Anxa1 Ptbp3 Add1 Gas2l1 Itpkb Il18 Cdk6 Cd24a Atpif1 Rps17
0.0202071	12	138	2.83437	Electron transport chain	http://amigo.geneontology.org/amigo/term/GO:0022900	Etfb Ndufa2 Uqcr11 Cyb5a Ndufa4 Cox6a1 mt-Nd1 mt-Nd2 mt-Nd4 mt-Nd5 mt-Nd6 Chchd2
0.0202425	43	1029	1.63021	Secretion	http://amigo.geneontology.org/amigo/term/GO:0046903	Axl Stxbp2 Aprt Dynll1 Mertk Calm3 Mical1 Plek Xbp1 Srebf1 Slc6a4 Sel1l Syk Glud1 Myh9 Slc29a1 Abcg1 Anxa1 Cpt1a Gal Tcf7l2 Alox5 Hgs Slc9a4 Glul Copa Mpc2 Frmd4a Spp1 Map1lc3b C2cd2l Anxa2 Pdcd6ip Ucp2 Nsf Pip5k1c Sidt2 Pnpla8 Nme1 Lrp1 Ezr Usf2 Rab11b
0.0205971	2	3	29.7609	Epithelial cell differentiation involved in salivary gland development	http://amigo.geneontology.org/amigo/term/GO:0060690	Xbp1 Ctnnd1
0.0207588	13	184	2.68675	Regulation of lipid biosynthetic process	http://amigo.geneontology.org/amigo/term/GO:0046890	Akt1 Lpcat3 Chp1 Srebf1 Lpin1 Abcg1 Anxa1 Tcf7l2 Idh1 Dbi Capn2 Abca2 Scp2
0.0209457	6	46	4.96014	Positive regulation of fatty acid metabolic process	http://amigo.geneontology.org/amigo/term/GO:0045923	Pparg Srebf1 Anxa1 Cpt1a Fabp1 Abcd2
0.0210849	31	553	1.80193	Regulation of cellular protein localization	http://amigo.geneontology.org/amigo/term/GO:1903827	Akt1 Tmbim1 Arpc2 Cdc42 Chp1 Epb41l2 Xbp1 Srebf1 Rock2 Lcp1 Dab2 Hsp90ab1 Tcf7l2 Glul Lmna Txn1 Vcp Plk3 Camk1 Trim29 Mavs Cd81 Ppp1r9b Picalm Lrp1 Cltc Ezr Camk2d Atpif1 Mapk1 Rab11b
0.0211939	20	301	2.14107	Regulation of leukocyte cell-cell adhesion	http://amigo.geneontology.org/amigo/term/GO:1903037	Akt1 Cd44 Prdx2 Ap3d1 Xbp1 Syk Anxa1 Capn1 Alox5 Laptm5 Tgfbr2 Card11 Cd81 Sirpa Rara Itpkb Il18 Cd24a Flot2 Lgals1
0.0212312	3	10	12.7547	Myotube differentiation involved in skeletal muscle regeneration	http://amigo.geneontology.org/amigo/term/GO:0014908	Ptgfrn Cd9 Cd81
0.0212312	17	253	2.3102	Cellular response to extracellular stimulus	http://amigo.geneontology.org/amigo/term/GO:0031668	Pparg Angptl4 Axl Lpl Xbp1 Srebf1 Fos Tcf7l2 Glul Map1lc3a Map1lc3b Ucp2 Gas2l1 Usf2 Mapk3 Mapk1 Fcor
0.0212312	3	7	12.7547	Trachea formation	http://amigo.geneontology.org/amigo/term/GO:0060440	Tgfbr2 Mapk3 Mapk1
0.0212312	3	9	12.7547	Regulation of vascular wound healing	http://amigo.geneontology.org/amigo/term/GO:0061043	Xbp1 Alox5 Serpine1
0.0217724	20	324	2.1334	Response to hypoxia	http://amigo.geneontology.org/amigo/term/GO:0001666	Akt1 Angptl4 Slc6a4 Slc29a1 Capn2 Cat Lmna Plk3 Fosl2 F7 Tgfbr2 Ucp2 Il18 Cd24a Camk2d Fabp1 Pdlim1 mt-Nd4 mt-Nd5 Chchd2
0.0219702	23	381	2.00733	Regulation of supramolecular fiber organization	http://amigo.geneontology.org/amigo/term/GO:1902903	Rhoc Wdr1 Arpc2 Cdc42 Tgfbr1 Arpc5 Dstn Sgk1 Plek Rock2 Evl Lima1 Capn1 Add1 Vasp Cotl1 Gas2l1 Colgalt1 Cdc42ep3 F11r Prex1 S100a10 Akap13
0.022076	15	232	2.45282	Response to ketone	http://amigo.geneontology.org/amigo/term/GO:1901654	Pparg Akr1b3 Akt1 Fosb Arpc2 Calm3 Sgk1 Srebf1 Rock2 Fos Spp1 F7 Nme1 Txnip Ppp1r9b
0.0224037	4	18	7.93623	Negative regulation of homotypic cell-cell adhesion	http://amigo.geneontology.org/amigo/term/GO:0034111	Cd9 Ubash3b Cd24a Zfp703
0.0224037	4	20	7.93623	Trachea development	http://amigo.geneontology.org/amigo/term/GO:0060438	Tgfbr2 Rara Mapk3 Mapk1
0.0225533	7	63	4.16652	Cell-cell fusion	http://amigo.geneontology.org/amigo/term/GO:0140253	Myh9 Capn2 Ptgfrn Camk1 Cd9 Cd81 Myof
0.0225533	7	63	4.16652	Syncytium formation by plasma membrane fusion	http://amigo.geneontology.org/amigo/term/GO:0000768	Myh9 Capn2 Ptgfrn Camk1 Cd9 Cd81 Myof
0.0225533	16	220	2.3573	Establishment or maintenance of cell polarity	http://amigo.geneontology.org/amigo/term/GO:0007163	Rhoc Wdr1 Cdc42 Arpc5 Myh9 Hsp90ab1 Mark2 Frmd4a Lmna Pdcd6ip Shtn1 Ezr Pdlim1 Patj Flot2 Syne2
0.0225533	15	281	2.43942	Negative regulation of peptidase activity	http://amigo.geneontology.org/amigo/term/GO:0010466	Ddx3x Akt1 Cd44 Slpi Mical1 Arl6ip1 Rps6ka3 Aplp2 Anxa2 Serpine1 Picalm Serpinb1a Wfdc21 Fabp1 Serpinb6a
0.0225533	8	77	3.72011	Regulation of cellular pH	http://amigo.geneontology.org/amigo/term/GO:0030641	Atp6v0d1 Chp1 Slc9a4 Atp6v0d2 Dmxl2 Mapk3 Mapk1 Hvcn1
0.0225533	7	57	4.16652	Regulation of actin filament depolymerization	http://amigo.geneontology.org/amigo/term/GO:0030834	Wdr1 Arpc2 Dstn Plek Evl Lima1 Add1
0.0225533	16	243	2.3573	Epithelial cell development	http://amigo.geneontology.org/amigo/term/GO:0002064	Akr1b3 Plod3 Xbp1 Rock2 Hsd17b4 Slc9a4 Tbc1d20 Add1 Fosl2 Myo7a Sidt2 Rara F11r Cdk6 Ezr Afdn
0.0225533	8	73	3.72011	Production of molecular mediator involved in inflammatory response	http://amigo.geneontology.org/amigo/term/GO:0002532	Prdx2 Syk Alox5 Slc7a2 Gpsm3 Serpine1 Sirpa Alox5ap
0.0225533	16	298	2.3573	Regulation of hormone secretion	http://amigo.geneontology.org/amigo/term/GO:0046883	Dynll1 Srebf1 Glud1 Abcg1 Anxa1 Cpt1a Gal Tcf7l2 Alox5 Glul Mpc2 Spp1 C2cd2l Ucp2 Sidt2 Lrp1
0.0225533	17	257	2.2893	Developmental cell growth	http://amigo.geneontology.org/amigo/term/GO:0048588	Eif4g2 Atp5g1 Trpv2 Ddx39b Hsp90ab1 Cpne5 Fn1 Olfm1 Tgfbr2 Mgll Dnm2 Picalm Lrp1 Shtn1 Camk2d Akap13 Afdn
0.0226249	6	49	4.82609	Myoblast fusion	http://amigo.geneontology.org/amigo/term/GO:0007520	Myh9 Capn2 Ptgfrn Cd9 Cd81 Myof
0.022869	11	127	2.92294	Positive regulation of cell-substrate adhesion	http://amigo.geneontology.org/amigo/term/GO:0010811	Rin2 Arpc2 Cdc42 Net1 Ccdc80 Fn1 Spp1 Dnm2 Prex1 Cdk6 S100a10
0.022869	62	1517	1.46909	Regulation of apoptotic process	http://amigo.geneontology.org/amigo/term/GO:0042981	Ccnd2 Pparg Ddx3x Akr1b3 Akt1 Angptl4 Axl Cd44 Prdx2 Tmbim1 Cdc42 Tgfbr1 Rpl10 Mertk Rxra Mical1 Sgk1 Xbp1 Net1 Gadd45g Dapk1 Dab2 Ivns1abp Hsp90ab1 Anxa1 Ddb1 Gal Capn1 Tcf7l2 Casp8 Fn1 Ncl Hdac4 Capn2 Olfm1 Cat Lmna Scp2 Plk3 Spp1 Cidec Arl6ip1 Rps6ka3 Mt1 Ucp2 Card11 Serpine1 Rara Txnip Itpkb Il18 Lrp1 Phlda3 Epcam Cd24a C5ar1 Camk2d Fabp1 Tpt1 Naca Sort1 Syne1
0.0233835	20	335	2.1107	Maintenance of location	http://amigo.geneontology.org/amigo/term/GO:0051235	Akt1 Lpl Ywhab Calm3 Ap3d1 Srebf1 Abcg1 Plin3 Diaph1 Cpt1a Gsto1 Pnpla2 Dbi Txn1 Ubash3b Mcoln3 Nrip1 Camk2d Cops9 Syne1
0.0239005	46	1009	1.57901	Immune system development	http://amigo.geneontology.org/amigo/term/GO:0002520	Axl Dnase2a Wdr1 Prdx2 Tgfbr1 Mertk Actn1 Plek Ap3d1 Xbp1 Glrx5 Fos Syk Myh9 Hspa9 Anxa1 Casp8 Lmo4 Ptbp3 Add1 Clec1b Ubash3b Anxa2 Tgfbr2 Trib1 Trf Gas2l1 Cebpa Eef2 Card11 Nme1 Cd81 Sirpa Rara Itpkb Il18 Picalm Prex1 Cdk6 Dhrs7b Arl11 Cd24a Atpif1 Mapk3 Mapk1 Lgals1
0.0240039	8	86	3.66288	Regulation of insulin secretion involved in cellular response to glucose stimulus	http://amigo.geneontology.org/amigo/term/GO:0061178	Dynll1 Abcg1 Tcf7l2 Mpc2 C2cd2l Ucp2 Sidt2 Lrp1
0.0246711	7	56	4.08483	Regulation of myelination	http://amigo.geneontology.org/amigo/term/GO:0031641	Akt1 Rxra Lpin1 Tcf7l2 Itgax Trf Rara
0.0246711	7	55	4.08483	Response to epidermal growth factor	http://amigo.geneontology.org/amigo/term/GO:0070849	Akt1 Arpc2 Ncl Ptpn12 Ppp1r9b Mapk3 Mapk1
0.0250216	28	547	1.83547	Regulation of cell development	http://amigo.geneontology.org/amigo/term/GO:0060284	Pparg Coro1c Eif4g2 Atp5g1 Arpc2 Cdc42 Trpv2 Sgk1 Rock2 Net1 Fn1 Hdac4 Ski Add1 Trib1 Trf Dnm2 F11r Picalm Prex1 Lrp1 Shtn1 S100a10 Atxn1 Cd24a Nap1l1 Naca Afdn
0.0252911	5	39	5.72324	Intestinal absorption	http://amigo.geneontology.org/amigo/term/GO:0050892	Lpcat3 Lima1 F11r Ezr Fabp1
0.0253096	6	38	4.69908	Cortical actin cytoskeleton organization	http://amigo.geneontology.org/amigo/term/GO:0030866	Coro1c Epb41l2 Plek Rock2 Pdcd6ip Ezr
0.0253096	21	365	2.04911	Regulation of developmental growth	http://amigo.geneontology.org/amigo/term/GO:0048638	Akt1 Eif4g2 Atp5g1 Tgfbr1 Trpv2 Ddx39b Slc6a4 Cpne5 Tcf7l2 Fn1 Olfm1 Tgfbr2 Mgll Dnm2 Picalm Lrp1 Shtn1 Ezr Naca Mapk1 Afdn
0.026378	42	904	1.6087	Hemopoiesis	http://amigo.geneontology.org/amigo/term/GO:0030097	Axl Dnase2a Wdr1 Prdx2 Mertk Actn1 Plek Ap3d1 Xbp1 Glrx5 Fos Syk Myh9 Hspa9 Anxa1 Casp8 Ptbp3 Add1 Clec1b Ubash3b Anxa2 Tgfbr2 Trib1 Trf Gas2l1 Cebpa Eef2 Card11 Nme1 Cd81 Sirpa Rara Itpkb Il18 Picalm Prex1 Cdk6 Dhrs7b Arl11 Cd24a Atpif1 Lgals1
0.0266795	12	166	2.70553	Cellular response to glucose stimulus	http://amigo.geneontology.org/amigo/term/GO:0071333	Dynll1 Slc29a1 Abcg1 Tcf7l2 Mpc2 C2cd2l Ucp2 Sidt2 Nme1 Lrp1 Lgals1 Rab11b
0.026795	4	19	7.44022	Regulation of sterol biosynthetic process	http://amigo.geneontology.org/amigo/term/GO:0106118	Lpcat3 Srebf1 Abcg1 Scp2
0.026795	7	65	4.00627	Syncytium formation	http://amigo.geneontology.org/amigo/term/GO:0006949	Myh9 Capn2 Ptgfrn Camk1 Cd9 Cd81 Myof
0.026795	7	57	4.00627	Fibroblast migration	http://amigo.geneontology.org/amigo/term/GO:0010761	Akt1 Coro1c Lamtor2 Adipor2 Pdlim1 Tns1 Syne2
0.026795	4	19	7.44022	Regulation of cholesterol biosynthetic process	http://amigo.geneontology.org/amigo/term/GO:0045540	Lpcat3 Srebf1 Abcg1 Scp2
0.026795	7	59	4.00627	Positive regulation of receptor-mediated endocytosis	http://amigo.geneontology.org/amigo/term/GO:0048260	Syk Dab2 Anxa2 Trf Dnm2 Serpine1 Syne1
0.0269176	11	135	2.84669	Sterol metabolic process	http://amigo.geneontology.org/amigo/term/GO:0016125	Lpcat3 Cyb5r3 Srebf1 Lima1 Abcg1 Npc1 Lipa Cat Scp2 Aplp2 Cebpa
0.0278745	17	261	2.22879	ATP metabolic process	http://amigo.geneontology.org/amigo/term/GO:0046034	Atp5g1 Atp6v1b2 Atp5e Atp5g3 Ogdh Hdac4 Vcp Cox6b1 Cox6a1 Cox6b2 Atpif1 mt-Nd1 mt-Nd2 mt-Nd4 mt-Nd5 mt-Nd6 Chchd2
0.0279041	6	41	4.5786	Positive regulation of substrate adhesion-dependent cell spreading	http://amigo.geneontology.org/amigo/term/GO:1900026	Arpc2 Cdc42 Net1 Dnm2 Prex1 S100a10
0.0279041	34	698	1.70348	Inflammatory response	http://amigo.geneontology.org/amigo/term/GO:0006954	Pparg Ddx3x Akt1 Axl Lpcat3 Prdx2 Lpl Ncf1 Ccl6 Syk Anxa1 Lipa Gal Alox5 Fn1 Olr1 Slc7a2 Abhd12 Nlrx1 Mgll Gpsm3 Cebpa Serpine1 Cd81 Sirpa Il18 Chil3 Serpinb1a Fpr1 Cd24a C5ar1 Alox5ap Lilra5 Gpx4
0.0279041	6	46	4.5786	Neutral lipid biosynthetic process	http://amigo.geneontology.org/amigo/term/GO:0046460	Lpl Srebf1 Lpin1 Tcf7l2 Pnpla2 Pla2g15
0.0279041	6	46	4.5786	Acylglycerol biosynthetic process	http://amigo.geneontology.org/amigo/term/GO:0046463	Lpl Srebf1 Lpin1 Tcf7l2 Pnpla2 Pla2g15
0.0280141	48	1133	1.54435	Negative regulation of molecular function	http://amigo.geneontology.org/amigo/term/GO:0044092	Pparg Ddx3x Akt1 Angptl4 Prkar2b Coro1c Cd44 Prdx2 Dynll1 Chp1 Slpi Ywhab Calm3 Mical1 Adarb1 Rock2 Dab2 Anxa1 Tcf7l2 Gsto1 Hdac4 Abca2 Cat Calu Camk1 Arl6ip1 Rps6ka3 Aplp2 Ubash3b Anxa2 Trib1 Serpine1 F11r Txnip Ppp1r9b Picalm Dhrs7b Serpinb1a Wfdc21 Camk2d 1810037I17Rik Fabp1 Atpif1 Ppp1r14b Serpinb6a Mapk3 Sort1 Rpl23
0.0287051	5	28	5.51127	Mitochondrial electron transport, NADH to ubiquinone	http://amigo.geneontology.org/amigo/term/GO:0006120	mt-Nd1 mt-Nd2 mt-Nd4 mt-Nd5 mt-Nd6
0.0287134	20	328	2.05958	Positive regulation of establishment of protein localization	http://amigo.geneontology.org/amigo/term/GO:1904951	Arpc2 Cdc42 Dynll1 Chp1 Xbp1 Glud1 Hsp90ab1 Abcg1 Tcf7l2 Glul Mpc2 Frmd4a Plk3 Camk1 C2cd2l Mavs Cd81 Lrp1 Ezr Mapk1
0.0287134	20	332	2.05958	Aging	http://amigo.geneontology.org/amigo/term/GO:0007568	Akt1 Canx Srebf1 Fos Cat Lmna Scp2 Tgfbr2 Ucp2 Eef2 Serpine1 Ppp1r9b Picalm Lrp1 Cdk6 Mapk3 Mapk1 mt-Nd4 Romo1 Gpx4
0.0287134	13	188	2.54534	Cellular glucose homeostasis	http://amigo.geneontology.org/amigo/term/GO:0001678	Dynll1 Slc29a1 Abcg1 Tcf7l2 Mpc2 C2cd2l Ucp2 Sidt2 Nme1 Lrp1 Lgals1 Rab11b Fcor
0.0287134	3	8	11.1603	Regulation of neutrophil apoptotic process	http://amigo.geneontology.org/amigo/term/GO:0033029	Anxa1 Itpkb Il18
0.0287134	3	11	11.1603	Trachea morphogenesis	http://amigo.geneontology.org/amigo/term/GO:0060439	Tgfbr2 Mapk3 Mapk1
0.0287134	12	168	2.66515	Cellular response to hexose stimulus	http://amigo.geneontology.org/amigo/term/GO:0071331	Dynll1 Slc29a1 Abcg1 Tcf7l2 Mpc2 C2cd2l Ucp2 Sidt2 Nme1 Lrp1 Lgals1 Rab11b
0.0287179	7	59	3.93068	Phosphatidylcholine metabolic process	http://amigo.geneontology.org/amigo/term/GO:0046470	Lpcat3 Dbi Capn2 Pla2g15 Pnpla8 Pnpla7 Dhrs7b
0.0287741	29	644	1.78688	Epithelial cell differentiation	http://amigo.geneontology.org/amigo/term/GO:0030855	Akr1b3 Plod3 Cdc42 Tgfbr1 Rxra Xbp1 Rock2 Dab2 Hsd17b4 Anxa1 Cpt1a Slc9a4 Tbc1d20 Add1 Fosl2 Myo7a Rpsa Ctnnd1 Sidt2 Mcoln3 Serpine1 Rara F11r Txnip Cdk6 Cd24a Ezr Afdn Zfp703
0.0289825	42	1012	1.59433	Defense response to other organism	http://amigo.geneontology.org/amigo/term/GO:0098542	Trim25 Ddx3x Axl Stxbp2 Cdc42 Ncf1 Slpi Ccl6 Srebf1 Evl Syk Dapk1 Sla Clec4n Hsp90ab1 Anxa1 Casp8 Marco Mrc1 Plekhm2 Clec4a2 Itgax Cotl1 Trim29 Nlrx1 Trf Serpine1 Mavs Sirpa Il18 Serpinb1a Cd24a C5ar1 Wfdc21 Ddx17 Ppp1r14b Mapk3 Romo1 Lyz2 Ear1 Msrb1 Rpl39
0.0289825	8	76	3.50128	Nitric oxide biosynthetic process	http://amigo.geneontology.org/amigo/term/GO:0006809	Akt1 Dynll1 Cyb5r3 Rock2 Hsp90ab1 Slc7a2 Dnm2 Sirpa
0.0289825	8	115	3.50128	Long-chain fatty acid metabolic process	http://amigo.geneontology.org/amigo/term/GO:0001676	Ltc4s Cpt1a Alox5 Mgll Pnpla8 Gstm1 Mapk3 Gpx4
0.0289825	15	218	2.34954	Cellular response to nutrient levels	http://amigo.geneontology.org/amigo/term/GO:0031669	Pparg Angptl4 Lpl Xbp1 Srebf1 Tcf7l2 Glul Map1lc3a Map1lc3b Ucp2 Gas2l1 Usf2 Mapk3 Mapk1 Fcor
0.0289825	8	90	3.50128	Positive regulation of insulin secretion	http://amigo.geneontology.org/amigo/term/GO:0032024	Dynll1 Glud1 Abcg1 Tcf7l2 Glul Mpc2 C2cd2l Lrp1
0.0289825	10	106	2.97609	Substrate adhesion-dependent cell spreading	http://amigo.geneontology.org/amigo/term/GO:0034446	Axl Coro1c Arpc2 Cdc42 Mertk Net1 Fn1 Dnm2 Prex1 S100a10
0.0289825	8	69	3.50128	Ribosomal small subunit biogenesis	http://amigo.geneontology.org/amigo/term/GO:0042274	Rpsa Rps21 Rps8 Rps10 Rpl38 Rps17 Rps15 Rps28
0.0289825	15	215	2.34954	Cellular respiration	http://amigo.geneontology.org/amigo/term/GO:0045333	Akt1 Atp5e Ogdh Idh1 Cat Vcp Cox6b1 Cox6a1 Cox6b2 mt-Nd1 mt-Nd2 mt-Nd4 mt-Nd5 mt-Nd6 Chchd2
0.0290498	59	1372	1.46324	Positive regulation of cellular protein metabolic process	http://amigo.geneontology.org/amigo/term/GO:0032270	Ccnd2 Ddx3x Akt1 Unc119 Lpcat3 Cd44 Eif4g2 Tgfbr1 Rplp1 Chp1 Rxra Ncf1 Calm3 Ddx39b Perp Xbp1 Srebf1 Rock2 Syk Dapk1 Dab2 Myh9 Hsp90ab1 Casp8 Fn1 Hdac4 Marco Abca2 Lmna Bcar3 Txn1 Vcp Laptm5 Plk3 Flt1 Adipor2 Camk1 Rps4x Anxa2 Tgfbr2 Trib1 Mycbp2 Ctnnd1 Ramp1 Eef2 Mavs Tob1 Cd81 Il18 Picalm Lrp1 Cd24a Ezr Atpif1 Mapk3 Mapk1 Hspbp1 Akap13 Lilra5
0.0293608	74	1884	1.39298	Apoptotic process	http://amigo.geneontology.org/amigo/term/GO:0006915	Ccnd2 Pparg Ddx3x Akr1b3 Akt1 Angptl4 Axl Dnase2a Cd44 Prdx2 Tmbim1 Cdc42 Tgfbr1 Rpl10 Dynll1 Mertk Rxra Ncf1 Mical1 Perp Sgk1 Adarb1 Xbp1 Net1 Gadd45g Dapk1 Dab2 Ivns1abp Hsp90ab1 Anxa1 Ddb1 Gal Capn1 Tcf7l2 Casp8 Fn1 Ncl Hdac4 Capn2 Olfm1 Cat Lmna Hint2 Scp2 Plk3 Spp1 Cidec Arl6ip1 Rps6ka3 Mt1 Tgfbr2 Pdcd6ip Ucp2 Card11 Serpine1 Rara Txnip Itpkb Il18 Lrp1 Phlda3 Epcam Cd24a C5ar1 Camk2d Fabp1 A…
0.0294613	12	170	2.64541	Cellular response to monosaccharide stimulus	http://amigo.geneontology.org/amigo/term/GO:0071326	Dynll1 Slc29a1 Abcg1 Tcf7l2 Mpc2 C2cd2l Ucp2 Sidt2 Nme1 Lrp1 Lgals1 Rab11b
0.0298458	6	55	4.46413	Regulation of lipid storage	http://amigo.geneontology.org/amigo/term/GO:0010883	Lpl Srebf1 Abcg1 Plin3 Cpt1a Pnpla2
0.0298458	6	48	4.46413	Skeletal muscle tissue regeneration	http://amigo.geneontology.org/amigo/term/GO:0043403	Anxa1 Ptgfrn Cd9 Tgfbr2 Cd81 Naca
0.0298458	34	726	1.68926	Developmental growth	http://amigo.geneontology.org/amigo/term/GO:0048589	Akt1 Eif4g2 Atp5g1 Tgfbr1 Rxra Trpv2 Ddx39b Adarb1 Slc6a4 Hsp90ab1 Cpne5 Anxa1 Tcf7l2 Fn1 Olfm1 Ptgfrn Ptpn12 Add1 Cd9 Tgfbr2 Mgll Dnm2 Cd81 Rara Picalm Lrp1 Shtn1 Pygo2 Ezr Camk2d Naca Mapk1 Akap13 Afdn
0.0298794	22	444	1.96618	Regulation of endopeptidase activity	http://amigo.geneontology.org/amigo/term/GO:0052548	Ddx3x Akt1 Cd44 Slpi Mical1 Perp Rock2 Syk Dapk1 Casp8 Vcp Laptm5 Arl6ip1 Rps6ka3 Aplp2 Anxa2 Serpine1 Picalm Serpinb1a Wfdc21 Fabp1 Serpinb6a
0.0304556	28	527	1.79591	Angiogenesis	http://amigo.geneontology.org/amigo/term/GO:0001525	Akt1 Angptl4 Cdc42 Tgfbr1 Rxra Xbp1 Rock2 Syk Myh9 Anxa1 Alox5 Hgs Casp8 Fn1 Ncl Glul Add1 Flt1 Adipor2 Itgax Anxa2 Tgfbr2 Ramp1 Serpine1 Il18 S100a1 C5ar1 Sars
0.0304977	7	57	3.85789	Regulation of substrate adhesion-dependent cell spreading	http://amigo.geneontology.org/amigo/term/GO:1900024	Coro1c Arpc2 Cdc42 Net1 Dnm2 Prex1 S100a10
0.0304977	4	19	7.00256	Maintenance of cell polarity	http://amigo.geneontology.org/amigo/term/GO:0030011	Wdr1 Arpc5 Pdcd6ip Pdlim1
0.0304977	4	19	7.00256	Platelet formation	http://amigo.geneontology.org/amigo/term/GO:0030220	Wdr1 Actn1 Myh9 Clec1b
0.0304977	20	339	2.03842	Response to decreased oxygen levels	http://amigo.geneontology.org/amigo/term/GO:0036293	Akt1 Angptl4 Slc6a4 Slc29a1 Capn2 Cat Lmna Plk3 Fosl2 F7 Tgfbr2 Ucp2 Il18 Cd24a Camk2d Fabp1 Pdlim1 mt-Nd4 mt-Nd5 Chchd2
0.0304977	4	20	7.00256	Positive regulation of fatty acid oxidation	http://amigo.geneontology.org/amigo/term/GO:0046321	Pparg Cpt1a Fabp1 Abcd2
0.0306797	14	201	2.40839	Response to starvation	http://amigo.geneontology.org/amigo/term/GO:0042594	Pparg Angptl4 Xbp1 Srebf1 Tcf7l2 Glul Map1lc3a Hmgcl Map1lc3b Ucp2 Gas2l1 Mapk3 Mapk1 Fcor
0.0310258	5	29	5.31444	Nuclear migration	http://amigo.geneontology.org/amigo/term/GO:0007097	Cdc42 Dync1h1 Clmn Syne2 Syne1
0.0310258	5	70	5.31444	Arachidonic acid metabolic process	http://amigo.geneontology.org/amigo/term/GO:0019369	Alox5 Mgll Pnpla8 Mapk3 Gpx4
0.0310258	23	471	1.92275	Regulation of peptidase activity	http://amigo.geneontology.org/amigo/term/GO:0052547	Ddx3x Akt1 Cd44 Slpi Mical1 Perp Rock2 Syk Dapk1 Casp8 Fn1 Vcp Laptm5 Arl6ip1 Rps6ka3 Aplp2 Anxa2 Serpine1 Picalm Serpinb1a Wfdc21 Fabp1 Serpinb6a
0.0314761	11	139	2.751	Secondary alcohol metabolic process	http://amigo.geneontology.org/amigo/term/GO:1902652	Lpcat3 Cyb5r3 Srebf1 Lima1 Abcg1 Npc1 Idh1 Cat Scp2 Aplp2 Cebpa
0.0314761	11	157	2.751	Response to ethanol	http://amigo.geneontology.org/amigo/term/GO:0045471	Atp5g1 Srebf1 Cpt1a Eef1b2 Casp8 Cat Tbxas1 Adipor2 Eef2 Rara mt-Nd4
0.0319067	19	388	2.07127	Positive regulation of secretion	http://amigo.geneontology.org/amigo/term/GO:0051047	Stxbp2 Dynll1 Xbp1 Slc6a4 Syk Glud1 Abcg1 Gal Tcf7l2 Hgs Glul Mpc2 Frmd4a Spp1 Map1lc3b C2cd2l Pdcd6ip Lrp1 Ezr
0.0323634	16	253	2.23556	Cellular response to biotic stimulus	http://amigo.geneontology.org/amigo/term/GO:0071216	Akt1 Axl Prdx2 Xbp1 Syk Ncl Capn2 Mrc1 Trib1 Serpine1 Sirpa Rara Txnip Il18 Mapk3 Mapk1
0.0323766	6	52	4.35525	Prostanoid metabolic process	http://amigo.geneontology.org/amigo/term/GO:0006692	Akr1b3 Acox1 Anxa1 Tbxas1 Pnpla8 Gstm1
0.0323766	6	52	4.35525	Prostaglandin metabolic process	http://amigo.geneontology.org/amigo/term/GO:0006693	Akr1b3 Acox1 Anxa1 Tbxas1 Pnpla8 Gstm1
0.0323766	6	50	4.35525	Phospholipid catabolic process	http://amigo.geneontology.org/amigo/term/GO:0009395	Idh1 Gpcpd1 Pla2g15 Abhd12 Pnpla8 Pnpla7
0.0324023	8	87	3.40124	Positive regulation of lipid transport	http://amigo.geneontology.org/amigo/term/GO:0032370	Lpcat3 Abcg1 Gal Dbi Scp2 Spp1 Anxa2 Lrp1
0.0324023	8	76	3.40124	Synaptic vesicle recycling	http://amigo.geneontology.org/amigo/term/GO:0036465	Calm3 Ap3d1 Canx Dnm2 Pip5k1c Picalm Cltc Cd24a
0.0324023	7	60	3.78775	Amyloid precursor protein catabolic process	http://amigo.geneontology.org/amigo/term/GO:0042987	Rock2 Abcg1 Olfm1 Abca2 Picalm Gsap Flot2
0.0327686	35	783	1.65865	Negative regulation of catalytic activity	http://amigo.geneontology.org/amigo/term/GO:0043086	Pparg Ddx3x Akt1 Angptl4 Prkar2b Coro1c Cd44 Dynll1 Chp1 Slpi Ywhab Mical1 Adarb1 Rock2 Anxa1 Calu Arl6ip1 Rps6ka3 Aplp2 Ubash3b Anxa2 Trib1 Serpine1 F11r Txnip Ppp1r9b Picalm Serpinb1a Wfdc21 Fabp1 Atpif1 Ppp1r14b Serpinb6a Sort1 Rpl23
0.0327686	20	322	2.01769	Homeostasis of number of cells	http://amigo.geneontology.org/amigo/term/GO:0048872	Akt1 Axl Dnase2a Lpcat3 Prdx2 Mertk Hspa9 Anxa1 Lipa Ptbp3 Add1 Gas2l1 Card11 Itpkb Il18 Cdk6 Cd24a Atpif1 Rps17 Afdn
0.0327686	14	194	2.38087	Positive regulation of binding	http://amigo.geneontology.org/amigo/term/GO:0051099	Calm3 Hsp90ab1 Tcf7l2 Txn1 Ski Add1 Map1lc3b Anxa2 Ramp1 Nme1 Rara Lrp1 S100a10 Pygo2
0.0329104	12	158	2.5879	Cellular response to starvation	http://amigo.geneontology.org/amigo/term/GO:0009267	Angptl4 Xbp1 Srebf1 Tcf7l2 Glul Map1lc3a Map1lc3b Ucp2 Gas2l1 Mapk3 Mapk1 Fcor
0.0340398	13	188	2.46428	Response to nutrient	http://amigo.geneontology.org/amigo/term/GO:0007584	Trim25 Pparg Lpl Slc6a4 Cat Hmgcl Spp1 Adipor2 F7 Tgfbr2 Eef2 Rara Usf2
0.0341515	14	204	2.36734	Regulation of cell size	http://amigo.geneontology.org/amigo/term/GO:0008361	Akt1 Eif4g2 Atp5g1 Slc12a7 Trpv2 Plek Hsp90ab1 Fn1 Olfm1 Add1 Mgll Dnm2 Lrp1 Shtn1
0.0341515	35	703	1.65338	Regulation of cytokine production	http://amigo.geneontology.org/amigo/term/GO:0001817	Ddx3x Axl Sulf2 Mertk Lpl Syk Clec4n Hsp90ab1 Anxa1 Alox5 Casp8 Fn1 Ncl Capn2 Cd2 Laptm5 Clec4a2 Nlrx1 Gpsm3 Card11 Serpine1 Mavs Cd81 Sirpa Rara F11r Il18 Lrp1 S100a13 Serpinb1a Cd24a C5ar1 Ezr Sars Lilra5
0.0345498	12	154	2.56928	Regulation of cell shape	http://amigo.geneontology.org/amigo/term/GO:0008360	Rhoc Wdr1 Epb41l2 Myh9 Myl12a Diaph1 Anxa1 Fn1 Cdc42ep3 F11r S100a13 Ezr
0.0345498	5	34	5.13118	Intracellular lipid transport	http://amigo.geneontology.org/amigo/term/GO:0032365	Abcg1 Npc1 Abca2 Scp2 Anxa2
0.0345498	5	41	5.13118	Neutral lipid catabolic process	http://amigo.geneontology.org/amigo/term/GO:0046461	Lpl Pnpla2 Lypla2 Abhd12 Mgll
0.0345498	5	41	5.13118	Acylglycerol catabolic process	http://amigo.geneontology.org/amigo/term/GO:0046464	Lpl Pnpla2 Lypla2 Abhd12 Mgll
0.0348466	55	1521	1.46802	Transmembrane transport	http://amigo.geneontology.org/amigo/term/GO:0055085	Kcnn3 Akt1 Atp6v1f Wdr1 Atp5g1 Atp6v1b2 Atp6v0d1 Chp1 Atp5e Slc35c2 Slc12a7 Trpv2 Atp5g3 Calm3 Slc6a4 Dapk1 Atp13a3 Abcc5 Slc29a1 Abcg1 Diaph1 Gal Gsto1 Sfxn3 Alox5 Slc9a4 Dbi Mpc2 Abca2 Atp6v0d2 Kcnip4 Ndufa4 Pcyox1 Slc6a6 Adipor2 Arl6ip1 Spns1 Slc7a2 Ubash3b Anxa2 Dnm2 Atp6v0b Ucp2 Mcoln3 Cox6a1 S100a1 Camk2d 1810037I17Rik Abcd2 Hvcn1 mt-Nd4 mt-Nd5 Romo1 Sort1 Ahnak
0.0349073	15	217	2.27762	Leukocyte chemotaxis	http://amigo.geneontology.org/amigo/term/GO:0030595	Ccl6 Syk Anxa1 Alox5 Spp1 Flt1 Mpp1 F7 Gpsm3 Serpine1 Prex1 Rin3 C5ar1 Mapk3 Mapk1
0.0351676	6	46	4.25155	Amyloid-beta formation	http://amigo.geneontology.org/amigo/term/GO:0034205	Rock2 Abcg1 Olfm1 Abca2 Picalm Gsap
0.0351713	4	19	6.61353	Regulation of early endosome to late endosome transport	http://amigo.geneontology.org/amigo/term/GO:2000641	Dab2 Ezr Mapk3 Mapk1
0.0351713	14	198	2.35397	Actomyosin structure organization	http://amigo.geneontology.org/amigo/term/GO:0031032	Rhoc Wdr1 Cdc42 Tgfbr1 Epb41l2 Rock2 Krt19 Evl Myh9 Pdcd6ip F11r S100a10 Pdlim1 Akap13
0.0351713	4	20	6.61353	Platelet morphogenesis	http://amigo.geneontology.org/amigo/term/GO:0036344	Wdr1 Actn1 Myh9 Clec1b
0.0351713	4	22	6.61353	Transcytosis	http://amigo.geneontology.org/amigo/term/GO:0045056	Picalm Lrp1 Cltc Rab11b
0.035291	3	10	9.92029	Positive regulation of sterol biosynthetic process	http://amigo.geneontology.org/amigo/term/GO:0106120	Srebf1 Abcg1 Scp2
0.035291	12	146	2.55093	Positive regulation of cellular protein catabolic process	http://amigo.geneontology.org/amigo/term/GO:1903364	Akt1 Dab2 Abca2 Vcp Laptm5 Plk3 Trib1 Cd81 Lrp1 Ezr Atpif1 Hspbp1
0.035291	40	909	1.58513	Positive regulation of phosphorus metabolic process	http://amigo.geneontology.org/amigo/term/GO:0010562	Ccnd2 Ddx3x Akt1 Unc119 Axl Cd44 Cdc42 Tgfbr1 Rplp1 Chp1 Mertk Ncf1 Calm3 Plek Xbp1 Rock2 Syk Dab2 Hsp90ab1 Marco Capn2 Bcar3 Lmo4 Txn1 Vcp Flt1 Adipor2 Camk1 Anxa2 Tgfbr2 Trf Ctnnd1 Mavs Cd81 Il18 Cd24a Mapk3 Mapk1 Akap13 Lilra5
0.035291	3	11	9.92029	Lipoxygenase pathway	http://amigo.geneontology.org/amigo/term/GO:0019372	Alox5 Alox5ap Gpx4
0.035291	3	11	9.92029	Positive regulation of fatty acid beta-oxidation	http://amigo.geneontology.org/amigo/term/GO:0032000	Cpt1a Fabp1 Abcd2
0.035291	3	9	9.92029	Transferrin transport	http://amigo.geneontology.org/amigo/term/GO:0033572	Dnm2 Cltc Rab11b
0.035291	3	10	9.92029	Positive regulation of cholesterol biosynthetic process	http://amigo.geneontology.org/amigo/term/GO:0045542	Srebf1 Abcg1 Scp2
0.035291	40	909	1.58513	Positive regulation of phosphate metabolic process	http://amigo.geneontology.org/amigo/term/GO:0045937	Ccnd2 Ddx3x Akt1 Unc119 Axl Cd44 Cdc42 Tgfbr1 Rplp1 Chp1 Mertk Ncf1 Calm3 Plek Xbp1 Rock2 Syk Dab2 Hsp90ab1 Marco Capn2 Bcar3 Lmo4 Txn1 Vcp Flt1 Adipor2 Camk1 Anxa2 Tgfbr2 Trf Ctnnd1 Mavs Cd81 Il18 Cd24a Mapk3 Mapk1 Akap13 Lilra5
0.035291	3	10	9.92029	Synaptic vesicle budding	http://amigo.geneontology.org/amigo/term/GO:0070142	Ap3d1 Dnm2 Picalm
0.035291	3	12	9.92029	Caveolin-mediated endocytosis	http://amigo.geneontology.org/amigo/term/GO:0072584	Unc119 Mapk3 Mapk1
0.0356241	9	99	3.04373	Smooth muscle cell migration	http://amigo.geneontology.org/amigo/term/GO:0014909	Arpc2 Arpc5 Hdac4 S100a11 Trib1 Serpine1 Il18 Lrp1 Camk2d
0.0356241	19	345	2.03402	Small molecule catabolic process	http://amigo.geneontology.org/amigo/term/GO:0044282	Akt1 Etfb Acaa1b Qdpr Lpin1 Acox1 Glud1 Hsd17b4 Cpt1a Hadha Dbi Scp2 Hmgcl Pgd Bckdk Nagk Ech1 Fabp1 Abcd2
0.035713	14	194	2.34074	Positive regulation of T cell activation	http://amigo.geneontology.org/amigo/term/GO:0050870	Ap3d1 Xbp1 Syk Anxa1 Tgfbr2 Card11 Cd81 Sirpa Rara Itpkb Il18 Cd24a Flot2 Lgals1
0.0358042	8	81	3.30676	Nitric oxide metabolic process	http://amigo.geneontology.org/amigo/term/GO:0046209	Akt1 Dynll1 Cyb5r3 Rock2 Hsp90ab1 Slc7a2 Dnm2 Sirpa
0.0359747	33	654	1.67025	Positive regulation of cell death	http://amigo.geneontology.org/amigo/term/GO:0010942	Pparg Ddx3x Akt1 Atp5g1 Cdc42 Tgfbr1 Rxra Xbp1 Net1 Fos Gadd45g Syk Dapk1 Anxa1 Gal Capn1 Tcf7l2 Casp8 Hdac4 Capn2 Olfm1 Laptm5 Scp2 Slc6a6 Ucp2 Txnip Il18 Picalm Lrp1 Phlda3 Cd24a Camk2d Sort1
0.0366222	7	71	3.65484	Positive regulation of response to wounding	http://amigo.geneontology.org/amigo/term/GO:1903036	Prdx2 Xbp1 Anxa1 F7 Serpine1 Lrp1 Cd24a
0.0369279	40	895	1.57883	Positive regulation of intracellular signal transduction	http://amigo.geneontology.org/amigo/term/GO:1902533	Trim25 Ddx3x Axl Cd44 Cdc42 Tgfbr1 Ncf1 Ccl6 Xbp1 Net1 Gadd45g Syk Clec4n Hsp90ab1 Tcf7l2 Casp8 Fn1 Marco Cat Lamtor2 Bcar3 Rps20 Laptm5 Flt1 F7 Card11 Rara F11r Itpkb Il18 Lrp1 S100a13 Cd24a C5ar1 Camk2d Mapk3 Rps15 Akap13 Lilra5 Rpl23
0.037079	35	710	1.63778	Cytokine production	http://amigo.geneontology.org/amigo/term/GO:0001816	Ddx3x Axl Sulf2 Mertk Lpl Syk Clec4n Hsp90ab1 Anxa1 Alox5 Casp8 Fn1 Ncl Capn2 Cd2 Laptm5 Clec4a2 Nlrx1 Gpsm3 Card11 Serpine1 Mavs Cd81 Sirpa Rara F11r Il18 Lrp1 S100a13 Serpinb1a Cd24a C5ar1 Ezr Sars Lilra5
0.0378651	5	34	4.96014	Regulation of platelet activation	http://amigo.geneontology.org/amigo/term/GO:0010543	Plek Syk Cd9 Ubash3b F11r
0.0391731	19	345	2.0123	Alcohol metabolic process	http://amigo.geneontology.org/amigo/term/GO:0006066	Akr1b3 Lpcat3 Qdpr Cyb5r3 Plek Srebf1 Lima1 Abcg1 Npc1 Pnpla2 Idh1 Abca2 Cat Scp2 Aplp2 Cebpa Itpkb Myof Dhrs3
0.0391731	41	1028	1.56235	Positive regulation of cell population proliferation	http://amigo.geneontology.org/amigo/term/GO:0008284	Ccnd2 Akr1b3 Akt1 Cdc42 Tgfbr1 Ddx39b Xbp1 Syk Anxa1 Tcf7l2 Fn1 Hdac4 Glul Fosl2 Itgax Rps4x Anxa2 Tgfbr2 Trf Card11 Nme1 Cd81 Rara Il18 Cdk6 S100a13 Epcam Atxn1 Cd24a C5ar1 Camk2d Nap1l1 Naca Mapk3 Mapk1 Romo1 Gng5 Rpl23 Cops9 Zfp703 Syne1
0.0391731	46	1164	1.51774	Epithelium development	http://amigo.geneontology.org/amigo/term/GO:0060429	Akr1b3 Rhoc Plod3 Cd44 Wdr1 Cdc42 Tgfbr1 Rxra Xbp1 Rock2 Dab2 Hsd17b4 Anxa1 Cpt1a Gal Tcf7l2 Casp8 Slc9a4 Dbi Cat Tbc1d20 Lmo4 Add1 Fosl2 Vasp Myo7a Itgax Plet1 Tgfbr2 Rpsa Ctnnd1 Sidt2 Mcoln3 Serpine1 Rara F11r Txnip Cdk6 Epcam Cd24a Pygo2 Ezr Phgdh Mapk1 Afdn Zfp703
0.0396126	2	3	19.8406	Response to clozapine	http://amigo.geneontology.org/amigo/term/GO:0097338	Prkar2b Ppp1r9b
0.0396126	2	4	19.8406	Mini excitatory postsynaptic potential	http://amigo.geneontology.org/amigo/term/GO:0098816	Afdn Syne1
0.0396126	8	94	3.21739	Cellular oxidant detoxification	http://amigo.geneontology.org/amigo/term/GO:0098869	Prdx2 Ltc4s Gsto1 Mgst3 Cat Fabp1 Alox5ap Gpx4
0.0396126	2	3	19.8406	Positive regulation of protein catabolic process in the vacuole	http://amigo.geneontology.org/amigo/term/GO:1904352	Cd81 Lrp1
0.0396126	2	4	19.8406	Regulation of receptor-mediated endocytosis involved in cholesterol transport	http://amigo.geneontology.org/amigo/term/GO:1905600	Abca2 Anxa2
0.0396126	2	3	19.8406	Response to insulin-like growth factor stimulus	http://amigo.geneontology.org/amigo/term/GO:1990418	Akt1 Xbp1
0.0396126	2	3	19.8406	Positive regulation of CD4-positive, alpha-beta T cell proliferation	http://amigo.geneontology.org/amigo/term/GO:2000563	Tgfbr2 Cd81
0.0396126	8	83	3.21739	Reactive nitrogen species metabolic process	http://amigo.geneontology.org/amigo/term/GO:2001057	Akt1 Dynll1 Cyb5r3 Rock2 Hsp90ab1 Slc7a2 Dnm2 Sirpa
0.0396126	2	3	19.8406	Diadenosine polyphosphate biosynthetic process	http://amigo.geneontology.org/amigo/term/GO:0015960	Gars Mapk1
0.0396126	2	3	19.8406	Diadenosine tetraphosphate metabolic process	http://amigo.geneontology.org/amigo/term/GO:0015965	Gars Mapk1
0.0396126	2	3	19.8406	Diadenosine tetraphosphate biosynthetic process	http://amigo.geneontology.org/amigo/term/GO:0015966	Gars Mapk1
0.0396126	20	351	1.96441	Cell-substrate adhesion	http://amigo.geneontology.org/amigo/term/GO:0031589	Rin2 Axl Coro1c Arpc2 Cdc42 Mertk Actn1 Net1 Ccdc80 Fn1 Spp1 Plet1 Dnm2 Serpine1 Sirpa Prex1 Lrp1 Cdk6 S100a10 Lgals1
0.0396126	2	5	19.8406	Positive regulation of intracellular lipid transport	http://amigo.geneontology.org/amigo/term/GO:0032379	Scp2 Anxa2
0.0396126	2	4	19.8406	Positive regulation of intracellular sterol transport	http://amigo.geneontology.org/amigo/term/GO:0032382	Scp2 Anxa2
0.0396126	2	4	19.8406	Positive regulation of intracellular cholesterol transport	http://amigo.geneontology.org/amigo/term/GO:0032385	Scp2 Anxa2
0.0396126	2	3	19.8406	Negative regulation of neutrophil apoptotic process	http://amigo.geneontology.org/amigo/term/GO:0033030	Itpkb Il18
0.0396126	21	380	1.92895	Response to molecule of bacterial origin	http://amigo.geneontology.org/amigo/term/GO:0002237	Akt1 Axl Prdx2 Slpi Xbp1 Fos Ncl Capn2 Mrc1 Adipor2 Rps6ka3 Trib1 Serpine1 Sirpa Rara Il18 Cd24a C5ar1 Wfdc21 Mapk3 Mapk1
0.0396126	64	1714	1.40568	Regulation of cell population proliferation	http://amigo.geneontology.org/amigo/term/GO:0042127	Ccnd2 Pparg Akr1b3 Akt1 Cdc42 Sulf2 Tgfbr1 Rxra Trpv2 Ddx39b Adarb1 Xbp1 Slc6a4 Clmn Syk Anxa1 Gal Tcf7l2 Alox5 Fn1 Hdac4 Glul S100a11 Lmna Laptm5 Ski Fosl2 Flt1 Cd9 Itgax Rps4x Anxa2 Tgfbr2 Trib1 Trf Cebpa Card11 Tob1 Nme1 Cd81 Rara Txnip Ppp1r9b Il18 Cdk6 S100a13 Epcam Atxn1 Cd24a Pygo2 C5ar1 Camk2d Atpif1 Nap1l1 Naca Mapk3 Mapk1 Romo1 Afdn Gng5 Rpl23 Cops9 Zfp703 Syne1
0.0396126	2	4	19.8406	Positive regulation of synapse structural plasticity	http://amigo.geneontology.org/amigo/term/GO:0051835	Cdc42 Camk1
0.0396126	2	4	19.8406	Negative regulation of vascular wound healing	http://amigo.geneontology.org/amigo/term/GO:0061044	Alox5 Serpine1
0.0396126	2	4	19.8406	Regulation of mini excitatory postsynaptic potential	http://amigo.geneontology.org/amigo/term/GO:0061884	Afdn Syne1
0.0396126	2	5	19.8406	Response to phenylpropanoid	http://amigo.geneontology.org/amigo/term/GO:0080184	Cat F7
0.0396126	4	23	6.26545	Regulation of platelet aggregation	http://amigo.geneontology.org/amigo/term/GO:0090330	Syk Cd9 Ubash3b F11r
0.0408408	10	127	2.75564	Cholesterol metabolic process	http://amigo.geneontology.org/amigo/term/GO:0008203	Lpcat3 Cyb5r3 Srebf1 Lima1 Abcg1 Npc1 Cat Scp2 Aplp2 Cebpa
0.0409404	9	159	2.94338	Olefinic compound metabolic process	http://amigo.geneontology.org/amigo/term/GO:0120254	Akr1b3 Pnpla2 Alox5 Scp2 Mgll Pnpla8 Mapk3 Dhrs3 Gpx4
0.0409404	9	95	2.94338	Cell-substrate junction organization	http://amigo.geneontology.org/amigo/term/GO:0150115	Coro1c Actn1 Dst Fn1 Lamtor2 Iqsec1 Lrp1 S100a10 Tns1
0.0409404	16	246	2.14493	Viral life cycle	http://amigo.geneontology.org/amigo/term/GO:0019058	Trim25 Ddx3x Axl Cdc42 Slpi Adarb1 Rock2 Hsp90ab1 Npc1 Ddb1 Tbc1d20 Vcp Pdcd6ip Mavs Cd81 Lgals1
0.0409404	47	1111	1.50082	Tube development	http://amigo.geneontology.org/amigo/term/GO:0035295	Akr1b3 Akt1 Rin2 Angptl4 Plod3 Cdc42 Tgfbr1 Rxra Xbp1 Srebf1 Rock2 Syk Myh9 Anxa1 Lipa Tcf7l2 Alox5 Hgs Casp8 Fn1 Ncl Glul Cat Tbc1d20 Lmo4 Add1 Spp1 Flt1 Adipor2 Vasp Itgax Anxa2 Tgfbr2 Ramp1 Cebpa Serpine1 Rara Il18 S100a1 Epcam Atxn1 Cd24a C5ar1 Phgdh Mapk3 Mapk1 Sars
0.0409404	5	39	4.80014	Superoxide anion generation	http://amigo.geneontology.org/amigo/term/GO:0042554	Akt1 Ncf1 Syk Il18 Hvcn1
0.0411116	7	61	3.53095	Regulation of alpha-beta T cell differentiation	http://amigo.geneontology.org/amigo/term/GO:0046637	Ap3d1 Syk Anxa1 Tgfbr2 Rara Itpkb Il18
0.042177	25	462	1.79282	Endomembrane system organization	http://amigo.geneontology.org/amigo/term/GO:0010256	Akt1 Lpcat3 Coro1c Cdc42 Reep3 Ap3d1 Mtss1 Myh9 Abcg1 Esyt1 Tbc1d20 Lmna Plk3 Plekhm2 Cd9 Arl6ip1 Dnm2 Sec31a Shtn1 Cltc Myof Mapk3 Mapk1 Syne2 Syne1
0.042177	20	334	1.94515	Viral process	http://amigo.geneontology.org/amigo/term/GO:0016032	Trim25 Ddx3x Axl Cdc42 Rxra Slpi Adarb1 Rock2 Hsp90ab1 Npc1 Ddb1 Eif3a Tbc1d20 Vcp Nlrx1 Pdcd6ip Mavs Cd81 Eif3b Lgals1
0.042177	16	289	2.13531	Regulation of protein secretion	http://amigo.geneontology.org/amigo/term/GO:0050708	Dynll1 Srebf1 Glud1 Abcg1 Anxa1 Cpt1a Tcf7l2 Alox5 Glul Mpc2 Frmd4a C2cd2l Ucp2 Sidt2 Lrp1 Ezr
0.042177	12	180	2.46297	Cellular response to carbohydrate stimulus	http://amigo.geneontology.org/amigo/term/GO:0071322	Dynll1 Slc29a1 Abcg1 Tcf7l2 Mpc2 C2cd2l Ucp2 Sidt2 Nme1 Lrp1 Lgals1 Rab11b
0.042177	13	234	2.35909	Regulation of peptide hormone secretion	http://amigo.geneontology.org/amigo/term/GO:0090276	Dynll1 Srebf1 Glud1 Abcg1 Cpt1a Tcf7l2 Alox5 Glul Mpc2 C2cd2l Ucp2 Sidt2 Lrp1
0.0433541	9	94	2.91139	Regulation of alpha-beta T cell activation	http://amigo.geneontology.org/amigo/term/GO:0046634	Ap3d1 Syk Anxa1 Tgfbr2 Cd81 Rara Itpkb Il18 Cd24a
0.0433753	6	50	3.96812	Positive regulation of epithelial to mesenchymal transition	http://amigo.geneontology.org/amigo/term/GO:0010718	Tgfbr1 Dab2 Tcf7l2 Olfm1 Tgfbr2 Zfp703
0.0435164	3	11	8.92826	Membrane raft assembly	http://amigo.geneontology.org/amigo/term/GO:0001765	Anxa2 S100a10 Flot2
0.0435164	3	10	8.92826	Neutrophil apoptotic process	http://amigo.geneontology.org/amigo/term/GO:0001781	Anxa1 Itpkb Il18
0.0435164	3	15	8.92826	Serotonin secretion	http://amigo.geneontology.org/amigo/term/GO:0001820	Xbp1 Slc6a4 Syk
0.0435164	34	769	1.62419	Regulation of proteolysis	http://amigo.geneontology.org/amigo/term/GO:0030162	Ddx3x Akt1 Lpcat3 Cd44 Slpi Mical1 Perp Rock2 Syk Dapk1 Dab2 Myh9 Hsp90ab1 Casp8 Fn1 Vcp Laptm5 Plk3 Arl6ip1 Rps6ka3 Aplp2 Anxa2 Trib1 Ctnnd1 Serpine1 Picalm Gsap Serpinb1a Wfdc21 Fabp1 Atpif1 Serpinb6a Hspbp1 Rpl23
0.0435164	3	12	8.92826	Positive regulation of cholesterol metabolic process	http://amigo.geneontology.org/amigo/term/GO:0090205	Srebf1 Abcg1 Scp2
0.0438841	7	61	3.4721	Vesicle budding from membrane	http://amigo.geneontology.org/amigo/term/GO:0006900	Ap3d1 Tbc1d20 Anxa2 Dnm2 Sec31a Picalm S100a10
0.0438841	7	63	3.4721	Ribosome assembly	http://amigo.geneontology.org/amigo/term/GO:0042255	Ddx3x Rpl10 Rpsa Rps10 Rpl38 Rps15 Rps28
0.0444915	8	93	3.13272	Regulation of fatty acid metabolic process	http://amigo.geneontology.org/amigo/term/GO:0019217	Pparg Akt1 Srebf1 Anxa1 Cpt1a Dbi Fabp1 Abcd2
0.0444915	10	162	2.70553	Positive regulation of hormone secretion	http://amigo.geneontology.org/amigo/term/GO:0046887	Dynll1 Glud1 Abcg1 Gal Tcf7l2 Glul Mpc2 Spp1 C2cd2l Lrp1
0.0446523	4	22	5.95217	Glycerol ether metabolic process	http://amigo.geneontology.org/amigo/term/GO:0006662	Nceh1 Txn1 Far1 Dhrs7b
0.0446523	16	303	2.11633	Steroid metabolic process	http://amigo.geneontology.org/amigo/term/GO:0008202	Lpcat3 Cyb5r3 Srebf1 Lima1 Abcg1 Npc1 Hsd17b4 Lipa Gal Abca2 Cat Hint2 Scp2 Spp1 Aplp2 Cebpa
0.0446523	15	283	2.17762	Peptide hormone secretion	http://amigo.geneontology.org/amigo/term/GO:0030072	Dynll1 Srebf1 Glud1 Abcg1 Anxa1 Cpt1a Tcf7l2 Alox5 Glul Mpc2 C2cd2l Ucp2 Sidt2 Lrp1 Rab11b
0.0446523	5	45	4.65014	Negative regulation of blood coagulation	http://amigo.geneontology.org/amigo/term/GO:0030195	Pros1 Cd9 Ubash3b Anxa2 Serpine1
0.0446523	5	37	4.65014	Positive regulation of sterol transport	http://amigo.geneontology.org/amigo/term/GO:0032373	Lpcat3 Abcg1 Scp2 Anxa2 Lrp1
0.0446523	5	37	4.65014	Positive regulation of cholesterol transport	http://amigo.geneontology.org/amigo/term/GO:0032376	Lpcat3 Abcg1 Scp2 Anxa2 Lrp1
0.0446523	15	222	2.17762	Regulation of intracellular protein transport	http://amigo.geneontology.org/amigo/term/GO:0033157	Arpc2 Cdc42 Chp1 Xbp1 Srebf1 Lcp1 Hsp90ab1 Tcf7l2 Txn1 Plk3 Camk1 Mavs Cd81 Atpif1 Mapk1
0.0446523	4	22	5.95217	Positive regulation of coagulation	http://amigo.geneontology.org/amigo/term/GO:0050820	Prdx2 F7 Serpine1 Vkorc1
0.0454464	18	288	2.00635	Regulation of leukocyte differentiation	http://amigo.geneontology.org/amigo/term/GO:1902105	Axl Prdx2 Ap3d1 Xbp1 Fos Syk Anxa1 Casp8 Ubash3b Tgfbr2 Trib1 Card11 Nme1 Rara Itpkb Il18 Cdk6 Cd24a
0.0456788	48	1144	1.48033	Anatomical structure formation involved in morphogenesis	http://amigo.geneontology.org/amigo/term/GO:0048646	Akt1 Angptl4 Wdr1 Cdc42 Tgfbr1 Actn1 Rxra Perp Xbp1 Rock2 Krt19 Syk Myh9 Anxa1 Alox5 Hgs Casp8 Fn1 Ncl Glul Capn2 Olfm1 Tbc1d20 Ptgfrn Lmo4 Add1 Flt1 Clec1b Adipor2 Camk1 Cd9 Vasp Itgax Anxa2 Tgfbr2 Ramp1 Serpine1 Cd81 Rara Il18 S100a1 Myof C5ar1 Mapk3 Mapk1 Akap13 Gng5 Sars
0.0461157	6	52	3.88185	Regulation of lamellipodium organization	http://amigo.geneontology.org/amigo/term/GO:1902743	Coro1c Cd44 Arpc2 Cdc42 Hdac4 Dnm2
0.0461157	40	876	1.54602	Regulation of response to external stimulus	http://amigo.geneontology.org/amigo/term/GO:0032101	Pparg Lpcat3 Prdx2 Lpl Srebf1 Pros1 Hsp90ab1 Anxa1 Alox5 Casp8 Fn1 Cd9 Mpp1 F7 Slc7a2 Ubash3b Abhd12 Nlrx1 Anxa2 Tgfbr2 Trib1 Mycbp2 Mgll Gpsm3 Cebpa Serpine1 Mavs Cd81 Sirpa Lrp1 Rin3 Serpinb1a Cd24a C5ar1 Alox5ap Mapk3 Mapk1 Lilra5 Gpx4 Vkorc1
0.0461157	6	52	3.88185	Establishment or maintenance of apical/basal cell polarity	http://amigo.geneontology.org/amigo/term/GO:0035088	Wdr1 Cdc42 Mark2 Pdcd6ip Ezr Patj
0.0461157	6	51	3.88185	Positive regulation of axon extension	http://amigo.geneontology.org/amigo/term/GO:0045773	Eif4g2 Atp5g1 Trpv2 Fn1 Lrp1 Shtn1
0.0461157	6	52	3.88185	Establishment or maintenance of bipolar cell polarity	http://amigo.geneontology.org/amigo/term/GO:0061245	Wdr1 Cdc42 Mark2 Pdcd6ip Ezr Patj
0.0462138	7	67	3.41518	Presynaptic endocytosis	http://amigo.geneontology.org/amigo/term/GO:0140238	Calm3 Canx Dnm2 Pip5k1c Picalm Cltc Cd24a
0.0462138	7	80	3.41518	Tissue regeneration	http://amigo.geneontology.org/amigo/term/GO:0042246	Anxa1 Ptgfrn Ptpn12 Cd9 Tgfbr2 Cd81 Naca
0.0462138	7	67	3.41518	Synaptic vesicle endocytosis	http://amigo.geneontology.org/amigo/term/GO:0048488	Calm3 Canx Dnm2 Pip5k1c Picalm Cltc Cd24a
0.0462761	8	97	3.09204	Cholesterol transport	http://amigo.geneontology.org/amigo/term/GO:0030301	Lpcat3 Lima1 Abcg1 Npc1 Abca2 Scp2 Anxa2 Lrp1
0.0462761	8	97	3.09204	Negative regulation of myeloid cell differentiation	http://amigo.geneontology.org/amigo/term/GO:0045638	Hspa9 Ubash3b Trib1 Gas2l1 Nme1 Rara Itpkb Cdk6
0.0469345	14	207	2.22809	Positive regulation of supramolecular fiber organization	http://amigo.geneontology.org/amigo/term/GO:1902905	Rhoc Wdr1 Arpc2 Cdc42 Tgfbr1 Arpc5 Dstn Plek Rock2 Evl Vasp Colgalt1 Cdc42ep3 S100a10
0.0469345	14	260	2.22809	Multi-multicellular organism process	http://amigo.geneontology.org/amigo/term/GO:0044706	Akr1b3 Akt1 Fosb Tppp3 Rxra Slc6a4 Fos Capn2 Adipor2 Tgfbr2 Ucp2 Rara Mapk3 Mapk1
0.0469345	14	222	2.22809	Cellular response to lipopolysaccharide	http://amigo.geneontology.org/amigo/term/GO:0071222	Akt1 Axl Prdx2 Xbp1 Ncl Capn2 Mrc1 Trib1 Serpine1 Sirpa Rara Il18 Mapk3 Mapk1
0.047838	13	230	2.30292	Female pregnancy	http://amigo.geneontology.org/amigo/term/GO:0007565	Akr1b3 Akt1 Fosb Tppp3 Rxra Fos Capn2 Adipor2 Tgfbr2 Ucp2 Rara Mapk3 Mapk1
0.047838	13	190	2.30292	Regulation of actin polymerization or depolymerization	http://amigo.geneontology.org/amigo/term/GO:0008064	Wdr1 Arpc2 Arpc5 Dstn Plek Evl Lima1 Capn1 Add1 Vasp Cotl1 Cdc42ep3 Prex1
0.047838	10	134	2.65722	Alcohol biosynthetic process	http://amigo.geneontology.org/amigo/term/GO:0046165	Akr1b3 Lpcat3 Qdpr Cyb5r3 Plek Srebf1 Abcg1 Abca2 Scp2 Itpkb
0.047838	13	239	2.30292	Regulation of peptide secretion	http://amigo.geneontology.org/amigo/term/GO:0002791	Dynll1 Srebf1 Glud1 Abcg1 Cpt1a Tcf7l2 Alox5 Glul Mpc2 C2cd2l Ucp2 Sidt2 Lrp1
0.0481445	16	312	2.08848	Peptide transport	http://amigo.geneontology.org/amigo/term/GO:0015833	Dynll1 Srebf1 Glud1 Abcc5 Abcg1 Anxa1 Cpt1a Tcf7l2 Alox5 Glul Mpc2 C2cd2l Ucp2 Sidt2 Lrp1 Rab11b
0.0484831	5	46	4.50922	Negative regulation of hemostasis	http://amigo.geneontology.org/amigo/term/GO:1900047	Pros1 Cd9 Ubash3b Anxa2 Serpine1
0.0484831	5	37	4.50922	Positive regulation of lamellipodium organization	http://amigo.geneontology.org/amigo/term/GO:1902745	Coro1c Arpc2 Cdc42 Hdac4 Dnm2
0.0484831	31	745	1.64748	Response to bacterium	http://amigo.geneontology.org/amigo/term/GO:0009617	Akt1 Axl Prdx2 Lpl Ncf1 Slpi Xbp1 Pygl Fos Syk Ccdc80 Ncl Capn2 Mrc1 Adipor2 Rps6ka3 Trib1 Trf Serpine1 Mavs Sirpa Rara Il18 Cd24a C5ar1 Wfdc21 Mapk3 Mapk1 Romo1 Lyz2 Rpl39
0.0484831	5	43	4.50922	Positive regulation of insulin secretion involved in cellular response to glucose stimulus	http://amigo.geneontology.org/amigo/term/GO:0035774	Dynll1 Abcg1 Mpc2 C2cd2l Lrp1
0.0484831	5	33	4.50922	Regulation of alpha-beta T cell proliferation	http://amigo.geneontology.org/amigo/term/GO:0046640	Syk Tgfbr2 Cd81 Il18 Cd24a
0.0484831	5	47	4.50922	Negative regulation of coagulation	http://amigo.geneontology.org/amigo/term/GO:0050819	Pros1 Cd9 Ubash3b Anxa2 Serpine1
0.0484831	5	35	4.50922	Nucleus localization	http://amigo.geneontology.org/amigo/term/GO:0051647	Cdc42 Dync1h1 Clmn Syne2 Syne1
0.0487133	7	68	3.3601	Positive regulation of actin filament bundle assembly	http://amigo.geneontology.org/amigo/term/GO:0032233	Rhoc Cdc42 Tgfbr1 Plek Rock2 Evl S100a10
0.0487133	7	86	3.3601	SMAD protein signal transduction	http://amigo.geneontology.org/amigo/term/GO:0060395	Tgfbr1 Fos Dab2 Nceh1 Ski Trf Tob1
0.0487133	52	1323	1.44497	Cellular response to endogenous stimulus	http://amigo.geneontology.org/amigo/term/GO:0071495	Pparg Akr1b3 Akt1 Fosb Plod3 Cd44 Atp5g1 Arpc2 Aprt Sulf2 Tgfbr1 Lpl Rxra Sgk1 Xbp1 Srebf1 Lpin1 Slc6a4 Fos Dab2 Hsp90ab1 Npc1 Diaph1 Anxa1 Tcf7l2 Ncl Hdac4 Capn2 Lamtor2 Bcar3 Ptpn12 Ski Adipor2 Tgfbr2 Dnm2 Ucp2 Gas2l1 Ramp1 Eef2 Cib2 Tob1 Rara Ppp1r9b Il18 Ezr Ddx17 Mapk3 Mapk1 Akap13 Sort1 Rpl23 Zfp703
0.0490087	13	191	2.2893	Neuron projection extension	http://amigo.geneontology.org/amigo/term/GO:1990138	Eif4g2 Atp5g1 Trpv2 Hsp90ab1 Cpne5 Fn1 Olfm1 Mgll Dnm2 Picalm Lrp1 Shtn1 Afdn
0.0490087	13	191	2.2893	Regulation of actin filament length	http://amigo.geneontology.org/amigo/term/GO:0030832	Wdr1 Arpc2 Arpc5 Dstn Plek Evl Lima1 Capn1 Add1 Vasp Cotl1 Cdc42ep3 Prex1
0.0491288	63	1553	1.38781	Regulation of protein modification process	http://amigo.geneontology.org/amigo/term/GO:0031399	Ccnd2 Ddx3x Akt1 Unc119 Prkar2b Coro1c Cd44 Tgfbr1 Rplp1 Chp1 Ncf1 Ywhab Calm3 Mical1 Adarb1 Xbp1 Srebf1 Rock2 Syk Dab2 Ivns1abp Hsp90ab1 Hgs Fn1 Hdac4 Dbi Marco Abca2 Lmna Bcar3 Txn1 Vcp Hint2 Laptm5 Flt1 Adipor2 Camk1 Aplp2 Ubash3b Anxa2 Tgfbr2 Trib1 Mycbp2 Ctnnd1 Ramp1 Mavs Cd81 Sirpa Itpkb Ppp1r9b Il18 Cd24a Pygo2 C5ar1 Ppp1r14b Ccni Mapk3 Mapk1 Hspbp1 Akap13 Lilra5 Rpl23 Cops9
0.0492206	73	1880	1.34941	Phosphorylation	http://amigo.geneontology.org/amigo/term/GO:0016310	Ccnd2 Ddx3x Akt1 Unc119 Axl Prkar2b Csnk1g2 Coro1c Cd44 Cdc42 Tgfbr1 Rplp1 Dynll1 Chp1 Mertk Ncf1 Ywhab Mical1 Sgk1 Adarb1 Ogdh Xbp1 Rock2 Syk Dapk1 Dab2 Sla Hsp90ab1 Hspa9 Mark2 Pfkfb4 Hgs Fn1 Hdac4 Marco Bcar3 Lmo4 Txn1 Plk3 Flt1 Adipor2 Camk1 Bckdk Rps6ka3 Aplp2 Ubash3b Anxa2 Tgfbr2 Trib1 Trf Ctnnd1 Nagk Pip5k1c Mavs Nme1 Cd81 Sirpa Rara Snrk Itpkb Ppp1r9b Il18 Cdk6 Atxn1 Cd24a C5ar1 Camk2d Pp…
0.0498825	4	23	5.66874	Membrane raft organization	http://amigo.geneontology.org/amigo/term/GO:0031579	Npc1 Anxa2 S100a10 Flot2

[truncated: 7 more sheets: 5_GO, 6_GO, 7_GO, 8_GO, 9_GO, 10_GO, Sheet1]
