# Supplementary material for: Single-cell analysis reveals Mycobacterium tuberculosis ESX-1–mediated accumulation of permissive macrophages in infected mouse lungs
Source: Sci Adv. 2025 Jan 15;11(3):eadq8158. doi: 10.1126/sciadv.adq8158 (PMC11734715; doi:10.1126/sciadv.adq8158)
Supplement: Supplementary file 2 — Data S1 to S6 [file sciadv.adq8158_data_s1_to_s6.zip › adq8158_data_s4.xlsx]

## Sheet: WTbystvsUninfected
	p_val	avg_log2FC	pct.1	pct.2	p_val_adj	gene
H2-Q7	9.88e-70	0.947743	0.658	0.166	2.36e-65	H2-Q7
AW112010	1.61e-68	0.974511	0.6	0.126	3.86e-64	AW112010
Ly6i	2.1e-63	1.06218	0.654	0.24	5.03e-59	Ly6i
Gbp2	5.53e-62	0.776747	0.521	0.084	1.32e-57	Gbp2
H2-Ab1	8.18e-54	1.03427	0.745	0.342	1.96e-49	H2-Ab1
H2-K1	3.88e-49	0.501768	0.965	0.859	9.28e-45	H2-K1
H2-Aa	4.5e-48	0.976367	0.685	0.284	1.08e-43	H2-Aa
Stat1	2.02e-45	0.631933	0.734	0.332	4.83e-41	Stat1
Cd74	3.19e-45	0.71531	0.897	0.616	7.62e-41	Cd74
H2-Eb1	2.31e-42	0.919783	0.565	0.183	5.54e-38	H2-Eb1
H2-Q6	5.69e-38	0.680341	0.467	0.12	1.36e-33	H2-Q6
Irf1	3.27e-37	0.592903	0.563	0.206	7.83e-33	Irf1
Tgtp2	6.65e-37	0.135585	0.275	0.019	1.59e-32	Tgtp2
Tap1	1.38e-36	0.543906	0.595	0.227	3.3e-32	Tap1
Calhm6	3.15e-31	0.592986	0.457	0.145	7.54e-27	Calhm6
Ly6a	6.33e-31	0.682676	0.351	0.116	1.51e-26	Ly6a
Gm13623	1.36e-29	-0.000812919	0.061	0.269	3.24e-25	Gm13623
Psmb9	4.78e-29	0.517357	0.609	0.273	1.14e-24	Psmb9
Rps23-ps1	5.64e-28	0.114311	0.727	0.542	1.35e-23	Rps23-ps1
mt-Tq	1.23e-25	-0.0105256	0.164	0.454	2.93e-21	mt-Tq
Ifi205	6.25e-25	0.316574	0.349	0.101	1.49e-20	Ifi205
Apoe	9.82e-25	-0.541934	0.555	0.817	2.35e-20	Apoe
Gbp3	1.35e-24	0.288405	0.347	0.095	3.22e-20	Gbp3
Comt	3.8e-24	0.0140225	0.175	0.424	9.09e-20	Comt
Smpdl3b	4.75e-24	0.443114	0.44	0.16	1.14e-19	Smpdl3b
Dnase1l3	3.12e-23	0.419414	0.17	0.015	7.46e-19	Dnase1l3
Serpina3g	3.55e-23	0.283068	0.185	0.015	8.48e-19	Serpina3g
Tmsb4x	8.55e-23	-0.136602	0.993	0.998	2.05e-18	Tmsb4x
Gm20620	2.66e-22	-0.00127461	0.11	0.332	6.36e-18	Gm20620
AC160336.1	3.05e-22	-0.0113478	0.12	0.37	7.3e-18	AC160336.1
Fcgr4	3.12e-22	0.5424	0.494	0.227	7.47e-18	Fcgr4
Gm2534	4.37e-22	0.000100931	0.067	0.242	1.05e-17	Gm2534
Gm15564	7.35e-22	0.12732	0.567	0.393	1.76e-17	Gm15564
Gm6218	1.04e-21	-0.000556612	0.164	0.378	2.49e-17	Gm6218
Gm32256	1.52e-21	-0.00173994	0.12	0.347	3.63e-17	Gm32256
Fn1	1.73e-21	-0.523405	0.219	0.489	4.13e-17	Fn1
Psmb8	1.76e-21	0.440585	0.877	0.71	4.2e-17	Psmb8
Sp140	1.94e-21	0.245189	0.388	0.135	4.64e-17	Sp140
Gm2099	2.23e-21	-0.00654779	0.047	0.244	5.34e-17	Gm2099
Pla2g16	3.48e-21	0.290563	0.236	0.042	8.33e-17	Pla2g16
S100a4	5.52e-21	-0.475417	0.577	0.754	1.32e-16	S100a4
Gm12715	5.57e-21	0.08776	0.504	0.319	1.33e-16	Gm12715
Iigp1	6.32e-21	0.183734	0.147	0.008	1.51e-16	Iigp1
Nfkbia	9.93e-21	0.469073	0.821	0.592	2.37e-16	Nfkbia
Psme2	1.38e-20	0.460556	0.744	0.492	3.29e-16	Psme2
Notch2	2.4e-20	-0.0946024	0.857	0.695	5.73e-16	Notch2
Gm7424	1.5e-19	-0.00173278	0.044	0.214	3.59e-15	Gm7424
Igtp	3.67e-19	0.366914	0.297	0.09	8.77e-15	Igtp
Rps10-ps2	5.65e-19	-0.303605	0.669	0.676	1.35e-14	Rps10-ps2
Gm6520	5.81e-19	0.000517208	0.081	0.235	1.39e-14	Gm6520
Zbp1	1.09e-18	0.460081	0.501	0.261	2.61e-14	Zbp1
Gm5321	1.17e-18	-0.000806651	0.103	0.284	2.8e-14	Gm5321
Gm6023	1.28e-18	0.00241931	0.073	0.202	3.07e-14	Gm6023
Irgm1	1.35e-18	0.16036	0.268	0.071	3.22e-14	Irgm1
Gm7290	1.95e-18	-0.00303043	0.143	0.365	4.66e-14	Gm7290
Gm9712	2.02e-18	-0.000324546	0.032	0.147	4.83e-14	Gm9712
Gm13215	3.43e-18	0.00052283	0.039	0.151	8.19e-14	Gm13215
Rps27a-ps1	4.2e-18	0.00106053	0.022	0.143	1e-13	Rps27a-ps1
Gm5614	7.61e-18	0.00895053	0.256	0.418	1.82e-13	Gm5614
Samhd1	1.25e-17	0.370067	0.88	0.765	2.99e-13	Samhd1
AC154779.2	1.32e-17	0.000935681	0.037	0.151	3.17e-13	AC154779.2
Gm3940	1.4e-17	-0.000447041	0.035	0.174	3.34e-13	Gm3940
Acod1	1.43e-17	0.183959	0.116	0.004	3.43e-13	Acod1
Cd274	1.98e-17	0.258309	0.268	0.074	4.75e-13	Cd274
S100a6	4.55e-17	-0.354872	0.712	0.84	1.09e-12	S100a6
Malat1	5.03e-17	0.275057	0.956	0.92	1.2e-12	Malat1
N4bp1	5.34e-17	0.170735	0.437	0.206	1.28e-12	N4bp1
Gm8399	5.88e-17	0.0347988	0.39	0.26	1.41e-12	Gm8399
Rpl32-ps	6.8e-17	0.00186739	0.081	0.223	1.63e-12	Rpl32-ps
Slamf8	6.91e-17	0.412391	0.336	0.134	1.65e-12	Slamf8
Gm27010	8.13e-17	-0.00908641	0.13	0.342	1.94e-12	Gm27010
Gm12341	8.93e-17	0.000622122	0.081	0.221	2.14e-12	Gm12341
Gm7504	9.23e-17	-0.000131321	0.057	0.189	2.21e-12	Gm7504
Gm4963	1.02e-16	0.00166856	0.067	0.214	2.44e-12	Gm4963
AC110241.1	1.14e-16	-0.000308649	0.086	0.246	2.73e-12	AC110241.1
Tnfaip2	1.28e-16	0.410936	0.486	0.261	3.07e-12	Tnfaip2
B2m	1.29e-16	0.151232	0.998	0.987	3.09e-12	B2m
Plac8	1.3e-16	0.272722	0.949	0.811	3.11e-12	Plac8
Rps12-ps9	1.4e-16	0.120399	0.683	0.473	3.36e-12	Rps12-ps9
Rpl13-ps1	1.43e-16	-0.00601733	0.174	0.401	3.41e-12	Rpl13-ps1
Gm5055	1.44e-16	0.000747789	0.089	0.239	3.45e-12	Gm5055
Gm13456	3.36e-16	0.0774279	0.666	0.487	8.03e-12	Gm13456
Slc39a1	3.79e-16	-0.0770766	0.654	0.487	9.06e-12	Slc39a1
Gbp4	5.1e-16	0.148065	0.121	0.01	1.22e-11	Gbp4
Eif1-ps1	5.22e-16	-0.00178434	0.062	0.225	1.25e-11	Eif1-ps1
Gm6043	5.39e-16	6.82e-05	0.035	0.149	1.29e-11	Gm6043
Ccl9	5.93e-16	-0.45744	0.364	0.588	1.42e-11	Ccl9
Gbp5	6.07e-16	0.149122	0.157	0.021	1.45e-11	Gbp5
Gm4987	6.39e-16	0.00151598	0.143	0.326	1.53e-11	Gm4987
Rps27-ps1	6.62e-16	0.00688032	0.14	0.321	1.58e-11	Rps27-ps1
Ms4a4a	7.04e-16	0.404843	0.329	0.237	1.68e-11	Ms4a4a
Rps27rt	7.39e-16	0.177228	0.951	0.84	1.77e-11	Rps27rt
Treml4	1.26e-15	0.327361	0.229	0.067	3.01e-11	Treml4
Efhd2	1.37e-15	0.434688	0.686	0.494	3.27e-11	Efhd2
H2-T22	1.42e-15	0.334443	0.315	0.126	3.39e-11	H2-T22
Gm14056	1.46e-15	-0.00161434	0.067	0.229	3.49e-11	Gm14056
Il27	1.49e-15	0.259674	0.197	0.042	3.55e-11	Il27
Gpr141	1.54e-15	0.340932	0.577	0.351	3.67e-11	Gpr141
Nfe2l2	1.6e-15	0.336538	0.575	0.342	3.83e-11	Nfe2l2
Gm5621	1.92e-15	0.00370863	0.147	0.309	4.59e-11	Gm5621
Bcl2a1b	1.97e-15	0.346944	0.401	0.185	4.72e-11	Bcl2a1b
Gm5075	2.07e-15	0.00222223	0.14	0.319	4.94e-11	Gm5075
Gm7541	2.27e-15	-0.00030967	0.013	0.103	5.43e-11	Gm7541
Gm11450	2.51e-15	-0.0141453	0.126	0.328	6.01e-11	Gm11450
Gm13981	2.56e-15	0.000239731	0.071	0.208	6.12e-11	Gm13981
Cebpb	2.97e-15	0.326079	0.904	0.821	7.09e-11	Cebpb
Gm5093	3.14e-15	-0.000356346	0.061	0.195	7.51e-11	Gm5093
Gm17494	3.37e-15	0.00772692	0.236	0.437	8.07e-11	Gm17494
Gm8995	3.46e-15	0.376876	0.614	0.406	8.28e-11	Gm8995
Gm6450	4.37e-15	0.00387031	0.113	0.227	1.05e-10	Gm6450
Filip1l	5.09e-15	0.39145	0.616	0.439	1.22e-10	Filip1l
Gm8326	5.15e-15	0.000317637	0.101	0.267	1.23e-10	Gm8326
Crip1	5.69e-15	-0.311329	0.759	0.859	1.36e-10	Crip1
Rap1a	8.94e-15	0.361503	0.654	0.439	2.14e-10	Rap1a
Dtx3l	9.82e-15	0.231502	0.496	0.265	2.35e-10	Dtx3l
Atp5l-ps1	1.02e-14	0.00220609	0.153	0.303	2.44e-10	Atp5l-ps1
H2-D1	1.06e-14	0.183616	0.973	0.969	2.54e-10	H2-D1
Thg1l	1.11e-14	-0.00148521	0.02	0.139	2.65e-10	Thg1l
Gm12466	1.16e-14	0.000221165	0.052	0.156	2.77e-10	Gm12466
Gm20568	1.2e-14	-0.0153163	0.336	0.573	2.86e-10	Gm20568
Sp110	1.27e-14	0.30037	0.449	0.223	3.03e-10	Sp110
Gm8865	1.38e-14	-0.00285985	0.224	0.427	3.31e-10	Gm8865
Nlrc5	1.42e-14	0.222093	0.433	0.212	3.39e-10	Nlrc5
Il2rg	1.49e-14	0.396371	0.497	0.281	3.57e-10	Il2rg
Gm1821	1.53e-14	0.187339	0.872	0.725	3.66e-10	Gm1821
Gm5356	1.57e-14	-0.00035248	0.04	0.147	3.76e-10	Gm5356
Gm15013	1.64e-14	0.00118166	0.071	0.177	3.93e-10	Gm15013
Gm15921	1.83e-14	0.000758848	0.084	0.198	4.38e-10	Gm15921
Ifi204	2.03e-14	0.287135	0.513	0.284	4.86e-10	Ifi204
Zbed5	2.1e-14	-0.000489853	0.093	0.239	5.01e-10	Zbed5
Mthfd2l	2.14e-14	-0.00288812	0.052	0.191	5.12e-10	Mthfd2l
Gm17541	2.21e-14	0.000440582	0.172	0.368	5.28e-10	Gm17541
Rpl5-ps2	2.22e-14	0.00356304	0.191	0.393	5.3e-10	Rpl5-ps2
Cfb	2.45e-14	0.159566	0.167	0.032	5.86e-10	Cfb
Ass1	3.13e-14	0.292736	0.216	0.065	7.48e-10	Ass1
Gm26384	3.18e-14	-0.0030752	0.098	0.273	7.61e-10	Gm26384
Gm47598	3.48e-14	0.000702082	0.051	0.183	8.33e-10	Gm47598
Eef1a1	3.57e-14	0.241428	0.911	0.92	8.55e-10	Eef1a1
Gm2840	3.83e-14	0.00185958	0.057	0.187	9.17e-10	Gm2840
Gm6533	3.84e-14	-0.000345466	0.042	0.16	9.19e-10	Gm6533
Gm5905	3.93e-14	0.0958854	0.828	0.664	9.39e-10	Gm5905
Gm45454	3.95e-14	-4.19e-05	0.02	0.111	9.45e-10	Gm45454
Gm7079	4.01e-14	-0.0116677	0.29	0.519	9.6e-10	Gm7079
Gm6204	4.09e-14	0.0827086	0.86	0.689	9.77e-10	Gm6204
Rps2-ps10	4.53e-14	0.06	0.58	0.435	1.08e-09	Rps2-ps10
Bcl2a1a	5.09e-14	0.34253	0.315	0.135	1.22e-09	Bcl2a1a
Gm1966	5.5e-14	0.274418	0.438	0.223	1.32e-09	Gm1966
Gm7266	6.12e-14	0.000656209	0.125	0.269	1.46e-09	Gm7266
Gm7899	6.25e-14	-0.000109815	0.027	0.116	1.49e-09	Gm7899
Gm7331	6.57e-14	0.14517	0.803	0.643	1.57e-09	Gm7331
Nfkbiz	6.85e-14	0.326367	0.508	0.286	1.64e-09	Nfkbiz
Clec2d	7.26e-14	0.0594327	0.405	0.229	1.74e-09	Clec2d
Eif1-ps2	7.4e-14	0.00169504	0.042	0.143	1.77e-09	Eif1-ps2
Gm6905	7.5e-14	-7.79e-05	0.037	0.139	1.79e-09	Gm6905
Gm15198	7.78e-14	-0.000654452	0.152	0.323	1.86e-09	Gm15198
Rpl13-ps3	8.73e-14	-0.00348984	0.277	0.481	2.09e-09	Rpl13-ps3
H2-T23	9.36e-14	0.386852	0.621	0.437	2.24e-09	H2-T23
Gm9083	9.6e-14	0.00480962	0.148	0.307	2.3e-09	Gm9083
Rpl27-ps3	1.02e-13	0.0732393	0.678	0.519	2.43e-09	Rpl27-ps3
Pla2g7	1.13e-13	0.375721	0.503	0.298	2.69e-09	Pla2g7
Rps28	1.2e-13	-0.20325	0.946	0.958	2.88e-09	Rps28
Batf2	1.31e-13	0.182828	0.132	0.017	3.14e-09	Batf2
Gm48909	1.41e-13	-0.00128437	0.074	0.221	3.38e-09	Gm48909
Gnas	1.56e-13	0.307103	0.562	0.458	3.74e-09	Gnas
Gm6794	1.84e-13	0.000801139	0.221	0.399	4.4e-09	Gm6794
Ifi211	2.13e-13	0.217315	0.381	0.181	5.09e-09	Ifi211
Fgl2	2.15e-13	0.266333	0.329	0.147	5.15e-09	Fgl2
Rps13-ps2	2.38e-13	0.09779	0.732	0.576	5.7e-09	Rps13-ps2
Gm12328	2.81e-13	0.00157728	0.115	0.246	6.71e-09	Gm12328
Gm5312	2.83e-13	-0.00192552	0.189	0.368	6.77e-09	Gm5312
Gm5786	2.97e-13	0.0499651	0.393	0.218	7.1e-09	Gm5786
Gm19246	3.02e-13	0.00414591	0.175	0.336	7.22e-09	Gm19246
F13a1	3.15e-13	-0.304317	0.226	0.437	7.54e-09	F13a1
Ciita	3.23e-13	0.235635	0.243	0.08	7.74e-09	Ciita
Aif1	3.32e-13	0.309815	0.442	0.231	7.94e-09	Aif1
Gm4149	3.78e-13	0.171904	0.929	0.845	9.04e-09	Gm4149
Gm7384	4.2e-13	0.000196501	0.138	0.309	1e-08	Gm7384
Gm11810	4.25e-13	0.00155011	0.03	0.139	1.02e-08	Gm11810
AC140300.2	4.48e-13	0.00114807	0.216	0.365	1.07e-08	AC140300.2
Cyp4x1	4.96e-13	-0.000553834	0.073	0.223	1.19e-08	Cyp4x1
Gm12165	5.2e-13	0.000695133	0.061	0.197	1.24e-08	Gm12165
Gm17450	5.66e-13	0.0005955	0.054	0.162	1.35e-08	Gm17450
Gm13341	6.19e-13	-0.00613728	0.32	0.527	1.48e-08	Gm13341
Gm42573	6.29e-13	0.000544609	0.049	0.139	1.5e-08	Gm42573
Gm12337	7.1e-13	-4.04e-05	0.039	0.149	1.7e-08	Gm12337
Bcl2a1d	7.42e-13	0.257942	0.41	0.204	1.78e-08	Bcl2a1d
Rpl15-ps5	7.51e-13	0.00123155	0.061	0.17	1.8e-08	Rpl15-ps5
Gm12726	7.62e-13	-0.000176281	0.024	0.118	1.82e-08	Gm12726
Tcf7l2	7.95e-13	0.294769	0.43	0.221	1.9e-08	Tcf7l2
Gm7434	1.08e-12	0.00272833	0.218	0.368	2.58e-08	Gm7434
Casp4	1.26e-12	0.140654	0.31	0.13	3.01e-08	Casp4
Gm15710	1.31e-12	0.0445826	0.855	0.672	3.13e-08	Gm15710
Gm15549	1.33e-12	6.59e-05	0.022	0.101	3.17e-08	Gm15549
Tgtp1	1.43e-12	0.159184	0.138	0.023	3.42e-08	Tgtp1
Tapbp	1.47e-12	0.312638	0.786	0.594	3.51e-08	Tapbp
Gm6293	1.58e-12	0.00259406	0.059	0.158	3.78e-08	Gm6293
Gm9616	1.7e-12	0.053449	0.599	0.433	4.07e-08	Gm9616
AC129539.1	1.7e-12	0.00284331	0.12	0.214	4.06e-08	AC129539.1
Gm11517	1.73e-12	0.00286505	0.035	0.141	4.13e-08	Gm11517
Gm48690	1.79e-12	0.00035595	0.221	0.391	4.27e-08	Gm48690
H2-DMb1	1.85e-12	0.40387	0.442	0.244	4.43e-08	H2-DMb1
Rps8-ps4	1.87e-12	0.00110111	0.101	0.233	4.48e-08	Rps8-ps4
mt-Co3	1.95e-12	-0.00401882	0.894	0.748	4.67e-08	mt-Co3
Gm5558	2.02e-12	-0.000466209	0.11	0.25	4.83e-08	Gm5558
Rpl15-ps2	2.5e-12	0.00253596	0.083	0.221	5.98e-08	Rpl15-ps2
Gm14859	2.68e-12	-0.00208703	0.147	0.315	6.41e-08	Gm14859
Emp3	2.76e-12	-0.290347	0.71	0.767	6.59e-08	Emp3
Gm15531	2.91e-12	0.00960745	0.132	0.281	6.96e-08	Gm15531
Rps11-ps4	2.91e-12	0.00144808	0.052	0.151	6.96e-08	Rps11-ps4
Gm6155	2.94e-12	-0.000818959	0.093	0.231	7.03e-08	Gm6155
Apobec3	3.13e-12	0.272964	0.368	0.185	7.5e-08	Apobec3
AC125199.1	3.38e-12	0.000311765	0.029	0.116	8.08e-08	AC125199.1
H2-Q4	3.5e-12	0.162207	0.339	0.158	8.37e-08	H2-Q4
Cxcl10	3.53e-12	0.313752	0.125	0.019	8.45e-08	Cxcl10
Klra2	3.69e-12	0.192935	0.626	0.412	8.83e-08	Klra2
Slfn5	3.84e-12	-0.016487	0.327	0.523	9.17e-08	Slfn5
Gm6822	3.96e-12	0.0121328	0.123	0.267	9.46e-08	Gm6822
Gm46344	3.99e-12	0.00167184	0.083	0.179	9.54e-08	Gm46344
Gm10709	4.26e-12	0.0272242	0.32	0.225	1.02e-07	Gm10709
Rpl3-ps1	4.79e-12	0.110933	0.642	0.479	1.15e-07	Rpl3-ps1
C130026I21Rik	5.2e-12	0.0571538	0.218	0.069	1.24e-07	C130026I21Rik
Gm13532	5.26e-12	0.00133095	0.084	0.208	1.26e-07	Gm13532
Casc4	5.35e-12	-0.000598266	0.034	0.137	1.28e-07	Casc4
Gm12460	5.65e-12	0.000112634	0.027	0.107	1.35e-07	Gm12460
Gm9354	5.99e-12	0.00327416	0.226	0.37	1.43e-07	Gm9354
Gm29228	6.04e-12	0.000227374	0.047	0.139	1.44e-07	Gm29228
Gm3379	6.05e-12	0.0890654	0.658	0.536	1.45e-07	Gm3379
Gm4824	7.2e-12	0.00273519	0.175	0.317	1.72e-07	Gm4824
Gm8959	9.24e-12	0.000183378	0.039	0.135	2.21e-07	Gm8959
Rpl27-ps1	9.28e-12	-0.000705759	0.057	0.185	2.22e-07	Rpl27-ps1
Psma5	9.95e-12	0.369434	0.391	0.261	2.38e-07	Psma5
Gm13339	9.99e-12	0.00281918	0.153	0.309	2.39e-07	Gm13339
Zfand5	1.07e-11	0.332112	0.54	0.462	2.57e-07	Zfand5
Gm48856	1.13e-11	-0.000806629	0.162	0.319	2.7e-07	Gm48856
Gm8805	1.18e-11	-0.000783833	0.017	0.107	2.83e-07	Gm8805
Gm6341	1.19e-11	0.00755015	0.128	0.269	2.85e-07	Gm6341
Rps6-ps4	1.21e-11	0.0647598	0.678	0.498	2.89e-07	Rps6-ps4
Rnd3	1.21e-11	-0.250698	0.145	0.298	2.89e-07	Rnd3
Gm8317	1.27e-11	1.01e-05	0.054	0.162	3.04e-07	Gm8317
Gm7392	1.28e-11	0.0269416	0.489	0.426	3.07e-07	Gm7392
Rps12-ps24	1.33e-11	0.00127788	0.052	0.118	3.19e-07	Rps12-ps24
Rpl17-ps9	1.34e-11	0.00537956	0.164	0.219	3.21e-07	Rpl17-ps9
Gm12778	1.4e-11	0.00401312	0.187	0.345	3.34e-07	Gm12778
Gm33666	1.4e-11	-0.00169653	0.093	0.231	3.36e-07	Gm33666
Gm13226	1.46e-11	0.0070132	0.187	0.311	3.5e-07	Gm13226
Gm10132	1.58e-11	-0.03046	0.605	0.464	3.78e-07	Gm10132
Phf11b	1.75e-11	0.336448	0.359	0.177	4.18e-07	Phf11b
Cd300lf	1.85e-11	0.183485	0.169	0.044	4.42e-07	Cd300lf
Rplp1-ps1	1.86e-11	-0.0015678	0.089	0.239	4.44e-07	Rplp1-ps1
Ccnd3	1.94e-11	0.369332	0.455	0.361	4.63e-07	Ccnd3
Gm11401	2.02e-11	-0.000442284	0.029	0.118	4.83e-07	Gm11401
Gm4342	2.09e-11	-0.00194868	0.185	0.365	5.01e-07	Gm4342
Nampt	2.54e-11	0.201663	0.287	0.134	6.09e-07	Nampt
Rps19-ps4	2.54e-11	0.0124099	0.415	0.492	6.08e-07	Rps19-ps4
Gm6368	2.79e-11	0.000661493	0.034	0.113	6.68e-07	Gm6368
Gm7476	2.82e-11	0.000554296	0.142	0.292	6.74e-07	Gm7476
Gbp7	2.83e-11	0.196941	0.216	0.08	6.76e-07	Gbp7
Jun	2.93e-11	0.363149	0.61	0.46	7e-07	Jun
Rhoa	2.96e-11	0.275516	0.909	0.805	7.07e-07	Rhoa
Ccl5	3.03e-11	0.282213	0.108	0.019	7.24e-07	Ccl5
Tnfaip3	3.11e-11	0.111515	0.196	0.059	7.43e-07	Tnfaip3
Exosc2	3.24e-11	-0.0105614	0.381	0.586	7.75e-07	Exosc2
Gm12643	3.46e-11	0.00437288	0.099	0.218	8.28e-07	Gm12643
Gdap10	3.58e-11	0.205834	0.238	0.09	8.56e-07	Gdap10
Gm5424	3.68e-11	0.0224325	0.116	0.019	8.8e-07	Gm5424
Gm47428	3.74e-11	-0.000196953	0.049	0.151	8.94e-07	Gm47428
Pim1	3.91e-11	0.114632	0.912	0.763	9.35e-07	Pim1
Thbs1	3.96e-11	-0.19174	0.039	0.156	9.47e-07	Thbs1
Gm6177	4.04e-11	-0.000641873	0.034	0.137	9.65e-07	Gm6177
Hist1h2af	4.08e-11	-0.00147628	0.027	0.13	9.76e-07	Hist1h2af
Gm28911	4.14e-11	0.00166365	0.042	0.113	9.91e-07	Gm28911
Rpl41	4.42e-11	-0.138824	0.973	0.975	1.06e-06	Rpl41
Psen1	4.46e-11	0.129525	0.366	0.185	1.07e-06	Psen1
Gm5045	4.53e-11	0.000137866	0.081	0.183	1.08e-06	Gm5045
Btg1	5.2e-11	0.203607	0.963	0.863	1.24e-06	Btg1
Rps19-ps10	5.2e-11	0.000336547	0.027	0.115	1.24e-06	Rps19-ps10
Parp14	5.47e-11	0.202325	0.39	0.202	1.31e-06	Parp14
Ube2l6	5.52e-11	0.304779	0.243	0.103	1.32e-06	Ube2l6
Sub1	6.03e-11	-0.0706742	0.708	0.599	1.44e-06	Sub1
H2-Q5	6.11e-11	0.155006	0.18	0.052	1.46e-06	H2-Q5
Casp1	6.54e-11	0.205981	0.346	0.17	1.56e-06	Casp1
Gm7990	6.54e-11	-0.000830275	0.044	0.151	1.56e-06	Gm7990
Rps8	6.76e-11	-0.213748	0.862	0.859	1.62e-06	Rps8
Tgm2	7.86e-11	0.264971	0.364	0.183	1.88e-06	Tgm2
Rpl31-ps10	8.35e-11	0.00590534	0.15	0.246	2e-06	Rpl31-ps10
Gm7482	8.76e-11	0.00218926	0.032	0.124	2.1e-06	Gm7482
Rps18-ps3	9.07e-11	0.0714601	0.784	0.637	2.17e-06	Rps18-ps3
Rps19-ps7	9.3e-11	0.00892841	0.229	0.363	2.22e-06	Rps19-ps7
AC154807.1	9.81e-11	0.00122517	0.051	0.137	2.35e-06	AC154807.1
Gm4070	1.03e-10	0.0743757	0.137	0.029	2.47e-06	Gm4070
Ifi209	1.04e-10	0.196588	0.452	0.26	2.48e-06	Ifi209
Cd86	1.14e-10	0.155622	0.201	0.067	2.73e-06	Cd86
Rps18	1.17e-10	-0.164533	0.914	0.941	2.79e-06	Rps18
Gm12035	1.42e-10	0.00494728	0.035	0.126	3.39e-06	Gm12035
Nod1	1.49e-10	0.265284	0.356	0.181	3.57e-06	Nod1
Abi3	1.54e-10	0.298632	0.337	0.221	3.67e-06	Abi3
Ccnd2	1.57e-10	0.264621	0.248	0.109	3.76e-06	Ccnd2
Gm15694	1.58e-10	-7.03e-05	0.042	0.126	3.79e-06	Gm15694
Gm8444	1.62e-10	-0.000635149	0.042	0.145	3.87e-06	Gm8444
Scand1	1.7e-10	-0.0834346	0.668	0.58	4.06e-06	Scand1
Gm10689	1.74e-10	0.0205413	0.349	0.323	4.15e-06	Gm10689
Rpl19-ps12	1.86e-10	0.000315355	0.042	0.128	4.44e-06	Rpl19-ps12
Itgb7	1.88e-10	0.321705	0.516	0.33	4.49e-06	Itgb7
Ttyh3	1.98e-10	0.165095	0.339	0.166	4.74e-06	Ttyh3
Gm6392	1.98e-10	-0.000351538	0.042	0.143	4.74e-06	Gm6392
Gm5239	2.03e-10	0.00611557	0.255	0.384	4.85e-06	Gm5239
Gm4734	2.1e-10	0.000554137	0.062	0.153	5.03e-06	Gm4734
Grina	2.13e-10	0.318235	0.332	0.174	5.09e-06	Grina
Rbm3	2.15e-10	0.27603	0.354	0.246	5.14e-06	Rbm3
Irf2	2.16e-10	0.159079	0.415	0.229	5.16e-06	Irf2
Gm12176	2.19e-10	0.000495027	0.056	0.134	5.23e-06	Gm12176
Gm17511	2.23e-10	0.00043889	0.123	0.242	5.32e-06	Gm17511
Junb	2.35e-10	0.308716	0.813	0.767	5.62e-06	Junb
Myadm	2.51e-10	0.0445841	0.179	0.053	6.01e-06	Myadm
Rpl31-ps17	2.56e-10	-0.00124165	0.056	0.172	6.12e-06	Rpl31-ps17
Lars2	2.58e-10	0.310357	0.933	0.935	6.16e-06	Lars2
Slamf7	2.68e-10	0.119654	0.16	0.046	6.41e-06	Slamf7
H2afj	2.71e-10	-0.232481	0.686	0.7	6.48e-06	H2afj
Ifi47	2.75e-10	0.0899052	0.13	0.032	6.58e-06	Ifi47
Hspa1a	2.86e-10	0.312526	0.236	0.099	6.85e-06	Hspa1a
Gm8337	2.91e-10	0.000773471	0.071	0.149	6.95e-06	Gm8337
Gm13007	2.99e-10	0.000829164	0.034	0.107	7.15e-06	Gm13007
Gm13268	3.04e-10	0.00467917	0.191	0.294	7.28e-06	Gm13268
Gm12854	3.27e-10	0.00869439	0.103	0.242	7.81e-06	Gm12854
Psme1	3.43e-10	0.311955	0.622	0.435	8.19e-06	Psme1
Rpl36-ps10	3.54e-10	0.000428913	0.04	0.128	8.48e-06	Rpl36-ps10
Gm37985	3.56e-10	-0.00157347	0.017	0.101	8.51e-06	Gm37985
Gm12034	3.61e-10	0.00579577	0.194	0.328	8.63e-06	Gm12034
Gm5921	3.95e-10	0.00828051	0.256	0.242	9.46e-06	Gm5921
Gm7870	4.16e-10	-0.00142446	0.02	0.107	9.96e-06	Gm7870
Ccrl2	4.37e-10	0.279521	0.253	0.113	1.05e-05	Ccrl2
Irgm2	4.68e-10	0.0905305	0.216	0.082	1.12e-05	Irgm2
Gm45380	4.77e-10	-0.0103845	0.057	0.181	1.14e-05	Gm45380
Gm38247	5.09e-10	-0.00135133	0.052	0.164	1.22e-05	Gm38247
Pbld1	5.36e-10	-0.00210092	0.035	0.141	1.28e-05	Pbld1
Gm11824	5.67e-10	-0.00475474	0.076	0.21	1.36e-05	Gm11824
Gm29257	5.83e-10	0.00961245	0.172	0.305	1.39e-05	Gm29257
Brca2	5.89e-10	0.0115497	0.059	0.16	1.41e-05	Brca2
Rnf114	6.42e-10	0.276064	0.363	0.197	1.54e-05	Rnf114
Tmem243	6.47e-10	0.277394	0.322	0.2	1.55e-05	Tmem243
Gm10263	6.47e-10	-0.0181684	0.378	0.571	1.55e-05	Gm10263
Gm4866	6.54e-10	0.0025096	0.032	0.116	1.57e-05	Gm4866
Gm10268	6.71e-10	0.00647036	0.11	0.227	1.6e-05	Gm10268
Gsap	6.76e-10	0.143272	0.39	0.214	1.62e-05	Gsap
Gm8894	6.81e-10	-0.0161488	0.175	0.342	1.63e-05	Gm8894
A530040E14Rik	7.19e-10	0.129166	0.196	0.069	1.72e-05	A530040E14Rik
Gm8797	7.32e-10	0.0652148	0.69	0.538	1.75e-05	Gm8797
Gm7691	7.49e-10	-0.00205006	0.074	0.204	1.79e-05	Gm7691
Themis2	7.53e-10	0.265041	0.595	0.412	1.8e-05	Themis2
Rpl19-ps4	8.24e-10	0.000481433	0.047	0.143	1.97e-05	Rpl19-ps4
Gm3355	8.54e-10	-0.00137789	0.056	0.166	2.04e-05	Gm3355
Lyz1	8.91e-10	-0.088812	0.179	0.347	2.13e-05	Lyz1
Gm28530	9.06e-10	0.00320219	0.126	0.181	2.17e-05	Gm28530
Dusp16	9.97e-10	0.191487	0.314	0.153	2.38e-05	Dusp16
Ms4a6b	1.04e-09	0.319208	0.676	0.511	2.48e-05	Ms4a6b
Lst1	1.12e-09	-0.151046	0.877	0.863	2.69e-05	Lst1
Gm6028	1.19e-09	0.000790438	0.042	0.111	2.84e-05	Gm6028
Clk1	1.2e-09	0.167554	0.425	0.244	2.86e-05	Clk1
mt-Co2	1.23e-09	0.0601187	0.848	0.689	2.94e-05	mt-Co2
Tlcd1	1.23e-09	-0.00653265	0.096	0.237	2.95e-05	Tlcd1
Rpl38-ps1	1.3e-09	0.00825183	0.241	0.385	3.1e-05	Rpl38-ps1
Nfkbib	1.31e-09	0.213939	0.354	0.187	3.14e-05	Nfkbib
Selenow	1.31e-09	-0.0822833	0.563	0.496	3.13e-05	Selenow
Actg1	1.33e-09	0.23677	0.831	0.824	3.17e-05	Actg1
Gm2830	1.42e-09	0.000669464	0.052	0.147	3.39e-05	Gm2830
Rpl10-ps6	1.46e-09	-0.00225261	0.051	0.162	3.5e-05	Rpl10-ps6
Gm14323	1.49e-09	0.000370516	0.067	0.174	3.55e-05	Gm14323
Ahnak	1.71e-09	-0.281211	0.669	0.805	4.09e-05	Ahnak
Gadl1	1.85e-09	0.000531459	0.084	0.16	4.43e-05	Gadl1
Atox1	1.99e-09	-0.071428	0.84	0.761	4.75e-05	Atox1
B4galnt1	2.08e-09	0.247043	0.243	0.101	4.96e-05	B4galnt1
Lyz2	2.11e-09	-0.11709	0.976	0.994	5.06e-05	Lyz2
Msn	2.13e-09	0.297869	0.755	0.615	5.1e-05	Msn
Rps24-ps2	2.21e-09	-0.0012343	0.054	0.158	5.28e-05	Rps24-ps2
Gm20302	2.23e-09	0.00476877	0.263	0.395	5.34e-05	Gm20302
Ifngr2	2.28e-09	0.198147	0.658	0.471	5.45e-05	Ifngr2
Lamtor4	2.28e-09	-0.259615	0.361	0.408	5.45e-05	Lamtor4
Gm6560	2.31e-09	0.0255691	0.27	0.156	5.52e-05	Gm6560
Rpl7a-ps10	2.31e-09	0.00244023	0.101	0.179	5.51e-05	Rpl7a-ps10
Gm8885	2.41e-09	-0.000587931	0.074	0.187	5.76e-05	Gm8885
Ifi206	2.42e-09	0.198094	0.184	0.063	5.8e-05	Ifi206
Gm8557	2.52e-09	0.00447608	0.159	0.29	6.03e-05	Gm8557
Gpx1	2.55e-09	-0.121333	0.96	0.983	6.1e-05	Gpx1
Oas3	2.61e-09	0.157062	0.245	0.103	6.23e-05	Oas3
Plaur	2.71e-09	0.312337	0.573	0.468	6.49e-05	Plaur
Gm5845	2.75e-09	0.00296823	0.121	0.25	6.57e-05	Gm5845
Slx1b	2.77e-09	-0.0423464	0.074	0.2	6.61e-05	Slx1b
Gm6517	3.01e-09	-0.000354511	0.035	0.126	7.19e-05	Gm6517
Gm48067	3.1e-09	0.00113481	0.046	0.13	7.4e-05	Gm48067
AC163694.1	3.12e-09	0.00559336	0.145	0.118	7.45e-05	AC163694.1
Serf2	3.49e-09	-0.15079	0.902	0.891	8.35e-05	Serf2
Gm12250	3.6e-09	0.186367	0.118	0.027	8.62e-05	Gm12250
Gm9104	3.63e-09	0.0013172	0.194	0.313	8.69e-05	Gm9104
Gm26809	3.74e-09	0.0407812	0.121	0.029	8.93e-05	Gm26809
Oasl2	3.75e-09	0.206551	0.304	0.149	8.96e-05	Oasl2
Gm14227	4.02e-09	-0.0065009	0.04	0.145	9.62e-05	Gm14227
Gm8623	4.2e-09	0.00717139	0.29	0.412	0.000100476	Gm8623
Nfkbie	4.23e-09	0.201357	0.238	0.101	0.000101043	Nfkbie
Ly6e	4.5e-09	0.152562	0.96	0.958	0.000107634	Ly6e
Gm8692	4.58e-09	4.29e-05	0.169	0.302	0.000109639	Gm8692
Mcl1	4.73e-09	0.287649	0.781	0.656	0.00011321	Mcl1
Ms4a4c	5.01e-09	0.301822	0.595	0.416	0.000119865	Ms4a4c
Gm7287	5.23e-09	-0.000714165	0.039	0.134	0.000125183	Gm7287
Gm13641	5.27e-09	-0.00407379	0.022	0.109	0.000125939	Gm13641
Gm10362	5.33e-09	0.00448586	0.105	0.198	0.000127469	Gm10362
Gm4995	5.4e-09	0.000748237	0.034	0.113	0.000129128	Gm4995
Rnf19b	5.68e-09	0.228414	0.366	0.202	0.00013583	Rnf19b
Gm11808	6.64e-09	0.105829	0.745	0.639	0.00015876	Gm11808
Rpl31-ps8	6.66e-09	0.108612	0.696	0.599	0.000159182	Rpl31-ps8
Rps18-ps1	6.86e-09	-0.00228979	0.304	0.469	0.000164069	Rps18-ps1
Gm5963	7.16e-09	0.0193069	0.233	0.347	0.000171154	Gm5963
Gm16020	7.2e-09	0.00157947	0.314	0.473	0.0001722	Gm16020
Rpl36-ps2	7.25e-09	0.0747168	0.833	0.693	0.000173471	Rpl36-ps2
Ms4a6d	7.36e-09	0.312471	0.314	0.187	0.000175933	Ms4a6d
Spata13	7.47e-09	0.277929	0.346	0.187	0.000178743	Spata13
Nupr1	9.4e-09	0.252203	0.481	0.305	0.000224758	Nupr1
Lgals3bp	9.41e-09	0.278492	0.341	0.193	0.000225028	Lgals3bp
Parp11	9.85e-09	0.137639	0.167	0.057	0.000235601	Parp11
Gm4853	1.04e-08	0.00401193	0.042	0.126	0.000248585	Gm4853
Gm11285	1.04e-08	0.000280639	0.076	0.177	0.000248416	Gm11285
Gm28438	1.04e-08	-0.00393919	0.138	0.281	0.000248493	Gm28438
Rpl37rt	1.05e-08	0.0859971	0.791	0.656	0.000251583	Rpl37rt
Rpl13	1.12e-08	-0.12888	0.926	0.947	0.000266787	Rpl13
Gm7676	1.16e-08	0.0007095	0.331	0.483	0.000277768	Gm7676
Gm8731	1.16e-08	0.000197336	0.179	0.324	0.000277468	Gm8731
Atp5e	1.18e-08	-0.153571	0.766	0.746	0.000282567	Atp5e
Gm16061	1.21e-08	-0.000298596	0.042	0.122	0.000290141	Gm16061
Gm5766	1.22e-08	0.000443487	0.044	0.113	0.000292011	Gm5766
Lair1	1.45e-08	0.274652	0.352	0.197	0.000347349	Lair1
Gm16148	1.49e-08	0.00224301	0.061	0.151	0.000355924	Gm16148
Rpl31-ps11	1.53e-08	0.0012452	0.066	0.172	0.000367045	Rpl31-ps11
Ifitm1	1.63e-08	0.0938408	0.123	0.202	0.000388668	Ifitm1
Ptpn1	1.67e-08	0.320712	0.58	0.45	0.000399316	Ptpn1
Rpl5-ps1	1.74e-08	0.00221615	0.241	0.37	0.00041629	Rpl5-ps1
Cd177	1.78e-08	-0.281668	0.105	0.227	0.000425572	Cd177
Hck	1.86e-08	0.306739	0.723	0.601	0.000445738	Hck
Gm42814	1.87e-08	0.00139342	0.103	0.21	0.000446267	Gm42814
Rpl23a	1.91e-08	-0.133347	0.745	0.737	0.000457765	Rpl23a
Gm2000	1.99e-08	0.0684329	0.875	0.737	0.000475857	Gm2000
Gm6139	2.05e-08	0.000502703	0.081	0.162	0.000491053	Gm6139
Pgap2	2.06e-08	0.185164	0.204	0.088	0.000491935	Pgap2
Cenpx	2.12e-08	-0.145995	0.216	0.208	0.000506369	Cenpx
Ier5	2.16e-08	0.214085	0.624	0.448	0.000517185	Ier5
Srsf11	2.35e-08	0.290338	0.401	0.313	0.000561308	Srsf11
Rplp2	2.42e-08	-0.12526	0.894	0.88	0.000578105	Rplp2
Rap2b	2.46e-08	-0.162719	0.422	0.378	0.000588957	Rap2b
Ifi207	2.5e-08	0.260644	0.484	0.321	0.000597463	Ifi207
Isoc1	2.64e-08	0.200723	0.153	0.08	0.00063103	Isoc1
Gm45855	2.64e-08	0.00483521	0.138	0.174	0.000630395	Gm45855
Gm15590	2.68e-08	0.00679745	0.786	0.639	0.000640882	Gm15590
Tmsb10	2.68e-08	-0.114174	0.949	0.933	0.000639882	Tmsb10
Pcbp1	2.7e-08	0.299461	0.484	0.391	0.000645975	Pcbp1
Gm48088	2.8e-08	0.00251037	0.084	0.135	0.000669447	Gm48088
Susd6	2.88e-08	0.119284	0.376	0.216	0.000688699	Susd6
Gm12728	2.88e-08	0.00058741	0.039	0.101	0.000689402	Gm12728
Trafd1	2.93e-08	0.226584	0.47	0.302	0.000699658	Trafd1
Rps27l	2.98e-08	-0.231079	0.459	0.485	0.000712585	Rps27l
Ndufa3	3.07e-08	-0.108946	0.683	0.626	0.000734782	Ndufa3
Dok1	3.08e-08	0.195238	0.187	0.074	0.00073706	Dok1
Ifit2	3.15e-08	0.147852	0.123	0.032	0.000752464	Ifit2
Rpsa-ps4	3.16e-08	0.0027983	0.177	0.275	0.000754994	Rpsa-ps4
Socs1	3.22e-08	0.18684	0.155	0.052	0.000770335	Socs1
Gm11951	3.3e-08	0.00213854	0.322	0.479	0.000788624	Gm11951
Rpl31-ps16	3.39e-08	0.00441951	0.113	0.174	0.000810077	Rpl31-ps16
Rel	3.42e-08	0.0437074	0.417	0.275	0.000816761	Rel
Hist1h2ac	3.49e-08	-0.00121522	0.042	0.134	0.000834482	Hist1h2ac
Gm15190	3.87e-08	-0.00120787	0.061	0.155	0.000926261	Gm15190
Gapdh	3.9e-08	0.264043	0.715	0.643	0.000932557	Gapdh
Gm22751	3.96e-08	-9.01e-05	0.088	0.189	0.000948178	Gm22751
Gm48146	4.06e-08	0.00499351	0.052	0.143	0.000971734	Gm48146
Gm13196	4.1e-08	0.00064399	0.051	0.118	0.00098058	Gm13196
Icam1	4.12e-08	0.180443	0.212	0.09	0.000984812	Icam1
Gm16399	4.25e-08	0.000364893	0.035	0.115	0.00101661	Gm16399
Clec4a2	4.25e-08	-0.193711	0.169	0.317	0.00101557	Clec4a2
Gm15753	4.26e-08	0.0234707	0.159	0.053	0.00101961	Gm15753
Relb	4.33e-08	0.211431	0.167	0.067	0.0010354	Relb
Herc6	4.34e-08	0.13106	0.219	0.095	0.00103827	Herc6
Gm11703	4.39e-08	0.0010479	0.083	0.17	0.00105029	Gm11703
Psmb10	4.52e-08	0.241935	0.535	0.363	0.00107989	Psmb10
Evl	4.54e-08	0.187356	0.358	0.202	0.00108486	Evl
Zfp36	4.7e-08	0.246872	0.835	0.792	0.00112454	Zfp36
Nfkb1	4.77e-08	0.244195	0.541	0.374	0.00114041	Nfkb1
Gm5805	4.77e-08	0.0635037	0.874	0.756	0.00113979	Gm5805
Ace	4.87e-08	0.102751	0.612	0.462	0.0011644	Ace
Rps8-ps1	4.87e-08	-0.0323879	0.233	0.374	0.0011641	Rps8-ps1
Ctsb	4.9e-08	0.246408	0.874	0.83	0.00117198	Ctsb
Vasp	5.03e-08	0.148536	0.339	0.187	0.00120364	Vasp
Gm7252	5.13e-08	0.00618876	0.128	0.13	0.00122638	Gm7252
Rpl3-ps2	5.27e-08	0.00588107	0.174	0.174	0.0012609	Rpl3-ps2
Gm44510	5.27e-08	-0.00348791	0.084	0.202	0.00126111	Gm44510
Klrk1	5.44e-08	0.101429	0.108	0.025	0.00130019	Klrk1
Tnip1	5.66e-08	0.207989	0.226	0.105	0.00135379	Tnip1
Ifitm2	5.78e-08	-0.169324	0.857	0.895	0.00138126	Ifitm2
Fam221b	5.86e-08	0.00876141	0.813	0.674	0.0014009	Fam221b
Ccnl1	5.95e-08	0.224081	0.47	0.305	0.00142354	Ccnl1
Prr5l	5.96e-08	0.160336	0.272	0.134	0.00142651	Prr5l
Tspan13	5.99e-08	0.278013	0.435	0.277	0.00143311	Tspan13
Tyrobp	6.27e-08	-0.118268	0.973	0.981	0.0014991	Tyrobp
Rps2-ps5	6.56e-08	0.0126281	0.314	0.284	0.0015678	Rps2-ps5
Ppp2r5c	6.67e-08	0.219675	0.555	0.385	0.00159403	Ppp2r5c
Gm11263	6.78e-08	0.0291436	0.533	0.391	0.00162036	Gm11263
Ifit3	6.8e-08	0.171501	0.148	0.048	0.00162676	Ifit3
Gm6581	7.02e-08	-0.00253881	0.111	0.235	0.00167979	Gm6581
Rpl18-ps1	7.22e-08	0.0208887	0.477	0.477	0.00172763	Rpl18-ps1
Cox6c2	7.45e-08	-0.00100404	0.11	0.229	0.00178203	Cox6c2
Gpx4	7.79e-08	-0.301003	0.455	0.565	0.00186179	Gpx4
Gm16412	7.96e-08	0.00140954	0.078	0.156	0.00190249	Gm16412
Gm10086	8.07e-08	0.00969954	0.337	0.426	0.0019303	Gm10086
Fth-ps3	8.23e-08	0.00419581	0.153	0.261	0.00196794	Fth-ps3
Itgal	8.29e-08	0.157207	0.754	0.595	0.00198141	Itgal
Gyg	8.43e-08	0.255986	0.373	0.237	0.00201525	Gyg
Rpl21-ps14	8.75e-08	-3.18e-05	0.046	0.124	0.00209169	Rpl21-ps14
Gm5835	9.12e-08	0.0122375	0.278	0.231	0.0021806	Gm5835
Gm9392	9.59e-08	0.0149144	0.202	0.088	0.00229437	Gm9392
Ndufa1	1.01e-07	-0.0195964	0.577	0.481	0.00241398	Ndufa1
Rpl35a-ps5	1.02e-07	0.00260582	0.164	0.25	0.00244635	Rpl35a-ps5
Pld4	1.04e-07	0.218507	0.556	0.553	0.00248139	Pld4
Gm6030	1.05e-07	0.00290076	0.12	0.237	0.00250821	Gm6030
Gm3788	1.12e-07	0.062084	0.649	0.569	0.0026791	Gm3788
Gm47885	1.12e-07	-0.0370209	0.16	0.292	0.00268951	Gm47885
Rn7sk	1.13e-07	0.0155849	0.179	0.074	0.00271063	Rn7sk
Gm7363	1.13e-07	-0.0105942	0.084	0.2	0.00270122	Gm7363
Arhgap17	1.16e-07	0.222116	0.462	0.309	0.0027699	Arhgap17
Rps23-ps2	1.17e-07	0.0194126	0.411	0.408	0.00279566	Rps23-ps2
Lpp	1.19e-07	0.136613	0.218	0.097	0.00285571	Lpp
Cyfip2	1.21e-07	0.23379	0.324	0.187	0.00290284	Cyfip2
Fam241a	1.24e-07	0.174339	0.185	0.082	0.00296761	Fam241a
Gm26870	1.25e-07	0.0212289	0.305	0.427	0.00298622	Gm26870
Rnase6	1.28e-07	0.272874	0.523	0.361	0.00306648	Rnase6
Ifi213	1.28e-07	0.172319	0.255	0.124	0.00307207	Ifi213
AC154540.2	1.29e-07	0.00463532	0.25	0.345	0.00307838	AC154540.2
Fxyd5	1.35e-07	-0.204678	0.816	0.884	0.00323714	Fxyd5
Gm27018	1.39e-07	0.00137455	0.073	0.132	0.00332438	Gm27018
Kras	1.43e-07	0.253184	0.366	0.227	0.00342118	Kras
Rpsa-ps12	1.44e-07	0.00101027	0.169	0.298	0.0034429	Rpsa-ps12
Sqstm1	1.65e-07	0.300912	0.427	0.298	0.0039446	Sqstm1
Unc93b1	1.71e-07	0.286184	0.663	0.548	0.00408631	Unc93b1
BE692007	1.76e-07	0.17725	0.553	0.427	0.00420038	BE692007
Nmt1	1.76e-07	0.137744	0.511	0.351	0.00421976	Nmt1
Cyp4f18	1.77e-07	0.326655	0.541	0.418	0.00422714	Cyp4f18
Gm10800	1.83e-07	0.149343	0.907	0.805	0.00437956	Gm10800
Pnrc1	1.84e-07	0.244142	0.406	0.265	0.00440091	Pnrc1
Gm28439	1.84e-07	0.00795694	0.142	0.261	0.00439864	Gm28439
Gm12482	1.84e-07	-8.2e-05	0.062	0.145	0.00440425	Gm12482
Rbbp8	1.85e-07	0.136024	0.155	0.067	0.00442198	Rbbp8
E030024N20Rik	1.85e-07	0.00310747	0.238	0.332	0.00441466	E030024N20Rik
Isg15	1.86e-07	0.133749	0.239	0.122	0.00444491	Isg15
Gm11686	1.86e-07	0.000986885	0.044	0.12	0.00444334	Gm11686
Zc3h7a	1.87e-07	0.181962	0.31	0.183	0.00446202	Zc3h7a
2023-03-05	2e-07	0.200171	0.179	0.094	0.00477728	2023-03-05
Tpt1-ps6	2.01e-07	0.00712528	0.278	0.328	0.0047982	Tpt1-ps6
Gm15483	2.12e-07	0.0015343	0.165	0.275	0.00506271	Gm15483
Gm14044	2.13e-07	-0.000928502	0.234	0.376	0.00508474	Gm14044
Gm8394	2.27e-07	0.0119164	0.194	0.097	0.00543539	Gm8394
Ndufa11	2.33e-07	-0.0337799	0.482	0.397	0.00556706	Ndufa11
Sdcbp	2.37e-07	0.263066	0.427	0.345	0.00566066	Sdcbp
Gm15148	2.37e-07	0.00337876	0.052	0.134	0.00566547	Gm15148
Gm17241	2.43e-07	0.0542975	0.803	0.67	0.00582001	Gm17241
Hook2	2.45e-07	0.0219091	0.111	0.21	0.00587095	Hook2
Rnf130	2.52e-07	0.268975	0.583	0.511	0.00602385	Rnf130
Usp12	2.59e-07	0.211045	0.304	0.17	0.00618285	Usp12
Gm4617	2.61e-07	0.021668	0.401	0.252	0.00623324	Gm4617
Sod1	2.85e-07	-0.051632	0.86	0.777	0.00682538	Sod1
Gpx4-ps2	2.89e-07	-0.096229	0.415	0.454	0.00690408	Gpx4-ps2
Gm10847	2.92e-07	0.086982	0.14	0.052	0.00697465	Gm10847
Gm6977	2.95e-07	0.00895415	0.32	0.393	0.00706439	Gm6977
Gm5870	3.01e-07	0.00361644	0.103	0.21	0.00719421	Gm5870
Rpl36	3.05e-07	-0.126115	0.919	0.914	0.00730519	Rpl36
Camk2d	3.07e-07	0.208535	0.405	0.26	0.00734343	Camk2d
H2-DMa	3.1e-07	0.300085	0.612	0.464	0.0074054	H2-DMa
Gm13772	3.12e-07	0.000117143	0.059	0.132	0.00745217	Gm13772
Snrpg	3.17e-07	-0.199531	0.546	0.58	0.00757365	Snrpg
Gm33312	3.2e-07	-0.0115527	0.032	0.115	0.00764238	Gm33312
Tpt1-ps3	3.22e-07	0.0548047	0.776	0.63	0.00768873	Tpt1-ps3
Gsdmd	3.3e-07	0.231313	0.329	0.191	0.0078835	Gsdmd
Rpl31-ps9	3.37e-07	0.000712237	0.108	0.202	0.00806636	Rpl31-ps9
Stxbp3	3.39e-07	0.153246	0.233	0.111	0.00809692	Stxbp3
Chil3	3.5e-07	-0.273857	0.209	0.355	0.00836605	Chil3
Prkx	3.51e-07	0.214742	0.305	0.181	0.00839559	Prkx
Gm6807	3.51e-07	0.00883784	0.25	0.34	0.0083912	Gm6807
Gm10154	3.58e-07	0.0157432	0.449	0.475	0.00855152	Gm10154
Xbp1	3.7e-07	0.272744	0.462	0.395	0.00883734	Xbp1
Gm6063	3.78e-07	0.00177673	0.261	0.363	0.00905141	Gm6063
Gm2387	3.79e-07	-0.000918852	0.298	0.447	0.00906993	Gm2387
Arpp19	3.8e-07	-0.00225091	0.465	0.349	0.00909934	Arpp19
Nufip2	4.05e-07	0.0809721	0.26	0.134	0.00968438	Nufip2
Oaz1-ps	4.08e-07	0.0410754	0.764	0.615	0.00976253	Oaz1-ps
Gm10157	4.09e-07	0.0151318	0.386	0.353	0.00978469	Gm10157
Tprgl	4.11e-07	0.243734	0.31	0.265	0.00982813	Tprgl
Tapbpl	4.16e-07	0.204596	0.229	0.116	0.00993737	Tapbpl
Stat2	4.19e-07	0.171855	0.28	0.151	0.0100313	Stat2
Gm28437	4.21e-07	-0.0294665	0.804	0.708	0.0100699	Gm28437
Cox6a1	4.25e-07	-0.166378	0.678	0.662	0.0101697	Cox6a1
Azi2	4.26e-07	0.149258	0.266	0.137	0.0101792	Azi2
Gpr107	4.37e-07	-0.0242905	0.169	0.298	0.0104404	Gpr107
Ost4	4.39e-07	-0.117327	0.578	0.536	0.0104898	Ost4
Ctss	4.47e-07	0.152528	0.948	0.952	0.0106927	Ctss
Lacc1	4.47e-07	0.0920673	0.14	0.048	0.0106838	Lacc1
Gm7206	4.53e-07	0.00669894	0.302	0.353	0.0108255	Gm7206
Gm12989	4.53e-07	0.00493421	0.199	0.09	0.0108428	Gm12989
Itsn2	4.55e-07	0.178445	0.307	0.174	0.010887	Itsn2
Snx10	4.58e-07	0.209272	0.418	0.275	0.0109476	Snx10
Ptk2b	4.61e-07	0.087945	0.476	0.332	0.0110341	Ptk2b
Gm7232	4.66e-07	-0.000705765	0.103	0.206	0.0111428	Gm7232
Gm17334	4.75e-07	0.0807894	0.128	0.04	0.0113623	Gm17334
Gm6745	4.75e-07	0.00623706	0.04	0.116	0.0113566	Gm6745
Pde4b	4.92e-07	0.236918	0.567	0.408	0.0117609	Pde4b
mt-Nd4l	5.13e-07	-0.00138603	0.086	0.187	0.0122781	mt-Nd4l
Rpl37a	5.19e-07	-0.0995363	0.954	0.95	0.012422	Rpl37a
Ccl4	5.47e-07	0.250199	0.108	0.029	0.0130732	Ccl4
Sod2	5.5e-07	0.292667	0.374	0.302	0.0131441	Sod2
Cdc42	5.56e-07	0.216589	0.823	0.779	0.0133056	Cdc42
Fas	5.77e-07	0.173805	0.132	0.046	0.0138074	Fas
Txn1	5.8e-07	0.19056	0.619	0.46	0.0138697	Txn1
Gm37305	5.85e-07	0.0495456	0.103	0.027	0.0139788	Gm37305
Spn	6e-07	-0.0104803	0.467	0.349	0.0143508	Spn
Gm43984	6.01e-07	0.123908	0.15	0.055	0.0143794	Gm43984
Kdm6b	6.01e-07	0.0735952	0.727	0.582	0.0143658	Kdm6b
Gm11575	6.03e-07	0.00209405	0.081	0.134	0.0144162	Gm11575
Rpl31-ps12	6.07e-07	-0.00512852	0.064	0.164	0.0145238	Rpl31-ps12
Smdt1	6.13e-07	-0.0227091	0.535	0.447	0.014664	Smdt1
Gm16238	6.19e-07	0.00928071	0.207	0.336	0.0148145	Gm16238
Dbnl	6.21e-07	0.230975	0.497	0.344	0.0148429	Dbnl
Dazap2	6.22e-07	0.233728	0.654	0.624	0.0148635	Dazap2
Atp5j2	6.25e-07	-0.156426	0.573	0.552	0.0149525	Atp5j2
AC121151.1	6.34e-07	0.00152097	0.116	0.198	0.0151682	AC121151.1
Gm5822	6.34e-07	-0.000285454	0.054	0.135	0.0151657	Gm5822
Gm20900	6.47e-07	-0.00076873	0.239	0.382	0.0154711	Gm20900
Gm16409	6.79e-07	0.00433447	0.126	0.153	0.0162448	Gm16409
Gm37108	6.81e-07	-0.00500725	0.108	0.225	0.0162966	Gm37108
AC123956.1	6.9e-07	0.00258489	0.295	0.418	0.016503	AC123956.1
Gm6543	6.93e-07	-0.00012724	0.086	0.185	0.0165647	Gm6543
Gm15987	7.06e-07	0.135231	0.393	0.25	0.0168837	Gm15987
Dram1	7.17e-07	0.158914	0.191	0.09	0.0171499	Dram1
Traf1	7.23e-07	0.212252	0.221	0.105	0.0172821	Traf1
Gm7665	7.27e-07	0.00174101	0.179	0.269	0.0173945	Gm7665
Gm6274	7.3e-07	0.0022837	0.137	0.214	0.0174602	Gm6274
Ndufb4	7.31e-07	-0.0464531	0.383	0.3	0.0174711	Ndufb4
Rps13-ps1	7.64e-07	0.0297203	0.629	0.489	0.0182645	Rps13-ps1
Khsrp	7.79e-07	0.0962346	0.221	0.258	0.0186233	Khsrp
Copb1	7.92e-07	0.187816	0.295	0.168	0.0189472	Copb1
Cycs-ps2	8.08e-07	0.000178869	0.037	0.101	0.0193186	Cycs-ps2
Gm11598	8.2e-07	-0.000564905	0.138	0.244	0.019621	Gm11598
Gm15931	8.25e-07	0.110929	0.121	0.038	0.0197296	Gm15931
Rrnad1	8.26e-07	0.0225888	0.143	0.248	0.0197438	Rrnad1
Gm6474	8.38e-07	0.000335164	0.051	0.116	0.0200447	Gm6474
Dpm3	8.62e-07	-0.167992	0.368	0.378	0.0206177	Dpm3
Jpt1	8.75e-07	0.286272	0.555	0.422	0.0209235	Jpt1
Gm19810	8.78e-07	0.00805256	0.292	0.387	0.0209962	Gm19810
Rassf1	8.81e-07	0.219425	0.189	0.105	0.0210623	Rassf1
Epsti1	8.82e-07	0.2054	0.381	0.239	0.0211016	Epsti1
AC154667.2	9.05e-07	-0.00372187	0.106	0.221	0.0216546	AC154667.2
Bola2	9.08e-07	-0.0390102	0.469	0.376	0.0217063	Bola2
Rpl31-ps13	9.19e-07	0.000766548	0.147	0.254	0.0219814	Rpl31-ps13
Rpp21	9.74e-07	-0.194429	0.255	0.273	0.0232834	Rpp21
Rock2	9.77e-07	0.12601	0.342	0.202	0.0233713	Rock2
Ftl1	9.83e-07	-0.0693256	0.993	0.99	0.023508	Ftl1
Uqcrh-ps2	9.91e-07	0.00150001	0.066	0.151	0.0236909	Uqcrh-ps2
Rnf166	9.96e-07	0.246439	0.418	0.282	0.0238194	Rnf166
Tmem131	1.01e-06	0.187574	0.368	0.225	0.0241377	Tmem131
Pan3	1.02e-06	-0.171432	0.607	0.582	0.0243494	Pan3
Rps16-ps2	1.04e-06	0.096122	0.863	0.779	0.0248783	Rps16-ps2
Rpl21-ps13	1.05e-06	-0.000254906	0.044	0.115	0.0251238	Rpl21-ps13
Nmi	1.06e-06	0.157529	0.224	0.109	0.0253298	Nmi
Tpt1-ps5	1.13e-06	0.00115806	0.256	0.368	0.0270597	Tpt1-ps5
Gm45308	1.15e-06	-0.00284212	0.346	0.49	0.0275655	Gm45308
Gm10222	1.15e-06	-0.00428717	0.093	0.2	0.0274022	Gm10222
Sh3bgrl3	1.15e-06	-0.12253	0.857	0.865	0.0274458	Sh3bgrl3
Tle4	1.18e-06	0.040635	0.179	0.08	0.0281405	Tle4
Gm10012	1.18e-06	-0.00130287	0.15	0.267	0.028192	Gm10012
Tagln2	1.19e-06	0.196395	0.408	0.408	0.0285567	Tagln2
Prpf38b	1.2e-06	0.186755	0.361	0.225	0.0288147	Prpf38b
Dock5	1.22e-06	0.216613	0.292	0.177	0.0292103	Dock5
Tmem128	1.24e-06	0.154233	0.261	0.137	0.0297106	Tmem128
Rpsa-ps9	1.24e-06	0.045446	0.639	0.546	0.0296968	Rpsa-ps9
Stap1	1.25e-06	0.0968354	0.401	0.263	0.0299109	Stap1
Gm10155	1.27e-06	-0.00109305	0.034	0.109	0.0302845	Gm10155
Coro1b	1.31e-06	0.288379	0.433	0.34	0.03128	Coro1b
Rbm3-ps	1.32e-06	0.0055893	0.128	0.044	0.0316006	Rbm3-ps
Gm6916	1.34e-06	0.00270992	0.143	0.227	0.0320242	Gm6916
Gm4986	1.35e-06	-0.000358408	0.047	0.126	0.0321973	Gm4986
Acsl5	1.37e-06	0.126522	0.309	0.176	0.032819	Acsl5
Gm6375	1.37e-06	0.000301807	0.051	0.107	0.0326909	Gm6375
Cd47	1.42e-06	0.246952	0.766	0.689	0.0339236	Cd47
Slfn2	1.43e-06	0.0669168	0.637	0.504	0.0342453	Slfn2
Scnn1a	1.43e-06	0.0578825	0.182	0.084	0.0342827	Scnn1a
Fam49a	1.45e-06	0.122361	0.59	0.441	0.0345634	Fam49a
Mapre1	1.45e-06	0.108633	0.32	0.189	0.0347185	Mapre1
Gm6035	1.45e-06	0.00328301	0.126	0.21	0.0346827	Gm6035
Rps12-ps5	1.45e-06	0.00280331	0.086	0.113	0.0347794	Rps12-ps5
Ndufa13	1.46e-06	-0.0642562	0.592	0.519	0.0349685	Ndufa13
Insig1	1.48e-06	-0.137709	0.369	0.326	0.035431	Insig1
Ubc	1.5e-06	0.117538	0.82	0.687	0.0359798	Ubc
Gm8730	1.54e-06	0.0664049	0.813	0.695	0.0368101	Gm8730
C1galt1	1.55e-06	0.112739	0.145	0.061	0.0371255	C1galt1
Ddx21	1.57e-06	-0.0107549	0.307	0.204	0.0374847	Ddx21
Rps12	1.57e-06	-0.116201	0.82	0.784	0.0376073	Rps12
Cblb	1.58e-06	0.0960697	0.224	0.111	0.0377198	Cblb
Rpl21-ps7	1.58e-06	0.00233316	0.116	0.218	0.0376764	Rpl21-ps7
Bloc1s1	1.58e-06	-0.120312	0.346	0.317	0.0378361	Bloc1s1
Gm11878	1.59e-06	-0.00133874	0.061	0.153	0.0379507	Gm11878
Gm10335	1.62e-06	0.00178571	0.226	0.328	0.0388336	Gm10335
Pdlim5	1.65e-06	0.0369622	0.258	0.149	0.0393497	Pdlim5
Fpr2	1.68e-06	0.230827	0.224	0.12	0.0402949	Fpr2
Lsm12	1.69e-06	0.166955	0.238	0.132	0.0404953	Lsm12
Zfp36l1	1.75e-06	0.0212026	0.27	0.166	0.0419153	Zfp36l1
Gng5	1.78e-06	-0.0777254	0.774	0.729	0.0425894	Gng5
Cyp4f16	1.79e-06	0.179544	0.415	0.269	0.0427069	Cyp4f16
Gm13604	1.79e-06	0.00521786	0.121	0.193	0.0428178	Gm13604
Jak2	1.84e-06	0.10464	0.26	0.137	0.0440883	Jak2
Gm43584	1.85e-06	0.00319617	0.155	0.265	0.0442666	Gm43584
Sat1	1.94e-06	0.222454	0.845	0.79	0.046417	Sat1
Srsf2	1.96e-06	0.246305	0.378	0.284	0.0469925	Srsf2
Rab10	1.98e-06	0.216606	0.336	0.206	0.0472341	Rab10
Anxa2	1.99e-06	-0.0903856	0.577	0.71	0.0476001	Anxa2
Abcg1	2.05e-06	0.255232	0.406	0.282	0.0491206	Abcg1
Sppl2a	2.05e-06	0.190294	0.524	0.378	0.049105	Sppl2a
Gpr18	2.1e-06	0.159553	0.172	0.073	0.0502479	Gpr18
Gm5566	2.19e-06	0.00199645	0.145	0.221	0.0523217	Gm5566
Vcpip1	2.22e-06	0.144343	0.201	0.111	0.053062	Vcpip1
Gm8034	2.25e-06	-0.0023477	0.035	0.113	0.0538457	Gm8034
Bcl10	2.26e-06	0.169375	0.28	0.156	0.0541161	Bcl10
Klf6	2.34e-06	0.210121	0.558	0.41	0.0560012	Klf6
Hpcal1	2.35e-06	0.21321	0.332	0.311	0.0562837	Hpcal1
Gm10051	2.37e-06	0.0563544	0.476	0.403	0.0566617	Gm10051
Gm7600	2.43e-06	0.00177166	0.18	0.281	0.0581893	Gm7600
Gm8960	2.45e-06	0.0130358	0.32	0.353	0.0585128	Gm8960
Pdk3	2.46e-06	0.135445	0.147	0.059	0.0589177	Pdk3
Son	2.49e-06	-0.109154	0.686	0.628	0.0595221	Son
Rpl4	2.5e-06	0.169534	0.745	0.761	0.0598759	Rpl4
Ndrg3	2.55e-06	-0.0166275	0.184	0.313	0.0610109	Ndrg3
Ube2d3	2.59e-06	0.24888	0.666	0.567	0.061822	Ube2d3
Gm4754	2.59e-06	0.00107624	0.157	0.263	0.0620367	Gm4754
Ndufa11b	2.62e-06	0.0028272	0.083	0.141	0.0625407	Ndufa11b
Gm6612	2.66e-06	0.00422162	0.054	0.135	0.0635097	Gm6612
Gm8054	2.69e-06	0.00216063	0.116	0.185	0.0643702	Gm8054
Fgr	2.81e-06	0.209991	0.707	0.567	0.0671123	Fgr
Ms4a6c	2.83e-06	0.244528	0.668	0.532	0.0675769	Ms4a6c
Neat1	2.86e-06	0.248463	0.671	0.55	0.06833	Neat1
Gm8624	2.87e-06	0.00262069	0.123	0.198	0.0686549	Gm8624
Rpl14-ps1	2.88e-06	0.0331831	0.653	0.504	0.0688132	Rpl14-ps1
Hcls1	2.93e-06	0.218049	0.531	0.385	0.0701624	Hcls1
Il1rn	3.03e-06	0.147328	0.118	0.046	0.0723915	Il1rn
Wfdc17	3.21e-06	-0.252767	0.499	0.561	0.076868	Wfdc17
Anxa5	3.25e-06	0.165283	0.445	0.469	0.0776082	Anxa5
Elob	3.45e-06	-0.149023	0.589	0.571	0.0825332	Elob
Rpl36-ps3	3.52e-06	0.0187453	0.477	0.523	0.0842755	Rpl36-ps3
Syne1	3.59e-06	-0.0111262	0.035	0.111	0.0858319	Syne1
Rps11-ps2	3.6e-06	0.00293008	0.363	0.456	0.0861145	Rps11-ps2
Gm43652	3.63e-06	-0.0166723	0.054	0.141	0.0867779	Gm43652
Tcof1	3.68e-06	0.170737	0.298	0.172	0.0879605	Tcof1
Sec61b	3.68e-06	-0.199586	0.54	0.582	0.0879027	Sec61b
Rps12-ps19	3.71e-06	0.00622418	0.111	0.155	0.0887752	Rps12-ps19
B4galt1	3.92e-06	-0.053265	0.538	0.454	0.0938038	B4galt1
Psma4	3.93e-06	0.216503	0.315	0.191	0.0940554	Psma4
Rest	3.93e-06	0.168124	0.202	0.107	0.0940379	Rest

## Sheet: KObystvsUninfected
	p_val	avg_log2FC	pct.1	pct.2	p_val_adj	gene
Lars2	9.72e-31	-0.671304	0.958	0.935	2.32e-26	Lars2
Gm21738	6.28e-24	0.0247717	0.93	0.618	1.5e-19	Gm21738
Notch2	5.9e-23	0.471725	0.941	0.695	1.41e-18	Notch2
Gm15590	6.15e-22	0.00843525	0.909	0.639	1.47e-17	Gm15590
Gm10801	6.27e-22	0.0200736	0.909	0.601	1.5e-17	Gm10801
Gm10800	8.31e-22	0.144108	1	0.805	1.99e-17	Gm10800
Gm28437	5.18e-21	0.0196611	0.955	0.708	1.24e-16	Gm28437
Gm29216	1.71e-20	-0.0139088	0.944	0.716	4.1e-16	Gm29216
Rpl37a	6.16e-20	-0.282023	0.923	0.95	1.47e-15	Rpl37a
mt-Rnr1	7.17e-20	-0.427294	0.885	0.948	1.71e-15	mt-Rnr1
Rps10-ps2	3.27e-19	-0.466542	0.502	0.676	7.83e-15	Rps10-ps2
Gm2a	3.19e-18	0.319026	0.99	0.935	7.62e-14	Gm2a
mt-Atp6	3.41e-18	0.0166043	0.902	0.639	8.15e-14	mt-Atp6
Tmsb10	4.31e-18	-0.275008	0.948	0.933	1.03e-13	Tmsb10
Gm28661	8.77e-18	0.0888147	0.92	0.656	2.1e-13	Gm28661
mt-Co3	2.91e-17	0.118146	0.965	0.748	6.97e-13	mt-Co3
Pim1	3.08e-15	0.182189	0.965	0.763	7.38e-11	Pim1
Rpl30	6.16e-15	-0.426446	0.7	0.828	1.47e-10	Rpl30
Actb	1.1e-14	0.129058	1	0.998	2.64e-10	Actb
Gm1821	1.22e-14	0.213108	0.916	0.725	2.91e-10	Gm1821
Gm15710	1.62e-14	-0.0085145	0.871	0.672	3.88e-10	Gm15710
Ftl1-ps2	1.67e-14	-0.0085009	0.815	0.599	3.99e-10	Ftl1-ps2
Gm8797	2.12e-14	0.0765968	0.801	0.538	5.08e-10	Gm8797
Rpl23	2.85e-14	-0.401263	0.735	0.847	6.81e-10	Rpl23
Gm10925	3.42e-14	0.0219608	0.875	0.632	8.18e-10	Gm10925
Rpl31	7.79e-14	-0.417092	0.648	0.807	1.86e-09	Rpl31
Fam221b	3.93e-13	0.0352624	0.895	0.674	9.41e-09	Fam221b
Rps24	1.04e-12	-0.353773	0.767	0.866	2.48e-08	Rps24
Gm6204	1.74e-12	0.00313906	0.892	0.689	4.16e-08	Gm6204
mt-Co2	2.11e-12	0.08927	0.902	0.689	5.05e-08	mt-Co2
Rps6	2.87e-12	-0.368426	0.676	0.74	6.86e-08	Rps6
Rps12	3.36e-12	-0.42116	0.659	0.784	8.04e-08	Rps12
Gm12918	4.35e-12	-0.00956986	0.857	0.67	1.04e-07	Gm12918
Rpsa	8.22e-12	-0.368517	0.767	0.891	1.97e-07	Rpsa
Ly6i	1.2e-11	0.540159	0.432	0.24	2.87e-07	Ly6i
Gm10059	1.37e-11	-0.0185669	0.794	0.605	3.29e-07	Gm10059
Rps26	2.15e-11	-0.306036	0.812	0.855	5.14e-07	Rps26
Cdkn1b	2.29e-11	0.234454	0.798	0.559	5.47e-07	Cdkn1b
Rpl41	2.45e-11	-0.214962	0.899	0.975	5.86e-07	Rpl41
Gm9844	5.37e-11	-0.0369068	0.843	0.698	1.28e-06	Gm9844
Rps11	7.18e-11	-0.270826	0.843	0.924	1.72e-06	Rps11
Gm5805	1.04e-10	-0.00227149	0.923	0.756	2.48e-06	Gm5805
Gm4149	1.18e-10	-0.117387	0.889	0.845	2.82e-06	Gm4149
Rsrp1	1.7e-10	-0.445649	0.456	0.655	4.07e-06	Rsrp1
Insig1	2.05e-10	0.335433	0.564	0.326	4.89e-06	Insig1
Gm15427	2.52e-10	-0.188679	0.944	0.931	6.02e-06	Gm15427
Fau	4.14e-10	-0.22751	0.892	0.954	9.9e-06	Fau
Rpl32	5.51e-10	-0.270177	0.875	0.939	1.32e-05	Rpl32
Rps23	5.53e-10	-0.270998	0.833	0.918	1.32e-05	Rps23
Rps27a	5.66e-10	-0.2986	0.784	0.901	1.35e-05	Rps27a
Rpl10	5.84e-10	-0.298194	0.826	0.899	1.4e-05	Rpl10
Rhoa	5.85e-10	0.107334	0.958	0.805	1.4e-05	Rhoa
Gm8566	9.09e-10	0.0524356	0.693	0.468	2.17e-05	Gm8566
H2-Q7	1.15e-09	0.387897	0.359	0.166	2.74e-05	H2-Q7
Gm14173	1.35e-09	-0.0178192	0.7	0.553	3.22e-05	Gm14173
Rpl36-ps2	1.36e-09	-0.0136692	0.864	0.693	3.26e-05	Rpl36-ps2
Iqgap1	2.32e-09	0.227676	0.937	0.926	5.54e-05	Iqgap1
Rps20	2.32e-09	-0.336872	0.728	0.823	5.56e-05	Rps20
Gm17241	3.16e-09	-0.00702775	0.85	0.67	7.55e-05	Gm17241
Gm5905	3.25e-09	0.0111545	0.85	0.664	7.78e-05	Gm5905
mt-Atp8	3.46e-09	-0.0322639	0.631	0.561	8.26e-05	mt-Atp8
Ncoa3	4.38e-09	0.405729	0.627	0.485	0.000104797	Ncoa3
Rpl28	5.34e-09	-0.339406	0.645	0.777	0.00012771	Rpl28
Gm11263	5.95e-09	0.0267791	0.61	0.391	0.000142411	Gm11263
Kdelr2	1.1e-08	0.339398	0.582	0.395	0.000262384	Kdelr2
Rps10	1.19e-08	-0.288388	0.732	0.834	0.000284982	Rps10
Gm6988	1.24e-08	0.0170106	0.669	0.452	0.000297286	Gm6988
Rps18	1.46e-08	-0.226711	0.854	0.941	0.000349776	Rps18
Rps8	1.47e-08	-0.320688	0.735	0.859	0.000351058	Rps8
Gm7331	1.7e-08	0.0141209	0.826	0.643	0.000405656	Gm7331
Abhd2	1.7e-08	0.148459	0.582	0.368	0.00040606	Abhd2
Ftl1-ps1	1.77e-08	0.111613	0.955	0.828	0.000423768	Ftl1-ps1
Rpl38	1.79e-08	-0.265914	0.777	0.878	0.000428772	Rpl38
Rpl23a-ps3	2.07e-08	-0.0114191	0.641	0.523	0.000494563	Rpl23a-ps3
Gm13611	2.28e-08	-0.00491886	0.718	0.544	0.000544516	Gm13611
Rpl12	2.57e-08	-0.370984	0.498	0.597	0.00061463	Rpl12
Slc39a1	2.67e-08	0.353842	0.672	0.487	0.00063938	Slc39a1
Rpl39	2.75e-08	-0.282845	0.669	0.773	0.000657824	Rpl39
Rpl18-ps1	3.01e-08	0.00568257	0.69	0.477	0.000720032	Rpl18-ps1
Rpl37	3.11e-08	-0.237591	0.833	0.893	0.000743641	Rpl37
AW112010	3.4e-08	0.399443	0.258	0.126	0.000813536	AW112010
Dtx3l	5.39e-08	0.367996	0.446	0.265	0.00128953	Dtx3l
H3f3b	5.62e-08	0.232082	0.951	0.905	0.001344	H3f3b
Gm9625	5.67e-08	-0.00757161	0.707	0.536	0.00135582	Gm9625
Rplp1	5.69e-08	-0.221672	0.868	0.916	0.00136112	Rplp1
Gm2000	6.1e-08	0.130013	0.882	0.737	0.00145803	Gm2000
Rpl19	7.61e-08	-0.263169	0.756	0.803	0.00181891	Rpl19
Rpl11	7.68e-08	-0.317927	0.683	0.807	0.00183631	Rpl11
Gm6485	8.06e-08	0.0119521	0.571	0.365	0.00192831	Gm6485
Gm11942	1.07e-07	-0.00468527	0.676	0.508	0.002549	Gm11942
mt-Rnr2	1.16e-07	-0.168904	0.993	0.985	0.00277951	mt-Rnr2
Rps17	1.22e-07	-0.289967	0.718	0.79	0.00292737	Rps17
Rpl18	1.23e-07	-0.27249	0.777	0.87	0.00295185	Rpl18
Rpl18a	1.37e-07	-0.153436	0.972	0.985	0.00327257	Rpl18a
Rpl36-ps12	1.57e-07	-0.0167063	0.808	0.643	0.00376606	Rpl36-ps12
Rpl23a	1.59e-07	-0.265699	0.61	0.737	0.00380319	Rpl23a
Rps15a	1.6e-07	-0.279872	0.739	0.819	0.00382083	Rps15a
Rps19-ps6	1.72e-07	-0.0788705	0.878	0.773	0.00410187	Rps19-ps6
Rpl13	1.79e-07	-0.163856	0.923	0.947	0.00427294	Rpl13
Gm13456	1.82e-07	0.018292	0.686	0.487	0.004353	Gm13456
Rps5	1.82e-07	-0.272662	0.78	0.885	0.00435646	Rps5
Sik1	1.95e-07	0.0643554	0.732	0.538	0.00467402	Sik1
Vapa	1.99e-07	0.136083	0.613	0.414	0.00474772	Vapa
Gm13340	2.08e-07	-0.0113509	0.746	0.597	0.00497027	Gm13340
Gm10269	2.17e-07	0.00772248	0.728	0.536	0.00519543	Gm10269
Otub1	2.32e-07	0.363479	0.387	0.303	0.0055438	Otub1
Plac8	2.36e-07	0.239924	0.892	0.811	0.00564955	Plac8
Gm7536	2.44e-07	-0.0308126	0.84	0.718	0.00584277	Gm7536
Gm12164	2.61e-07	-0.00233142	0.693	0.523	0.00625259	Gm12164
Gm15564	2.83e-07	-0.0387011	0.268	0.393	0.00676278	Gm15564
Gm8730	2.83e-07	-0.0169854	0.829	0.695	0.00677247	Gm8730
mt-Nd5	3.48e-07	-0.332223	0.512	0.641	0.00832576	mt-Nd5
Rgs10	3.95e-07	-0.279382	0.115	0.267	0.00943693	Rgs10
Naca	4.48e-07	-0.326423	0.429	0.584	0.0107046	Naca
Btg1	4.87e-07	0.216088	0.958	0.863	0.0116501	Btg1
F13a1	4.92e-07	-0.312687	0.265	0.437	0.0117591	F13a1
Rpl13-ps6	6.35e-07	-0.0150831	0.718	0.571	0.0151852	Rpl13-ps6
Gm10076	6.4e-07	-0.185484	0.899	0.958	0.0153174	Gm10076
Snd1	6.57e-07	-0.0176283	0.523	0.349	0.0157114	Snd1
Gm4613	7.28e-07	-0.0146925	0.645	0.573	0.0174214	Gm4613
Rps8-ps1	7.71e-07	-0.0447243	0.247	0.374	0.0184397	Rps8-ps1
Rpl18-ps2	7.88e-07	-0.0822697	0.666	0.635	0.0188529	Rpl18-ps2
Rps18-ps3	9.33e-07	-0.00872669	0.777	0.637	0.0223221	Rps18-ps3
Tmsb4x	9.34e-07	0.0718061	0.997	0.998	0.0223342	Tmsb4x
Oaz1-ps	1.02e-06	0.0499869	0.791	0.615	0.0245026	Oaz1-ps
Rpl22	1.09e-06	-0.301324	0.47	0.626	0.0261201	Rpl22
Rps27rt	1.11e-06	-0.00502056	0.948	0.84	0.0265058	Rps27rt
Gm26870	1.12e-06	0.00235549	0.617	0.427	0.0267531	Gm26870
Gm9493	1.16e-06	0.0147961	0.686	0.5	0.0276454	Gm9493
Gm7618	1.18e-06	-0.0165505	0.704	0.59	0.0281161	Gm7618
Rps16-ps2	1.21e-06	-0.0430299	0.875	0.779	0.0290377	Rps16-ps2
Rplp2	1.22e-06	-0.197958	0.847	0.88	0.0292427	Rplp2
Wtap	1.46e-06	0.115911	0.669	0.481	0.0348018	Wtap
Rps21	1.53e-06	-0.23609	0.746	0.836	0.0365765	Rps21
Dleu2	1.54e-06	0.055841	0.801	0.634	0.0368757	Dleu2
Gm8451	1.68e-06	0.00354289	0.662	0.481	0.0400927	Gm8451
Olfr77	1.81e-06	0.000181708	0.732	0.565	0.0433461	Olfr77
Gm7676	2.01e-06	-0.0058616	0.596	0.483	0.0481613	Gm7676
Arf6	2.28e-06	0.117221	0.648	0.464	0.0544716	Arf6
Zfp740	2.29e-06	0.0705131	0.345	0.185	0.0548281	Zfp740
Gm6394	2.4e-06	-0.0128561	0.714	0.599	0.0574345	Gm6394
Rps13	2.9e-06	-0.251081	0.732	0.851	0.0694534	Rps13
Wdr89	2.99e-06	-0.0396875	0.774	0.672	0.0715819	Wdr89
Msrb1	3e-06	-0.25109	0.589	0.677	0.0716696	Msrb1
Clint1	3.47e-06	-0.273105	0.261	0.353	0.0828768	Clint1
Gm6063	3.54e-06	0.0118759	0.512	0.363	0.084759	Gm6063
Rpl17	3.61e-06	-0.240042	0.753	0.865	0.0863419	Rpl17
Tpt1	3.63e-06	-0.223387	0.875	0.91	0.086885	Tpt1
Gm10717	3.74e-06	0.000357339	0.317	0.166	0.0893794	Gm10717
Rps29	3.8e-06	-0.148858	0.962	0.969	0.0908663	Rps29
Gpi1	3.9e-06	-0.168619	0.261	0.433	0.0932875	Gpi1

## Sheet: WTbystvsKObyst
	p_val	avg_log2FC	pct.1	pct.2	p_val_adj	gene
Lars2	6.16e-47	0.981661	0.933	0.958	1.47e-42	Lars2
Gm10801	1.41e-39	0.0133562	0.497	0.909	3.38e-35	Gm10801
Tmsb4x	4.51e-39	-0.208408	0.993	0.997	1.08e-34	Tmsb4x
Gm21738	5.56e-36	0.0357758	0.563	0.93	1.33e-31	Gm21738
Notch2	3.09e-34	-0.566328	0.857	0.941	7.39e-30	Notch2
Rps6	3.02e-31	0.521091	0.774	0.676	7.21e-27	Rps6
Gm2a	2.58e-29	-0.368672	0.949	0.99	6.17e-25	Gm2a
Gm15564	6.23e-29	0.166021	0.567	0.268	1.49e-24	Gm15564
mt-Tq	4.36e-26	-0.00455939	0.164	0.502	1.04e-21	mt-Tq
Actb	4.44e-26	-0.178077	1	1	1.06e-21	Actb
Gbp2	5.25e-26	0.616895	0.521	0.16	1.26e-21	Gbp2
Gm5356	6.27e-25	-0.00098842	0.04	0.237	1.5e-20	Gm5356
Gm13341	7.37e-25	0.00298812	0.32	0.617	1.76e-20	Gm13341
Malat1	2.57e-24	0.428581	0.956	0.868	6.14e-20	Malat1
mt-Rnr1	1.39e-23	0.472797	0.929	0.885	3.33e-19	mt-Rnr1
Gm4149	3.06e-23	0.289291	0.929	0.889	7.33e-19	Gm4149
Stat1	7.02e-23	0.537715	0.734	0.401	1.68e-18	Stat1
Gm12164	7.88e-23	0.00239825	0.396	0.693	1.88e-18	Gm12164
Gm4963	8.24e-23	-0.00101083	0.067	0.314	1.97e-18	Gm4963
AC160336.1	2.02e-22	-0.0174867	0.12	0.425	4.84e-18	AC160336.1
Gm26870	2.23e-22	0.0188734	0.305	0.617	5.34e-18	Gm26870
Rpl5-ps2	3.34e-22	0.00241454	0.191	0.512	7.98e-18	Rpl5-ps2
H2-T23	7.29e-22	0.603554	0.621	0.439	1.74e-17	H2-T23
Filip1l	1.3e-21	0.578768	0.616	0.334	3.11e-17	Filip1l
Comt	1.43e-21	0.0457516	0.175	0.446	3.41e-17	Comt
Gm4342	1.92e-21	-0.00586186	0.185	0.495	4.58e-17	Gm4342
Gm1966	2.65e-21	0.397072	0.438	0.129	6.33e-17	Gm1966
Gm12328	3.72e-21	-0.000692978	0.115	0.369	8.9e-17	Gm12328
AW112010	3.99e-21	0.575068	0.6	0.258	9.53e-17	AW112010
Calhm6	2.07e-20	0.589181	0.457	0.153	4.95e-16	Calhm6
H2-Ab1	3.33e-20	0.683799	0.745	0.456	7.96e-16	H2-Ab1
Exosc2	7.74e-20	0.00432444	0.381	0.707	1.85e-15	Exosc2
Gm17494	1.98e-19	0.00907671	0.236	0.526	4.72e-15	Gm17494
Gapdh	2.86e-19	0.535404	0.715	0.561	6.83e-15	Gapdh
Ncoa3	4.01e-19	-0.481623	0.551	0.627	9.58e-15	Ncoa3
Tnfaip2	4.61e-19	0.497735	0.486	0.185	1.1e-14	Tnfaip2
Ndrg3	1.22e-18	-0.0255036	0.184	0.477	2.92e-14	Ndrg3
Slc39a1	1.43e-18	-0.430919	0.654	0.672	3.41e-14	Slc39a1
Gm6218	1.99e-18	0.00237371	0.164	0.383	4.76e-14	Gm6218
Gm27010	2.09e-18	-0.0052448	0.13	0.401	4.99e-14	Gm27010
Gm7676	5.86e-18	0.0065711	0.331	0.596	1.4e-13	Gm7676
Rps19-ps4	7.96e-18	0.0143634	0.415	0.61	1.9e-13	Rps19-ps4
H2-Q7	1.07e-17	0.559846	0.658	0.359	2.55e-13	H2-Q7
Gm7079	1.08e-17	0.00536627	0.29	0.544	2.59e-13	Gm7079
Gm13611	1.19e-17	0.0217174	0.47	0.718	2.85e-13	Gm13611
Gm4824	1.51e-17	-0.00717518	0.175	0.46	3.62e-13	Gm4824
H2-Aa	2.42e-17	0.643715	0.685	0.394	5.79e-13	H2-Aa
Gm8731	2.47e-17	0.0040314	0.179	0.369	5.92e-13	Gm8731
Ly6e	4.09e-17	0.290063	0.96	0.941	9.77e-13	Ly6e
Gm5321	7.01e-17	0.000473305	0.103	0.293	1.68e-12	Gm5321
Rpl18a-ps1	7.71e-17	0.0110974	0.398	0.613	1.84e-12	Rpl18a-ps1
Gm5614	9.25e-17	0.00894655	0.256	0.474	2.21e-12	Gm5614
Rps18-ps1	1.26e-16	0.00307412	0.304	0.526	3.01e-12	Rps18-ps1
Slfn5	1.32e-16	0.070172	0.327	0.571	3.15e-12	Slfn5
Gm10086	1.46e-16	0.0138711	0.337	0.523	3.5e-12	Gm10086
Gm5786	1.87e-16	0.0628571	0.393	0.16	4.48e-12	Gm5786
Efhd2	2.97e-16	0.552539	0.686	0.463	7.1e-12	Efhd2
Gm6794	3.12e-16	0.00458751	0.221	0.415	7.47e-12	Gm6794
H2-K1	3.36e-16	0.291365	0.965	0.941	8.02e-12	H2-K1
Dleu2	3.39e-16	0.0105077	0.553	0.801	8.11e-12	Dleu2
Gm43584	4.07e-16	-0.000696511	0.155	0.411	9.74e-12	Gm43584
Gm7290	4.98e-16	0.00211041	0.143	0.307	1.19e-11	Gm7290
Samhd1	6.04e-16	0.434931	0.88	0.728	1.44e-11	Samhd1
Tap1	1.01e-15	0.364146	0.595	0.3	2.4e-11	Tap1
Rps23-ps1	1.17e-15	0.112422	0.727	0.69	2.81e-11	Rps23-ps1
Insig1	1.26e-15	-0.473142	0.369	0.564	3.01e-11	Insig1
Hspa1a	1.26e-15	0.439615	0.236	0.052	3.02e-11	Hspa1a
Jun	1.31e-15	0.529946	0.61	0.373	3.14e-11	Jun
Abhd2	1.34e-15	-0.197725	0.297	0.582	3.21e-11	Abhd2
Gm15921	1.38e-15	0.000863401	0.084	0.237	3.29e-11	Gm15921
Gm15427	1.47e-15	0.204138	0.943	0.944	3.52e-11	Gm15427
Gm5312	1.57e-15	0.00413277	0.189	0.383	3.76e-11	Gm5312
Gm9712	1.59e-15	-1.68e-06	0.032	0.153	3.8e-11	Gm9712
Gm14859	2.21e-15	-0.000524869	0.147	0.362	5.28e-11	Gm14859
Cd74	2.44e-15	0.446104	0.897	0.753	5.84e-11	Cd74
Lrrc58	4.02e-15	0.0708306	0.533	0.777	9.61e-11	Lrrc58
Rsrp1	4.06e-15	0.523822	0.669	0.456	9.7e-11	Rsrp1
Rpl5-ps1	5.08e-15	-0.000410686	0.241	0.484	1.22e-10	Rpl5-ps1
Gm13623	6.49e-15	0.00110113	0.061	0.206	1.55e-10	Gm13623
Gm20620	6.54e-15	0.000352143	0.11	0.31	1.56e-10	Gm20620
Irf1	1.3e-14	0.406917	0.563	0.282	3.11e-10	Irf1
Sod1	1.77e-14	-0.296247	0.86	0.833	4.23e-10	Sod1
Sub1	1.9e-14	-0.370281	0.708	0.742	4.56e-10	Sub1
Slfn2	2.04e-14	0.284762	0.637	0.355	4.88e-10	Slfn2
Gm8865	2.67e-14	0.00332261	0.224	0.397	6.38e-10	Gm8865
Gm17511	4.1e-14	-0.000892664	0.123	0.314	9.81e-10	Gm17511
AC121151.1	4.19e-14	-0.00127366	0.116	0.324	1e-09	AC121151.1
Fgl2	4.28e-14	0.335258	0.329	0.122	1.02e-09	Fgl2
Gm6450	4.34e-14	0.00291382	0.113	0.275	1.04e-09	Gm6450
Rpl18-ps1	4.39e-14	0.0152061	0.477	0.69	1.05e-09	Rpl18-ps1
Gm5558	4.46e-14	-0.00196377	0.11	0.314	1.07e-09	Gm5558
Gm10717	6.21e-14	0.000844046	0.115	0.317	1.49e-09	Gm10717
Rpl30-ps1	7.58e-14	0.0157275	0.342	0.429	1.81e-09	Rpl30-ps1
Atp5l-ps1	7.92e-14	0.00281442	0.153	0.338	1.89e-09	Atp5l-ps1
Psen1	9.04e-14	0.251475	0.366	0.129	2.16e-09	Psen1
Gm47598	9.63e-14	0.000217227	0.051	0.216	2.3e-09	Gm47598
mt-Rnr2	9.93e-14	0.239774	0.985	0.993	2.37e-09	mt-Rnr2
B4galt1	1.05e-13	-0.344592	0.538	0.537	2.51e-09	B4galt1
Ttn	1.38e-13	0.0030118	0.069	0.244	3.31e-09	Ttn
Zbed5	1.49e-13	3.98e-05	0.093	0.261	3.56e-09	Zbed5
Lyz1	1.54e-13	0.0104702	0.179	0.418	3.68e-09	Lyz1
Gm12778	1.6e-13	0.00338963	0.187	0.411	3.82e-09	Gm12778
Gm8566	1.64e-13	-0.0627743	0.432	0.693	3.93e-09	Gm8566
Gm13981	1.69e-13	0.000432746	0.071	0.223	4.05e-09	Gm13981
Gm8995	1.94e-13	0.43457	0.614	0.383	4.65e-09	Gm8995
Gm8623	2.01e-13	0.0123872	0.29	0.449	4.8e-09	Gm8623
Rpl13-ps3	2.21e-13	-0.00667285	0.277	0.54	5.28e-09	Rpl13-ps3
Gm13340	2.23e-13	0.0134418	0.546	0.746	5.33e-09	Gm13340
Cdc42	2.46e-13	0.404422	0.823	0.69	5.88e-09	Cdc42
Pdcd4	2.64e-13	-0.387243	0.46	0.641	6.31e-09	Pdcd4
Rpl17-ps9	3.55e-13	0.00531505	0.164	0.275	8.48e-09	Rpl17-ps9
Gm9104	3.86e-13	2.65e-05	0.194	0.394	9.24e-09	Gm9104
H2-Q6	4.54e-13	0.530524	0.467	0.23	1.08e-08	H2-Q6
Nfe2l2	4.56e-13	0.367988	0.575	0.317	1.09e-08	Nfe2l2
Rps27-ps1	4.99e-13	0.00853885	0.14	0.334	1.19e-08	Rps27-ps1
Rps12-ps9	5.35e-13	0.140446	0.683	0.509	1.28e-08	Rps12-ps9
Rap2b	8.25e-13	-0.420233	0.422	0.523	1.97e-08	Rap2b
Gm14251	8.4e-13	0.0223554	0.432	0.557	2.01e-08	Gm14251
Gm42814	9.02e-13	0.00226472	0.103	0.272	2.16e-08	Gm42814
Rap1a	9.13e-13	0.429923	0.654	0.456	2.18e-08	Rap1a
Gm6977	9.25e-13	0.0120447	0.32	0.467	2.21e-08	Gm6977
Gm8326	1.18e-12	-0.000798755	0.101	0.286	2.83e-08	Gm8326
Tgtp2	1.28e-12	0.107112	0.275	0.073	3.05e-08	Tgtp2
Rps11-ps2	1.71e-12	0.0103986	0.363	0.46	4.08e-08	Rps11-ps2
Mrpl52	1.76e-12	0.200936	0.447	0.213	4.22e-08	Mrpl52
Eif1-ps1	1.77e-12	0.00118773	0.062	0.206	4.23e-08	Eif1-ps1
Clec2d	1.82e-12	0.123845	0.405	0.188	4.35e-08	Clec2d
Rps19-ps7	1.92e-12	0.0103729	0.229	0.422	4.58e-08	Rps19-ps7
Gm2534	2.03e-12	0.000274651	0.067	0.216	4.85e-08	Gm2534
Gm14044	2.18e-12	-0.00389412	0.234	0.474	5.21e-08	Gm14044
Ly6i	2.35e-12	0.522022	0.654	0.432	5.62e-08	Ly6i
Rpl13-ps1	2.41e-12	0.011971	0.174	0.394	5.76e-08	Rpl13-ps1
Tpt1-ps6	2.47e-12	0.00912208	0.278	0.397	5.9e-08	Tpt1-ps6
Serpina3g	2.51e-12	0.271985	0.185	0.028	6.01e-08	Serpina3g
Rps10-ps2	2.6e-12	0.162937	0.669	0.502	6.23e-08	Rps10-ps2
Gm6063	2.93e-12	-0.0100991	0.261	0.512	7.01e-08	Gm6063
Rps23	3.01e-12	0.262937	0.911	0.833	7.2e-08	Rps23
Thg1l	3.15e-12	-0.00617048	0.02	0.15	7.52e-08	Thg1l
Rpl36-ps3	3.42e-12	0.0179411	0.477	0.662	8.19e-08	Rpl36-ps3
AC140300.2	4.09e-12	0.00138662	0.216	0.394	9.79e-08	AC140300.2
H2-Eb1	4.12e-12	0.558159	0.565	0.321	9.85e-08	H2-Eb1
Gm2099	4.44e-12	-0.00251563	0.047	0.202	1.06e-07	Gm2099
Wfdc17	4.5e-12	-0.258971	0.499	0.481	1.08e-07	Wfdc17
Gm7504	5.4e-12	0.000583763	0.057	0.171	1.29e-07	Gm7504
Rpsa	5.51e-12	0.342162	0.865	0.767	1.32e-07	Rpsa
Gm5735	5.77e-12	0.0195701	0.427	0.617	1.38e-07	Gm5735
Casc4	5.82e-12	-0.0009318	0.034	0.164	1.39e-07	Casc4
Lilrb4a	5.86e-12	0.230408	0.32	0.129	1.4e-07	Lilrb4a
Gm5055	6.61e-12	0.00204711	0.089	0.223	1.58e-07	Gm5055
Rps19bp1	6.76e-12	-0.123593	0.125	0.087	1.62e-07	Rps19bp1
Gm9625	9.15e-12	0.0356948	0.622	0.707	2.19e-07	Gm9625
E030024N20Rik	9.26e-12	0.00219699	0.238	0.432	2.21e-07	E030024N20Rik
Gm13192	9.92e-12	0.0157616	0.499	0.704	2.37e-07	Gm13192
Rps2	1.09e-11	0.342209	0.823	0.742	2.61e-07	Rps2
Gm5239	1.16e-11	0.00600706	0.255	0.439	2.77e-07	Gm5239
Gm12341	1.22e-11	0.00126892	0.081	0.213	2.91e-07	Gm12341
AC129539.1	1.27e-11	0.00334622	0.12	0.233	3.04e-07	AC129539.1
Il2rg	1.31e-11	0.460957	0.497	0.352	3.12e-07	Il2rg
Slc25a5-ps	1.55e-11	0.000126907	0.024	0.129	3.71e-07	Slc25a5-ps
Gm6988	1.61e-11	0.000824478	0.43	0.669	3.86e-07	Gm6988
Gm12715	1.85e-11	0.0805094	0.504	0.443	4.43e-07	Gm12715
Gm28911	2.1e-11	0.000942446	0.042	0.15	5.02e-07	Gm28911
Gm13342	2.16e-11	-0.00223864	0.275	0.484	5.17e-07	Gm13342
Gdap10	2.35e-11	0.256038	0.238	0.07	5.62e-07	Gdap10
Gm7424	2.54e-11	0.00190804	0.044	0.167	6.08e-07	Gm7424
Gm8557	2.54e-11	0.00723467	0.159	0.341	6.08e-07	Gm8557
Rn7sk	2.74e-11	0.0447657	0.179	0.028	6.56e-07	Rn7sk
Rpl7a-ps10	2.92e-11	0.00117652	0.101	0.247	6.99e-07	Rpl7a-ps10
Rps16-ps2	3.22e-11	0.139152	0.863	0.875	7.71e-07	Rps16-ps2
Gm15531	3.73e-11	0.010287	0.132	0.31	8.91e-07	Gm15531
Ifi205	3.86e-11	0.267024	0.349	0.143	9.22e-07	Ifi205
Gm4987	4.02e-11	0.00375072	0.143	0.314	9.62e-07	Gm4987
Rpl32l	4.33e-11	0.00555279	0.378	0.557	1.04e-06	Rpl32l
Gm15013	4.45e-11	0.000803876	0.071	0.192	1.06e-06	Gm15013
Zfand5	4.5e-11	0.422149	0.54	0.401	1.08e-06	Zfand5
AC154807.1	4.52e-11	0.000388101	0.051	0.178	1.08e-06	AC154807.1
Dst	4.55e-11	0.000378063	0.039	0.16	1.09e-06	Dst
Gm6485	4.91e-11	-0.00785079	0.336	0.571	1.18e-06	Gm6485
Gm12460	5.37e-11	-0.000425654	0.027	0.132	1.28e-06	Gm12460
Gm8444	5.67e-11	-0.00176747	0.042	0.181	1.36e-06	Gm8444
Rnd3	5.86e-11	-0.315897	0.145	0.251	1.4e-06	Rnd3
Scand1	6.04e-11	0.141141	0.668	0.453	1.45e-06	Scand1
Gm6311	6.34e-11	0.0173689	0.212	0.143	1.52e-06	Gm6311
Rps2-ps10	7.11e-11	0.0626485	0.58	0.537	1.7e-06	Rps2-ps10
Gm5451	7.3e-11	0.00700011	0.266	0.443	1.75e-06	Gm5451
H2afj	7.7e-11	-0.151199	0.686	0.606	1.84e-06	H2afj
Klra2	8.57e-11	0.310539	0.626	0.387	2.05e-06	Klra2
Ctsb	8.59e-11	0.36973	0.874	0.77	2.05e-06	Ctsb
Gpr107	8.68e-11	0.0222935	0.169	0.352	2.08e-06	Gpr107
Iqgap1	9.41e-11	-0.245094	0.921	0.937	2.25e-06	Iqgap1
Slx1b	9.54e-11	-0.0407073	0.074	0.244	2.28e-06	Slx1b
H2-D1	9.85e-11	0.200812	0.973	0.962	2.35e-06	H2-D1
Gm20568	9.91e-11	0.00550855	0.336	0.551	2.37e-06	Gm20568
Gm6520	1.05e-10	0.000207229	0.081	0.22	2.51e-06	Gm6520
Atp5j	1.14e-10	-0.0749009	0.605	0.491	2.74e-06	Atp5j
Gm47428	1.18e-10	-0.000417144	0.049	0.178	2.82e-06	Gm47428
Hck	1.2e-10	0.404857	0.723	0.519	2.86e-06	Hck
Ms4a4a	1.2e-10	0.378768	0.329	0.265	2.88e-06	Ms4a4a
Gm10800	1.27e-10	0.00523547	0.907	1	3.04e-06	Gm10800
Rpl23	1.31e-10	0.321971	0.833	0.735	3.13e-06	Rpl23
Sik1	1.37e-10	-0.130591	0.496	0.732	3.28e-06	Sik1
Gm12643	1.38e-10	0.0035174	0.099	0.254	3.29e-06	Gm12643
Rpl7a-ps5	1.38e-10	0.000979248	0.219	0.397	3.3e-06	Rpl7a-ps5
Pbld1	1.47e-10	-0.000328615	0.035	0.153	3.52e-06	Pbld1
Rpl32-ps	1.58e-10	0.00159534	0.081	0.213	3.78e-06	Rpl32-ps
Gm15198	1.63e-10	-0.00139149	0.152	0.334	3.91e-06	Gm15198
Gm10269	1.64e-10	0.0148091	0.545	0.728	3.92e-06	Gm10269
Gm14227	1.66e-10	-0.0107432	0.04	0.181	3.98e-06	Gm14227
Rps27rt	1.84e-10	0.182248	0.951	0.948	4.41e-06	Rps27rt
AC154540.2	2.05e-10	0.00737584	0.25	0.397	4.9e-06	AC154540.2
Wdr38	2.07e-10	-0.00221678	0.012	0.115	4.95e-06	Wdr38
Gm19246	2.11e-10	0.00729806	0.175	0.331	5.05e-06	Gm19246
Nupr1	2.24e-10	0.355741	0.481	0.251	5.36e-06	Nupr1
Gm14138	2.59e-10	0.000679677	0.132	0.272	6.2e-06	Gm14138
Psmb9	2.61e-10	0.221287	0.609	0.387	6.25e-06	Psmb9
Ifngr2	2.67e-10	0.240684	0.658	0.422	6.38e-06	Ifngr2
Iigp1	2.8e-10	0.182694	0.147	0.024	6.68e-06	Iigp1
Rplp1-ps1	2.9e-10	-0.00153444	0.089	0.247	6.94e-06	Rplp1-ps1
Gm12466	3.07e-10	0.00102604	0.052	0.136	7.34e-06	Gm12466
Atp5k	3.08e-10	-0.0234809	0.604	0.422	7.37e-06	Atp5k
Dbnl	3.34e-10	0.324554	0.497	0.268	8e-06	Dbnl
Dnah11	3.5e-10	5.41e-05	0.012	0.105	8.37e-06	Dnah11
Gm9354	3.55e-10	0.00813664	0.226	0.359	8.5e-06	Gm9354
Gm17450	3.7e-10	0.000426984	0.054	0.167	8.86e-06	Gm17450
Gbp3	3.72e-10	0.21015	0.347	0.143	8.9e-06	Gbp3
Rpsa-ps10	4.12e-10	0.112002	0.754	0.686	9.84e-06	Rpsa-ps10
Rps13-ps2	4.12e-10	0.107884	0.732	0.631	9.85e-06	Rps13-ps2
Gm7618	4.52e-10	0.0248191	0.536	0.704	1.08e-05	Gm7618
Eef1a1	4.57e-10	0.279436	0.911	0.892	1.09e-05	Eef1a1
Gm7434	4.83e-10	0.00868707	0.218	0.314	1.15e-05	Gm7434
Pip4k2a	4.85e-10	0.330841	0.548	0.321	1.16e-05	Pip4k2a
Tlcd1	4.91e-10	0.00181036	0.096	0.233	1.18e-05	Tlcd1
Rpl19-ps6	5.33e-10	0.00287626	0.159	0.289	1.27e-05	Rpl19-ps6
Gm11401	5.45e-10	-0.00184903	0.029	0.146	1.3e-05	Gm11401
Gm5075	5.92e-10	0.00394884	0.14	0.303	1.42e-05	Gm5075
Susd6	6.43e-10	0.172753	0.376	0.167	1.54e-05	Susd6
Gm28437	6.6e-10	-0.0491276	0.804	0.955	1.58e-05	Gm28437
Gm10335	6.95e-10	0.00493183	0.226	0.369	1.66e-05	Gm10335
Sp140	6.97e-10	0.251514	0.388	0.181	1.67e-05	Sp140
Ahnak	7.03e-10	-0.353794	0.669	0.822	1.68e-05	Ahnak
Gm8054	7.14e-10	0.00252455	0.116	0.24	1.71e-05	Gm8054
Gm11826	7.23e-10	0.000929964	0.096	0.226	1.73e-05	Gm11826
AC123956.1	7.54e-10	0.0041481	0.295	0.484	1.8e-05	AC123956.1
Ly6a	7.8e-10	0.498703	0.351	0.206	1.87e-05	Ly6a
Parp14	7.96e-10	0.174077	0.39	0.185	1.9e-05	Parp14
Gm26384	7.98e-10	0.000582677	0.098	0.233	1.91e-05	Gm26384
Gm7266	8.28e-10	0.00224998	0.125	0.244	1.98e-05	Gm7266
Arhgap17	8.55e-10	0.277945	0.462	0.244	2.05e-05	Arhgap17
Rock2	8.62e-10	0.192891	0.342	0.143	2.06e-05	Rock2
Gpr141	8.75e-10	0.29581	0.577	0.352	2.09e-05	Gpr141
Gm6807	9.19e-10	0.00379228	0.25	0.436	2.2e-05	Gm6807
Ass1	9.4e-10	0.293433	0.216	0.063	2.25e-05	Ass1
Gm3379	1.02e-09	0.0945547	0.658	0.641	2.43e-05	Gm3379
Gnas	1.06e-09	0.310519	0.562	0.463	2.54e-05	Gnas
Gm29228	1.14e-09	8.52e-05	0.047	0.15	2.73e-05	Gm29228
Snx10	1.15e-09	0.310869	0.418	0.23	2.74e-05	Snx10
Ccrl2	1.15e-09	0.339479	0.253	0.101	2.75e-05	Ccrl2
Kdelr2	1.16e-09	-0.358487	0.442	0.582	2.77e-05	Kdelr2
Rpl35a-ps5	1.16e-09	0.00123278	0.164	0.31	2.78e-05	Rpl35a-ps5
Gm10154	1.2e-09	0.0126234	0.449	0.592	2.86e-05	Gm10154
Gm14173	1.22e-09	0.04367	0.609	0.7	2.92e-05	Gm14173
Rpl19-ps1	1.25e-09	0.00837795	0.295	0.439	2.98e-05	Rpl19-ps1
Rps15-ps2	1.25e-09	-0.00196394	0.364	0.582	2.98e-05	Rps15-ps2
Csf2rb	1.29e-09	0.297215	0.491	0.268	3.08e-05	Csf2rb
Rpl13-ps6	1.29e-09	0.00850325	0.556	0.718	3.08e-05	Rpl13-ps6
Gm3788	1.31e-09	0.0802517	0.649	0.61	3.14e-05	Gm3788
Gm5845	1.33e-09	0.00306932	0.121	0.282	3.18e-05	Gm5845
Rpl31-ps8	1.38e-09	0.141236	0.696	0.596	3.3e-05	Rpl31-ps8
Rpl10-ps6	1.42e-09	0.000576528	0.051	0.15	3.4e-05	Rpl10-ps6
Rps18-ps3	1.47e-09	0.0801868	0.784	0.777	3.52e-05	Rps18-ps3
Serf2	1.54e-09	-0.215667	0.902	0.913	3.68e-05	Serf2
Cyp4x1	1.54e-09	0.00232819	0.073	0.22	3.69e-05	Cyp4x1
Fgr	1.72e-09	0.317008	0.707	0.491	4.12e-05	Fgr
Brca2	1.77e-09	0.0266431	0.059	0.174	4.24e-05	Brca2
Lamp1	1.79e-09	0.397584	0.673	0.557	4.29e-05	Lamp1
Eif3a	1.82e-09	0.290755	0.494	0.275	4.35e-05	Eif3a
Arhgap15	1.82e-09	0.15305	0.322	0.132	4.36e-05	Arhgap15
Gm45308	1.83e-09	0.00370439	0.346	0.547	4.38e-05	Gm45308
Rnf130	1.85e-09	0.391069	0.583	0.401	4.42e-05	Rnf130
Tgtp1	1.92e-09	0.175034	0.138	0.021	4.59e-05	Tgtp1
Mycbp2	1.98e-09	0.349944	0.551	0.362	4.73e-05	Mycbp2
Rpl30	2.09e-09	0.306837	0.813	0.7	5e-05	Rpl30
Itga4	2.42e-09	0.374048	0.68	0.526	5.79e-05	Itga4
Gm20302	2.46e-09	0.0109748	0.263	0.355	5.89e-05	Gm20302
Gm3355	2.58e-09	0.00067521	0.056	0.157	6.16e-05	Gm3355
Khsrp	2.59e-09	0.0950898	0.221	0.341	6.2e-05	Khsrp
Gm48856	2.62e-09	-0.00474979	0.162	0.348	6.26e-05	Gm48856
Gm43984	2.67e-09	0.143249	0.15	0.024	6.38e-05	Gm43984
Gm10263	2.68e-09	0.0119861	0.378	0.547	6.42e-05	Gm10263
Gm7027	2.7e-09	0.00611256	0.266	0.456	6.47e-05	Gm7027
Ifi204	2.72e-09	0.311701	0.513	0.31	6.51e-05	Ifi204
Gm7392	2.75e-09	0.0285779	0.489	0.474	6.59e-05	Gm7392
Gm16020	2.76e-09	0.00774942	0.314	0.484	6.61e-05	Gm16020
Itgb7	2.84e-09	0.403843	0.516	0.334	6.79e-05	Itgb7
Rpl36-ps10	2.92e-09	0.000564309	0.04	0.139	6.99e-05	Rpl36-ps10
Cxcl10	3.08e-09	0.336453	0.125	0.017	7.38e-05	Cxcl10
Gng5	3.11e-09	-0.0519488	0.774	0.669	7.43e-05	Gng5
Rpsa-ps9	3.25e-09	0.062147	0.639	0.589	7.77e-05	Rpsa-ps9
Gm6170	3.41e-09	0.00835938	0.272	0.331	8.16e-05	Gm6170
Gm16477	3.51e-09	0.00263927	0.157	0.3	8.4e-05	Gm16477
Rpl27-ps3	3.51e-09	0.0694537	0.678	0.683	8.4e-05	Rpl27-ps3
Nod1	3.89e-09	0.30138	0.356	0.164	9.31e-05	Nod1
Copb1	3.93e-09	0.249673	0.295	0.118	9.39e-05	Copb1
Cox17	4.02e-09	-0.0221147	0.494	0.348	9.62e-05	Cox17
Gm11168	4.03e-09	-0.00159764	0.061	0.192	9.63e-05	Gm11168
Eif5a	4.17e-09	0.356542	0.68	0.617	9.97e-05	Eif5a
Rpl6l	4.23e-09	0.00657679	0.288	0.439	0.000101213	Rpl6l
Gm8959	4.24e-09	-0.000566016	0.039	0.15	0.000101513	Gm8959
Gm6023	4.33e-09	0.00114603	0.073	0.188	0.000103562	Gm6023
Rps20	4.37e-09	0.3077	0.821	0.728	0.000104396	Rps20
Gm43028	4.39e-09	0.00606256	0.337	0.449	0.000104985	Gm43028
Gm8451	4.4e-09	0.00617739	0.489	0.662	0.000105329	Gm8451
Gm6043	4.41e-09	0.00031563	0.035	0.129	0.000105549	Gm6043
Gm13007	4.47e-09	0.000555831	0.034	0.125	0.00010681	Gm13007
Rps12	4.81e-09	0.304959	0.82	0.659	0.000114972	Rps12
Gm5822	4.86e-09	-0.000374403	0.054	0.174	0.000116152	Gm5822
Gm13268	5.05e-09	0.00188251	0.191	0.345	0.000120838	Gm13268
Gm10925	5.23e-09	-0.023149	0.691	0.875	0.000124989	Gm10925
Gm5093	5.81e-09	0.000454456	0.061	0.164	0.0001389	Gm5093
Rps3a1	5.81e-09	0.308382	0.82	0.711	0.000138974	Rps3a1
Gm13215	5.89e-09	0.000669725	0.039	0.122	0.000140787	Gm13215
Gm14539	6.13e-09	0.000402419	0.187	0.355	0.000146492	Gm14539
Atox1	6.26e-09	0.0335029	0.84	0.693	0.0001498	Atox1
Foxo3	6.28e-09	-0.362167	0.324	0.387	0.000150291	Foxo3
Gm6341	6.31e-09	0.00655834	0.128	0.282	0.000150912	Gm6341
Ttyh3	6.33e-09	0.192457	0.339	0.15	0.000151331	Ttyh3
Batf2	6.36e-09	0.17204	0.132	0.017	0.000152136	Batf2
Rpl36-ps2	6.46e-09	0.088386	0.833	0.864	0.00015444	Rpl36-ps2
Gm3940	6.5e-09	0.000780369	0.035	0.125	0.00015547	Gm3940
Nol7	7.07e-09	0.230009	0.288	0.111	0.000169119	Nol7
Slc11a1	7.18e-09	0.323911	0.467	0.261	0.00017182	Slc11a1
Rpl37a	7.86e-09	0.182487	0.954	0.923	0.000187881	Rpl37a
Son	7.86e-09	0.00582939	0.686	0.519	0.000187928	Son
Psme2	8.14e-09	0.291709	0.744	0.537	0.000194566	Psme2
Gm7331	8.18e-09	0.13105	0.803	0.826	0.00019573	Gm7331
Gm11951	8.64e-09	0.00964549	0.322	0.509	0.000206658	Gm11951
AC154779.2	8.68e-09	0.0011709	0.037	0.122	0.000207485	AC154779.2
Gm13456	8.7e-09	0.0591359	0.666	0.686	0.000208013	Gm13456
Gm6533	8.79e-09	0.00017912	0.042	0.143	0.000210244	Gm6533
Casp1	8.86e-09	0.164284	0.346	0.157	0.000211791	Casp1
Gm14200	9.31e-09	-0.000576132	0.032	0.132	0.000222758	Gm14200
Gm8894	9.32e-09	-0.00530712	0.175	0.362	0.000222922	Gm8894
Pet100	9.32e-09	-0.12489	0.462	0.362	0.000222966	Pet100
Rps24	9.53e-09	0.273102	0.848	0.767	0.000227823	Rps24
Lcp2	9.74e-09	0.326675	0.526	0.348	0.000233035	Lcp2
Cdkn1b	9.85e-09	-0.283158	0.658	0.798	0.000235639	Cdkn1b
Gm43247	9.94e-09	0.000351852	0.017	0.105	0.000237619	Gm43247
Gm44951	1.02e-08	-0.227672	0.04	0.164	0.000244125	Gm44951
Gm4853	1.03e-08	0.00454957	0.042	0.15	0.000245656	Gm4853
Actg1	1.03e-08	0.266641	0.831	0.843	0.000245713	Actg1
Gm9083	1.05e-08	0.00559108	0.148	0.296	0.000250033	Gm9083
Gm15694	1.08e-08	-0.00054732	0.042	0.143	0.000257735	Gm15694
Rps6-ps4	1.09e-08	0.0722759	0.678	0.585	0.000260406	Rps6-ps4
Gm11703	1.13e-08	-0.000511469	0.083	0.22	0.000271052	Gm11703
Gm26740	1.15e-08	0.0856413	0.126	0.024	0.000274793	Gm26740
Rpl15	1.21e-08	0.266589	0.732	0.526	0.000288702	Rpl15
Gm13422	1.21e-08	0.000122623	0.056	0.146	0.000290306	Gm13422
Smpdl3b	1.25e-08	0.355761	0.44	0.244	0.000299474	Smpdl3b
Ccnd2	1.29e-08	0.308915	0.248	0.122	0.000308595	Ccnd2
Gm38247	1.3e-08	0.000666307	0.052	0.164	0.000311639	Gm38247
Eif3f	1.36e-08	0.384923	0.686	0.54	0.000325657	Eif3f
Gm28661	1.38e-08	-0.0869737	0.777	0.92	0.00032901	Gm28661
Pan3	1.4e-08	-0.324841	0.607	0.693	0.000335147	Pan3
Ubl5	1.43e-08	0.0914671	0.607	0.425	0.000342421	Ubl5
mt-Atp6	1.46e-08	0.0156106	0.761	0.902	0.000349488	mt-Atp6
Gm17541	1.47e-08	0.00566454	0.172	0.334	0.000351987	Gm17541
Txn1	1.47e-08	0.242084	0.619	0.408	0.000352004	Txn1
Gm6822	1.48e-08	0.012849	0.123	0.268	0.000353885	Gm6822
Irgm1	1.52e-08	0.150903	0.268	0.108	0.000362591	Irgm1
Rps27a-ps1	1.56e-08	0.00130219	0.022	0.108	0.00037305	Rps27a-ps1
Gm4613	1.58e-08	0.0292915	0.538	0.645	0.000377364	Gm4613
Zyx	1.63e-08	0.354871	0.708	0.627	0.000389229	Zyx
Igtp	1.64e-08	0.28468	0.297	0.122	0.000391572	Igtp
Atrx	1.65e-08	0.251201	0.376	0.206	0.000394728	Atrx
Gm8730	1.69e-08	0.0833903	0.813	0.829	0.000404059	Gm8730
Ndufb8	1.74e-08	-0.103273	0.445	0.373	0.000415485	Ndufb8
Irgm2	1.78e-08	0.137233	0.216	0.066	0.000425231	Irgm2
Gm20072	1.83e-08	0.000316443	0.044	0.136	0.000437206	Gm20072
Gm32256	1.86e-08	0.00223869	0.12	0.261	0.000444123	Gm32256
Gm37985	1.91e-08	-0.00396604	0.017	0.111	0.000455696	Gm37985
Gm12165	1.97e-08	0.00189256	0.061	0.178	0.000471895	Gm12165
mt-Co3	1.98e-08	-0.122165	0.894	0.965	0.000473825	mt-Co3
Gm11824	2.06e-08	0.000760059	0.076	0.174	0.000492123	Gm11824
Cox7b	2.06e-08	0.0265106	0.53	0.369	0.000493614	Cox7b
Fam241a	2.12e-08	0.211813	0.185	0.059	0.000506783	Fam241a
Prkcd	2.23e-08	0.364327	0.737	0.585	0.00053278	Prkcd
Igsf6	2.3e-08	0.369096	0.531	0.355	0.000549813	Igsf6
Aif1	2.48e-08	0.104534	0.442	0.286	0.000592367	Aif1
Arglu1	2.5e-08	-0.26262	0.749	0.784	0.000597394	Arglu1
Lsm12	2.53e-08	0.219917	0.238	0.098	0.000605564	Lsm12
Gm6204	2.54e-08	0.0795695	0.86	0.892	0.000606778	Gm6204
Tcof1	2.64e-08	0.27531	0.298	0.132	0.000631316	Tcof1
Gm48557	2.85e-08	0.00338014	0.167	0.286	0.000680621	Gm48557
Rpl29	2.92e-08	0.340108	0.703	0.551	0.00069894	Rpl29
Mroh2a	2.93e-08	0.0115305	0.051	0.157	0.000699894	Mroh2a
Smad4	3.12e-08	0.115902	0.204	0.063	0.000746913	Smad4
Gm11539	3.31e-08	0.00976157	0.499	0.641	0.000791406	Gm11539
Cd300c2	3.42e-08	0.329271	0.528	0.321	0.000817973	Cd300c2
Hspa1b	3.5e-08	0.0770162	0.145	0.028	0.000836535	Hspa1b
Pld4	3.55e-08	0.357295	0.556	0.467	0.000849197	Pld4
Rps8-ps4	3.56e-08	0.00221597	0.101	0.22	0.000852199	Rps8-ps4
Rps6-ps1	3.61e-08	-0.00605265	0.297	0.491	0.000863268	Rps6-ps1
Rtn3	3.65e-08	0.30979	0.336	0.167	0.000872451	Rtn3
Rps24-ps2	3.65e-08	0.00158671	0.054	0.139	0.0008736	Rps24-ps2
Psmb10	3.67e-08	0.298894	0.535	0.328	0.000878008	Psmb10
Mcl1	3.68e-08	0.339557	0.781	0.679	0.000880633	Mcl1
Rpl14	3.69e-08	0.312515	0.777	0.624	0.000883144	Rpl14
Psma5	3.71e-08	0.3757	0.391	0.258	0.00088739	Psma5
Itch	3.8e-08	0.19065	0.369	0.188	0.000908218	Itch
Rpl21-ps13	3.84e-08	5.66e-05	0.044	0.136	0.000917392	Rpl21-ps13
Rps27l	3.93e-08	-0.263979	0.459	0.481	0.00093942	Rps27l
Rpl14-ps1	4.03e-08	0.0870111	0.653	0.526	0.0009634	Rpl14-ps1
Fundc1	4.04e-08	0.0383229	0.115	0.028	0.000966555	Fundc1
Gm14165	4.06e-08	0.0116689	0.484	0.613	0.00097047	Gm14165
Rpl31	4.28e-08	0.28322	0.793	0.648	0.00102397	Rpl31
Gm44705	4.32e-08	0.0157667	0.324	0.328	0.00103381	Gm44705
Gm7899	4.4e-08	-0.000391277	0.027	0.108	0.00105296	Gm7899
Ftl1-ps2	4.42e-08	0.00170276	0.653	0.815	0.00105812	Ftl1-ps2
Becn1	4.43e-08	0.211175	0.164	0.132	0.00105844	Becn1
Gm10045	4.44e-08	0.00225129	0.16	0.282	0.00106121	Gm10045
Herc4	4.56e-08	-0.0216262	0.384	0.251	0.00109098	Herc4
Gm11450	4.62e-08	0.00243581	0.126	0.244	0.00110575	Gm11450
Gm15483	4.63e-08	0.00204021	0.165	0.279	0.00110807	Gm15483
Dazap2	4.66e-08	0.345706	0.654	0.582	0.00111538	Dazap2
Gm10020	4.7e-08	0.00960089	0.319	0.352	0.00112455	Gm10020
Pkm	4.88e-08	0.356711	0.683	0.585	0.0011669	Pkm
mt-Nd5	4.97e-08	0.330645	0.644	0.512	0.00118837	mt-Nd5
Gm7384	5.04e-08	0.00297183	0.138	0.282	0.00120426	Gm7384
Ftl1	5.19e-08	-0.0976405	0.993	0.99	0.00124128	Ftl1
Pla2g16	5.24e-08	0.211153	0.236	0.084	0.00125344	Pla2g16
Rpl31-ps12	5.59e-08	0.00120563	0.064	0.143	0.00133707	Rpl31-ps12
Gm5766	5.68e-08	0.000210268	0.044	0.129	0.0013587	Gm5766
Sfi1	5.82e-08	0.00268989	0.113	0.258	0.00139191	Sfi1
Ifi207	5.88e-08	0.241793	0.484	0.282	0.00140605	Ifi207
AC132099.1	5.91e-08	0.00200877	0.069	0.16	0.00141263	AC132099.1
AC125199.1	6.05e-08	0.00032095	0.029	0.111	0.00144749	AC125199.1
Rpl30-ps10	6.13e-08	0.0359481	0.481	0.46	0.00146649	Rpl30-ps10
Icam1	6.16e-08	0.225029	0.212	0.073	0.00147367	Icam1
Gm11942	6.33e-08	0.0279211	0.568	0.676	0.001515	Gm11942
Gm16378	6.59e-08	0.018787	0.374	0.328	0.00157695	Gm16378
Dusp3	6.69e-08	-0.291572	0.455	0.484	0.00159882	Dusp3
Nfkbie	7.01e-08	0.247472	0.238	0.098	0.00167635	Nfkbie
Rpl22	7.08e-08	0.265174	0.668	0.47	0.00169328	Rpl22
Gm6177	7.55e-08	-0.000378096	0.034	0.125	0.00180525	Gm6177
Themis2	7.59e-08	0.204195	0.595	0.39	0.00181577	Themis2
Rps13	7.62e-08	0.260844	0.865	0.732	0.00182205	Rps13
Uqcr10	7.66e-08	-0.0769084	0.556	0.449	0.00183241	Uqcr10
Mtch1	7.78e-08	0.314716	0.263	0.185	0.00186046	Mtch1
Gm12254	8.09e-08	0.00646727	0.226	0.359	0.00193588	Gm12254
Gm10059	8.59e-08	0.046709	0.727	0.794	0.00205541	Gm10059
Sp110	8.8e-08	0.284798	0.449	0.254	0.00210341	Sp110
Gm5453	8.8e-08	-0.0261973	0.349	0.551	0.00210515	Gm5453
Gm29216	8.92e-08	-0.000744968	0.816	0.944	0.00213289	Gm29216
Gm11964	9.4e-08	0.00143808	0.101	0.199	0.00224896	Gm11964
Gm9794	9.71e-08	0.0790618	0.712	0.613	0.00232134	Gm9794
Gm48909	9.72e-08	-0.000664923	0.074	0.195	0.00232374	Gm48909
Bcl6	1.01e-07	-0.194383	0.253	0.439	0.0024112	Bcl6
Gm5148	1.02e-07	0.0378031	0.476	0.477	0.00243213	Gm5148
Gm8213	1.02e-07	-0.00047951	0.025	0.111	0.00244451	Gm8213
Rps3	1.05e-07	0.222508	0.897	0.847	0.00249981	Rps3
Gm8317	1.07e-07	0.00134617	0.054	0.139	0.00256106	Gm8317
S100a13	1.08e-07	0.0331735	0.379	0.254	0.0025902	S100a13
Atp5g2	1.08e-07	0.252177	0.476	0.286	0.00259036	Atp5g2
Tcf25	1.09e-07	0.202976	0.391	0.206	0.00259771	Tcf25
Rpl37rt	1.09e-07	0.119599	0.791	0.763	0.00260038	Rpl37rt
Gbp4	1.13e-07	0.145643	0.121	0.028	0.00270027	Gbp4
Gm16288	1.16e-07	0.000464876	0.034	0.111	0.00278325	Gm16288
Plekho2	1.19e-07	0.203821	0.417	0.226	0.00285724	Plekho2
Gm28875	1.2e-07	-0.232529	0.135	0.296	0.00286288	Gm28875
Gm48067	1.22e-07	-0.000518623	0.046	0.146	0.00291008	Gm48067
Laptm5	1.23e-07	0.2442	0.892	0.843	0.00293731	Laptm5
Gm12816	1.24e-07	0.00151415	0.101	0.209	0.0029706	Gm12816
Gm22751	1.27e-07	0.00169196	0.088	0.188	0.00304025	Gm22751
Arpp19	1.33e-07	-0.0061345	0.465	0.324	0.00318487	Arpp19
Pfdn5	1.35e-07	0.293649	0.702	0.512	0.00323533	Pfdn5
Stap1	1.35e-07	0.179337	0.401	0.216	0.00323648	Stap1
Tcea1	1.4e-07	0.0794118	0.314	0.16	0.00333932	Tcea1
A130071D04Rik	1.41e-07	0.100071	0.39	0.22	0.00336837	A130071D04Rik
Azi2	1.43e-07	0.134636	0.266	0.111	0.00341236	Azi2
D10Wsu102e	1.44e-07	0.00481139	0.096	0.23	0.00344689	D10Wsu102e
Hsp90ab1	1.5e-07	0.329916	0.745	0.652	0.00357701	Hsp90ab1
Gm12034	1.51e-07	0.00594418	0.194	0.338	0.0036042	Gm12034
Atp5b	1.51e-07	0.358972	0.595	0.519	0.00360538	Atp5b
AB124611	1.52e-07	0.330347	0.445	0.268	0.00363989	AB124611
Gm11285	1.56e-07	0.000953628	0.076	0.157	0.0037243	Gm11285
Gm5424	1.58e-07	0.0209409	0.116	0.017	0.00378017	Gm5424
Uba52-ps	1.61e-07	0.0182532	0.503	0.61	0.0038449	Uba52-ps
Tma7	1.63e-07	-0.171013	0.619	0.571	0.0038932	Tma7
Tbcb	1.65e-07	0.0475925	0.283	0.16	0.00394403	Tbcb
Rnpep	1.66e-07	0.312628	0.41	0.254	0.0039584	Rnpep
Cox6a1	1.66e-07	-0.106078	0.678	0.592	0.0039724	Cox6a1
Gm13226	1.67e-07	0.00675123	0.187	0.303	0.0039889	Gm13226
Zbp1	1.75e-07	0.322859	0.501	0.31	0.00418516	Zbp1
Rbm25	1.76e-07	0.213845	0.445	0.254	0.00420764	Rbm25
Aup1	1.8e-07	0.365574	0.457	0.307	0.0042945	Aup1
Tgm2	1.81e-07	0.249241	0.364	0.185	0.00432782	Tgm2
Ndufb4	1.81e-07	-0.135245	0.383	0.324	0.00433289	Ndufb4
Gm7043	1.87e-07	0.000336224	0.03	0.118	0.00446517	Gm7043
Gm5445	1.93e-07	0.000887274	0.079	0.164	0.00460487	Gm5445
Rpl12	1.93e-07	0.312538	0.595	0.498	0.00461369	Rpl12
Ptprc	1.94e-07	0.266991	0.884	0.85	0.0046421	Ptprc
Gm10157	1.95e-07	0.0167652	0.386	0.418	0.00465871	Gm10157
Rpl3	1.95e-07	0.316874	0.767	0.672	0.00467271	Rpl3
Rpl39-ps	1.97e-07	0.0301123	0.455	0.449	0.00470672	Rpl39-ps
Tmem131	2e-07	0.283544	0.368	0.22	0.00477984	Tmem131
Cbx3	2.03e-07	-0.0735223	0.334	0.526	0.00485837	Cbx3
Bola2	2.04e-07	-0.0328166	0.469	0.341	0.00488019	Bola2
Itgal	2.06e-07	0.0428152	0.754	0.599	0.00492758	Itgal
Junb	2.07e-07	0.238576	0.813	0.833	0.00494015	Junb
Rps23-ps2	2.07e-07	0.0171215	0.411	0.509	0.00494171	Rps23-ps2
Rhoa	2.09e-07	0.168183	0.909	0.958	0.00500471	Rhoa
Rab1b	2.18e-07	0.304932	0.354	0.293	0.0052206	Rab1b
Rpl31-ps17	2.2e-07	0.00143011	0.056	0.143	0.00526932	Rpl31-ps17
AC151299.1	2.23e-07	0.00487874	0.142	0.272	0.00533626	AC151299.1
Arf4	2.23e-07	0.147569	0.238	0.091	0.00534237	Arf4
Gm13196	2.27e-07	0.00160916	0.051	0.111	0.00541747	Gm13196
Gm48228	2.27e-07	-0.000641202	0.067	0.174	0.00543425	Gm48228
Gm7380	2.28e-07	-0.00025135	0.03	0.111	0.00544538	Gm7380
AC110241.1	2.29e-07	0.000898046	0.086	0.192	0.00546667	AC110241.1
Paip1	2.34e-07	0.114897	0.199	0.261	0.0056052	Paip1
Timm10b	2.38e-07	0.1799	0.476	0.289	0.00568464	Timm10b
Rpl31-ps10	2.4e-07	0.00740116	0.15	0.237	0.00574497	Rpl31-ps10
Atp5mpl	2.4e-07	-0.224862	0.506	0.498	0.00575078	Atp5mpl
Thbs1	2.43e-07	-0.187001	0.039	0.143	0.00580969	Thbs1
Elf1	2.46e-07	0.2058	0.319	0.15	0.00588058	Elf1
Gm45778	2.47e-07	0.152707	0.153	0.042	0.00590726	Gm45778
Syne1	2.47e-07	-0.00109239	0.035	0.129	0.00591359	Syne1
Evl	2.47e-07	0.150616	0.358	0.192	0.00591851	Evl
Ciita	2.48e-07	0.225947	0.243	0.098	0.00593431	Ciita
Gm6900	2.59e-07	0.0304725	0.41	0.362	0.00619605	Gm6900
Gm9294	2.66e-07	0.00420311	0.201	0.331	0.00635677	Gm9294
Gm13532	2.73e-07	0.00233045	0.084	0.185	0.00653395	Gm13532
U2af2	2.75e-07	-0.00966654	0.253	0.136	0.00657963	U2af2
Gm42573	2.77e-07	0.000124256	0.049	0.132	0.00663553	Gm42573
Fau	2.8e-07	0.180343	0.954	0.892	0.00668541	Fau
Gm26809	2.8e-07	0.0382123	0.121	0.021	0.00668699	Gm26809
Pilra	2.83e-07	0.352069	0.454	0.282	0.00676397	Pilra
Lamp2	2.84e-07	0.291457	0.435	0.331	0.0067895	Lamp2
Gbp5	2.86e-07	0.140499	0.157	0.042	0.00682881	Gbp5
Gm10257	2.86e-07	0.00370381	0.278	0.401	0.00683689	Gm10257
Arhgdia	2.99e-07	0.352707	0.594	0.498	0.00714158	Arhgdia
Rpl19	3.01e-07	0.230262	0.806	0.756	0.00720815	Rpl19
Rps15a-ps6	3.01e-07	0.0260057	0.489	0.526	0.00720966	Rps15a-ps6
Ly86	3.03e-07	0.337612	0.531	0.432	0.00725352	Ly86
Tpt1-ps5	3.08e-07	0.00432035	0.256	0.383	0.00735894	Tpt1-ps5
Snd1	3.09e-07	0.0513046	0.366	0.523	0.00739791	Snd1
Cldnd1	3.23e-07	0.20592	0.199	0.07	0.0077203	Cldnd1
H2-DMb1	3.23e-07	0.385061	0.442	0.279	0.00773219	H2-DMb1
Rps25-ps1	3.24e-07	-0.00404666	0.524	0.707	0.0077542	Rps25-ps1
Sec61g	3.25e-07	0.110363	0.717	0.54	0.00777468	Sec61g
Rpl13a-ps1	3.26e-07	0.00880922	0.263	0.397	0.00780482	Rpl13a-ps1
Rpl3-ps1	3.31e-07	0.101702	0.642	0.502	0.00792088	Rpl3-ps1
Clec4e	3.52e-07	0.147114	0.25	0.101	0.00842504	Clec4e
Gm14056	3.53e-07	0.000658038	0.067	0.164	0.0084532	Gm14056
Nsa2	3.59e-07	0.201056	0.447	0.261	0.0085753	Nsa2
Gm7299	3.59e-07	0.00275991	0.073	0.143	0.00859591	Gm7299
Srsf11	3.67e-07	0.329167	0.401	0.261	0.00877887	Srsf11
Rps10-ps1	3.68e-07	0.0544306	0.636	0.624	0.00879982	Rps10-ps1
Gm11878	3.73e-07	0.000225796	0.061	0.153	0.00892478	Gm11878
Gm8399	3.73e-07	0.0272068	0.39	0.348	0.00893154	Gm8399
Neb	3.88e-07	0.00654283	0.044	0.136	0.00927878	Neb
Rps13-ps1	3.95e-07	0.0413279	0.629	0.582	0.00943585	Rps13-ps1
Gm14633	3.96e-07	0.00129056	0.042	0.101	0.0094606	Gm14633
Rpl21-ps10	3.97e-07	0.000350215	0.034	0.118	0.00948235	Rpl21-ps10
Atp6v0c-ps2	4.02e-07	0.034546	0.383	0.293	0.00961067	Atp6v0c-ps2
Gm6109	4.05e-07	0.00292089	0.133	0.199	0.00969443	Gm6109
Rpl23a-ps3	4.09e-07	0.0353779	0.585	0.641	0.00977989	Rpl23a-ps3
Apobec3	4.21e-07	0.252311	0.368	0.202	0.0100591	Apobec3
Gm7476	4.37e-07	0.00419648	0.142	0.237	0.0104417	Gm7476
Eif1	4.51e-07	0.228594	0.885	0.85	0.0107741	Eif1
Gm16409	4.51e-07	0.00494441	0.126	0.16	0.0107778	Gm16409
Rpsa-ps2	4.53e-07	0.0179784	0.454	0.571	0.0108273	Rpsa-ps2
Mink1	4.54e-07	0.155949	0.194	0.08	0.0108655	Mink1
Lypla2	4.62e-07	0.272676	0.229	0.174	0.0110481	Lypla2
Gm7536	4.68e-07	0.106865	0.818	0.84	0.0111868	Gm7536
Sirpb1a	4.7e-07	0.290769	0.411	0.3	0.0112446	Sirpb1a
Stxbp3	4.71e-07	0.195032	0.233	0.094	0.0112544	Stxbp3
Gm5921	4.73e-07	0.0076701	0.256	0.286	0.0113059	Gm5921
Kras	4.82e-07	0.279806	0.366	0.199	0.0115278	Kras
mt-Atp8	4.84e-07	0.0491032	0.556	0.631	0.0115836	mt-Atp8
Gm11808	4.92e-07	0.097302	0.745	0.774	0.0117622	Gm11808
2023-03-05	4.93e-07	0.226395	0.179	0.073	0.0117823	2023-03-05
Gm5905	4.94e-07	0.0847309	0.828	0.85	0.0118134	Gm5905
Gsap	4.96e-07	0.194638	0.39	0.213	0.0118523	Gsap
Ifi209	4.99e-07	0.24201	0.452	0.268	0.0119346	Ifi209
Dnajc5	5.12e-07	0.205214	0.369	0.195	0.0122465	Dnajc5
Uqcrb	5.17e-07	-0.065438	0.417	0.324	0.0123602	Uqcrb
Gm5854	5.39e-07	-0.000285451	0.061	0.16	0.0129018	Gm5854
Hmcn1	5.51e-07	0.00215658	0.03	0.115	0.0131704	Hmcn1
Gm46344	5.57e-07	0.00221082	0.083	0.15	0.0133261	Gm46344
Gm16238	5.83e-07	0.0178427	0.207	0.348	0.0139543	Gm16238
Gm6392	5.99e-07	-0.000176484	0.042	0.132	0.0143158	Gm6392
Gm5045	5.99e-07	0.00135734	0.081	0.146	0.0143222	Gm5045
Eif3e	5.99e-07	0.27031	0.342	0.24	0.0143309	Eif3e
Ifi211	6.15e-07	0.167995	0.381	0.206	0.0147154	Ifi211
Gm8960	6.17e-07	0.0142532	0.32	0.387	0.01475	Gm8960
Gm12918	6.21e-07	0.0345825	0.786	0.857	0.0148519	Gm12918
Rpl27-ps1	6.29e-07	5.91e-05	0.057	0.143	0.0150388	Rpl27-ps1
Gm12657	6.36e-07	0.00216898	0.189	0.334	0.0152032	Gm12657
Gm14323	6.44e-07	0.00110003	0.067	0.167	0.0154069	Gm14323
Rnh1	6.64e-07	0.327229	0.386	0.226	0.0158681	Rnh1
Clint1	6.95e-07	0.240724	0.42	0.261	0.0166154	Clint1
Gm10222	6.98e-07	0.00262536	0.093	0.188	0.0166865	Gm10222
Dctn4	7.15e-07	-0.281117	0.361	0.39	0.0170915	Dctn4
Rps4x-ps	7.16e-07	0.0114111	0.354	0.439	0.0171122	Rps4x-ps
Gm36964	7.38e-07	-0.00169648	0.047	0.15	0.0176388	Gm36964
Gm45855	7.54e-07	0.00438998	0.138	0.202	0.0180297	Gm45855
Gm4070	7.58e-07	0.0728051	0.137	0.031	0.0181255	Gm4070
Gm8355	7.64e-07	0.0105746	0.272	0.293	0.0182795	Gm8355
Traf1	7.73e-07	0.283645	0.221	0.115	0.0184763	Traf1
Cd300a	7.82e-07	0.350884	0.659	0.544	0.018696	Cd300a
Ptpn1	8.03e-07	0.250607	0.58	0.39	0.0191925	Ptpn1
Rps15a-ps5	8.23e-07	0.0127903	0.253	0.324	0.0196726	Rps15a-ps5
Gm7308	8.24e-07	-0.00266418	0.03	0.125	0.0196967	Gm7308
Gmfg	8.26e-07	-0.0341577	0.637	0.53	0.0197457	Gmfg
Gm20900	8.38e-07	0.00731218	0.239	0.369	0.0200504	Gm20900
Gm10689	8.39e-07	0.0203029	0.349	0.352	0.0200557	Gm10689
Il4ra	8.44e-07	0.229966	0.187	0.07	0.0201789	Il4ra
Arhgap30	8.54e-07	0.264648	0.489	0.314	0.0204202	Arhgap30
Csf2ra	8.62e-07	0.32302	0.668	0.537	0.0206151	Csf2ra
Atp5l2-ps	8.75e-07	0.00390343	0.374	0.551	0.0209196	Atp5l2-ps
Cd2ap	9.23e-07	0.232965	0.457	0.279	0.0220707	Cd2ap
Gm6028	9.34e-07	0.000739529	0.042	0.111	0.0223483	Gm6028
Gm6394	9.53e-07	0.0497066	0.683	0.714	0.0227972	Gm6394
Gm7990	9.74e-07	-1.11e-06	0.044	0.129	0.0232822	Gm7990
Sppl2a	9.78e-07	0.269506	0.524	0.366	0.0233852	Sppl2a
Slamf8	9.91e-07	0.277468	0.336	0.171	0.0236991	Slamf8
Klhl6	1.01e-06	0.0795166	0.138	0.035	0.0241559	Klhl6
Atpif1	1.02e-06	-0.0870286	0.305	0.226	0.0244788	Atpif1
Clk1	1.04e-06	0.178628	0.425	0.247	0.0248472	Clk1
Gm8606	1.05e-06	-0.00031893	0.027	0.105	0.0250236	Gm8606
Lrrfip1	1.05e-06	0.287268	0.413	0.265	0.0250347	Lrrfip1
Sbno2	1.06e-06	0.197123	0.479	0.296	0.025238	Sbno2
Gpr35	1.06e-06	0.233021	0.312	0.164	0.025396	Gpr35
Cops9	1.08e-06	0.0624952	0.526	0.376	0.0257338	Cops9
Tpt1-ps3	1.1e-06	0.0855348	0.776	0.735	0.0262256	Tpt1-ps3
Gm10073	1.1e-06	0.0568875	0.72	0.753	0.0263305	Gm10073
P2rx4	1.12e-06	0.264479	0.309	0.206	0.0267114	P2rx4
Rpl36a-ps2	1.13e-06	0.0250461	0.337	0.359	0.0270025	Rpl36a-ps2
Ms4a6b	1.13e-06	0.320661	0.676	0.516	0.0270855	Ms4a6b
Ear1	1.2e-06	-0.00578692	0.121	0.258	0.0287587	Ear1
Gm6139	1.21e-06	-0.000113299	0.081	0.185	0.0288776	Gm6139
Prkx	1.21e-06	0.239072	0.305	0.157	0.028902	Prkx
Tgoln1	1.22e-06	0.205801	0.29	0.139	0.0291686	Tgoln1
Slk	1.24e-06	0.2432	0.347	0.192	0.0296152	Slk
Ctsz	1.26e-06	0.318503	0.685	0.606	0.0301259	Ctsz
Gm9844	1.26e-06	0.06536	0.818	0.843	0.0302316	Gm9844
AC154667.2	1.26e-06	0.00261027	0.106	0.209	0.03025	AC154667.2
Gm9711	1.27e-06	-0.00132443	0.04	0.132	0.0303202	Gm9711
Srsf9	1.28e-06	0.307232	0.401	0.282	0.0305784	Srsf9
Sdhb	1.28e-06	0.343861	0.423	0.282	0.0306701	Sdhb
Gm10420	1.33e-06	0.000358012	0.061	0.153	0.0317442	Gm10420
Olfr77	1.33e-06	0.0349646	0.631	0.732	0.0318877	Olfr77
Tpd52	1.35e-06	0.310285	0.661	0.582	0.032314	Tpd52
Rpl31-ps16	1.36e-06	0.00418015	0.113	0.195	0.0324927	Rpl31-ps16
Rpl28-ps1	1.36e-06	0.0875654	0.644	0.575	0.0325258	Rpl28-ps1
Gm8185	1.39e-06	-0.000931391	0.024	0.101	0.0332267	Gm8185
Gm26857	1.44e-06	0.139842	0.251	0.111	0.0343564	Gm26857
Gpx1	1.44e-06	-0.119221	0.96	0.972	0.034361	Gpx1
Nab1	1.47e-06	0.226933	0.39	0.223	0.0352504	Nab1
Nfkb1	1.48e-06	0.248578	0.541	0.359	0.0354284	Nfkb1
Nfkbia	1.5e-06	0.247493	0.821	0.666	0.0357895	Nfkbia
Snrpg	1.5e-06	-0.032598	0.546	0.432	0.0358389	Snrpg
Gm7691	1.57e-06	0.00220192	0.074	0.178	0.037571	Gm7691
Chmp2a	1.6e-06	0.0734709	0.494	0.345	0.0383783	Chmp2a
Nfkbib	1.66e-06	0.159185	0.354	0.199	0.0396332	Nfkbib
Gm6155	1.66e-06	0.000665352	0.093	0.188	0.0396744	Gm6155
Gm43124	1.67e-06	-0.000357451	0.037	0.111	0.040037	Gm43124
Jak2	1.68e-06	0.132344	0.26	0.115	0.0401308	Jak2
Usf2	1.74e-06	0.0769964	0.287	0.15	0.0416606	Usf2
Gm15987	1.77e-06	0.188134	0.393	0.223	0.0424374	Gm15987
Gm4950	1.78e-06	-0.00360483	0.185	0.334	0.0425577	Gm4950
Rbm39	1.79e-06	0.273739	0.703	0.544	0.0427295	Rbm39
Gm6293	1.8e-06	0.00142578	0.059	0.146	0.0430308	Gm6293
Ctsc	1.88e-06	0.313205	0.565	0.429	0.0448725	Ctsc
Prkrip1	1.9e-06	0.0657774	0.103	0.021	0.0454081	Prkrip1
Gm7252	1.91e-06	0.00553825	0.128	0.171	0.0456735	Gm7252
Rpl17	1.92e-06	0.231585	0.86	0.753	0.0458952	Rpl17
Rpl21-ps8	1.93e-06	0.00432001	0.28	0.411	0.0460793	Rpl21-ps8
Rpl17-ps4	1.93e-06	0.00824422	0.25	0.328	0.0461849	Rpl17-ps4
Gm6210	1.96e-06	-0.00551142	0.282	0.453	0.046763	Gm6210
Gm28438	1.99e-06	0.00232691	0.138	0.251	0.0476321	Gm28438
Ccdc12	1.99e-06	-0.0445185	0.535	0.443	0.0476633	Ccdc12
Rps19-ps6	2.03e-06	0.106138	0.858	0.878	0.048597	Rps19-ps6
Cct7	2.09e-06	0.310406	0.307	0.216	0.0499596	Cct7
Vcp	2.09e-06	0.135051	0.391	0.223	0.0500998	Vcp
Gm10155	2.11e-06	-0.00122735	0.034	0.122	0.0505427	Gm10155
Gm29257	2.12e-06	0.00394084	0.172	0.317	0.0506726	Gm29257
Cd274	2.19e-06	0.189918	0.268	0.122	0.0524028	Cd274
Ugp2	2.2e-06	0.0533958	0.265	0.129	0.0525745	Ugp2
Svil	2.2e-06	0.212292	0.31	0.164	0.0525796	Svil
Cited2	2.2e-06	0.278939	0.337	0.181	0.0527047	Cited2
Rps19-ps3	2.21e-06	0.014918	0.199	0.331	0.0527901	Rps19-ps3
Minos1	2.25e-06	0.00568586	0.418	0.3	0.053806	Minos1
Cdk2ap1	2.27e-06	0.121832	0.245	0.105	0.0543151	Cdk2ap1
Casp4	2.28e-06	0.162445	0.31	0.157	0.0544169	Casp4
Gm4734	2.29e-06	0.00118283	0.062	0.132	0.0547379	Gm4734
Gm9616	2.29e-06	0.043404	0.599	0.575	0.0548305	Gm9616
Gm17241	2.33e-06	0.0613253	0.803	0.85	0.0557051	Gm17241
Gm5805	2.34e-06	0.0657752	0.874	0.923	0.0559475	Gm5805
Gm2614	2.38e-06	0.0121307	0.263	0.362	0.0569915	Gm2614
Rbbp8	2.39e-06	0.110013	0.155	0.045	0.057202	Rbbp8
Mrps33	2.4e-06	-0.0143363	0.226	0.143	0.0573216	Mrps33
Rpl7	2.49e-06	0.249725	0.813	0.77	0.0595528	Rpl7
Rpl18a	2.49e-06	0.104901	0.971	0.972	0.059571	Rpl18a
Gm11836	2.5e-06	-0.00346015	0.273	0.439	0.059785	Gm11836
Mrpl30	2.51e-06	0.225882	0.359	0.195	0.0600256	Mrpl30
Gm37108	2.56e-06	0.00372517	0.108	0.188	0.0611122	Gm37108
Gm14830	2.61e-06	0.000802414	0.04	0.118	0.0624417	Gm14830
Gm10243	2.64e-06	0.0172006	0.422	0.502	0.063137	Gm10243
Gm15590	2.67e-06	-0.0016378	0.786	0.909	0.0639717	Gm15590
Rpsa-ps12	2.72e-06	0.00575248	0.169	0.289	0.0649488	Rpsa-ps12
Rel	2.72e-06	0.136811	0.417	0.247	0.0650537	Rel
Dnase1l3	2.77e-06	0.306221	0.17	0.059	0.0661523	Dnase1l3
Gm13772	2.82e-06	0.00070662	0.059	0.129	0.067559	Gm13772
Gm7206	2.86e-06	0.00539401	0.302	0.401	0.0683358	Gm7206
Gm8624	2.87e-06	0.00419117	0.123	0.164	0.0687374	Gm8624
Smpdl3a	2.88e-06	0.335629	0.594	0.449	0.0688901	Smpdl3a
Ear10	2.97e-06	-0.000248002	0.054	0.143	0.0709479	Ear10
Gbp7	3.02e-06	0.164954	0.216	0.087	0.0722687	Gbp7
Gm3150	3.02e-06	0.0143303	0.427	0.54	0.0723309	Gm3150
Gpi1	3.05e-06	0.195926	0.433	0.261	0.0729647	Gpi1
Clec7a	3.1e-06	0.287294	0.538	0.369	0.0740368	Clec7a
Stoml2	3.12e-06	0.181069	0.135	0.108	0.0744965	Stoml2
Gm11517	3.18e-06	0.00314631	0.035	0.115	0.0760523	Gm11517
Acod1	3.18e-06	0.137566	0.116	0.024	0.0761455	Acod1
BE692007	3.22e-06	0.176522	0.553	0.394	0.0769303	BE692007
Anxa5	3.23e-06	0.280787	0.445	0.411	0.0772746	Anxa5
Gm8971	3.24e-06	-0.00421552	0.164	0.31	0.0774042	Gm8971
Gsdmd	3.26e-06	0.260807	0.329	0.178	0.0778473	Gsdmd
Snx20	3.35e-06	0.186449	0.489	0.317	0.0801921	Snx20
1810026B05Rik	3.42e-06	0.182	0.241	0.129	0.081833	1810026B05Rik
Gm14303	3.43e-06	0.115647	0.916	0.93	0.0819755	Gm14303
Smchd1	3.46e-06	0.244703	0.369	0.22	0.0827974	Smchd1
Fth-ps3	3.48e-06	0.00318356	0.153	0.279	0.0832881	Fth-ps3
Gm15500	3.52e-06	-0.166705	0.637	0.78	0.084133	Gm15500
Secisbp2l	3.52e-06	0.207119	0.272	0.15	0.0842034	Secisbp2l
Gm6916	3.54e-06	-0.00352177	0.143	0.282	0.0847553	Gm6916
Ncor2	3.7e-06	0.108451	0.315	0.167	0.0885332	Ncor2
Orai1	3.76e-06	0.305049	0.31	0.174	0.089977	Orai1
Gm48146	3.82e-06	0.00267311	0.052	0.146	0.091459	Gm48146
Gm33666	3.83e-06	-0.0013964	0.093	0.202	0.0916075	Gm33666
Rpl21-ps14	3.87e-06	8.32e-05	0.046	0.129	0.0925838	Rpl21-ps14
Limd2	3.88e-06	0.32025	0.644	0.505	0.0928222	Limd2
H2-Q1	3.92e-06	0.00156326	0.069	0.115	0.0937502	H2-Q1
B4galnt1	3.96e-06	0.285081	0.243	0.153	0.0947539	B4galnt1
Gm19366	4.02e-06	0.00613366	0.17	0.22	0.0961771	Gm19366
Pla2g7	4.05e-06	0.308397	0.503	0.355	0.0969049	Pla2g7
Rnf166	4.06e-06	0.296052	0.418	0.272	0.0971911	Rnf166
Gm12728	4.1e-06	0.000434496	0.039	0.108	0.0979466	Gm12728
Rps15a-ps3	4.14e-06	0.010518	0.238	0.362	0.0990089	Rps15a-ps3
Ryr3	4.15e-06	-0.0028779	0.025	0.108	0.0993054	Ryr3
Cd86	4.19e-06	0.173572	0.201	0.077	0.100131	Cd86
