# Supplementary material for: Single-cell analysis reveals Mycobacterium tuberculosis ESX-1–mediated accumulation of permissive macrophages in infected mouse lungs
Source: Sci Adv. 2025 Jan 15;11(3):eadq8158. doi: 10.1126/sciadv.adq8158 (PMC11734715; doi:10.1126/sciadv.adq8158)
Supplement: Supplementary file 2 — Data S1 to S6 [file sciadv.adq8158_data_s1_to_s6.zip › adq8158_data_s5.xlsx]

## Sheet: moMac_WTvsKO
	p_val	avg_log2FC	pct.1	pct.2	p_val_adj	gene
Cd74	1.57e-49	0.797464	0.991	0.935	3.76e-45	Cd74
Iqgap1	8.1e-41	-0.725844	0.96	1	1.94e-36	Iqgap1
Gm10800	6.88e-38	-0.786206	0.891	1	1.65e-33	Gm10800
Cox17	1.04e-35	-0.565938	0.872	0.779	2.49e-31	Cox17
Atp6v0c	3.08e-35	1.04955	0.809	0.182	7.36e-31	Atp6v0c
Gm13166	3.05e-34	-0.201002	0.435	0.273	7.3e-30	Gm13166
Ninj1	6.67e-34	1.30432	0.811	0.182	1.59e-29	Ninj1
Tmsb10	7.1e-34	0.853882	0.964	0.766	1.7e-29	Tmsb10
Malat1	8.21e-33	0.83709	0.96	0.831	1.96e-28	Malat1
Gm26870	7.15e-32	-0.107884	0.342	0.987	1.71e-27	Gm26870
Pet100	7.99e-31	-0.0935345	0.707	0.286	1.91e-26	Pet100
Nedd8	1.13e-30	-0.0178967	0.743	0.377	2.7e-26	Nedd8
Atp6v0c-ps2	1.33e-30	0.185553	0.764	0.13	3.18e-26	Atp6v0c-ps2
Sod1	2.86e-30	-0.52767	0.886	0.805	6.83e-26	Sod1
Comt	2.28e-29	0.136914	0.336	0.922	5.46e-25	Comt
Gm10801	2.6e-29	-0.276299	0.516	1	6.22e-25	Gm10801
1810037I17Rik	6.93e-29	-0.273442	0.8	0.584	1.66e-24	1810037I17Rik
Tomm7	7.22e-29	-0.141994	0.756	0.403	1.73e-24	Tomm7
mt-Atp6	7.46e-29	0.251129	0.917	0.442	1.78e-24	mt-Atp6
Ptms	1.13e-28	0.881271	0.762	0.143	2.7e-24	Ptms
Gm10132	1.73e-28	0.0225768	0.616	0.143	4.14e-24	Gm10132
Cox7a2	3.57e-28	-0.414507	0.894	0.779	8.54e-24	Cox7a2
Tma7	7.59e-28	-0.217106	0.858	0.584	1.82e-23	Tma7
Gm21738	9.19e-28	-0.310528	0.567	1	2.2e-23	Gm21738
Bola2	1.03e-27	-0.262801	0.755	0.468	2.47e-23	Bola2
Slfn2	1.24e-27	0.638057	0.782	0.156	2.97e-23	Slfn2
Cycs	2.31e-27	-0.125541	0.782	0.468	5.51e-23	Cycs
Arhgdia	3.68e-27	0.92181	0.728	0.117	8.8e-23	Arhgdia
Usmg5	6.18e-27	-0.422954	0.897	0.779	1.48e-22	Usmg5
Uqcrb	8.21e-27	0.0690558	0.755	0.325	1.96e-22	Uqcrb
Csf2ra	4.56e-26	0.63894	0.759	0.156	1.09e-21	Csf2ra
Mrps21	5.43e-26	-0.0143018	0.618	0.247	1.3e-21	Mrps21
Slirp	1.43e-25	-0.493737	0.53	0.455	3.42e-21	Slirp
Sub1	1.62e-25	-0.433997	0.816	0.636	3.88e-21	Sub1
Spi1	1.75e-25	1.04844	0.789	0.273	4.18e-21	Spi1
Atp5k	2.33e-25	-0.349146	0.853	0.623	5.58e-21	Atp5k
Gm3788	7.82e-25	0.150184	0.826	0.299	1.87e-20	Gm3788
Gm10293	8.67e-25	0.00130798	0.291	0.026	2.07e-20	Gm10293
Rpl13	1.62e-24	0.81695	0.916	0.481	3.88e-20	Rpl13
Atp5j2	2.31e-24	0.0698917	0.771	0.364	5.51e-20	Atp5j2
Tmem160	2.7e-24	0.794236	0.733	0.143	6.47e-20	Tmem160
Ndufc1	3.21e-24	-0.469571	0.797	0.662	7.68e-20	Ndufc1
Cfl1	3.96e-24	0.846959	0.917	0.675	9.47e-20	Cfl1
Bsg	4.5e-24	1.0097	0.775	0.247	1.08e-19	Bsg
Rpl5	6.3e-24	-0.235247	0.788	0.545	1.51e-19	Rpl5
Eif5a	1.92e-23	0.990757	0.791	0.325	4.58e-19	Eif5a
Higd1a	2.37e-23	-0.317346	0.714	0.519	5.66e-19	Higd1a
Rpl22	2.61e-23	0.249865	0.768	0.286	6.23e-19	Rpl22
H2-T23	2.92e-23	0.981851	0.818	0.416	6.98e-19	H2-T23
Timm8b	4.16e-23	0.0779547	0.606	0.208	9.96e-19	Timm8b
Laptm5	4.74e-23	0.875699	0.849	0.351	1.13e-18	Laptm5
Atp5g1	5.37e-23	0.0234731	0.79	0.455	1.28e-18	Atp5g1
Rps27l	5.66e-23	-0.293033	0.833	0.636	1.35e-18	Rps27l
Aldoa	5.77e-23	0.942764	0.894	0.506	1.38e-18	Aldoa
Ubl5	1.04e-22	-0.0804032	0.776	0.455	2.49e-18	Ubl5
Card19	1.24e-22	0.753118	0.738	0.169	2.97e-18	Card19
mt-Nd6	1.31e-22	0.326778	0.767	0.208	3.12e-18	mt-Nd6
Ndufa3	1.33e-22	0.0124392	0.876	0.506	3.19e-18	Ndufa3
Uqcr10	1.55e-22	-0.0883978	0.835	0.519	3.7e-18	Uqcr10
Uqcrh	1.89e-22	0.151003	0.666	0.247	4.53e-18	Uqcrh
Atp5d	1.93e-22	0.853791	0.74	0.169	4.62e-18	Atp5d
Lmo4	2.01e-22	0.604698	0.836	0.312	4.8e-18	Lmo4
Hint1	2.08e-22	0.341859	0.737	0.247	4.97e-18	Hint1
Gm10717	2.09e-22	-0.0282697	0.135	0.662	5.01e-18	Gm10717
Ifnar2	2.23e-22	0.818689	0.694	0.143	5.34e-18	Ifnar2
Arpp19	2.32e-22	-0.438991	0.734	0.584	5.54e-18	Arpp19
Elob	2.48e-22	-0.201299	0.917	0.701	5.93e-18	Elob
Ctss	3.23e-22	0.451813	0.992	0.974	7.73e-18	Ctss
Ndufb4	4.24e-22	-0.0783185	0.639	0.286	1.01e-17	Ndufb4
Rps8	4.25e-22	0.329739	0.87	0.403	1.02e-17	Rps8
Scand1	4.31e-22	0.645638	0.747	0.182	1.03e-17	Scand1
Gm10925	4.44e-22	0.200545	0.877	0.429	1.06e-17	Gm10925
Rpl35	5.63e-22	-0.208354	0.94	0.753	1.35e-17	Rpl35
Rpl13a	6.57e-22	0.538162	0.82	0.299	1.57e-17	Rpl13a
Limd2	7.34e-22	0.845955	0.643	0.104	1.76e-17	Limd2
Socs1	9.33e-22	0.892675	0.672	0.143	2.23e-17	Socs1
Ndufa7	9.77e-22	-0.179511	0.829	0.571	2.34e-17	Ndufa7
Cox7b	1.1e-21	-0.0980836	0.741	0.429	2.63e-17	Cox7b
Ndufa1	1.25e-21	-0.187613	0.848	0.61	2.99e-17	Ndufa1
Gm15710	1.59e-21	0.1799	0.868	0.403	3.81e-17	Gm15710
Atp5mpl	1.69e-21	-0.213647	0.759	0.519	4.04e-17	Atp5mpl
Gm11168	1.82e-21	-0.00916504	0.076	0.532	4.36e-17	Gm11168
Rabac1	1.92e-21	0.913938	0.694	0.143	4.6e-17	Rabac1
Gpx4-ps2	2.01e-21	0.199804	0.767	0.221	4.82e-17	Gpx4-ps2
Uqcr11	2.84e-21	0.103794	0.802	0.416	6.79e-17	Uqcr11
Ndufa11	2.96e-21	-0.128176	0.715	0.455	7.08e-17	Ndufa11
Rpl15	3.2e-21	0.374445	0.786	0.312	7.64e-17	Rpl15
Cmtm7	3.58e-21	0.877375	0.691	0.143	8.56e-17	Cmtm7
Gnai2	3.98e-21	0.842355	0.856	0.39	9.52e-17	Gnai2
S100a11	4.13e-21	0.482318	0.779	0.247	9.88e-17	S100a11
Eif3k	5.47e-21	0.275993	0.675	0.234	1.31e-16	Eif3k
Dtx3l	5.71e-21	-0.666588	0.768	0.818	1.37e-16	Dtx3l
Ndufa6	7.05e-21	0.251738	0.772	0.325	1.69e-16	Ndufa6
Npm1	7.48e-21	0.668287	0.69	0.143	1.79e-16	Npm1
Mpeg1	7.54e-21	0.202447	0.885	0.455	1.8e-16	Mpeg1
AA467197	8.86e-21	-0.334286	0.73	0.623	2.12e-16	AA467197
Dad1	9.35e-21	0.233514	0.747	0.338	2.24e-16	Dad1
Gapdh	1.36e-20	0.796883	0.921	0.558	3.24e-16	Gapdh
Bri3	2.04e-20	0.727064	0.806	0.312	4.88e-16	Bri3
Tyrobp	2.19e-20	0.682238	0.945	0.558	5.23e-16	Tyrobp
Ndufa5	2.76e-20	0.0693996	0.588	0.234	6.61e-16	Ndufa5
Arf5	2.8e-20	0.674939	0.717	0.182	6.71e-16	Arf5
Ndufv3	3.21e-20	-0.0896735	0.661	0.364	7.68e-16	Ndufv3
Mthfd2l	3.25e-20	-0.00642955	0.091	0.545	7.77e-16	Mthfd2l
Atp5g2	3.5e-20	0.574214	0.712	0.169	8.37e-16	Atp5g2
Blvrb	3.92e-20	0.60026	0.626	0.13	9.38e-16	Blvrb
Ndufs5	6.56e-20	-0.176297	0.609	0.377	1.57e-15	Ndufs5
Crlf2	6.56e-20	0.556491	0.667	0.13	1.57e-15	Crlf2
mt-Rnr2	7e-20	0.552598	0.997	0.961	1.67e-15	mt-Rnr2
Rpl23a	7.51e-20	0.262268	0.776	0.312	1.8e-15	Rpl23a
Mien1	7.59e-20	-0.00623848	0.501	0.208	1.81e-15	Mien1
mt-Nd3	8.11e-20	0.288583	0.616	0.091	1.94e-15	mt-Nd3
2410015M20Rik	1.13e-19	0.0310307	0.561	0.234	2.71e-15	2410015M20Rik
Cebpb	1.15e-19	0.904857	0.892	0.532	2.75e-15	Cebpb
Gpx4	1.17e-19	0.698724	0.781	0.26	2.81e-15	Gpx4
Tmem256	1.23e-19	0.294119	0.71	0.247	2.94e-15	Tmem256
Psmb3	1.8e-19	-0.0902553	0.783	0.519	4.31e-15	Psmb3
Ddt	1.93e-19	0.00743094	0.365	0.117	4.62e-15	Ddt
Ap2s1	2.27e-19	0.728768	0.683	0.156	5.42e-15	Ap2s1
Creg1	2.35e-19	0.896094	0.753	0.247	5.62e-15	Creg1
Rps11	2.59e-19	0.451285	0.902	0.468	6.19e-15	Rps11
Ndufs6	2.78e-19	0.179419	0.737	0.338	6.64e-15	Ndufs6
Edf1	2.81e-19	0.397559	0.805	0.351	6.72e-15	Edf1
Rpl10a-ps1	2.84e-19	0.143635	0.7	0.169	6.8e-15	Rpl10a-ps1
mt-Co2	3.06e-19	0.311865	0.937	0.662	7.32e-15	mt-Co2
Rpl18	3.88e-19	0.715306	0.836	0.338	9.28e-15	Rpl18
Anapc13	3.96e-19	0.0483363	0.499	0.143	9.46e-15	Anapc13
Rpl36al	4.21e-19	0.210636	0.737	0.286	1.01e-14	Rpl36al
Cops9	4.33e-19	0.307266	0.741	0.273	1.04e-14	Cops9
Cox7c	5.5e-19	-0.365423	0.935	0.831	1.31e-14	Cox7c
Atp5l	5.62e-19	-0.235271	0.903	0.714	1.34e-14	Atp5l
Rpl21	6.57e-19	0.643715	0.825	0.325	1.57e-14	Rpl21
Psenen	1.01e-18	0.0526281	0.639	0.299	2.41e-14	Psenen
Mrps33	1.09e-18	-0.206456	0.474	0.299	2.61e-14	Mrps33
Shisa5	1.16e-18	0.776272	0.783	0.299	2.77e-14	Shisa5
Rpl10a	1.17e-18	0.62862	0.74	0.221	2.81e-14	Rpl10a
Tbcb	1.37e-18	0.408771	0.688	0.195	3.27e-14	Tbcb
Romo1	1.53e-18	0.201453	0.737	0.299	3.66e-14	Romo1
Uqcrq	1.58e-18	-0.0783865	0.825	0.545	3.77e-14	Uqcrq
Hk2	1.95e-18	-0.398278	0.886	0.766	4.67e-14	Hk2
Aes	2.08e-18	0.515893	0.516	0.039	4.98e-14	Aes
Gas5	2.18e-18	0.165309	0.599	0.195	5.21e-14	Gas5
Pdap1	2.54e-18	0.020639	0.394	0.078	6.07e-14	Pdap1
Rpl36	2.83e-18	0.175713	0.893	0.532	6.76e-14	Rpl36
Tbca	2.85e-18	0.131433	0.676	0.26	6.81e-14	Tbca
Hspe1	2.85e-18	0.081517	0.631	0.273	6.82e-14	Hspe1
Dazap2	3.4e-18	0.507649	0.757	0.247	8.13e-14	Dazap2
Rpl29	4.18e-18	0.702708	0.788	0.286	9.99e-14	Rpl29
Atpif1	5.39e-18	0.152813	0.653	0.26	1.29e-13	Atpif1
Ldha	6.29e-18	0.809171	0.84	0.403	1.5e-13	Ldha
Cox5a	6.33e-18	0.223924	0.802	0.429	1.51e-13	Cox5a
Lsm12	6.48e-18	0.200422	0.396	0.026	1.55e-13	Lsm12
Gmfg	6.56e-18	-0.035849	0.737	0.442	1.57e-13	Gmfg
mt-Nd4	8.26e-18	0.707544	0.87	0.481	1.97e-13	mt-Nd4
mt-Cytb	1e-17	0.810459	0.953	0.792	2.4e-13	mt-Cytb
Fam96b	1.07e-17	0.00396868	0.48	0.195	2.56e-13	Fam96b
Ndufc2	1.23e-17	0.0660376	0.698	0.338	2.95e-13	Ndufc2
Atp5j	1.33e-17	-0.0222108	0.868	0.584	3.18e-13	Atp5j
Polr2f	1.33e-17	0.100136	0.448	0.13	3.19e-13	Polr2f
Unc93b1	1.37e-17	0.592237	0.75	0.247	3.28e-13	Unc93b1
Rps24	1.37e-17	0.668234	0.84	0.39	3.29e-13	Rps24
Nmt1	1.42e-17	-0.111507	0.711	0.351	3.38e-13	Nmt1
Grina	1.64e-17	0.840709	0.855	0.455	3.92e-13	Grina
Pfn1	1.68e-17	0.51698	0.965	0.792	4.02e-13	Pfn1
H2-DMb1	1.96e-17	0.759449	0.841	0.403	4.69e-13	H2-DMb1
mt-Nd1	2.09e-17	0.719747	0.912	0.584	5e-13	mt-Nd1
BC002163	2.3e-17	-0.135032	0.575	0.39	5.5e-13	BC002163
Rps2	2.58e-17	0.632957	0.859	0.403	6.16e-13	Rps2
Gm2000	2.63e-17	-0.234717	0.91	0.779	6.3e-13	Gm2000
Gm28661	2.68e-17	0.198851	0.878	0.532	6.41e-13	Gm28661
Son	2.75e-17	0.0715646	0.775	0.377	6.58e-13	Son
Gnas	2.79e-17	0.283107	0.614	0.117	6.67e-13	Gnas
Csf1r	2.85e-17	0.570002	0.798	0.312	6.81e-13	Csf1r
Dpm3	3.61e-17	0.260626	0.532	0.104	8.64e-13	Dpm3
Aif1	3.83e-17	0.0140923	0.753	0.455	9.16e-13	Aif1
Gnb2	3.86e-17	0.301821	0.665	0.182	9.23e-13	Gnb2
Wfdc17	4.34e-17	0.156451	0.771	0.403	1.04e-12	Wfdc17
Ndufb1-ps	4.52e-17	-0.274179	0.899	0.766	1.08e-12	Ndufb1-ps
Ppp1ca	4.57e-17	0.790445	0.646	0.195	1.09e-12	Ppp1ca
Rpl32	5.34e-17	0.643958	0.876	0.468	1.28e-12	Rpl32
Aup1	6.28e-17	0.541791	0.603	0.117	1.5e-12	Aup1
Actb	6.62e-17	-0.267563	0.999	1	1.58e-12	Actb
Ndufa13	7e-17	0.282833	0.82	0.403	1.67e-12	Ndufa13
Rps25	7.76e-17	-0.24862	0.921	0.779	1.86e-12	Rps25
Rpl36a	8.38e-17	0.3784	0.691	0.208	2e-12	Rpl36a
Rsrp1	9.06e-17	0.748447	0.712	0.247	2.17e-12	Rsrp1
Efhd2	9.24e-17	0.649306	0.782	0.299	2.21e-12	Efhd2
H2-Q5	9.52e-17	0.603573	0.552	0.078	2.28e-12	H2-Q5
Fkbp1a	1.08e-16	0.219043	0.615	0.221	2.58e-12	Fkbp1a
Atp5g3	1.09e-16	0.0218766	0.725	0.39	2.62e-12	Atp5g3
Gmfg-ps	1.11e-16	-0.0845852	0.585	0.377	2.66e-12	Gmfg-ps
Pdia3	1.23e-16	0.592945	0.828	0.364	2.95e-12	Pdia3
Grb2	1.26e-16	0.651511	0.733	0.26	3.01e-12	Grb2
Gm5786	1.63e-16	0.041878	0.43	0.013	3.91e-12	Gm5786
Rbpj	1.68e-16	-0.176484	0.317	0.156	4.02e-12	Rbpj
Cox8a	1.81e-16	0.179882	0.939	0.636	4.32e-12	Cox8a
Pfdn5	1.88e-16	0.160568	0.742	0.377	4.5e-12	Pfdn5
Slamf8	1.92e-16	0.71114	0.789	0.325	4.6e-12	Slamf8
Tgtp2	2.36e-16	0.078621	0.483	0.091	5.65e-12	Tgtp2
Rps21	2.53e-16	0.172415	0.855	0.455	6.04e-12	Rps21
Lamtor2	2.56e-16	0.355685	0.627	0.208	6.12e-12	Lamtor2
Fcer1g	3.06e-16	-0.214784	0.986	0.987	7.33e-12	Fcer1g
Il2rg	3.3e-16	0.812394	0.821	0.519	7.9e-12	Il2rg
1500011K16Rik	3.49e-16	0.113089	0.391	0.091	8.36e-12	1500011K16Rik
Capzb	3.73e-16	0.382607	0.752	0.299	8.91e-12	Capzb
Rpl28	4.02e-16	0.461631	0.801	0.351	9.62e-12	Rpl28
Cotl1	4.15e-16	0.411026	0.63	0.156	9.93e-12	Cotl1
Arpc1b	4.23e-16	0.773825	0.879	0.649	1.01e-11	Arpc1b
Ndufb2	4.45e-16	0.222626	0.671	0.26	1.06e-11	Ndufb2
Nop10	5.07e-16	0.274532	0.608	0.208	1.21e-11	Nop10
Cox6a1	5.1e-16	0.146888	0.877	0.532	1.22e-11	Cox6a1
Itm2b	5.44e-16	0.66368	0.933	0.636	1.3e-11	Itm2b
Rps5	5.65e-16	0.631633	0.847	0.403	1.35e-11	Rps5
Gm12918	5.71e-16	0.093655	0.773	0.351	1.37e-11	Gm12918
Rbx1	5.83e-16	0.0397611	0.809	0.494	1.39e-11	Rbx1
Gm13436	6.51e-16	0.0931234	0.73	0.26	1.56e-11	Gm13436
Rps3a1	6.62e-16	0.561388	0.819	0.364	1.58e-11	Rps3a1
H2-Q4	6.71e-16	0.245138	0.637	0.156	1.6e-11	H2-Q4
U2af2	6.83e-16	0.0836694	0.305	0.013	1.63e-11	U2af2
Gm10721	7.33e-16	-0.0143541	0.05	0.39	1.75e-11	Gm10721
Mrpl57	8.37e-16	0.27806	0.501	0.13	2e-11	Mrpl57
Psen1	9.39e-16	0.237213	0.526	0.078	2.24e-11	Psen1
Ndufb8	9.44e-16	0.0188701	0.725	0.429	2.26e-11	Ndufb8
Arpc2	1.08e-15	0.610944	0.865	0.468	2.59e-11	Arpc2
Glmp	1.15e-15	0.623353	0.597	0.13	2.75e-11	Glmp
Nsa2	1.19e-15	0.212529	0.536	0.104	2.85e-11	Nsa2
Sec61b	1.26e-15	0.155338	0.692	0.338	3.01e-11	Sec61b
Rpl39	1.32e-15	0.395739	0.817	0.364	3.16e-11	Rpl39
Dynll1	1.37e-15	0.44798	0.691	0.234	3.27e-11	Dynll1
0610012G03Rik	1.4e-15	0.438699	0.578	0.156	3.35e-11	0610012G03Rik
Sdhd	1.41e-15	0.437857	0.47	0.039	3.36e-11	Sdhd
Clec4d	1.5e-15	0.691407	0.702	0.234	3.59e-11	Clec4d
Sh3glb1	1.52e-15	0.518425	0.698	0.221	3.64e-11	Sh3glb1
Ndufb3	1.59e-15	0.315855	0.619	0.182	3.79e-11	Ndufb3
Cox5b	1.62e-15	-0.0348272	0.869	0.623	3.87e-11	Cox5b
Cfb	1.76e-15	-0.417088	0.93	0.909	4.21e-11	Cfb
Ubxn1	1.94e-15	0.583326	0.558	0.104	4.64e-11	Ubxn1
Krtcap2	2.02e-15	0.217454	0.57	0.208	4.84e-11	Krtcap2
Clic1	2.08e-15	0.75593	0.729	0.299	4.96e-11	Clic1
Srp14	2.2e-15	-0.0680032	0.515	0.286	5.25e-11	Srp14
Rps17	2.42e-15	0.409047	0.813	0.377	5.8e-11	Rps17
Ndufs7	2.49e-15	0.327227	0.687	0.286	5.95e-11	Ndufs7
Cyth4	2.52e-15	-0.0940987	0.378	0.156	6.04e-11	Cyth4
Atp5e	2.52e-15	0.112543	0.893	0.584	6.04e-11	Atp5e
Tmem189	2.66e-15	0.525774	0.586	0.13	6.35e-11	Tmem189
Ptpn18	3.17e-15	0.614468	0.592	0.13	7.57e-11	Ptpn18
Hcfc1r1	3.4e-15	0.190429	0.471	0.143	8.13e-11	Hcfc1r1
Ndufa12	3.75e-15	-0.197374	0.558	0.364	8.96e-11	Ndufa12
Mrpl52	3.77e-15	0.205062	0.671	0.26	9.02e-11	Mrpl52
Rpl27a	3.92e-15	0.346701	0.889	0.494	9.37e-11	Rpl27a
Mrps16	4.03e-15	-0.206011	0.394	0.26	9.63e-11	Mrps16
Ndufa10	4.3e-15	0.408731	0.406	0.013	1.03e-10	Ndufa10
Trir	4.33e-15	0.347897	0.592	0.169	1.04e-10	Trir
Ndufb6	4.41e-15	0.00813098	0.623	0.351	1.05e-10	Ndufb6
Cox6c	4.58e-15	-0.0292558	0.869	0.61	1.09e-10	Cox6c
Uqcrfs1	5.79e-15	0.623485	0.528	0.091	1.38e-10	Uqcrfs1
Naa38	6.05e-15	0.109416	0.483	0.169	1.45e-10	Naa38
Hmga1	6.12e-15	0.412488	0.488	0.065	1.46e-10	Hmga1
Cd37	6.56e-15	0.540599	0.475	0.052	1.57e-10	Cd37
H2afj	7.21e-15	0.117483	0.79	0.442	1.72e-10	H2afj
Ctsd	7.4e-15	0.728084	0.888	0.61	1.77e-10	Ctsd
Rps20	7.44e-15	0.644742	0.863	0.468	1.78e-10	Rps20
Pdcd5	8.08e-15	0.215389	0.552	0.169	1.93e-10	Pdcd5
Rpl17	8.29e-15	0.373817	0.832	0.416	1.98e-10	Rpl17
Gm6136	8.58e-15	0.101088	0.658	0.208	2.05e-10	Gm6136
Gm14586	8.87e-15	0.0275988	0.719	0.299	2.12e-10	Gm14586
Ier3ip1	9.17e-15	-0.0695536	0.665	0.39	2.19e-10	Ier3ip1
Fkbp8	1.02e-14	0.469918	0.517	0.078	2.43e-10	Fkbp8
Mrpl20	1.21e-14	0.307012	0.47	0.091	2.88e-10	Mrpl20
Ptpa	1.23e-14	0.027503	0.265	0.052	2.93e-10	Ptpa
Mmp14	1.27e-14	0.492392	0.721	0.26	3.04e-10	Mmp14
Myl12b	1.33e-14	0.446539	0.751	0.299	3.18e-10	Myl12b
Ube2m	1.41e-14	0.41278	0.48	0.065	3.38e-10	Ube2m
Irak1	1.46e-14	-0.0667637	0.397	0.143	3.5e-10	Irak1
Trem2	1.5e-14	0.629326	0.45	0.039	3.59e-10	Trem2
Ndufb11	1.51e-14	0.435184	0.507	0.091	3.62e-10	Ndufb11
Psmb10	1.53e-14	0.619133	0.785	0.338	3.66e-10	Psmb10
Prelid1	1.57e-14	0.648439	0.779	0.338	3.75e-10	Prelid1
Cox14	1.61e-14	0.0778576	0.604	0.299	3.86e-10	Cox14
Wasf2	1.71e-14	0.394037	0.461	0.052	4.09e-10	Wasf2
Lrp10	1.97e-14	0.0526042	0.449	0.143	4.72e-10	Lrp10
Nme2	2.22e-14	0.468817	0.717	0.26	5.3e-10	Nme2
Ybx1	2.24e-14	0.644124	0.797	0.442	5.36e-10	Ybx1
Calm1	2.28e-14	-0.238122	0.963	0.922	5.44e-10	Calm1
Laptm4a	2.5e-14	0.561483	0.752	0.312	5.97e-10	Laptm4a
Ak2	2.68e-14	0.463616	0.738	0.286	6.41e-10	Ak2
Lamtor5	2.69e-14	-0.115075	0.673	0.455	6.44e-10	Lamtor5
Trmt112	2.83e-14	0.35961	0.626	0.208	6.76e-10	Trmt112
Taldo1	2.83e-14	0.471919	0.62	0.169	6.77e-10	Taldo1
Ppib	3e-14	0.532721	0.651	0.195	7.18e-10	Ppib
Llph	3.12e-14	0.189164	0.434	0.039	7.46e-10	Llph
Gpi1	3.13e-14	0.41823	0.673	0.221	7.47e-10	Gpi1
Rpl19	3.47e-14	0.577914	0.865	0.481	8.31e-10	Rpl19
Gm16374	3.61e-14	0.0624196	0.497	0.091	8.63e-10	Gm16374
Sqstm1	3.61e-14	0.468877	0.721	0.273	8.63e-10	Sqstm1
Ndufab1	3.86e-14	0.033027	0.609	0.312	9.23e-10	Ndufab1
Mtmr2	4.28e-14	-0.570768	0.411	0.597	1.02e-09	Mtmr2
Gm7536	4.28e-14	0.252264	0.884	0.519	1.02e-09	Gm7536
Itm2c	4.29e-14	0.257805	0.5	0.104	1.03e-09	Itm2c
Bax	4.48e-14	0.630729	0.66	0.208	1.07e-09	Bax
Wdr83os	4.64e-14	0.0731413	0.384	0.13	1.11e-09	Wdr83os
Brk1	4.67e-14	0.603778	0.577	0.143	1.12e-09	Brk1
Lst1	4.78e-14	0.18709	0.765	0.403	1.14e-09	Lst1
Arf1	4.98e-14	0.433239	0.675	0.221	1.19e-09	Arf1
Sdf4	5.01e-14	0.519429	0.559	0.117	1.2e-09	Sdf4
Ndufs4	5.6e-14	0.388472	0.531	0.13	1.34e-09	Ndufs4
Tspo	5.76e-14	0.506386	0.932	0.597	1.38e-09	Tspo
Lrpap1	6.32e-14	0.55395	0.631	0.182	1.51e-09	Lrpap1
Rpl12	6.35e-14	0.580606	0.681	0.247	1.52e-09	Rpl12
Gngt2	6.53e-14	-0.0478871	0.785	0.545	1.56e-09	Gngt2
Pcbp1	6.86e-14	0.427075	0.631	0.182	1.64e-09	Pcbp1
Vamp8	6.88e-14	0.0179713	0.828	0.571	1.65e-09	Vamp8
Gm4149	7.06e-14	0.326481	0.912	0.584	1.69e-09	Gm4149
Rn7sk	7.4e-14	0.00609086	0.185	0.013	1.77e-09	Rn7sk
Smdt1	7.44e-14	0.388239	0.743	0.325	1.78e-09	Smdt1
Plec	7.43e-14	0.556104	0.535	0.104	1.78e-09	Plec
Bcl3	7.55e-14	0.418201	0.437	0.039	1.81e-09	Bcl3
Slc15a3	7.61e-14	0.485426	0.659	0.208	1.82e-09	Slc15a3
Rbm39	8.03e-14	0.52841	0.76	0.325	1.92e-09	Rbm39
Ube2s	9.01e-14	0.31873	0.457	0.065	2.15e-09	Ube2s
Grcc10	9.11e-14	0.140856	0.721	0.377	2.18e-09	Grcc10
Rps13	9.13e-14	0.576367	0.809	0.39	2.18e-09	Rps13
Rps7	9.56e-14	0.31896	0.858	0.481	2.29e-09	Rps7
Rrbp1	9.74e-14	0.594841	0.879	0.532	2.33e-09	Rrbp1
Klf13	1.02e-13	0.658772	0.753	0.351	2.43e-09	Klf13
Mrps18c	1.06e-13	-0.173454	0.526	0.338	2.53e-09	Mrps18c
Slc25a39	1.14e-13	0.407091	0.411	0.039	2.73e-09	Slc25a39
AI413582	1.17e-13	0.284514	0.675	0.299	2.8e-09	AI413582
Serinc3	1.24e-13	0.269526	0.597	0.156	2.96e-09	Serinc3
Lamtor1	1.26e-13	0.483253	0.581	0.143	3.01e-09	Lamtor1
Slc11a1	1.28e-13	0.322296	0.649	0.221	3.06e-09	Slc11a1
Cyb5a	1.39e-13	0.396988	0.6	0.195	3.32e-09	Cyb5a
Ccdc86	1.43e-13	-0.0739505	0.514	0.273	3.42e-09	Ccdc86
Rplp2	1.46e-13	0.391416	0.906	0.545	3.49e-09	Rplp2
Psmc3	1.47e-13	0.389075	0.604	0.169	3.51e-09	Psmc3
Tmem50a	1.51e-13	0.525467	0.692	0.247	3.61e-09	Tmem50a
Gm15056	1.55e-13	-0.623138	0.276	0.338	3.72e-09	Gm15056
Ucp2	1.55e-13	0.61903	0.725	0.286	3.72e-09	Ucp2
Slc31a1	1.6e-13	0.330988	0.594	0.156	3.82e-09	Slc31a1
Rps14	1.63e-13	-0.0682875	0.945	0.779	3.89e-09	Rps14
Hsbp1	1.64e-13	0.0712803	0.637	0.325	3.91e-09	Hsbp1
Arid5b	1.64e-13	0.303331	0.471	0.065	3.93e-09	Arid5b
Psmd8	1.68e-13	0.658956	0.63	0.221	4.01e-09	Psmd8
Coro1b	1.73e-13	0.567711	0.532	0.117	4.14e-09	Coro1b
Filip1l	1.75e-13	0.390043	0.494	0.078	4.2e-09	Filip1l
Psmb5	1.91e-13	0.633521	0.702	0.26	4.57e-09	Psmb5
Rps13-ps2	1.94e-13	0.141728	0.727	0.299	4.65e-09	Rps13-ps2
Rpl7a	1.95e-13	0.461347	0.776	0.351	4.66e-09	Rpl7a
Cyc1	2e-13	0.537259	0.562	0.13	4.79e-09	Cyc1
Tuba1b	2.06e-13	0.382175	0.711	0.273	4.92e-09	Tuba1b
Minos1	2.08e-13	-0.0160967	0.733	0.455	4.99e-09	Minos1
Prkcd	2.17e-13	0.200761	0.619	0.208	5.2e-09	Prkcd
Med28	2.24e-13	-0.0508686	0.619	0.364	5.36e-09	Med28
Rpl22l1	2.45e-13	0.139165	0.447	0.117	5.86e-09	Rpl22l1
Rps27a	2.48e-13	0.40738	0.829	0.429	5.92e-09	Rps27a
Ppt1	2.57e-13	0.487932	0.66	0.221	6.15e-09	Ppt1
Tgm2	2.57e-13	0.46567	0.604	0.169	6.16e-09	Tgm2
Ccdc12	2.77e-13	0.327476	0.571	0.182	6.62e-09	Ccdc12
Rpl35a	2.78e-13	0.14709	0.82	0.468	6.65e-09	Rpl35a
Atp6v1f	2.95e-13	-0.0589547	0.848	0.649	7.04e-09	Atp6v1f
Snx20	3.08e-13	0.541086	0.592	0.156	7.37e-09	Snx20
Gnb1	3.17e-13	0.692885	0.785	0.442	7.58e-09	Gnb1
Calm3	3.18e-13	0.304309	0.687	0.299	7.61e-09	Calm3
Atp5h	3.55e-13	0.282223	0.755	0.364	8.5e-09	Atp5h
Rps16-ps2	3.57e-13	0.20452	0.882	0.532	8.53e-09	Rps16-ps2
Elmsan1	3.6e-13	-0.0175965	0.111	0.013	8.61e-09	Elmsan1
Cyp4x1	3.69e-13	-0.00487129	0.113	0.481	8.81e-09	Cyp4x1
Rpl3-ps1	3.82e-13	0.112454	0.657	0.221	9.13e-09	Rpl3-ps1
Rpl41	4.01e-13	-0.184828	0.977	0.909	9.58e-09	Rpl41
AW112010	4.12e-13	-0.125043	0.986	0.909	9.84e-09	AW112010
mt-Tp	4.23e-13	0.271788	0.606	0.195	1.01e-08	mt-Tp
Pbxip1	4.47e-13	0.32236	0.507	0.104	1.07e-08	Pbxip1
Wdr89	4.61e-13	0.165805	0.856	0.494	1.1e-08	Wdr89
D8Ertd738e	4.66e-13	0.387162	0.725	0.312	1.11e-08	D8Ertd738e
Rpl11	4.93e-13	0.588075	0.794	0.429	1.18e-08	Rpl11
Prr14	5.01e-13	-0.0111828	0.204	0.039	1.2e-08	Prr14
Lamtor4	5.19e-13	0.523663	0.596	0.169	1.24e-08	Lamtor4
Ndfip1	5.24e-13	0.416096	0.401	0.039	1.25e-08	Ndfip1
Rps12	5.21e-13	0.487587	0.794	0.377	1.25e-08	Rps12
H2-Q7	5.36e-13	0.601999	0.91	0.636	1.28e-08	H2-Q7
Itgb7	5.55e-13	0.355493	0.359	0.013	1.33e-08	Itgb7
Zyx	5.62e-13	0.388545	0.654	0.234	1.34e-08	Zyx
Dbi	5.68e-13	0.0502107	0.626	0.312	1.36e-08	Dbi
Rap2b	6.03e-13	-0.481675	0.741	0.74	1.44e-08	Rap2b
Rpl19-ps11	6.91e-13	0.130591	0.797	0.416	1.65e-08	Rpl19-ps11
Rpl30	7.73e-13	0.435409	0.838	0.442	1.85e-08	Rpl30
Xaf1	7.8e-13	-0.0597228	0.524	0.299	1.87e-08	Xaf1
Esyt1	7.81e-13	-0.04079	0.403	0.169	1.87e-08	Esyt1
Chchd1	8.63e-13	-0.105924	0.445	0.247	2.06e-08	Chchd1
Marcksl1	8.62e-13	0.265221	0.453	0.091	2.06e-08	Marcksl1
Rpl6	8.65e-13	0.516766	0.8	0.39	2.07e-08	Rpl6
Sec61g	8.79e-13	-0.178678	0.828	0.649	2.1e-08	Sec61g
Gm15564	8.82e-13	0.10908	0.468	0.078	2.11e-08	Gm15564
Otub1	8.9e-13	0.259997	0.612	0.234	2.13e-08	Otub1
Gm29216	9.07e-13	0.213985	0.935	0.805	2.17e-08	Gm29216
Chd4	9.73e-13	0.27403	0.563	0.156	2.33e-08	Chd4
C1qa	1.02e-12	1.04204	0.522	0.208	2.45e-08	C1qa
Fcgr3	1.06e-12	0.631267	0.805	0.429	2.54e-08	Fcgr3
Irf5	1.08e-12	0.028667	0.447	0.156	2.57e-08	Irf5
Rps15	1.08e-12	0.284903	0.843	0.481	2.59e-08	Rps15
Eif3j1	1.11e-12	0.12	0.449	0.104	2.64e-08	Eif3j1
Tpm3	1.15e-12	0.338343	0.785	0.377	2.74e-08	Tpm3
Gdap10	1.16e-12	0.532012	0.584	0.182	2.76e-08	Gdap10
Eif3c	1.18e-12	0.0313029	0.612	0.286	2.82e-08	Eif3c
Pfdn1	1.18e-12	-0.0130542	0.422	0.195	2.83e-08	Pfdn1
Arpc3	1.18e-12	0.55	0.767	0.351	2.83e-08	Arpc3
Aldh3b1	1.19e-12	0.422588	0.403	0.039	2.85e-08	Aldh3b1
Rpl14	1.22e-12	0.550478	0.788	0.377	2.92e-08	Rpl14
Rac1	1.25e-12	0.530054	0.698	0.273	2.98e-08	Rac1
Rpsa	1.3e-12	0.61553	0.827	0.442	3.1e-08	Rpsa
Nudcd3	1.33e-12	0.00520543	0.522	0.208	3.18e-08	Nudcd3
Zbtb7b	1.35e-12	0.010636	0.199	0.026	3.23e-08	Zbtb7b
Junb	1.36e-12	0.715528	0.748	0.403	3.26e-08	Junb
Rpl18-ps2	1.39e-12	0.05156	0.7	0.273	3.31e-08	Rpl18-ps2
Znhit1	1.4e-12	0.480902	0.577	0.156	3.34e-08	Znhit1
Rps10	1.41e-12	0.28729	0.833	0.455	3.37e-08	Rps10
Gm4332	1.41e-12	0.0742625	0.692	0.299	3.38e-08	Gm4332
Txn1	1.43e-12	-0.0837854	0.932	0.792	3.41e-08	Txn1
Rpsa-ps10	1.43e-12	0.054656	0.718	0.299	3.42e-08	Rpsa-ps10
Rpl3	1.47e-12	0.536771	0.744	0.325	3.51e-08	Rpl3
Ndufb5	1.49e-12	0.339218	0.614	0.208	3.57e-08	Ndufb5
Ndufb10	1.52e-12	0.309239	0.484	0.117	3.64e-08	Ndufb10
Rpl37a	1.53e-12	0.38537	0.93	0.61	3.65e-08	Rpl37a
Rps18	1.56e-12	0.234613	0.881	0.571	3.74e-08	Rps18
Rpl34	1.57e-12	-0.189299	0.904	0.779	3.75e-08	Rpl34
Hcst	1.6e-12	0.318326	0.409	0.065	3.84e-08	Hcst
Ywhaz	1.64e-12	0.391743	0.69	0.273	3.91e-08	Ywhaz
Ypel3	1.82e-12	0.547171	0.43	0.065	4.35e-08	Ypel3
Gm4739	1.83e-12	0.000112795	0.104	0.013	4.37e-08	Gm4739
Taf10	1.88e-12	0.56019	0.627	0.208	4.5e-08	Taf10
Lyrm2	1.95e-12	0.122131	0.241	0.013	4.65e-08	Lyrm2
Rps10-ps2	2e-12	0.151766	0.711	0.299	4.79e-08	Rps10-ps2
Ywhab	2.01e-12	0.304687	0.66	0.247	4.8e-08	Ywhab
Map2k2	2.02e-12	0.440471	0.487	0.091	4.82e-08	Map2k2
Mrps14	2.18e-12	0.134103	0.543	0.234	5.21e-08	Mrps14
Adap2	2.19e-12	0.394661	0.442	0.078	5.23e-08	Adap2
Cd63	2.2e-12	0.773431	0.652	0.234	5.25e-08	Cd63
Agtrap	2.28e-12	0.600685	0.599	0.182	5.46e-08	Agtrap
Mrpl33	2.33e-12	-0.217116	0.7	0.532	5.58e-08	Mrpl33
Vdac2	2.4e-12	0.424956	0.646	0.221	5.74e-08	Vdac2
2310009A05Rik	2.42e-12	-0.0455078	0.241	0.091	5.78e-08	2310009A05Rik
Hnrnpab	2.45e-12	0.337332	0.582	0.169	5.87e-08	Hnrnpab
Ubc	2.52e-12	-0.270398	0.828	0.714	6.01e-08	Ubc
Ppp1r14b	2.57e-12	0.25868	0.416	0.065	6.16e-08	Ppp1r14b
1810009A15Rik	2.82e-12	-0.0576502	0.335	0.156	6.74e-08	1810009A15Rik
Calr	2.85e-12	0.57311	0.859	0.558	6.82e-08	Calr
Gltp	2.89e-12	0.454303	0.52	0.117	6.92e-08	Gltp
Pld3	2.92e-12	0.609965	0.604	0.182	6.97e-08	Pld3
Mrpl14	2.96e-12	0.0785006	0.526	0.247	7.07e-08	Mrpl14
Ctsh	3.02e-12	0.528606	0.908	0.597	7.23e-08	Ctsh
Gm28437	3.15e-12	0.210867	0.914	0.727	7.54e-08	Gm28437
Cdk2ap2	3.24e-12	0.258602	0.484	0.169	7.74e-08	Cdk2ap2
Rbms1	3.27e-12	0.277486	0.609	0.195	7.82e-08	Rbms1
Tap1	3.29e-12	0.417418	0.771	0.364	7.88e-08	Tap1
Src	3.53e-12	0.21569	0.333	0.026	8.45e-08	Src
Dnajc15	3.56e-12	0.229088	0.409	0.104	8.51e-08	Dnajc15
Ptp4a2	3.58e-12	0.444267	0.724	0.312	8.56e-08	Ptp4a2
Dynlrb1	3.76e-12	-0.019169	0.698	0.455	9e-08	Dynlrb1
Mgst1	3.88e-12	0.717224	0.69	0.299	9.29e-08	Mgst1
Tnfrsf14	4.23e-12	0.298846	0.46	0.078	1.01e-07	Tnfrsf14
Clec5a	4.22e-12	0.48518	0.509	0.13	1.01e-07	Clec5a
Fam174a	4.24e-12	0.52858	0.513	0.117	1.01e-07	Fam174a
Cs	4.31e-12	-0.020276	0.315	0.091	1.03e-07	Cs
Gm8186	4.39e-12	0.0875897	0.651	0.26	1.05e-07	Gm8186
Mlf2	4.58e-12	0.413613	0.503	0.104	1.09e-07	Mlf2
H2-D1	4.67e-12	0.367927	0.98	0.948	1.12e-07	H2-D1
Atp6ap2	4.68e-12	0.464158	0.618	0.208	1.12e-07	Atp6ap2
Rpl23	4.68e-12	0.488847	0.877	0.532	1.12e-07	Rpl23
Eif4g1	4.74e-12	0.375394	0.456	0.078	1.13e-07	Eif4g1
Tmed2	4.93e-12	0.249342	0.566	0.156	1.18e-07	Tmed2
Rpl13-ps6	4.96e-12	0.0306817	0.589	0.195	1.19e-07	Rpl13-ps6
Eif1	4.97e-12	0.316946	0.899	0.558	1.19e-07	Eif1
C1ra	5.06e-12	0.0589652	0.478	0.156	1.21e-07	C1ra
Rnf130	5.12e-12	0.527721	0.706	0.299	1.22e-07	Rnf130
Rpl4	5.09e-12	0.59091	0.802	0.442	1.22e-07	Rpl4
Cd300lf	5.13e-12	0.428034	0.626	0.208	1.23e-07	Cd300lf
Mrps24	5.29e-12	0.249226	0.555	0.221	1.26e-07	Mrps24
Kcnn4	5.37e-12	0.339934	0.283	0	1.29e-07	Kcnn4
Rps28	5.49e-12	-0.18555	0.934	0.818	1.31e-07	Rps28
Atox1	5.56e-12	0.000275659	0.911	0.688	1.33e-07	Atox1
Ndufb9	5.62e-12	0.341498	0.613	0.234	1.34e-07	Ndufb9
Jak2	5.66e-12	-0.00310177	0.53	0.221	1.35e-07	Jak2
Gm10051	5.7e-12	0.0510281	0.613	0.208	1.36e-07	Gm10051
Raly	5.78e-12	0.517756	0.483	0.104	1.38e-07	Raly
Anpep	5.89e-12	0.14971	0.578	0.182	1.41e-07	Anpep
Mafg	5.88e-12	0.363282	0.483	0.091	1.41e-07	Mafg
Ptprj	6.27e-12	-0.106135	0.363	0.169	1.5e-07	Ptprj
Serinc1	6.39e-12	0.262332	0.441	0.065	1.53e-07	Serinc1
Coro1c	6.71e-12	0.114638	0.324	0.052	1.6e-07	Coro1c
Lgals3	6.73e-12	0.47979	0.941	0.766	1.61e-07	Lgals3
Cib1	6.81e-12	0.0796592	0.575	0.299	1.63e-07	Cib1
Ppp4c	6.98e-12	0.452303	0.429	0.065	1.67e-07	Ppp4c
Gm6055	7.1e-12	-0.0655073	0.523	0.273	1.7e-07	Gm6055
Fam168b	7.16e-12	-0.0967235	0.207	0.078	1.71e-07	Fam168b
Clec2d	7.46e-12	0.179258	0.494	0.143	1.78e-07	Clec2d
Ddx17	7.86e-12	0.1194	0.397	0.078	1.88e-07	Ddx17
Kdelr2	8.04e-12	-0.445847	0.729	0.766	1.92e-07	Kdelr2
Zmiz1	8.1e-12	0.277259	0.459	0.078	1.94e-07	Zmiz1
Hnrnpa2b1	8.41e-12	0.0377681	0.651	0.312	2.01e-07	Hnrnpa2b1
Atp5c1	8.39e-12	0.459287	0.65	0.234	2.01e-07	Atp5c1
Rps16	8.47e-12	0.435052	0.908	0.584	2.03e-07	Rps16
Oaz1-ps	8.98e-12	0.100807	0.786	0.39	2.15e-07	Oaz1-ps
Gm11478	9.05e-12	0.0115442	0.786	0.429	2.16e-07	Gm11478
Ubald2	9.23e-12	0.0749374	0.394	0.052	2.21e-07	Ubald2
Srsf5	9.42e-12	0.339077	0.454	0.078	2.25e-07	Srsf5
Gpx1	9.39e-12	0.465309	0.903	0.571	2.25e-07	Gpx1
Eif4ebp1	9.54e-12	0.52768	0.627	0.221	2.28e-07	Eif4ebp1
Ass1	9.57e-12	0.493206	0.719	0.312	2.29e-07	Ass1
Camta2	9.85e-12	0.0917333	0.396	0.104	2.36e-07	Camta2
Rpl24	9.92e-12	0.243364	0.821	0.468	2.37e-07	Rpl24
Cox6b1	9.93e-12	0.247574	0.873	0.545	2.38e-07	Cox6b1
H2-DMa	1e-11	0.413726	0.888	0.545	2.4e-07	H2-DMa
Hcls1	1.03e-11	0.396456	0.649	0.234	2.46e-07	Hcls1
Timm10b	1.04e-11	0.282309	0.684	0.299	2.49e-07	Timm10b
Tbk1	1.04e-11	-0.135157	0.308	0.156	2.5e-07	Tbk1
Snapin	1.07e-11	0.0202838	0.249	0.052	2.56e-07	Snapin
Cd52	1.08e-11	-0.00397104	0.978	0.831	2.59e-07	Cd52
Rps15a	1.09e-11	0.463858	0.8	0.416	2.61e-07	Rps15a
Eif3f	1.11e-11	0.539717	0.646	0.234	2.65e-07	Eif3f
Psmc1	1.12e-11	0.312272	0.503	0.117	2.67e-07	Psmc1
Ccl12	1.13e-11	-0.409953	0.131	0.156	2.69e-07	Ccl12
Susd6	1.14e-11	0.265135	0.562	0.156	2.71e-07	Susd6
Msrb1	1.14e-11	0.0263067	0.732	0.377	2.72e-07	Msrb1
Ube2d2a	1.14e-11	0.177431	0.507	0.117	2.73e-07	Ube2d2a
Kmt2e	1.14e-11	0.199988	0.378	0.039	2.74e-07	Kmt2e
1110038F14Rik	1.2e-11	0.0320685	0.452	0.195	2.87e-07	1110038F14Rik
Aph1a	1.23e-11	0.149975	0.275	0	2.93e-07	Aph1a
Aprt	1.24e-11	0.386736	0.607	0.234	2.97e-07	Aprt
Arl6ip1	1.26e-11	0.335845	0.526	0.13	3.02e-07	Arl6ip1
Gm6560	1.3e-11	0.0394864	0.492	0.104	3.11e-07	Gm6560
Akr1a1	1.33e-11	0.495554	0.854	0.494	3.18e-07	Akr1a1
Cdc37	1.33e-11	0.210445	0.411	0.078	3.19e-07	Cdc37
Nfe2l2	1.39e-11	0.337425	0.632	0.221	3.33e-07	Nfe2l2
Gm4617	1.41e-11	0.0261582	0.434	0.065	3.37e-07	Gm4617
Gm28439	1.44e-11	0.0111335	0.331	0.013	3.44e-07	Gm28439
Snrpb	1.48e-11	0.338564	0.601	0.221	3.53e-07	Snrpb
Slc25a5	1.49e-11	0.628495	0.795	0.455	3.56e-07	Slc25a5
Banf1	1.5e-11	-0.0729152	0.598	0.377	3.59e-07	Banf1
Hp	1.52e-11	0.781666	0.526	0.156	3.63e-07	Hp
Mt1	1.52e-11	0.136149	0.532	0.247	3.64e-07	Mt1
Arap1	1.54e-11	0.271737	0.41	0.052	3.69e-07	Arap1
Ciita	1.55e-11	0.442832	0.491	0.117	3.72e-07	Ciita
Emp3	1.56e-11	0.0249194	0.864	0.636	3.73e-07	Emp3
Zmat5	1.59e-11	0.0824332	0.274	0.091	3.81e-07	Zmat5
Adprh	1.62e-11	0.284526	0.449	0.091	3.86e-07	Adprh
Snrnp27	1.66e-11	-0.113037	0.571	0.312	3.98e-07	Snrnp27
Ap2m1	1.67e-11	0.201695	0.431	0.078	3.99e-07	Ap2m1
Rnaseh2c	1.72e-11	0.432924	0.321	0.013	4.12e-07	Rnaseh2c
Clec12a	1.73e-11	0.316179	0.666	0.273	4.13e-07	Clec12a
Nme1	1.73e-11	0.153674	0.526	0.208	4.14e-07	Nme1
Oaz1	1.73e-11	0.379572	0.877	0.532	4.15e-07	Oaz1
Plin2	1.74e-11	0.0866477	0.717	0.403	4.17e-07	Plin2
Cuta	1.75e-11	0.345128	0.475	0.117	4.18e-07	Cuta
Ube2l3	1.78e-11	0.00305228	0.65	0.377	4.26e-07	Ube2l3
Tcf25	1.78e-11	0.48727	0.523	0.156	4.26e-07	Tcf25
Fxyd5	1.8e-11	0.421322	0.921	0.61	4.3e-07	Fxyd5
Rab8b	1.8e-11	-0.139535	0.393	0.221	4.31e-07	Rab8b
Cndp2	1.88e-11	0.420801	0.629	0.221	4.5e-07	Cndp2
Gpsm3	1.92e-11	0.172479	0.432	0.078	4.58e-07	Gpsm3
Neat1	1.98e-11	0.347291	0.588	0.182	4.72e-07	Neat1
Itgb1	2.01e-11	0.146942	0.815	0.481	4.81e-07	Itgb1
Gm15753	2.05e-11	0.00800518	0.184	0.013	4.89e-07	Gm15753
Spata13	2.06e-11	-0.476271	0.388	0.403	4.93e-07	Spata13
Slc25a3	2.07e-11	0.520962	0.692	0.286	4.96e-07	Slc25a3
Mrpl38	2.11e-11	0.0309504	0.6	0.325	5.04e-07	Mrpl38
Bag1	2.11e-11	0.489111	0.613	0.208	5.05e-07	Bag1
Parp14	2.18e-11	-0.0549361	0.524	0.273	5.22e-07	Parp14
Dnajc19	2.24e-11	-0.107715	0.384	0.221	5.35e-07	Dnajc19
Scpep1	2.26e-11	0.195499	0.546	0.169	5.41e-07	Scpep1
Dpm2	2.32e-11	-0.0215728	0.321	0.143	5.55e-07	Dpm2
mt-Co3	2.34e-11	0.306419	0.954	0.831	5.61e-07	mt-Co3
Serf2	2.37e-11	-0.11363	0.949	0.805	5.67e-07	Serf2
Usp50	2.42e-11	0.0366239	0.444	0.091	5.8e-07	Usp50
Gm9118	2.51e-11	0.0170978	0.325	0.013	5.99e-07	Gm9118
Tmem243	2.56e-11	0.435655	0.426	0.078	6.13e-07	Tmem243
Fis1	2.78e-11	0.583311	0.635	0.247	6.65e-07	Fis1
Mfsd5	2.79e-11	0.563605	0.545	0.182	6.66e-07	Mfsd5
Pura	2.84e-11	0.0470399	0.295	0.052	6.79e-07	Pura
Rpl14-ps1	2.89e-11	0.0881777	0.713	0.312	6.9e-07	Rpl14-ps1
Ddx24	2.89e-11	-0.0815789	0.386	0.169	6.91e-07	Ddx24
Eif2s2	2.93e-11	0.143492	0.771	0.39	7e-07	Eif2s2
Myl12a	2.95e-11	0.115163	0.778	0.468	7.05e-07	Myl12a
Sf3b6	2.99e-11	0.321036	0.474	0.104	7.15e-07	Sf3b6
Jpt1	3.02e-11	-0.270605	0.645	0.532	7.23e-07	Jpt1
Map1lc3b	3.05e-11	0.0300927	0.674	0.416	7.3e-07	Map1lc3b
Tmem258	3.11e-11	0.0552854	0.815	0.532	7.45e-07	Tmem258
Gm15500	3.13e-11	-0.171064	0.727	0.532	7.49e-07	Gm15500
Acsl5	3.24e-11	-0.0920048	0.415	0.195	7.74e-07	Acsl5
Prkar1a	3.31e-11	0.0971209	0.485	0.169	7.91e-07	Prkar1a
Cox7a2l	3.41e-11	0.401269	0.568	0.169	8.15e-07	Cox7a2l
Gm10039	3.44e-11	-0.0989944	0.691	0.442	8.24e-07	Gm10039
Ttn	3.47e-11	-0.0203588	0.109	0.442	8.31e-07	Ttn
Tnfrsf1a	3.62e-11	0.240997	0.485	0.117	8.66e-07	Tnfrsf1a
Ndufa2	3.89e-11	0.142226	0.797	0.481	9.31e-07	Ndufa2
Bcl2a1b	3.94e-11	-0.227498	0.818	0.688	9.42e-07	Bcl2a1b
Nxf1	3.98e-11	0.287082	0.403	0.065	9.51e-07	Nxf1
Cd68	3.99e-11	0.54759	0.899	0.662	9.54e-07	Cd68
Arpc5	4.07e-11	0.359879	0.776	0.39	9.74e-07	Arpc5
Lamp1	4.07e-11	0.419157	0.805	0.429	9.74e-07	Lamp1
Ncf4	4.18e-11	0.21097	0.567	0.221	1e-06	Ncf4
N4bp1	4.37e-11	0.261571	0.498	0.13	1.04e-06	N4bp1
Pbdc1	4.39e-11	0.062806	0.268	0.065	1.05e-06	Pbdc1
H2-Q6	4.44e-11	0.44885	0.805	0.429	1.06e-06	H2-Q6
Ncf1	4.46e-11	0.0025677	0.643	0.338	1.07e-06	Ncf1
Rasa4	4.5e-11	0.260484	0.581	0.195	1.08e-06	Rasa4
Gstp1	4.57e-11	0.383451	0.471	0.117	1.09e-06	Gstp1
Psmb8	4.58e-11	0.458068	0.962	0.818	1.09e-06	Psmb8
Jun	4.75e-11	0.267507	0.395	0.052	1.14e-06	Jun
Polr2g	5.1e-11	-0.170991	0.553	0.39	1.22e-06	Polr2g
Cstb	5.13e-11	-0.223945	0.974	0.961	1.23e-06	Cstb
Gm10134	5.18e-11	0.135134	0.355	0.039	1.24e-06	Gm10134
Ifitm3	5.24e-11	-0.33236	0.87	0.87	1.25e-06	Ifitm3
Dnah11	5.31e-11	-0.00669731	0.017	0.221	1.27e-06	Dnah11
Pfkl	5.37e-11	0.352667	0.477	0.104	1.28e-06	Pfkl
Supt4a	5.38e-11	-0.0257318	0.497	0.273	1.29e-06	Supt4a
Tomm5	5.61e-11	-0.0774033	0.358	0.195	1.34e-06	Tomm5
Metap2	5.68e-11	0.323831	0.498	0.117	1.36e-06	Metap2
Snhg3	5.78e-11	0.0547971	0.219	0.039	1.38e-06	Snhg3
Snrpe	5.77e-11	0.296844	0.634	0.247	1.38e-06	Snrpe
Nelfb	5.85e-11	-0.0417913	0.154	0.039	1.4e-06	Nelfb
Itgam	5.91e-11	0.324124	0.493	0.117	1.41e-06	Itgam
Eef2	6.07e-11	0.342808	0.692	0.299	1.45e-06	Eef2
Tpr	6.07e-11	0.386242	0.66	0.26	1.45e-06	Tpr
Tmem234	6.21e-11	0.336398	0.531	0.156	1.48e-06	Tmem234
Tsen34	6.22e-11	0.305987	0.259	0	1.49e-06	Tsen34
Gm11560	6.28e-11	0.025371	0.346	0.026	1.5e-06	Gm11560
Nhlrc3	6.4e-11	-0.0610682	0.173	0.052	1.53e-06	Nhlrc3
Gm9844	6.48e-11	0.149783	0.872	0.675	1.55e-06	Gm9844
Psme1	6.47e-11	0.318869	0.81	0.455	1.55e-06	Psme1
Ncl	6.48e-11	0.362881	0.592	0.195	1.55e-06	Ncl
Lamp2	6.72e-11	0.281986	0.657	0.26	1.61e-06	Lamp2
Gm9790	6.87e-11	-0.0915039	0.604	0.481	1.64e-06	Gm9790
Mrpl54	6.88e-11	0.34131	0.536	0.169	1.65e-06	Mrpl54
Hsp90ab1	7e-11	0.404976	0.872	0.532	1.67e-06	Hsp90ab1
Tmem250-ps	7.01e-11	0.380595	0.356	0.039	1.68e-06	Tmem250-ps
Lyz2	7.09e-11	0.367632	0.983	0.883	1.7e-06	Lyz2
Chmp2a	7.15e-11	0.152629	0.629	0.312	1.71e-06	Chmp2a
Gm44705	7.32e-11	0.0115113	0.338	0.026	1.75e-06	Gm44705
Gabarap	7.46e-11	0.347692	0.831	0.481	1.78e-06	Gabarap
Sdhaf4	7.72e-11	-0.00333606	0.206	0.065	1.85e-06	Sdhaf4
Asna1	7.79e-11	0.270951	0.34	0.026	1.86e-06	Asna1
Basp1	7.9e-11	0.481835	0.57	0.182	1.89e-06	Basp1
Tmem165	8.29e-11	0.279246	0.37	0.039	1.98e-06	Tmem165
Fam173a	8.34e-11	0.367307	0.412	0.078	2e-06	Fam173a
Ifi30	8.72e-11	0.0256429	0.795	0.571	2.08e-06	Ifi30
Tor3a	8.72e-11	0.0620367	0.452	0.169	2.08e-06	Tor3a
Snrpg	8.9e-11	0.191913	0.675	0.312	2.13e-06	Snrpg
Sdk1	8.97e-11	-0.00371638	0.01	0.182	2.14e-06	Sdk1
Tmbim4	9.17e-11	0.435191	0.747	0.364	2.19e-06	Tmbim4
Capns1	9.42e-11	0.20582	0.618	0.247	2.25e-06	Capns1
Fkbp2	9.39e-11	0.376607	0.505	0.156	2.25e-06	Fkbp2
Coro1a	9.47e-11	0.597669	0.503	0.143	2.27e-06	Coro1a
Sys1	9.68e-11	0.377945	0.464	0.104	2.31e-06	Sys1
Tln1	9.64e-11	0.47586	0.628	0.234	2.31e-06	Tln1
Gsn	9.78e-11	0.151945	0.358	0.065	2.34e-06	Gsn
Dctn3	9.86e-11	0.397659	0.588	0.208	2.36e-06	Dctn3
Gng5	9.97e-11	0.0339711	0.874	0.636	2.38e-06	Gng5
S100a13	9.99e-11	0.146749	0.444	0.156	2.39e-06	S100a13
Cwc15	1.02e-10	0.217394	0.491	0.13	2.43e-06	Cwc15
Sec62	1.02e-10	-0.0130903	0.649	0.351	2.45e-06	Sec62
Cd300c2	1.05e-10	0.628751	0.585	0.208	2.51e-06	Cd300c2
Slc16a3	1.07e-10	0.415796	0.524	0.143	2.56e-06	Slc16a3
Slamf7	1.16e-10	0.581772	0.677	0.312	2.77e-06	Slamf7
Nupr1	1.17e-10	-0.00574563	0.487	0.273	2.8e-06	Nupr1
Yif1b	1.19e-10	0.437881	0.301	0.013	2.85e-06	Yif1b
Rab14	1.2e-10	0.423077	0.642	0.247	2.87e-06	Rab14
Pfkp	1.22e-10	-0.108663	0.499	0.273	2.92e-06	Pfkp
Pkig	1.29e-10	0.301993	0.372	0.052	3.08e-06	Pkig
Clta	1.3e-10	0.385329	0.73	0.351	3.12e-06	Clta
Rex1bd	1.35e-10	0.186708	0.468	0.182	3.22e-06	Rex1bd
Bcap31	1.36e-10	0.531182	0.494	0.13	3.25e-06	Bcap31
Gm11539	1.45e-10	0.042843	0.659	0.273	3.46e-06	Gm11539
Necap2	1.45e-10	0.321966	0.457	0.104	3.46e-06	Necap2
Lair1	1.46e-10	0.348023	0.507	0.13	3.49e-06	Lair1
Neb	1.49e-10	-0.00262571	0.056	0.312	3.56e-06	Neb
Tcea1	1.49e-10	0.116991	0.569	0.234	3.56e-06	Tcea1
Bnip2	1.5e-10	0.206393	0.397	0.065	3.58e-06	Bnip2
Lrp1	1.51e-10	0.480541	0.512	0.182	3.6e-06	Lrp1
Tpp1	1.52e-10	0.271005	0.503	0.13	3.64e-06	Tpp1
Lars2	1.53e-10	0.791646	0.914	0.766	3.67e-06	Lars2
Cst3	1.54e-10	0.316478	0.949	0.688	3.68e-06	Cst3
Cdk2ap1	1.55e-10	0.143346	0.25	0	3.71e-06	Cdk2ap1
Por	1.63e-10	0.247864	0.353	0.039	3.9e-06	Por
Timm13	1.65e-10	0.124406	0.644	0.351	3.94e-06	Timm13
Srsf11	1.67e-10	0.298789	0.486	0.117	3.98e-06	Srsf11
Ergic3	1.73e-10	0.374444	0.406	0.065	4.15e-06	Ergic3
Pfdn6	1.81e-10	0.153664	0.25	0.039	4.34e-06	Pfdn6
Acin1	1.87e-10	0.239245	0.41	0.065	4.47e-06	Acin1
Tubb2a	1.88e-10	-0.00187309	0.151	0.026	4.5e-06	Tubb2a
Cnih4	1.89e-10	-0.0197522	0.704	0.468	4.52e-06	Cnih4
Plekhj1	1.9e-10	0.375606	0.406	0.065	4.54e-06	Plekhj1
Gbp4	2e-10	0.162222	0.599	0.247	4.79e-06	Gbp4
Mrpl23	2.02e-10	0.116296	0.399	0.117	4.82e-06	Mrpl23
Sdhb	2.06e-10	0.36603	0.735	0.364	4.92e-06	Sdhb
Atp6ap1	2.08e-10	0.335233	0.634	0.247	4.97e-06	Atp6ap1
Tifa	2.11e-10	-0.0247342	0.427	0.182	5.04e-06	Tifa
Rab4b	2.11e-10	0.102036	0.331	0.052	5.04e-06	Rab4b
Tmem134	2.11e-10	0.416524	0.43	0.078	5.05e-06	Tmem134
Traf3	2.23e-10	0.0414531	0.275	0.052	5.33e-06	Traf3
Hvcn1	2.27e-10	0.0721038	0.533	0.234	5.44e-06	Hvcn1
Gm15590	2.3e-10	0.218741	0.942	0.896	5.51e-06	Gm15590
Rpl38	2.37e-10	-0.0831256	0.851	0.636	5.66e-06	Rpl38
Mrpl34	2.39e-10	0.326694	0.373	0.065	5.71e-06	Mrpl34
Wbp4	2.41e-10	0.281087	0.334	0.026	5.77e-06	Wbp4
Tecr	2.44e-10	0.406619	0.382	0.052	5.84e-06	Tecr
Sh3bgrl3	2.55e-10	0.153278	0.953	0.74	6.11e-06	Sh3bgrl3
Adh5	2.59e-10	0.310041	0.326	0.026	6.2e-06	Adh5
Gde1	2.6e-10	0.500985	0.484	0.117	6.23e-06	Gde1
Smpdl3a	2.67e-10	0.348138	0.407	0.065	6.38e-06	Smpdl3a
Scamp3	2.68e-10	0.376947	0.407	0.065	6.4e-06	Scamp3
Cd14	2.68e-10	0.720374	0.635	0.273	6.4e-06	Cd14
Trappc2l	2.74e-10	0.0504373	0.491	0.247	6.54e-06	Trappc2l
Nop53	2.78e-10	0.322026	0.547	0.169	6.66e-06	Nop53
Usf2	2.81e-10	0.100205	0.365	0.091	6.73e-06	Usf2
Ier3	2.83e-10	0.418434	0.354	0.039	6.76e-06	Ier3
Cdc42	2.83e-10	0.106581	0.82	0.532	6.77e-06	Cdc42
Man2b1	2.89e-10	0.293934	0.493	0.13	6.9e-06	Man2b1
Ap3s1	2.88e-10	0.392531	0.419	0.104	6.9e-06	Ap3s1
Rexo2	2.89e-10	0.458186	0.607	0.221	6.9e-06	Rexo2
Gm10288	2.9e-10	0.081406	0.667	0.312	6.93e-06	Gm10288
Uap1l1	2.93e-10	0.319382	0.425	0.091	7.01e-06	Uap1l1
Ppp1r11	2.96e-10	0.436689	0.459	0.104	7.08e-06	Ppp1r11
Gm4951	2.97e-10	0.433941	0.574	0.195	7.1e-06	Gm4951
Reep5	3.07e-10	0.469488	0.763	0.39	7.34e-06	Reep5
Polr3c	3.22e-10	-0.041489	0.119	0.026	7.71e-06	Polr3c
Zfand5	3.27e-10	0.364428	0.442	0.091	7.83e-06	Zfand5
Rpl9-ps6	3.29e-10	0.124964	0.704	0.325	7.87e-06	Rpl9-ps6
Rpl26	3.34e-10	0.449332	0.862	0.545	7.99e-06	Rpl26
Igsf8	3.38e-10	0.322271	0.491	0.13	8.08e-06	Igsf8
Bst2	3.5e-10	0.279031	0.844	0.532	8.37e-06	Bst2
Sem1	3.51e-10	0.0959953	0.878	0.61	8.4e-06	Sem1
Slc9a3r1	3.56e-10	0.316841	0.444	0.091	8.51e-06	Slc9a3r1
Trim28	3.59e-10	-0.00123261	0.188	0.039	8.58e-06	Trim28
Polr2i	3.62e-10	0.10613	0.346	0.104	8.65e-06	Polr2i
mt-Co1	3.65e-10	0.423901	0.975	0.935	8.74e-06	mt-Co1
Selenom	3.67e-10	0.540037	0.494	0.13	8.77e-06	Selenom
Hmox1	3.8e-10	0.677084	0.71	0.364	9.08e-06	Hmox1
Pabpc1	3.88e-10	0.348121	0.748	0.377	9.29e-06	Pabpc1
Syngr2	4.09e-10	0.534321	0.691	0.312	9.78e-06	Syngr2
Hexa	4.21e-10	0.470491	0.694	0.312	1.01e-05	Hexa
Mapk3	4.33e-10	0.125351	0.353	0.065	1.04e-05	Mapk3
Arhgef1	4.33e-10	0.25946	0.349	0.039	1.04e-05	Arhgef1
Lsm4	4.37e-10	0.422231	0.469	0.117	1.05e-05	Lsm4
Gm6900	4.44e-10	0.0252406	0.471	0.13	1.06e-05	Gm6900
Anp32b	4.51e-10	0.343346	0.457	0.104	1.08e-05	Anp32b
Pdcd6	4.74e-10	0.487456	0.445	0.104	1.13e-05	Pdcd6
Atp6v0e	4.77e-10	0.0318045	0.881	0.662	1.14e-05	Atp6v0e
Csf2rb	4.79e-10	0.526749	0.785	0.442	1.15e-05	Csf2rb
Mir142hg	4.95e-10	0.111922	0.406	0.104	1.18e-05	Mir142hg
Sf3b5	4.95e-10	0.334522	0.644	0.286	1.18e-05	Sf3b5
Mbd2	4.99e-10	0.0449037	0.309	0.065	1.19e-05	Mbd2
Bscl2	5.15e-10	0.266239	0.313	0.026	1.23e-05	Bscl2
Ifi206	5.13e-10	0.30093	0.461	0.117	1.23e-05	Ifi206
Gm6977	5.2e-10	0.140996	0.9	0.935	1.24e-05	Gm6977
Ptpre	5.18e-10	0.186485	0.609	0.26	1.24e-05	Ptpre
Tagln2	5.22e-10	0.663427	0.756	0.481	1.25e-05	Tagln2
Slc31a2	5.26e-10	0.0570066	0.612	0.325	1.26e-05	Slc31a2
Nrp2	5.39e-10	0.181522	0.734	0.39	1.29e-05	Nrp2
Rpl31	5.46e-10	0.2399	0.842	0.519	1.31e-05	Rpl31
Irf8	5.5e-10	0.512452	0.732	0.364	1.32e-05	Irf8
Eea1	5.63e-10	0.319743	0.414	0.091	1.35e-05	Eea1
Ndufa8	5.74e-10	0.249733	0.55	0.221	1.37e-05	Ndufa8
Dek	5.75e-10	0.148841	0.484	0.169	1.38e-05	Dek
Stat1	5.75e-10	0.249643	0.848	0.519	1.38e-05	Stat1
Insig1	5.85e-10	-0.410942	0.388	0.494	1.4e-05	Insig1
Spcs1	5.87e-10	0.0983243	0.676	0.39	1.4e-05	Spcs1
Abca1	5.86e-10	0.302325	0.51	0.143	1.4e-05	Abca1
Gm27010	5.9e-10	-0.00126162	0.22	0.571	1.41e-05	Gm27010
Snrpd3	6.27e-10	0.00661736	0.445	0.221	1.5e-05	Snrpd3
Rpl28-ps1	6.4e-10	0.106223	0.691	0.325	1.53e-05	Rpl28-ps1
Ftl1-ps1	6.45e-10	0.307804	0.985	0.961	1.54e-05	Ftl1-ps1
Gbp7	6.52e-10	0.338767	0.7	0.325	1.56e-05	Gbp7
Atp13a2	6.73e-10	0.385458	0.585	0.208	1.61e-05	Atp13a2
Daxx	6.8e-10	-0.103636	0.253	0.117	1.63e-05	Daxx
Psmd4	6.86e-10	0.225859	0.49	0.182	1.64e-05	Psmd4
Rpl39-ps	6.97e-10	0.0468673	0.57	0.208	1.67e-05	Rpl39-ps
Tlr2	6.98e-10	0.0577332	0.667	0.364	1.67e-05	Tlr2
Taf6l	6.98e-10	0.48419	0.584	0.208	1.67e-05	Taf6l
Dnajc3	7.06e-10	0.355288	0.435	0.091	1.69e-05	Dnajc3
Gba	7.22e-10	0.0333077	0.518	0.247	1.73e-05	Gba
Igsf6	7.34e-10	0.253601	0.635	0.273	1.75e-05	Igsf6
Capg	7.32e-10	0.498655	0.897	0.636	1.75e-05	Capg
Map3k1	7.49e-10	0.172673	0.234	0	1.79e-05	Map3k1
Slc25a1	7.49e-10	0.276428	0.234	0	1.79e-05	Slc25a1
Gm8430	7.6e-10	0.0616172	0.724	0.351	1.82e-05	Gm8430
Psap	7.71e-10	0.366694	0.975	0.844	1.84e-05	Psap
Apoe	7.87e-10	0.958845	0.524	0.169	1.88e-05	Apoe
Hist1h2ap	7.89e-10	0.0054222	0.185	0.013	1.89e-05	Hist1h2ap
Atp5f1	7.91e-10	0.285353	0.627	0.26	1.89e-05	Atp5f1
Adap2os	7.99e-10	0.24529	0.656	0.299	1.91e-05	Adap2os
Rps12-ps9	8.01e-10	0.111864	0.696	0.325	1.92e-05	Rps12-ps9
Bola3	8.14e-10	0.122845	0.403	0.13	1.95e-05	Bola3
Ifitm2	8.15e-10	0.468478	0.72	0.351	1.95e-05	Ifitm2
Nfkb2	8.21e-10	0.215006	0.471	0.143	1.96e-05	Nfkb2
Aldoart2	8.37e-10	0.00631439	0.233	0	2e-05	Aldoart2
1810058I24Rik	8.56e-10	0.300307	0.573	0.221	2.05e-05	1810058I24Rik
Cfdp1	8.86e-10	0.234827	0.342	0.039	2.12e-05	Cfdp1
Mrpl43	9.3e-10	0.11022	0.321	0.091	2.22e-05	Mrpl43
Pgs1	9.33e-10	0.283176	0.411	0.078	2.23e-05	Pgs1
S100a1	9.38e-10	0.129588	0.465	0.195	2.24e-05	S100a1
Ctsa	9.42e-10	0.53636	0.783	0.442	2.25e-05	Ctsa
Coa3	9.61e-10	0.026597	0.477	0.26	2.3e-05	Coa3
Ost4	9.74e-10	0.372552	0.714	0.351	2.33e-05	Ost4
Stat3	9.8e-10	0.174909	0.651	0.299	2.34e-05	Stat3
Tmem104	9.91e-10	0.216177	0.342	0.039	2.37e-05	Tmem104
Psmb1	1.01e-09	0.201197	0.711	0.39	2.4e-05	Psmb1
Erp29	1.01e-09	0.535026	0.586	0.221	2.43e-05	Erp29
Ppp1cc	1.05e-09	0.156188	0.23	0	2.5e-05	Ppp1cc
Nol7	1.05e-09	0.416273	0.479	0.13	2.52e-05	Nol7
Spg21	1.07e-09	0.149438	0.422	0.13	2.55e-05	Spg21
Stx4a	1.1e-09	0.010533	0.487	0.221	2.63e-05	Stx4a
Nubp1	1.11e-09	0.283019	0.407	0.091	2.65e-05	Nubp1
Rnh1	1.14e-09	0.170547	0.649	0.325	2.72e-05	Rnh1
Rps13-ps1	1.14e-09	0.0402857	0.607	0.26	2.73e-05	Rps13-ps1
Cct8	1.16e-09	-0.0913393	0.452	0.221	2.78e-05	Cct8
Atp6v1e1	1.17e-09	0.37068	0.72	0.351	2.8e-05	Atp6v1e1
Eif1b	1.18e-09	0.139483	0.302	0.052	2.81e-05	Eif1b
Acaa1a	1.18e-09	0.336109	0.498	0.143	2.83e-05	Acaa1a
Gsdmd	1.2e-09	0.18424	0.465	0.143	2.86e-05	Gsdmd
Eef1b2	1.2e-09	0.126594	0.586	0.273	2.88e-05	Eef1b2
Tgif1	1.22e-09	0.0955015	0.448	0.156	2.92e-05	Tgif1
Manf	1.23e-09	-0.0571823	0.469	0.273	2.94e-05	Manf
Zfp36	1.23e-09	0.247579	0.524	0.169	2.95e-05	Zfp36
Ube2j2	1.33e-09	0.354443	0.343	0.052	3.18e-05	Ube2j2
Slc48a1	1.36e-09	0.486933	0.477	0.13	3.24e-05	Slc48a1
Uqcc2	1.39e-09	0.218036	0.565	0.234	3.31e-05	Uqcc2
Cd302	1.39e-09	0.560605	0.681	0.351	3.33e-05	Cd302
Saa3	1.4e-09	0.736071	0.737	0.377	3.35e-05	Saa3
Mbnl2	1.42e-09	0.313295	0.432	0.104	3.39e-05	Mbnl2
Pebp1	1.44e-09	0.404602	0.463	0.117	3.45e-05	Pebp1
Aamp	1.46e-09	0.322055	0.365	0.052	3.48e-05	Aamp
Msr1	1.47e-09	-0.053729	0.498	0.26	3.52e-05	Msr1
Tnfaip8	1.5e-09	0.251823	0.411	0.091	3.59e-05	Tnfaip8
Abhd16a	1.51e-09	0.101362	0.347	0.091	3.61e-05	Abhd16a
Snrpf	1.52e-09	0.0814726	0.486	0.208	3.62e-05	Snrpf
Os9	1.52e-09	0.289683	0.282	0.013	3.64e-05	Os9
Plekhb2	1.53e-09	0.00728286	0.308	0.091	3.66e-05	Plekhb2
Ubxn4	1.53e-09	0.40009	0.482	0.13	3.67e-05	Ubxn4
Dnajb6	1.55e-09	-0.005923	0.44	0.182	3.7e-05	Dnajb6
Gm37486	1.57e-09	-0.0014816	0.009	0.169	3.75e-05	Gm37486
Isoc1	1.57e-09	0.256481	0.311	0.026	3.75e-05	Isoc1
Slc3a2	1.57e-09	0.143972	0.785	0.481	3.76e-05	Slc3a2
Cdc42se1	1.57e-09	0.239813	0.336	0.039	3.76e-05	Cdc42se1
Eno1b	1.63e-09	0.0356805	0.756	0.416	3.9e-05	Eno1b
Idnk	1.63e-09	0.316547	0.604	0.247	3.91e-05	Idnk
Rps4x	1.64e-09	0.383259	0.77	0.416	3.92e-05	Rps4x
Eno1	1.7e-09	0.514726	0.848	0.545	4.07e-05	Eno1
Trafd1	1.71e-09	0.221135	0.577	0.221	4.08e-05	Trafd1
Dstn	1.7e-09	0.245885	0.393	0.078	4.08e-05	Dstn
Ahnak	1.71e-09	-0.468277	0.77	0.831	4.1e-05	Ahnak
Tomm20	1.73e-09	0.317441	0.478	0.13	4.13e-05	Tomm20
Hmgn2	1.73e-09	0.489951	0.613	0.26	4.14e-05	Hmgn2
Arglu1	1.75e-09	-0.43023	0.811	0.883	4.18e-05	Arglu1
Abcf1	1.75e-09	0.203779	0.373	0.065	4.19e-05	Abcf1
Rps2-ps10	1.88e-09	0.0446785	0.726	0.364	4.5e-05	Rps2-ps10
Hsd17b12	1.89e-09	0.273974	0.445	0.104	4.51e-05	Hsd17b12
Pilrb2	1.95e-09	0.358776	0.419	0.091	4.66e-05	Pilrb2
Polr2j	1.95e-09	0.15433	0.411	0.143	4.67e-05	Polr2j
Trappc6a	1.95e-09	0.299242	0.351	0.078	4.67e-05	Trappc6a
Hmcn1	1.98e-09	-0.00517795	0.029	0.234	4.73e-05	Hmcn1
Pgls	2.01e-09	0.58176	0.538	0.208	4.82e-05	Pgls
Tprgl	2.07e-09	0.228015	0.341	0.052	4.96e-05	Tprgl
B230219D22Rik	2.08e-09	0.261101	0.455	0.117	4.98e-05	B230219D22Rik
Tpm4	2.1e-09	0.330673	0.461	0.117	5.03e-05	Tpm4
Cdc34	2.17e-09	0.355361	0.384	0.065	5.19e-05	Cdc34
Abhd17a	2.24e-09	0.244135	0.297	0.026	5.35e-05	Abhd17a
Eif4g2	2.25e-09	0.378027	0.614	0.273	5.37e-05	Eif4g2
Gm7331	2.27e-09	0.156045	0.869	0.571	5.43e-05	Gm7331
Arl4c	2.28e-09	0.148171	0.245	0.013	5.45e-05	Arl4c
Rala	2.28e-09	0.30638	0.487	0.143	5.45e-05	Rala
Pkm	2.29e-09	0.261602	0.904	0.623	5.47e-05	Pkm
Kmt2d	2.31e-09	0.247181	0.503	0.156	5.52e-05	Kmt2d
Slc25a37	2.31e-09	0.349807	0.586	0.221	5.52e-05	Slc25a37
C1qb	2.36e-09	0.817388	0.622	0.286	5.65e-05	C1qb
Prrc2a	2.36e-09	0.158071	0.304	0.026	5.66e-05	Prrc2a
Ube2z	2.39e-09	-0.0363668	0.237	0.078	5.72e-05	Ube2z
Sema4a	2.48e-09	0.163351	0.528	0.208	5.93e-05	Sema4a
Atg3	2.49e-09	0.357773	0.382	0.065	5.95e-05	Atg3
Myl6	2.53e-09	0.263526	0.856	0.558	6.04e-05	Myl6
Vamp2	2.53e-09	0.161731	0.221	0	6.05e-05	Vamp2
Selplg	2.55e-09	0.369278	0.46	0.117	6.1e-05	Selplg
Fam234a	2.56e-09	0.172181	0.291	0.026	6.11e-05	Fam234a
AC160336.1	2.56e-09	-0.0320761	0.241	0.545	6.13e-05	AC160336.1
Rab5if	2.6e-09	0.33918	0.638	0.286	6.23e-05	Rab5if
Man1a2	2.62e-09	0.0501524	0.165	0.013	6.28e-05	Man1a2
Rps19	2.64e-09	0.124485	0.94	0.727	6.32e-05	Rps19
Skap2	2.65e-09	-0.0210453	0.584	0.312	6.33e-05	Skap2
Astn2	2.65e-09	-0.000885461	0.007	0.13	6.34e-05	Astn2
Nudc	2.66e-09	0.364313	0.404	0.078	6.36e-05	Nudc
Lypla2	2.68e-09	0.243433	0.276	0.013	6.41e-05	Lypla2
Rab10	2.71e-09	0.394073	0.556	0.195	6.48e-05	Rab10
Rpl10-ps6	2.81e-09	-0.00313928	0.044	0.273	6.71e-05	Rpl10-ps6
Snrpb2	2.86e-09	0.122901	0.463	0.143	6.84e-05	Snrpb2
Mff	2.9e-09	0.302407	0.319	0.039	6.92e-05	Mff
Ppig	2.9e-09	0.318838	0.502	0.156	6.94e-05	Ppig
Orai1	2.93e-09	0.342955	0.31	0.026	7.01e-05	Orai1
Gga1	3.01e-09	0.153629	0.241	0.013	7.21e-05	Gga1
Cox20	3.03e-09	-0.0668967	0.226	0.13	7.24e-05	Cox20
Plxna1	3.03e-09	0.355577	0.397	0.078	7.25e-05	Plxna1
Snapc5	3.05e-09	0.148646	0.343	0.091	7.29e-05	Snapc5
Kxd1	3.05e-09	0.34687	0.319	0.039	7.29e-05	Kxd1
Gm47283	3.05e-09	0.0943253	0.289	0.039	7.3e-05	Gm47283
Gm10095	3.06e-09	0.0621369	0.54	0.182	7.31e-05	Gm10095
Adap1	3.07e-09	0.304956	0.306	0.026	7.34e-05	Adap1
Map3k8	3.12e-09	0.0991528	0.224	0.026	7.46e-05	Map3k8
Gm10719	3.12e-09	-0.00362	0.039	0.26	7.47e-05	Gm10719
Gm5637	3.15e-09	0.0234275	0.472	0.143	7.53e-05	Gm5637
Gm10709	3.17e-09	0.0448283	0.467	0.13	7.58e-05	Gm10709
Gm43028	3.19e-09	0.0126695	0.399	0.091	7.62e-05	Gm43028
Fermt3	3.23e-09	0.368536	0.434	0.104	7.74e-05	Fermt3
Lilrb4a	3.27e-09	0.209856	0.494	0.156	7.82e-05	Lilrb4a
Mea1	3.29e-09	0.0857339	0.407	0.169	7.87e-05	Mea1
Naglu	3.29e-09	0.292202	0.38	0.065	7.88e-05	Naglu
Myo9b	3.31e-09	0.301643	0.382	0.078	7.91e-05	Myo9b
Ptk2b	3.39e-09	0.0184014	0.319	0.104	8.1e-05	Ptk2b
Prkcsh	3.66e-09	-0.0360111	0.279	0.104	8.74e-05	Prkcsh
Rwdd1	3.66e-09	0.320243	0.454	0.117	8.76e-05	Rwdd1
Pycard	3.69e-09	0.176249	0.742	0.455	8.83e-05	Pycard
Rtf2	3.73e-09	0.257013	0.435	0.117	8.92e-05	Rtf2
Cited2	3.73e-09	0.42066	0.386	0.078	8.92e-05	Cited2
Apobec3	3.78e-09	0.278424	0.524	0.169	9.04e-05	Apobec3
Nos2	3.8e-09	0.562029	0.719	0.403	9.08e-05	Nos2
Il4ra	3.9e-09	0.152483	0.412	0.117	9.32e-05	Il4ra
Il3ra	4.1e-09	0.361944	0.354	0.065	9.8e-05	Il3ra
Snx18	4.1e-09	0.219306	0.488	0.143	9.81e-05	Snx18
Ifi27	4.13e-09	0.408296	0.559	0.208	9.88e-05	Ifi27
Sirpa	4.14e-09	0.0911282	0.743	0.442	9.89e-05	Sirpa
Eif3i	4.15e-09	0.228331	0.409	0.117	9.93e-05	Eif3i
Magi2	4.17e-09	-0.0169736	0.012	0.169	9.97e-05	Magi2
Hmgb1	4.18e-09	0.355614	0.632	0.273	0.000100033	Hmgb1
Glrx5	4.22e-09	0.296888	0.323	0.052	0.000100942	Glrx5
Cxcl9	4.24e-09	-0.245937	0.858	0.779	0.000101432	Cxcl9
Wbp2	4.3e-09	0.371837	0.467	0.13	0.000102777	Wbp2
Hp1bp3	4.31e-09	0.0617868	0.432	0.169	0.000103105	Hp1bp3
Mydgf	4.33e-09	0.450617	0.455	0.117	0.000103627	Mydgf
Hint2	4.41e-09	0.254466	0.245	0.013	0.00010545	Hint2
Dusp3	4.48e-09	0.187593	0.624	0.286	0.000107028	Dusp3
Rpp21	4.48e-09	0.247255	0.432	0.13	0.000107067	Rpp21
Siva1	4.48e-09	0.200146	0.4	0.13	0.000107072	Siva1
Dok3	4.52e-09	0.233303	0.317	0.052	0.000108154	Dok3
Gm10275	4.6e-09	0.0705891	0.509	0.182	0.00011005	Gm10275
Yeats4	4.72e-09	0.126566	0.243	0.039	0.000112783	Yeats4
Psmd2	4.77e-09	-0.0345966	0.447	0.221	0.000114132	Psmd2
Rab5c	4.82e-09	0.288381	0.566	0.208	0.000115298	Rab5c
Ecm1	4.84e-09	0.191773	0.289	0.039	0.000115835	Ecm1
Prpf40a	4.86e-09	0.28072	0.431	0.104	0.000116197	Prpf40a
Ssna1	4.88e-09	0.00838934	0.305	0.143	0.000116657	Ssna1
Rock1	4.99e-09	0.254015	0.483	0.143	0.000119229	Rock1
Sdc1	4.99e-09	0.334277	0.397	0.078	0.00011944	Sdc1
Ndufv1	5.09e-09	0.25902	0.268	0.013	0.000121756	Ndufv1
Nt5c	5.15e-09	0.27917	0.392	0.091	0.000123139	Nt5c
Rnpepl1	5.23e-09	-0.118976	0.341	0.182	0.00012501	Rnpepl1
Top1	5.24e-09	0.375562	0.49	0.169	0.000125229	Top1
Slc6a6	5.28e-09	0.27851	0.425	0.104	0.000126322	Slc6a6
Srsf9	5.31e-09	0.394005	0.463	0.13	0.000127105	Srsf9
Ube2a	5.33e-09	0.336088	0.433	0.104	0.000127424	Ube2a
Pafah1b1	5.33e-09	0.0999105	0.521	0.195	0.000127444	Pafah1b1
Tpd52	5.42e-09	0.267854	0.604	0.247	0.000129545	Tpd52
Actg1	5.49e-09	0.405015	0.787	0.455	0.000131293	Actg1
Bnip3l	5.5e-09	0.258405	0.433	0.104	0.000131421	Bnip3l
Zswim7	5.68e-09	-0.00277732	0.168	0.052	0.000135946	Zswim7
Rac2	5.98e-09	0.386746	0.531	0.182	0.000143016	Rac2
Farsa	6.07e-09	0.185213	0.212	0	0.000145179	Farsa
Scarb2	6.09e-09	0.36652	0.56	0.208	0.00014572	Scarb2
Gm9800	6.21e-09	0.0216361	0.386	0.078	0.000148575	Gm9800
Tkt	6.22e-09	0.354779	0.47	0.13	0.000148831	Tkt
Fam104a	6.28e-09	0.356188	0.509	0.169	0.000150196	Fam104a
Dazap1	6.31e-09	0.0233027	0.199	0.026	0.000150876	Dazap1
Pin4	6.32e-09	0.002787	0.348	0.143	0.000151133	Pin4
AB124611	6.35e-09	0.451516	0.591	0.234	0.000151819	AB124611
Lgals1	6.35e-09	-0.137065	0.691	0.545	0.000151838	Lgals1
Ube2q1	6.51e-09	0.139715	0.361	0.065	0.000155743	Ube2q1
Tax1bp1	6.54e-09	0.36154	0.781	0.442	0.000156395	Tax1bp1
Tra2a	6.55e-09	0.22128	0.351	0.052	0.000156684	Tra2a
Ppt2	6.65e-09	-0.0245331	0.326	0.117	0.00015897	Ppt2
Ssr4	6.67e-09	0.180531	0.685	0.39	0.000159618	Ssr4
Gm45244	6.86e-09	0.0594051	0.325	0.039	0.000163952	Gm45244
Rtn4	7.02e-09	0.269589	0.513	0.169	0.000167818	Rtn4
Psmg4	7.22e-09	0.100214	0.385	0.143	0.000172776	Psmg4
Slc2a1	7.47e-09	0.401888	0.57	0.221	0.000178636	Slc2a1
Eif3h	7.49e-09	0.39625	0.508	0.169	0.000179066	Eif3h
Sap18	7.5e-09	0.0947013	0.635	0.338	0.0001794	Sap18
Nfu1	7.53e-09	0.141566	0.395	0.13	0.000180015	Nfu1
Noc4l	7.61e-09	0.0178299	0.15	0.026	0.000181878	Noc4l
Ndufa4	7.69e-09	-0.0651764	0.381	0.208	0.000183972	Ndufa4
Sbno2	7.7e-09	0.293829	0.556	0.208	0.000184231	Sbno2
Sumo2	7.73e-09	0.187941	0.409	0.091	0.00018487	Sumo2
Zmiz2	7.76e-09	0.320522	0.356	0.065	0.000185535	Zmiz2
Ifi27l2a	7.85e-09	-0.580061	0.483	0.623	0.000187667	Ifi27l2a
Rbm8a	7.85e-09	-0.213935	0.545	0.39	0.000187783	Rbm8a
Gm13841	7.93e-09	0.0275045	0.448	0.117	0.000189713	Gm13841
Pnkd	7.96e-09	0.344288	0.32	0.039	0.000190454	Pnkd
Rps3	8.01e-09	0.397889	0.891	0.61	0.00019158	Rps3
Mrps36	8.02e-09	-0.0136084	0.377	0.182	0.000191755	Mrps36
Fam96a	8.07e-09	0.310226	0.512	0.169	0.000192876	Fam96a
Slc29a3	8.27e-09	0.254981	0.325	0.039	0.000197727	Slc29a3
Grk2	8.41e-09	0.370213	0.441	0.117	0.00020111	Grk2
Eloc	8.61e-09	0.130106	0.59	0.273	0.00020585	Eloc
Ehmt2	8.85e-09	0.233593	0.347	0.052	0.000211549	Ehmt2
Pgd	9.03e-09	0.29029	0.541	0.195	0.000215999	Pgd
Pirb	9.04e-09	0.076648	0.715	0.429	0.000216278	Pirb
Id2	9.04e-09	0.365712	0.862	0.558	0.000216298	Id2
Rpl36a-ps2	9.1e-09	0.0316843	0.479	0.143	0.000217739	Rpl36a-ps2
Fyb	9.14e-09	0.325764	0.758	0.416	0.0002186	Fyb
Rab20	9.5e-09	0.344953	0.445	0.117	0.000227118	Rab20
Rrp1	9.56e-09	0.230119	0.365	0.065	0.000228605	Rrp1
Ggnbp2	1e-08	0.301555	0.423	0.117	0.000239426	Ggnbp2
Fuca1	1e-08	0.479611	0.442	0.13	0.000239998	Fuca1
Myo1f	1.01e-08	0.0783691	0.573	0.286	0.000241397	Myo1f
Tmem115	1.01e-08	-0.0363407	0.146	0.039	0.000241666	Tmem115
Ociad1	1.02e-08	0.265365	0.369	0.065	0.000244254	Ociad1
Actr3	1.04e-08	0.0250717	0.571	0.286	0.000248909	Actr3
Nfkbib	1.04e-08	0.464153	0.495	0.156	0.000249101	Nfkbib
Ryr3	1.06e-08	-0.0204277	0.032	0.234	0.00025311	Ryr3
Srsf3	1.06e-08	0.223783	0.46	0.13	0.000253956	Srsf3
Rpl8	1.09e-08	0.472356	0.782	0.455	0.000260977	Rpl8
Atf3	1.1e-08	0.252327	0.368	0.078	0.000263247	Atf3
Cmklr1	1.12e-08	0.000716316	0.289	0.091	0.000268544	Cmklr1
Pttg1	1.13e-08	0.0755202	0.326	0.117	0.000270617	Pttg1
Ggh	1.14e-08	0.269577	0.478	0.143	0.000273186	Ggh
Mfsd1	1.15e-08	0.213539	0.563	0.221	0.000275229	Mfsd1
Nop56	1.16e-08	-0.0557653	0.191	0.065	0.000276869	Nop56
Hist1h2ao	1.16e-08	0.0381089	0.237	0.013	0.000278187	Hist1h2ao
Uqcrc1	1.17e-08	0.538	0.459	0.143	0.0002794	Uqcrc1
Cct3	1.18e-08	-0.00976503	0.361	0.143	0.000281124	Cct3
Ptpn1	1.19e-08	0.322649	0.57	0.221	0.000283595	Ptpn1
Tex10	1.2e-08	-0.0209393	0.153	0.026	0.000286122	Tex10
Tent4a	1.2e-08	-0.167873	0.118	0.078	0.000286597	Tent4a
Chchd10	1.23e-08	0.499756	0.478	0.143	0.000294327	Chchd10
Szrd1	1.23e-08	0.364475	0.385	0.078	0.00029435	Szrd1
Ptma	1.24e-08	0.343988	0.775	0.442	0.000295529	Ptma
Pdcd10	1.24e-08	0.236579	0.368	0.078	0.000295655	Pdcd10
Trmt112-ps2	1.26e-08	0.0339793	0.493	0.156	0.000300695	Trmt112-ps2
Gm16378	1.28e-08	0.0157773	0.418	0.117	0.00030501	Gm16378
Rpl7	1.29e-08	0.434791	0.772	0.442	0.000307707	Rpl7
Pgam1	1.32e-08	0.325316	0.612	0.299	0.000315223	Pgam1
Aldoc	1.33e-08	0.112584	0.176	0.013	0.000317164	Aldoc
C1s1	1.33e-08	0.159357	0.393	0.104	0.000317483	C1s1
Prdx5	1.33e-08	0.189056	0.97	0.779	0.000317926	Prdx5
Alas1	1.34e-08	0.258979	0.576	0.234	0.000320144	Alas1
Ssb	1.36e-08	0.114179	0.427	0.13	0.000325363	Ssb
Lsm3	1.36e-08	0.0609395	0.218	0.052	0.000325793	Lsm3
Rap1a	1.38e-08	0.292507	0.43	0.117	0.000329058	Rap1a
Rpl36-ps2	1.39e-08	0.0736614	0.833	0.519	0.000331993	Rpl36-ps2
Cd63-ps	1.39e-08	0.0961247	0.554	0.208	0.000332667	Cd63-ps
D17Wsu92e	1.41e-08	0.249356	0.293	0.026	0.000337125	D17Wsu92e
Rhbdf2	1.41e-08	0.33579	0.377	0.078	0.000337734	Rhbdf2
Arpp21	1.42e-08	-0.0121056	0.016	0.182	0.000338616	Arpp21
Dnase1l1	1.43e-08	0.234514	0.318	0.039	0.000340838	Dnase1l1
Mrpl42	1.46e-08	-0.100706	0.381	0.247	0.000348262	Mrpl42
Foxp4	1.47e-08	0.181682	0.319	0.039	0.000351055	Foxp4
Trappc4	1.5e-08	0.307346	0.426	0.117	0.000357915	Trappc4
Gm5560	1.5e-08	0.0100962	0.306	0.039	0.000358404	Gm5560
Ankrd11	1.51e-08	0.289331	0.55	0.208	0.000361873	Ankrd11
Batf2	1.52e-08	0.393745	0.568	0.221	0.000363378	Batf2
Rpl23a-ps3	1.54e-08	0.0490635	0.65	0.325	0.000368672	Rpl23a-ps3
Cnppd1	1.56e-08	0.0187918	0.296	0.091	0.000372895	Cnppd1
Tceal9	1.56e-08	0.0195227	0.221	0.065	0.000372975	Tceal9
Adgrv1	1.56e-08	-0.00362342	0.032	0.221	0.000373533	Adgrv1
Snrpd2	1.56e-08	0.221911	0.444	0.143	0.000373851	Snrpd2
Srp9	1.61e-08	0.354554	0.5	0.169	0.000384024	Srp9
Rps12-ps4	1.61e-08	0.0273951	0.358	0.065	0.000386021	Rps12-ps4
Ifi35	1.62e-08	0.240685	0.433	0.143	0.000388343	Ifi35
Sp140	1.62e-08	0.282878	0.493	0.156	0.000388602	Sp140
Prdx2	1.68e-08	0.255494	0.571	0.247	0.000400617	Prdx2
Gigyf1	1.68e-08	0.193255	0.359	0.065	0.000400985	Gigyf1
Psmb4	1.7e-08	0.0812301	0.684	0.416	0.000406965	Psmb4
Ftl1-ps2	1.72e-08	0.140161	0.876	0.883	0.000412129	Ftl1-ps2
Dnm2	1.73e-08	0.310626	0.423	0.104	0.000413493	Dnm2
Kdelr1	1.74e-08	0.180961	0.256	0.013	0.000416678	Kdelr1
Gm10222	1.75e-08	0.0118768	0.288	0.026	0.000417423	Gm10222
Lsm7	1.75e-08	-0.0747737	0.422	0.234	0.000418603	Lsm7
Bcl7b	1.75e-08	0.0688658	0.226	0.052	0.000419603	Bcl7b
Dbnl	1.78e-08	0.318585	0.488	0.156	0.000426318	Dbnl
Scarf1	1.78e-08	0.281089	0.289	0.026	0.000426763	Scarf1
Timm17b	1.79e-08	0.260552	0.2	0	0.000427929	Timm17b
Cd84	1.82e-08	0.263555	0.576	0.234	0.000435576	Cd84
Rplp1	1.84e-08	0.374114	0.925	0.688	0.000439382	Rplp1
Mapre1	1.84e-08	0.298211	0.418	0.117	0.000439848	Mapre1
Ptpmt1	1.85e-08	0.232601	0.275	0.026	0.0004432	Ptpmt1
Rnf149	1.86e-08	0.400877	0.672	0.325	0.000444642	Rnf149
Pold4	1.86e-08	0.352369	0.285	0.039	0.000444966	Pold4
Rps19bp1	1.87e-08	0.0143681	0.318	0.13	0.00044634	Rps19bp1
Gpr84	1.87e-08	0.294035	0.419	0.104	0.000446643	Gpr84
Morf4l1	1.88e-08	0.259636	0.65	0.312	0.000449947	Morf4l1
Rnf44	1.91e-08	0.174447	0.313	0.039	0.000457381	Rnf44
Zcrb1	1.91e-08	0.125499	0.452	0.169	0.000457948	Zcrb1
Csnk1a1	1.94e-08	0.33561	0.469	0.156	0.000464316	Csnk1a1
Man2a1	1.95e-08	0.0733652	0.548	0.247	0.000465204	Man2a1
Safb2	1.96e-08	0.0766073	0.348	0.091	0.00046847	Safb2
Snrpc	1.99e-08	0.448656	0.471	0.234	0.000474898	Snrpc
Tmem219	2e-08	0.360043	0.577	0.234	0.000478346	Tmem219
Pam16	2.08e-08	0.0838054	0.32	0.104	0.000498113	Pam16
Kdm6b	2.09e-08	0.238929	0.439	0.117	0.000499195	Kdm6b
Cln3	2.11e-08	0.23969	0.399	0.091	0.000503624	Cln3
Mrpl41	2.11e-08	-0.0159922	0.253	0.104	0.000504988	Mrpl41
Plekho2	2.12e-08	0.191738	0.371	0.078	0.000505852	Plekho2
Snx5	2.12e-08	0.257699	0.505	0.169	0.0005078	Snx5
Polr2k	2.13e-08	-0.052696	0.467	0.273	0.000509617	Polr2k
Pitpna	2.14e-08	0.34873	0.646	0.299	0.000510655	Pitpna
Plpp3	2.14e-08	0.33143	0.331	0.052	0.000511987	Plpp3
Tmem14c	2.18e-08	0.209625	0.658	0.351	0.000520915	Tmem14c
Rdx	2.2e-08	0.110407	0.343	0.065	0.000526413	Rdx
Golt1b	2.21e-08	-0.0163519	0.185	0.052	0.000527791	Golt1b
Acsl1	2.24e-08	0.404282	0.738	0.403	0.000534869	Acsl1
Uba52	2.24e-08	0.220192	0.903	0.636	0.000535017	Uba52
H13	2.25e-08	0.490642	0.516	0.195	0.00053807	H13
Ctdnep1	2.26e-08	0.236756	0.373	0.078	0.000539504	Ctdnep1
Elk3	2.27e-08	0.122322	0.328	0.052	0.000543739	Elk3
Gm16286	2.28e-08	0.269654	0.315	0.039	0.000544116	Gm16286
Ccl5	2.28e-08	-0.109899	0.907	0.805	0.000544397	Ccl5
Nap1l1	2.29e-08	0.0190487	0.343	0.117	0.000548619	Nap1l1
Tnip1	2.37e-08	0.310993	0.455	0.13	0.000565936	Tnip1
Atxn7l3b	2.42e-08	0.253314	0.357	0.065	0.000577782	Atxn7l3b
Gbp2	2.43e-08	0.148795	0.889	0.636	0.000582104	Gbp2
Smpdl3b	2.45e-08	0.371273	0.551	0.208	0.000585093	Smpdl3b
S100a6	2.49e-08	-0.0139564	0.545	0.351	0.000595331	S100a6
Pgam1-ps2	2.5e-08	0.0129862	0.252	0.013	0.000597321	Pgam1-ps2
Prdx3	2.52e-08	0.159327	0.22	0.013	0.00060206	Prdx3
Mafb	2.58e-08	0.0878463	0.317	0.091	0.000618033	Mafb
Tmsb4x	2.62e-08	-0.121463	0.982	0.935	0.000626728	Tmsb4x
Upf3a	2.62e-08	0.0243701	0.187	0.039	0.000627681	Upf3a
Nans	2.63e-08	0.101809	0.241	0.039	0.000629099	Nans
Zeb2	2.64e-08	0.312588	0.582	0.247	0.000631529	Zeb2
Gm10076	2.67e-08	-0.138847	0.976	0.896	0.000638755	Gm10076
2023-03-02	2.74e-08	0.277169	0.281	0.026	0.00065603	2023-03-02
Ltbr	2.74e-08	0.183466	0.306	0.039	0.000656299	Ltbr
2310011J03Rik	2.77e-08	0.298515	0.249	0.013	0.000662803	2310011J03Rik
Fcor	2.78e-08	0.230565	0.294	0.039	0.000664303	Fcor
Chmp4b	2.79e-08	-0.0351584	0.449	0.208	0.000668324	Chmp4b
Atp6v1d	2.85e-08	0.400282	0.532	0.195	0.000680859	Atp6v1d
mt-Nd2	2.88e-08	0.42235	0.859	0.61	0.000688152	mt-Nd2
Gch1	2.9e-08	0.579108	0.537	0.234	0.000694227	Gch1
Foxo3	2.96e-08	-0.359457	0.349	0.364	0.000707865	Foxo3
Rbm22	2.98e-08	-0.0924742	0.194	0.091	0.000713098	Rbm22
Gm10036	3.02e-08	0.0608634	0.62	0.286	0.000721843	Gm10036
Ogdh	3.02e-08	-0.0752443	0.392	0.208	0.000722767	Ogdh
Cisd1	3.08e-08	0.154054	0.276	0.065	0.00073556	Cisd1
Ms4a6c	3.08e-08	0.174528	0.718	0.429	0.00073618	Ms4a6c
Rpl10-ps3	3.1e-08	0.091174	0.765	0.442	0.000740422	Rpl10-ps3
4931428L18Rik	3.1e-08	-0.0159432	0.001	0.104	0.00074106	4931428L18Rik
Myo1c	3.13e-08	0.127791	0.275	0.039	0.000749355	Myo1c
Rps24-ps3	3.15e-08	0.0357396	0.614	0.273	0.000752776	Rps24-ps3
S100a8	3.17e-08	0.359204	0.495	0.169	0.000757128	S100a8
Fam162a	3.18e-08	0.335028	0.423	0.117	0.000761606	Fam162a
Ubl3	3.19e-08	0.270054	0.517	0.182	0.000763053	Ubl3
Tmem86a	3.2e-08	0.300438	0.334	0.052	0.000765452	Tmem86a
Selenoh	3.21e-08	0.0312422	0.113	0.013	0.000768414	Selenoh
Pip4p1	3.29e-08	0.239567	0.374	0.078	0.00078737	Pip4p1
Lgals9	3.37e-08	0.0319459	0.475	0.234	0.000805112	Lgals9
Cd38	3.38e-08	0.403872	0.514	0.208	0.00080728	Cd38
Sipa1	3.4e-08	0.133169	0.194	0	0.000813349	Sipa1
Scyl1	3.4e-08	0.162152	0.194	0	0.000813349	Scyl1
Ebi3	3.43e-08	0.219964	0.316	0.065	0.00082124	Ebi3
Flna	3.47e-08	0.364519	0.532	0.195	0.000830769	Flna
Gm6180	3.49e-08	0.0221781	0.506	0.208	0.000835741	Gm6180
Nsfl1c	3.54e-08	0.293231	0.291	0.039	0.00084673	Nsfl1c
Slc25a11	3.58e-08	0.40365	0.376	0.091	0.000855591	Slc25a11
Dpy30	3.59e-08	-0.0723781	0.248	0.13	0.00085743	Dpy30
Tpt1-ps3	3.59e-08	0.0953271	0.763	0.455	0.000857955	Tpt1-ps3
Xiap	3.61e-08	0.173958	0.328	0.052	0.000864301	Xiap
Gadd45gip1	3.62e-08	0.101938	0.348	0.13	0.000866158	Gadd45gip1
Rps6-ps4	3.67e-08	0.0476194	0.679	0.338	0.000877123	Rps6-ps4
Gusb	3.67e-08	0.243067	0.457	0.143	0.000878328	Gusb
Rpl17-ps3	3.68e-08	0.0306811	0.676	0.338	0.000879808	Rpl17-ps3
Aco2	3.69e-08	-0.0412666	0.238	0.104	0.000882764	Aco2
Smim11	3.72e-08	0.220696	0.248	0.013	0.000889589	Smim11
Tcf7l2	3.76e-08	0.212645	0.501	0.195	0.000898376	Tcf7l2
Crebbp	3.78e-08	0.260585	0.426	0.13	0.000904884	Crebbp
Atp6v1g1	3.89e-08	0.123865	0.797	0.532	0.000929737	Atp6v1g1
Psma5	3.93e-08	0.162657	0.683	0.39	0.000940607	Psma5
Gm14173	3.97e-08	0.0504196	0.613	0.299	0.000948975	Gm14173
Cggbp1	3.97e-08	0.266616	0.45	0.13	0.000949376	Cggbp1
Ifi211	4.02e-08	0.177327	0.639	0.299	0.00096202	Ifi211
Pcbd2	4.02e-08	0.0133124	0.315	0.143	0.000962048	Pcbd2
Phf11b	4.05e-08	0.190494	0.486	0.195	0.000967516	Phf11b
Ap3d1	4.07e-08	-0.0104694	0.315	0.117	0.000972644	Ap3d1
Serp1	4.12e-08	0.150862	0.434	0.156	0.000986106	Serp1
Phf23	4.13e-08	0.00721311	0.187	0.039	0.000986728	Phf23
Vat1	4.13e-08	0.229997	0.393	0.091	0.000987066	Vat1
Tcirg1	4.13e-08	0.388587	0.627	0.286	0.000988374	Tcirg1
Ccdc71l	4.16e-08	0.202929	0.343	0.065	0.000994554	Ccdc71l
Esd	4.17e-08	0.305524	0.824	0.519	0.000997899	Esd
Atrx	4.25e-08	0.137054	0.301	0.039	0.00101654	Atrx
Imp3	4.25e-08	0.146806	0.215	0.026	0.00101741	Imp3
Tmem128	4.26e-08	0.00992558	0.384	0.182	0.00101779	Tmem128
Atp6v1b2	4.34e-08	0.166649	0.486	0.182	0.00103816	Atp6v1b2
Ccrl2	4.52e-08	0.235143	0.645	0.325	0.00108027	Ccrl2
Rpl9	4.54e-08	0.401676	0.802	0.494	0.00108542	Rpl9
Brd2	4.55e-08	0.284283	0.444	0.13	0.00108863	Brd2
Klf10	4.58e-08	-0.0568794	0.318	0.143	0.00109635	Klf10
Snrpert	4.59e-08	0.040562	0.493	0.169	0.00109724	Snrpert
Acp2	4.6e-08	0.375155	0.548	0.221	0.00110069	Acp2
Irf1	4.65e-08	0.331181	0.711	0.377	0.00111143	Irf1
Tomm22	4.66e-08	0.177008	0.448	0.156	0.0011144	Tomm22
Pgp	4.67e-08	0.28336	0.298	0.039	0.00111701	Pgp
Ctsl	4.73e-08	0.245678	0.562	0.234	0.0011309	Ctsl
Gm13822	4.79e-08	-0.296233	0.052	0.104	0.00114556	Gm13822
Psmb9	4.81e-08	0.40537	0.831	0.532	0.00115077	Psmb9
Tcn2	4.83e-08	0.242389	0.391	0.091	0.00115623	Tcn2
Sppl2a	4.86e-08	0.206012	0.659	0.325	0.00116191	Sppl2a
Tpgs1	4.87e-08	0.340474	0.332	0.065	0.00116358	Tpgs1
Psen2	4.89e-08	0.325684	0.571	0.234	0.00116968	Psen2
Smap1	4.96e-08	0.258292	0.387	0.091	0.00118662	Smap1
Gadd45b	4.96e-08	0.0705295	0.298	0.104	0.00118731	Gadd45b
Trps1	4.99e-08	0.148709	0.577	0.247	0.00119231	Trps1
Rab1b	5.02e-08	0.309041	0.422	0.117	0.00120042	Rab1b
Emb	5.06e-08	0.426399	0.582	0.247	0.00120912	Emb
H3f3b	5.09e-08	-0.207286	0.953	0.922	0.0012169	H3f3b
Fmc1	5.21e-08	0.00512587	0.198	0.065	0.00124511	Fmc1
Ssu72	5.21e-08	0.279609	0.492	0.195	0.00124668	Ssu72
Tmed10-ps	5.25e-08	0.0404419	0.392	0.091	0.00125502	Tmed10-ps
Nono	5.25e-08	0.0964038	0.316	0.065	0.00125642	Nono
Skp1a	5.27e-08	0.279069	0.459	0.143	0.00126001	Skp1a
Gm7665	5.4e-08	-0.00840676	0.417	0.169	0.00129105	Gm7665
Mcts1	5.52e-08	0.247744	0.3	0.039	0.00131952	Mcts1
Snrpd1	5.63e-08	0.224671	0.356	0.078	0.00134607	Snrpd1
Gm11808	5.64e-08	0.153075	0.841	0.584	0.001348	Gm11808
Ik	5.64e-08	0.105843	0.401	0.13	0.00134809	Ik
Fkbp4	5.64e-08	0.0415668	0.194	0.039	0.00134818	Fkbp4
Ankrd12	5.7e-08	0.248838	0.377	0.091	0.00136328	Ankrd12
Rps6	5.91e-08	0.381951	0.752	0.442	0.00141331	Rps6
Ifi47	5.97e-08	0.081537	0.27	0.026	0.00142769	Ifi47
Mdh2	6.08e-08	0.484335	0.626	0.299	0.00145437	Mdh2
Smarcc2	6.18e-08	-0.0643656	0.262	0.117	0.00147834	Smarcc2
Rps26-ps1	6.21e-08	0.102804	0.793	0.532	0.00148613	Rps26-ps1
Exoc3l4	6.27e-08	0.0416704	0.3	0.117	0.0014996	Exoc3l4
Ndufs8	6.34e-08	0.323956	0.376	0.091	0.00151548	Ndufs8
Sdf2l1	6.5e-08	0.542114	0.503	0.182	0.00155546	Sdf2l1
Sf3b2	6.51e-08	0.21063	0.343	0.065	0.00155692	Sf3b2
Rab24	6.52e-08	0.270702	0.303	0.039	0.00155896	Rab24
Tmbim6	6.54e-08	0.329983	0.882	0.61	0.00156337	Tmbim6
Dnah3	6.59e-08	-0.00173473	0.016	0.169	0.0015768	Dnah3
Ncln	6.64e-08	0.269357	0.29	0.039	0.00158704	Ncln
Lrrc25	6.85e-08	0.340047	0.311	0.052	0.00163743	Lrrc25
Ctnna1	7.02e-08	-0.0253529	0.267	0.091	0.00167889	Ctnna1
Zc3h15	7.05e-08	0.117869	0.403	0.117	0.00168537	Zc3h15
Lsm10	7.07e-08	0.0226394	0.279	0.117	0.00169055	Lsm10
Coa6	7.07e-08	0.0190434	0.188	0.052	0.00169103	Coa6
Rab11a	7.07e-08	0.432077	0.581	0.247	0.00169116	Rab11a
Lpin2	7.09e-08	0.215088	0.291	0.039	0.00169665	Lpin2
Neu1	7.2e-08	0.306842	0.444	0.13	0.00172205	Neu1
Ppp2ca	7.2e-08	0.238429	0.471	0.156	0.00172304	Ppp2ca
Dync1i2	7.25e-08	0.0655794	0.444	0.156	0.00173363	Dync1i2
Ctf2	7.32e-08	-0.254481	0.147	0.26	0.00174991	Ctf2
Gm6472	7.32e-08	0.0460903	0.741	0.416	0.00175048	Gm6472
Brd4	7.51e-08	0.342677	0.537	0.208	0.0017972	Brd4
Mrpl18	7.55e-08	0.267617	0.362	0.078	0.00180543	Mrpl18
Slc25a28	7.59e-08	0.0364296	0.132	0.013	0.00181558	Slc25a28
Rnpep	7.62e-08	0.323154	0.424	0.117	0.00182157	Rnpep
Tacc1	7.63e-08	0.169453	0.538	0.208	0.00182491	Tacc1
Mul1	7.63e-08	0.0423192	0.116	0.013	0.00182566	Mul1
Gfer	7.66e-08	0.180654	0.242	0.026	0.00183205	Gfer
Pilrb1	7.75e-08	0.248253	0.418	0.13	0.00185246	Pilrb1
Gm6477	7.75e-08	0.0458348	0.271	0.026	0.00185308	Gm6477
Tmed5	7.77e-08	0.229759	0.469	0.156	0.00185746	Tmed5
Psmd6	7.83e-08	0.263532	0.356	0.078	0.00187369	Psmd6
Atxn2l	7.84e-08	0.135085	0.312	0.052	0.00187375	Atxn2l
Cd47	7.86e-08	0.489255	0.742	0.481	0.00187894	Cd47
Wbp11	7.88e-08	0.0890768	0.407	0.117	0.00188362	Wbp11
Rpl27	7.89e-08	0.231275	0.863	0.584	0.00188809	Rpl27
Emc10	8.02e-08	0.369751	0.419	0.117	0.00191752	Emc10
Lpp	8.17e-08	0.192889	0.474	0.156	0.00195502	Lpp
Nucb1	8.18e-08	0.271506	0.385	0.091	0.00195621	Nucb1
Sap30	8.2e-08	0.367433	0.368	0.078	0.00196071	Sap30
Guca1a	8.22e-08	0.0804215	0.29	0.091	0.00196541	Guca1a
Cenpx	8.23e-08	0.0942374	0.432	0.208	0.0019672	Cenpx
Fau-ps2	8.34e-08	-0.0051744	0.016	0.169	0.00199422	Fau-ps2
Sumo3	8.38e-08	0.0267883	0.321	0.117	0.00200371	Sumo3
Snrpa	8.5e-08	0.307381	0.238	0.013	0.00203197	Snrpa
Dctn4	8.6e-08	-0.208955	0.666	0.532	0.00205642	Dctn4
Fbxo6	8.66e-08	0.33891	0.44	0.13	0.00207068	Fbxo6
Rpn2	8.78e-08	0.088425	0.453	0.182	0.00210074	Rpn2
Gspt1	8.84e-08	0.30095	0.384	0.091	0.00211366	Gspt1
Rhog	8.96e-08	0.429603	0.616	0.286	0.0021435	Rhog
Gm14494	8.99e-08	0.023527	0.323	0.052	0.00215096	Gm14494
Gns	9.01e-08	0.328726	0.75	0.429	0.00215533	Gns
Tpst2	9.13e-08	0.271839	0.297	0.039	0.00218239	Tpst2
Mpc2	9.19e-08	0.352164	0.441	0.13	0.00219701	Mpc2
Ifrd1	9.29e-08	0.224838	0.465	0.169	0.00222147	Ifrd1
Casp8	9.36e-08	0.125171	0.3	0.065	0.00223787	Casp8
Napsa	9.46e-08	0.367845	0.312	0.052	0.00226147	Napsa
Actr1a	9.59e-08	0.0594888	0.293	0.078	0.00229413	Actr1a
Notch2	9.79e-08	-0.415182	0.847	0.883	0.00234237	Notch2
Gpr137	9.82e-08	0.154642	0.182	0	0.00234775	Gpr137
Borcs8	9.82e-08	0.213345	0.182	0	0.00234775	Borcs8
C1qbp	9.92e-08	0.212191	0.3	0.052	0.0023716	C1qbp
Rpl17-ps10	1e-07	0.0395867	0.536	0.208	0.00239183	Rpl17-ps10
Pkn1	1.01e-07	0.182166	0.262	0.026	0.00241201	Pkn1
Tnfrsf1b	1.01e-07	0.0573636	0.68	0.416	0.0024171	Tnfrsf1b
Psmd1	1.01e-07	-0.0165744	0.447	0.221	0.00242023	Psmd1
Clic4	1.01e-07	0.326175	0.759	0.442	0.0024209	Clic4
Vav1	1.02e-07	0.229172	0.469	0.156	0.00243234	Vav1
Mpp1	1.02e-07	0.187519	0.432	0.13	0.0024372	Mpp1
Gpaa1	1.02e-07	0.18117	0.262	0.026	0.0024395	Gpaa1
Lasp1	1.02e-07	0.0890811	0.415	0.143	0.00244699	Lasp1
Gm9493	1.02e-07	0.0337238	0.599	0.299	0.00245064	Gm9493
Cmip	1.03e-07	0.148227	0.298	0.052	0.00245484	Cmip
Gm12166	1.03e-07	0.0372153	0.293	0.039	0.00247172	Gm12166
Tomm34	1.04e-07	-0.211483	0.389	0.325	0.00248307	Tomm34
Tmem192	1.06e-07	0.409774	0.433	0.13	0.00254377	Tmem192
Gm11353	1.07e-07	0.0339023	0.503	0.195	0.00256828	Gm11353
Serbp1	1.08e-07	0.254071	0.667	0.338	0.00257505	Serbp1
Cnpy2	1.09e-07	0.105801	0.308	0.104	0.00259871	Cnpy2
Iscu	1.09e-07	0.322219	0.526	0.208	0.00260516	Iscu
Snhg8	1.09e-07	0.161579	0.328	0.065	0.00261315	Snhg8
Stoml2	1.09e-07	0.18303	0.218	0.013	0.00261837	Stoml2
Mitd1	1.1e-07	0.0613016	0.242	0.039	0.00263841	Mitd1
Chchd5	1.11e-07	0.145183	0.166	0.013	0.00265876	Chchd5
Klra2	1.12e-07	0.278744	0.332	0.078	0.00268393	Klra2
Clec7a	1.13e-07	0.420161	0.714	0.39	0.00269187	Clec7a
Irf2	1.17e-07	0.265516	0.395	0.117	0.0028059	Irf2
Zbtb7a	1.17e-07	0.42182	0.524	0.273	0.00280811	Zbtb7a
Ppp2r1a	1.17e-07	0.169722	0.444	0.156	0.00280846	Ppp2r1a
Ube2n-ps1	1.18e-07	-0.00781571	0.13	0.039	0.0028278	Ube2n-ps1
Zpr1	1.19e-07	0.0466343	0.161	0.026	0.00285602	Zpr1
Cuedc2	1.2e-07	0.372358	0.454	0.143	0.0028672	Cuedc2
Cnbd2	1.2e-07	0.00516993	0.392	0.13	0.00287462	Cnbd2
Mef2d	1.21e-07	0.131387	0.18	0	0.00289783	Mef2d
Ddrgk1	1.23e-07	0.402838	0.429	0.13	0.00293193	Ddrgk1
App	1.24e-07	0.386333	0.727	0.429	0.00296666	App
Snhg6	1.25e-07	0.132793	0.373	0.091	0.00298838	Snhg6
Gm12396	1.26e-07	0.0226301	0.562	0.26	0.00301027	Gm12396
Ywhae	1.27e-07	-0.133637	0.752	0.584	0.00303357	Ywhae
Tcp11l1	1.27e-07	0.0837056	0.206	0.039	0.00304443	Tcp11l1
Elf4	1.27e-07	0.148162	0.237	0.013	0.00304666	Elf4
Gm12715	1.29e-07	0.038101	0.387	0.104	0.00309151	Gm12715
Smim26	1.29e-07	0.131126	0.22	0.026	0.00309424	Smim26
Prdx1	1.31e-07	0.39241	0.912	0.688	0.00313738	Prdx1
Gpr108	1.31e-07	0.231181	0.319	0.052	0.00313751	Gpr108
Rpl18a	1.32e-07	0.11584	0.969	0.805	0.00314869	Rpl18a
Procr	1.32e-07	0.462712	0.615	0.299	0.00314902	Procr
Psmc6	1.32e-07	0.173022	0.412	0.117	0.00315481	Psmc6
G6pdx	1.33e-07	0.237348	0.35	0.078	0.00317768	G6pdx
Pih1d1	1.33e-07	0.106319	0.23	0.052	0.0031801	Pih1d1
Emc6	1.33e-07	0.226758	0.4	0.13	0.00319009	Emc6
Vps28	1.34e-07	0.102512	0.537	0.299	0.00319827	Vps28
Sin3b	1.35e-07	0.434157	0.627	0.299	0.00321776	Sin3b
Tspan14	1.35e-07	0.10824	0.179	0	0.00321887	Tspan14
Polr1d	1.36e-07	0.210956	0.45	0.156	0.0032571	Polr1d
Pex16	1.37e-07	0.345111	0.264	0.026	0.0032823	Pex16
Itgb5	1.38e-07	0.135463	0.232	0.026	0.00329361	Itgb5
Plcl2	1.39e-07	0.156584	0.44	0.143	0.00331986	Plcl2
Eps15	1.39e-07	-0.150644	0.167	0.13	0.00332848	Eps15
Yipf3	1.4e-07	0.298697	0.275	0.039	0.00334533	Yipf3
Rps10-ps1	1.44e-07	0.0470003	0.674	0.364	0.0034366	Rps10-ps1
Pin1	1.44e-07	0.421955	0.338	0.065	0.00344469	Pin1
1190007I07Rik	1.46e-07	0.0141969	0.13	0.026	0.0034959	1190007I07Rik
Prr13	1.47e-07	0.398197	0.766	0.455	0.00351359	Prr13
Rras	1.47e-07	0.338778	0.315	0.052	0.00351758	Rras
Cmtm3	1.48e-07	0.33776	0.347	0.078	0.00353854	Cmtm3
Cpd	1.49e-07	0.283244	0.447	0.143	0.00357289	Cpd
Tapbpl	1.51e-07	0.243921	0.501	0.182	0.00360639	Tapbpl
Wbp1l	1.51e-07	-0.0304936	0.214	0.065	0.00361702	Wbp1l
Stard3nl	1.53e-07	0.275794	0.315	0.052	0.00366731	Stard3nl
Dnajc5	1.54e-07	0.257919	0.434	0.13	0.00367535	Dnajc5
Csf2rb2	1.54e-07	0.226578	0.585	0.26	0.00369134	Csf2rb2
Cacybp	1.56e-07	0.0614629	0.52	0.286	0.00372451	Cacybp
Kmt5a	1.56e-07	0.322669	0.513	0.195	0.00373033	Kmt5a
Ppp1r12c	1.58e-07	0.19939	0.259	0.026	0.00378831	Ppp1r12c
Gbp5	1.6e-07	0.306451	0.495	0.182	0.00381708	Gbp5
Gm43181	1.61e-07	0.259322	0.253	0.026	0.00384304	Gm43181
Uhmk1	1.63e-07	0.0414537	0.209	0.039	0.00390845	Uhmk1
Cpq	1.65e-07	0.160381	0.236	0.013	0.00393419	Cpq
Josd2	1.69e-07	0.297933	0.226	0.013	0.00403471	Josd2
Elovl1	1.7e-07	0.210667	0.441	0.156	0.00405754	Elovl1
B9d2	1.73e-07	0.37403	0.247	0.026	0.00414023	B9d2
Ly86	1.73e-07	0.358273	0.45	0.143	0.00414658	Ly86
Plaur	1.73e-07	0.33845	0.456	0.156	0.00414763	Plaur
Asl	1.74e-07	0.259535	0.228	0.013	0.00416851	Asl
Gm26624	1.75e-07	-0.00023514	0.006	0.104	0.00419533	Gm26624
Vps4b	1.79e-07	0.18715	0.419	0.13	0.00428323	Vps4b
Txn2	1.8e-07	0.395978	0.377	0.091	0.00430191	Txn2
Sars	1.8e-07	0.17184	0.357	0.078	0.00431043	Sars
Serf1	1.83e-07	0.0430337	0.262	0.091	0.00437198	Serf1
Gm5879	1.84e-07	0.0146596	0.395	0.104	0.0044002	Gm5879
H2afx	1.84e-07	0.19793	0.175	0	0.00440837	H2afx
Gm15501	1.88e-07	0.0881882	0.694	0.377	0.00449792	Gm15501
H2-Aa	1.89e-07	0.26357	0.97	0.896	0.00451771	H2-Aa
Ccdc88b	1.89e-07	0.300541	0.415	0.117	0.00452027	Ccdc88b
Eny2	1.9e-07	0.0244914	0.301	0.117	0.0045344	Eny2
Piezo2	1.9e-07	-0.00536525	0.017	0.169	0.0045361	Piezo2
Plbd2	1.91e-07	0.249643	0.333	0.065	0.00455777	Plbd2
Cox4i1	1.91e-07	0.210026	0.917	0.688	0.0045768	Cox4i1
Tsc22d4	1.98e-07	0.18136	0.381	0.104	0.00473051	Tsc22d4
Lipa	1.98e-07	0.298152	0.508	0.195	0.0047367	Lipa
Hmg20b	2e-07	0.216583	0.258	0.026	0.00477521	Hmg20b
Eif5b	2.02e-07	0.298097	0.509	0.195	0.00482163	Eif5b
Nrros	2.02e-07	0.153998	0.373	0.104	0.00483894	Nrros
Calu	2.04e-07	-0.115402	0.236	0.143	0.0048872	Calu
Ppm1m	2.05e-07	0.152803	0.174	0	0.00489438	Ppm1m
B4galnt1	2.05e-07	0.158836	0.174	0	0.00489438	B4galnt1
Tpra1	2.05e-07	0.179544	0.174	0	0.00489438	Tpra1
Syk	2.08e-07	0.132866	0.582	0.286	0.0049729	Syk
Uba1	2.1e-07	-0.0528207	0.439	0.247	0.00501032	Uba1
Exosc2	2.12e-07	0.00447239	0.467	0.779	0.00506061	Exosc2
Ghitm	2.14e-07	0.358204	0.509	0.195	0.0051208	Ghitm
Sirt2	2.18e-07	0.226869	0.305	0.052	0.00520338	Sirt2
Rnasek	2.18e-07	0.0163167	0.482	0.221	0.00520972	Rnasek
Rab7	2.2e-07	0.33321	0.683	0.364	0.0052594	Rab7
Ddost	2.21e-07	0.254498	0.541	0.234	0.00528061	Ddost
Rps27	2.21e-07	-0.171995	0.957	0.896	0.00528915	Rps27
Sec61a1	2.21e-07	0.174551	0.357	0.091	0.00529082	Sec61a1
Timm44	2.29e-07	0.00291856	0.242	0.065	0.00546885	Timm44
Cope	2.32e-07	0.353015	0.658	0.338	0.00554833	Cope
Srxn1	2.32e-07	0.0753551	0.144	0.013	0.00555895	Srxn1
Cd82	2.32e-07	0.309434	0.331	0.078	0.00555966	Cd82
Cops6	2.33e-07	0.37537	0.445	0.143	0.00557246	Cops6
Nars	2.34e-07	0.044836	0.348	0.117	0.00558488	Nars
Ciapin1	2.34e-07	0.167434	0.247	0.026	0.00560638	Ciapin1
Rtn3	2.38e-07	0.313572	0.555	0.234	0.0057022	Rtn3
AI837181	2.43e-07	0.057348	0.22	0.039	0.00580523	AI837181
Fem1c	2.43e-07	-0.108314	0.121	0.078	0.00580627	Fem1c
Cnn3	2.44e-07	0.378672	0.467	0.169	0.00583056	Cnn3
Idh3g	2.46e-07	0.283746	0.253	0.026	0.00587999	Idh3g
Bloc1s1	2.47e-07	0.303472	0.495	0.182	0.00591049	Bloc1s1
Samhd1	2.52e-07	0.188038	0.815	0.532	0.00601912	Samhd1
Plod3	2.53e-07	0.261442	0.507	0.195	0.00605548	Plod3
Gnaq	2.55e-07	0.208232	0.495	0.182	0.00610336	Gnaq
Dcxr	2.56e-07	0.214638	0.177	0.013	0.00611372	Dcxr
Mcrip1	2.58e-07	0.387201	0.306	0.065	0.00617305	Mcrip1
Srsf2	2.6e-07	0.315202	0.54	0.221	0.00621839	Srsf2
Fabp5	2.64e-07	0.336992	0.697	0.403	0.00631765	Fabp5
Gm8995	2.64e-07	0.34309	0.521	0.221	0.00631839	Gm8995
Aurkaip1	2.66e-07	0.163884	0.498	0.234	0.00635519	Aurkaip1
Arl8a	2.69e-07	0.172635	0.467	0.169	0.00643417	Arl8a
Gm26917	2.7e-07	0.4305	0.429	0.143	0.00645866	Gm26917
Ogt	2.73e-07	0.0990975	0.324	0.078	0.0065351	Ogt
Pole4	2.75e-07	0.317012	0.329	0.065	0.00657783	Pole4
Dennd5a	2.76e-07	0.00191612	0.278	0.091	0.0066088	Dennd5a
Mrpl30	2.78e-07	0.16417	0.477	0.208	0.00664244	Mrpl30
Pi4k2a	2.81e-07	0.166861	0.31	0.065	0.00672077	Pi4k2a
Gmfb	2.81e-07	0.00658269	0.359	0.156	0.00672476	Gmfb
Ccnl1	2.81e-07	0.265102	0.478	0.169	0.00673048	Ccnl1
Smim4	2.83e-07	-0.156503	0.247	0.169	0.00677652	Smim4
Mapkapk3	2.85e-07	0.263701	0.353	0.078	0.00680584	Mapkapk3
Mboat7	2.85e-07	-0.016617	0.224	0.078	0.00680881	Mboat7
Clptm1l	2.86e-07	0.14089	0.391	0.117	0.00682948	Clptm1l
Commd6	2.88e-07	-0.104178	0.321	0.195	0.00687884	Commd6
Evl	2.93e-07	0.141288	0.379	0.117	0.00699896	Evl
4930481A15Rik	2.96e-07	-0.0355567	0.038	0.221	0.00708037	4930481A15Rik
Ap5z1	2.98e-07	0.0249802	0.122	0.013	0.00712972	Ap5z1
Eif5al3-ps	2.99e-07	0.00593405	0.227	0.013	0.00714969	Eif5al3-ps
Smndc1	3.01e-07	0.0736262	0.257	0.052	0.0071938	Smndc1
Stab1	3.05e-07	0.0978337	0.424	0.182	0.00729228	Stab1
Atp5a1	3.05e-07	0.195836	0.523	0.221	0.00729552	Atp5a1
Cbl	3.08e-07	0.210009	0.394	0.13	0.00735734	Cbl
Trappc6b	3.1e-07	0.333619	0.361	0.091	0.00740423	Trappc6b
Eif3e	3.14e-07	0.181351	0.347	0.078	0.00749894	Eif3e
Ndufb7	3.14e-07	-0.0575743	0.73	0.558	0.00750012	Ndufb7
Leprotl1	3.14e-07	0.255314	0.461	0.169	0.0075076	Leprotl1
Utp3	3.2e-07	0.21327	0.249	0.026	0.00764312	Utp3
Tmem208	3.22e-07	0.162244	0.46	0.208	0.00768902	Tmem208
Stx11	3.22e-07	0.0764921	0.245	0.039	0.00770332	Stx11
Gstm1	3.23e-07	0.28102	0.258	0.026	0.0077322	Gstm1
Strap	3.25e-07	0.185687	0.274	0.039	0.00776178	Strap
Adssl1	3.34e-07	0.206283	0.297	0.052	0.00798414	Adssl1
Tmem50b	3.34e-07	0.00536164	0.253	0.078	0.00798905	Tmem50b
Psme2	3.36e-07	-0.105845	0.948	0.87	0.00802508	Psme2
Crtc3	3.38e-07	0.0956794	0.188	0.013	0.00808339	Crtc3
Sfr1	3.4e-07	0.248746	0.351	0.078	0.00814033	Sfr1
Eif1ax	3.41e-07	0.172996	0.334	0.078	0.00814639	Eif1ax
Borcs7	3.41e-07	0.240544	0.251	0.026	0.0081598	Borcs7
Rnf187	3.42e-07	0.314127	0.441	0.143	0.0081739	Rnf187
Ddx5	3.48e-07	-0.00162184	0.653	0.403	0.00831255	Ddx5
Camk4	3.48e-07	-0.00543888	0.009	0.13	0.00831597	Camk4
Naxe	3.51e-07	0.315718	0.4	0.117	0.00838275	Naxe
Atp5b	3.54e-07	0.228479	0.773	0.481	0.00846113	Atp5b
Pnrc1	3.55e-07	0.209551	0.444	0.156	0.00849385	Pnrc1
Gm11361	3.55e-07	0.0609766	0.798	0.506	0.00849688	Gm11361
Mettl23	3.56e-07	0.161066	0.235	0.026	0.00852185	Mettl23
Pla2g16	3.61e-07	0.356386	0.619	0.299	0.00863664	Pla2g16
Il10rb	3.62e-07	0.148807	0.446	0.156	0.00864985	Il10rb
Hspd1	3.63e-07	0.060966	0.267	0.065	0.00867858	Hspd1
Slc16a10	3.66e-07	0.0910217	0.249	0.039	0.00874197	Slc16a10
Pdlim4	3.67e-07	0.250468	0.247	0.026	0.00876937	Pdlim4
Tmub2	3.77e-07	0.118773	0.21	0.026	0.00900938	Tmub2
Ccz1	3.79e-07	0.0817858	0.377	0.117	0.00905575	Ccz1
Spsb2	3.82e-07	0.193236	0.167	0	0.00914381	Spsb2
Mpv17l2	3.85e-07	0.384294	0.365	0.091	0.00920497	Mpv17l2
Hopx	3.88e-07	0.0770612	0.311	0.117	0.00927255	Hopx
Sft2d1	3.88e-07	0.322258	0.377	0.104	0.00928639	Sft2d1
Gm10157	3.93e-07	0.0149238	0.478	0.182	0.00940623	Gm10157
Mrps26	3.94e-07	0.283163	0.255	0.026	0.00942655	Mrps26
Selenow	3.96e-07	0.361597	0.748	0.442	0.00946217	Selenow
Tap2	3.96e-07	0.301678	0.643	0.325	0.00946493	Tap2
BE692007	3.99e-07	0.0795331	0.521	0.208	0.00953166	BE692007
Gm9385	3.99e-07	0.0657141	0.726	0.416	0.00954971	Gm9385
Ctsb	4.05e-07	0.407056	0.954	0.844	0.0096909	Ctsb
Mgat1	4.08e-07	0.208044	0.328	0.065	0.00976728	Mgat1
Slco2a1	4.09e-07	-0.0085432	0.009	0.13	0.00978128	Slco2a1
Tmem167	4.09e-07	-0.14559	0.548	0.416	0.00978482	Tmem167
Uxt	4.13e-07	0.0996583	0.224	0.052	0.00987514	Uxt
Bnip3	4.15e-07	0.188096	0.331	0.078	0.00992056	Bnip3
Nadk	4.2e-07	0.268532	0.454	0.156	0.0100342	Nadk
Mrpl28	4.29e-07	0.222406	0.262	0.039	0.0102522	Mrpl28
Hk3	4.35e-07	0.288934	0.667	0.351	0.0103988	Hk3
2410006H16Rik	4.39e-07	0.171923	0.321	0.078	0.010499	2410006H16Rik
Mef2a	4.4e-07	0.200029	0.325	0.065	0.0105108	Mef2a
Fam120a	4.42e-07	0.199741	0.454	0.156	0.0105602	Fam120a
Degs1	4.44e-07	0.305008	0.412	0.13	0.0106191	Degs1
Med15	4.53e-07	0.0894488	0.349	0.104	0.0108324	Med15
Sgpl1	4.54e-07	0.123356	0.57	0.286	0.0108506	Sgpl1
Azi2	4.54e-07	0.289002	0.404	0.13	0.0108691	Azi2
Snx12	4.59e-07	-0.0325061	0.301	0.143	0.0109728	Snx12
Psmc4	4.6e-07	0.301593	0.422	0.13	0.0109965	Psmc4
Nisch	4.61e-07	0.251725	0.488	0.182	0.0110255	Nisch
2310039H08Rik	4.65e-07	-0.0426251	0.226	0.117	0.0111209	2310039H08Rik
Sra1	4.68e-07	0.410133	0.478	0.195	0.0111952	Sra1
Eif3m	4.68e-07	0.0984837	0.393	0.143	0.0112029	Eif3m
Galk1	4.69e-07	0.230637	0.195	0.013	0.0112215	Galk1
Tnfsf12	4.72e-07	0.178977	0.402	0.117	0.0112878	Tnfsf12
Btbd1	4.79e-07	0.12366	0.235	0.026	0.0114572	Btbd1
Abracl	4.83e-07	0.0809417	0.682	0.429	0.0115563	Abracl
Socs3	4.83e-07	0.305952	0.486	0.182	0.0115619	Socs3
Pnn	4.84e-07	0.107722	0.221	0.013	0.0115756	Pnn
Fam89b	4.85e-07	0.0378293	0.251	0.026	0.0115873	Fam89b
Chchd2	4.85e-07	0.247798	0.858	0.597	0.0115992	Chchd2
Gm17018	4.87e-07	0.00359763	0.176	0.065	0.0116565	Gm17018
Lgals3bp	4.88e-07	0.347364	0.835	0.558	0.0116733	Lgals3bp
Gm42418	4.91e-07	0.0932334	0.221	0.013	0.0117532	Gm42418
Gm12164	4.95e-07	0.0693426	0.775	0.727	0.0118321	Gm12164
Klf7	4.98e-07	0.184125	0.252	0.026	0.0119211	Klf7
Eef1d	5.02e-07	0.275922	0.419	0.13	0.0120115	Eef1d
Tspan4	5.05e-07	0.34273	0.278	0.039	0.0120754	Tspan4
Commd1	5.08e-07	0.248106	0.444	0.156	0.012142	Commd1
Ric8a	5.12e-07	-0.0763288	0.142	0.065	0.0122427	Ric8a
Renbp	5.13e-07	0.353721	0.455	0.156	0.0122765	Renbp
Slc25a4	5.15e-07	0.214545	0.32	0.065	0.0123224	Slc25a4
Fam32a	5.16e-07	-0.0811245	0.4	0.234	0.0123289	Fam32a
Eif4e	5.16e-07	0.214315	0.344	0.078	0.0123414	Eif4e
Zfas1	5.16e-07	0.284134	0.366	0.091	0.0123451	Zfas1
Alg1	5.22e-07	0.149661	0.164	0	0.0124783	Alg1
Dynlt1b	5.38e-07	0.0124602	0.249	0.078	0.0128694	Dynlt1b
Lmna	5.4e-07	-0.0611041	0.351	0.195	0.0129052	Lmna
Pbld1	5.41e-07	-0.00187461	0.053	0.247	0.0129293	Pbld1
Ppp1r18	5.43e-07	0.160415	0.362	0.091	0.0129744	Ppp1r18
Adipor1	5.48e-07	0.19641	0.497	0.195	0.0131057	Adipor1
Gsto1	5.49e-07	0.302203	0.356	0.091	0.01312	Gsto1
Pard3	5.59e-07	-0.00270069	0.021	0.169	0.0133636	Pard3
Cct4	5.6e-07	0.138322	0.395	0.117	0.0133899	Cct4
Grin3a	5.63e-07	-0.00272062	0.006	0.117	0.0134562	Grin3a
Lat2	5.65e-07	0.251287	0.249	0.026	0.0135221	Lat2
Capza2	5.69e-07	0.0149484	0.589	0.325	0.0136135	Capza2
Zcchc9	5.7e-07	-0.00100115	0.265	0.091	0.0136246	Zcchc9
Leprot	5.72e-07	0.0577862	0.364	0.117	0.0136782	Leprot
Tex264	5.72e-07	0.317445	0.31	0.065	0.0136869	Tex264
Fcf1	5.73e-07	0.0155817	0.535	0.299	0.0137144	Fcf1
Crip1	5.77e-07	-0.0985433	0.749	0.584	0.0138073	Crip1
Sap30l	5.79e-07	0.130316	0.162	0	0.0138377	Sap30l
Znhit2	5.79e-07	0.199313	0.162	0	0.0138377	Znhit2
Hes6	5.79e-07	0.209403	0.162	0	0.0138377	Hes6
Prdx6	5.83e-07	0.352473	0.675	0.364	0.0139411	Prdx6
Nr1h2	5.84e-07	0.250666	0.317	0.078	0.0139628	Nr1h2
Hexb	5.9e-07	0.172349	0.412	0.143	0.0141052	Hexb
Psma7	5.94e-07	0.25777	0.868	0.61	0.0142092	Psma7
Upp1	5.96e-07	0.441489	0.402	0.117	0.0142557	Upp1
Ctsc	5.97e-07	0.395874	0.893	0.675	0.0142711	Ctsc
Itgax	6.07e-07	-0.0847718	0.363	0.208	0.0145232	Itgax
Mtpn	6.09e-07	0.0033452	0.547	0.312	0.0145597	Mtpn
Ssbp4	6.25e-07	0.241734	0.247	0.026	0.01494	Ssbp4
Hsp90b1	6.28e-07	0.012634	0.734	0.506	0.0150085	Hsp90b1
Il21r	6.34e-07	0.187588	0.294	0.052	0.0151682	Il21r
Flot2	6.4e-07	0.19607	0.241	0.026	0.0152983	Flot2
Car4	6.48e-07	-0.230972	0.007	0.117	0.0154958	Car4
Cct7	6.53e-07	0.0400398	0.391	0.169	0.0156143	Cct7
Mvp	6.57e-07	0.283142	0.5	0.195	0.0157105	Mvp
Hat1	6.59e-07	0.0495478	0.325	0.104	0.0157605	Hat1
Llph-ps2	6.61e-07	0.0170187	0.22	0.013	0.0158081	Llph-ps2
Gm5424	6.62e-07	0.0415462	0.434	0.143	0.0158416	Gm5424
Atp1b3	6.63e-07	0.342828	0.661	0.351	0.0158597	Atp1b3
Naca	6.71e-07	0.274386	0.65	0.338	0.0160486	Naca
Rpsa-ps9	6.78e-07	0.0195075	0.619	0.312	0.0162046	Rpsa-ps9
Ubxn8	6.78e-07	0.101543	0.298	0.052	0.0162144	Ubxn8
Gm5526	6.8e-07	0.0113918	0.78	0.519	0.0162719	Gm5526
Tns3	6.83e-07	0.164204	0.429	0.143	0.0163327	Tns3
Akt1	6.85e-07	0.14109	0.336	0.091	0.0163724	Akt1
Mertk	6.85e-07	0.122869	0.401	0.13	0.0163812	Mertk
B4galt5	6.85e-07	0.0302371	0.361	0.13	0.0163878	B4galt5
Clptm1	6.86e-07	0.199617	0.408	0.13	0.0164171	Clptm1
Tnfaip2	6.87e-07	0.306434	0.785	0.494	0.0164346	Tnfaip2
mt-Nd5	6.89e-07	0.363581	0.702	0.416	0.0164659	mt-Nd5
Gng12	6.9e-07	0.061714	0.583	0.351	0.0165103	Gng12
Suds3	6.93e-07	0.158699	0.215	0.013	0.0165784	Suds3
Cpt1a	6.97e-07	-0.257457	0.257	0.286	0.0166707	Cpt1a
Etl4	6.98e-07	-0.0043663	0.013	0.143	0.0166881	Etl4
Serpina3f	6.99e-07	-0.00223074	0.401	0.182	0.0167104	Serpina3f
Higd2a	7.07e-07	0.143982	0.376	0.143	0.0169168	Higd2a
Cdkn1a	7.09e-07	0.0463058	0.813	0.623	0.0169661	Cdkn1a
Arhgap10	7.11e-07	0.102994	0.16	0	0.017011	Arhgap10
Snord104	7.16e-07	-0.0155957	0.152	0.052	0.0171328	Snord104
Clec4a1	7.2e-07	0.153796	0.275	0.039	0.017212	Clec4a1
Cisd2	7.2e-07	0.284604	0.434	0.143	0.0172293	Cisd2
Rheb	7.22e-07	0.257699	0.43	0.143	0.0172573	Rheb
Dcun1d5	7.23e-07	0.26412	0.329	0.078	0.0172814	Dcun1d5
Ddx6	7.24e-07	0.16355	0.342	0.078	0.0173134	Ddx6
Clmp	7.24e-07	0.206511	0.362	0.104	0.0173172	Clmp
Mvb12a	7.34e-07	0.354403	0.381	0.104	0.0175456	Mvb12a
Ap1s1	7.37e-07	0.284878	0.315	0.065	0.0176261	Ap1s1
Rps18-ps3	7.39e-07	0.0693146	0.789	0.506	0.0176688	Rps18-ps3
Aldoart1	7.4e-07	0.00678439	0.238	0.026	0.0176856	Aldoart1
Rps9	7.42e-07	0.266701	0.929	0.714	0.0177431	Rps9
Myo1e	7.45e-07	0.130021	0.373	0.117	0.0178282	Myo1e
Mrps28	7.5e-07	-0.113289	0.185	0.117	0.0179396	Mrps28
Rplp0	7.55e-07	0.292994	0.9	0.662	0.0180461	Rplp0
Tmed10	7.55e-07	0.366907	0.737	0.442	0.0180641	Tmed10
Traf6	7.64e-07	0.297752	0.297	0.065	0.0182716	Traf6
Rsbn1l	7.65e-07	0.183365	0.338	0.078	0.0182919	Rsbn1l
Anapc5	7.77e-07	0.157088	0.331	0.078	0.0185894	Anapc5
Cdk4	7.81e-07	0.196268	0.259	0.039	0.0186859	Cdk4
Ddx3x	7.85e-07	0.180955	0.399	0.117	0.0187793	Ddx3x
Nhp2	7.89e-07	0.27249	0.397	0.13	0.0188717	Nhp2
Ube2i	7.92e-07	0.116317	0.529	0.26	0.0189383	Ube2i
Mrps34	8.02e-07	0.178629	0.268	0.065	0.0191709	Mrps34
Gm4204	8.19e-07	-0.00240055	0.127	0.026	0.0195782	Gm4204
Lage3	8.29e-07	0.053195	0.169	0.039	0.0198199	Lage3
Nptn	8.34e-07	0.148367	0.273	0.039	0.019942	Nptn
Aimp1	8.39e-07	-0.15031	0.432	0.299	0.0200688	Aimp1
Gm11263	8.46e-07	0.0243119	0.545	0.273	0.0202368	Gm11263
Cd2ap	8.51e-07	0.172247	0.297	0.052	0.0203461	Cd2ap
Rpl27-ps3	8.55e-07	0.0705611	0.773	0.494	0.0204532	Rpl27-ps3
Tmem106a	8.57e-07	0.250182	0.551	0.247	0.0204845	Tmem106a
Ndufaf2	8.67e-07	-0.00924074	0.171	0.052	0.0207282	Ndufaf2
Itga5	8.69e-07	0.199848	0.397	0.117	0.0207843	Itga5
Swi5	8.7e-07	0.271693	0.5	0.208	0.0208142	Swi5
Gm12184	8.74e-07	0.00984048	0.158	0	0.0209027	Gm12184
Cmc1	8.78e-07	0.167158	0.394	0.117	0.020992	Cmc1
Iigp1	8.85e-07	0.422644	0.672	0.403	0.0211694	Iigp1
Abi3	9.07e-07	0.195202	0.256	0.039	0.0216999	Abi3
Nip7	9.14e-07	0.164712	0.213	0.013	0.0218606	Nip7
St6galnac4	9.15e-07	0.269597	0.294	0.052	0.0218705	St6galnac4
Dnah9	9.2e-07	-0.013948	0.025	0.182	0.022002	Dnah9
Gm37985	9.25e-07	-0.0087464	0.053	0.247	0.0221111	Gm37985
Svep1	9.26e-07	-0.00357595	0.013	0.143	0.0221442	Svep1
Vmn2r95	9.39e-07	-0.00337286	0.007	0.117	0.0224665	Vmn2r95
Gm9794	9.46e-07	0.0897007	0.778	0.494	0.0226306	Gm9794
Polr2m	9.51e-07	-0.056586	0.241	0.104	0.0227427	Polr2m
Ganab	9.67e-07	-0.0407479	0.21	0.078	0.0231349	Ganab
Gorasp2	9.67e-07	0.118967	0.315	0.078	0.0231369	Gorasp2
Trp53inp2	9.69e-07	0.103612	0.157	0	0.0231667	Trp53inp2
Desi2	9.69e-07	0.140346	0.157	0	0.0231667	Desi2
Gng11	9.7e-07	0.0854426	0.19	0.039	0.0231899	Gng11
Arf4	9.72e-07	0.192586	0.329	0.078	0.0232525	Arf4
Kctd12	9.79e-07	0.160232	0.271	0.039	0.023405	Kctd12
Mplkip	9.81e-07	0.235974	0.236	0.026	0.0234588	Mplkip
Jtb	9.83e-07	0.176382	0.306	0.078	0.0235118	Jtb
Gm2a	9.89e-07	-0.277502	0.937	0.909	0.0236548	Gm2a
Sdhc	9.93e-07	0.330527	0.382	0.13	0.0237524	Sdhc
D10Wsu102e	1e-06	0.00506883	0.128	0.364	0.0240214	D10Wsu102e
Paip1	1.02e-06	0.0801251	0.336	0.078	0.0243643	Paip1
Pnkp	1.03e-06	0.0721733	0.158	0.013	0.0245597	Pnkp
Syne1	1.05e-06	-0.009421	0.078	0.286	0.0252078	Syne1
Mcoln1	1.06e-06	0.19782	0.244	0.026	0.0253005	Mcoln1
Bst1	1.06e-06	0.392474	0.695	0.403	0.0253148	Bst1
Hras	1.07e-06	0.257895	0.27	0.039	0.0254968	Hras
Ywhag	1.07e-06	-0.00530365	0.43	0.208	0.0255449	Ywhag
Rgs19	1.07e-06	0.244508	0.338	0.078	0.0256171	Rgs19
Kcnq3	1.07e-06	-0.00721432	0.01	0.13	0.0256492	Kcnq3
Tmem30a	1.09e-06	0.19163	0.446	0.156	0.0260318	Tmem30a
Amdhd2	1.09e-06	0.270932	0.401	0.13	0.0260569	Amdhd2
Dscr3	1.09e-06	-0.0137024	0.164	0.052	0.026066	Dscr3
Polq	1.1e-06	-0.0120164	0.01	0.13	0.0262313	Polq
Mrps7	1.11e-06	0.243529	0.244	0.026	0.0265735	Mrps7
Gm10250	1.11e-06	0.0419779	0.62	0.312	0.0266606	Gm10250
Mkrn1	1.12e-06	0.175236	0.559	0.286	0.0268113	Mkrn1
Ifi203	1.13e-06	-0.094341	0.525	0.351	0.0271168	Ifi203
Nubp2	1.14e-06	0.210178	0.313	0.078	0.0272657	Nubp2
Ip6k1	1.14e-06	-0.00563994	0.217	0.078	0.0272988	Ip6k1
P2rx4	1.15e-06	0.273849	0.578	0.273	0.0274489	P2rx4
Drap1	1.15e-06	0.24649	0.475	0.182	0.0275396	Drap1
Casp1	1.16e-06	0.209391	0.411	0.13	0.0277639	Casp1
Hacd2	1.16e-06	0.253561	0.243	0.026	0.0277951	Hacd2
S100a10	1.17e-06	0.217168	0.605	0.325	0.0278935	S100a10
Nckap1l	1.17e-06	0.196891	0.393	0.117	0.0279671	Nckap1l
Cnpy3	1.17e-06	0.136244	0.295	0.078	0.0280521	Cnpy3
Mitf	1.19e-06	0.0926124	0.268	0.052	0.0283466	Mitf
Ralgds	1.19e-06	0.410497	0.536	0.247	0.028364	Ralgds
Ap2a2	1.19e-06	-0.0952096	0.522	0.338	0.028438	Ap2a2
Cers2	1.19e-06	0.199174	0.356	0.091	0.0285283	Cers2
Tpt1	1.19e-06	0.387489	0.878	0.753	0.0285364	Tpt1
Comtd1	1.2e-06	0.269199	0.316	0.065	0.0285898	Comtd1
Clint1	1.21e-06	0.231428	0.358	0.104	0.0288951	Clint1
Rbpms	1.21e-06	0.420461	0.463	0.208	0.0289984	Rbpms
Cubn	1.22e-06	-0.00270516	0.032	0.195	0.0292123	Cubn
Khdrbs1	1.24e-06	0.0633929	0.331	0.104	0.0297223	Khdrbs1
Gm15772	1.25e-06	0.0642061	0.729	0.442	0.0299836	Gm15772
Fam20c	1.25e-06	0.325105	0.379	0.117	0.0299947	Fam20c
Ssh3	1.26e-06	0.0510392	0.18	0.013	0.0300963	Ssh3
Gm12346	1.26e-06	0.00727944	0.32	0.091	0.0301267	Gm12346
Cln5	1.27e-06	0.0777049	0.391	0.143	0.0304077	Cln5
Grn	1.27e-06	0.330593	0.879	0.636	0.0304516	Grn
Txnl1	1.28e-06	0.28182	0.424	0.143	0.0305574	Txnl1
Eif6	1.28e-06	0.289422	0.608	0.312	0.0306417	Eif6
Ncf2	1.28e-06	0.232093	0.461	0.169	0.0306838	Ncf2
Gsr	1.29e-06	0.0109221	0.454	0.221	0.0309071	Gsr
Polr2c	1.3e-06	0.253609	0.268	0.039	0.0310963	Polr2c
Psme3	1.3e-06	0.142832	0.268	0.039	0.0311816	Psme3
Edem1	1.31e-06	0.203444	0.561	0.26	0.0314356	Edem1
Gm15427	1.31e-06	0.0620649	0.95	0.766	0.031438	Gm15427
Fzr1	1.31e-06	0.205392	0.212	0.013	0.0314468	Fzr1
Poldip3	1.32e-06	0.209524	0.336	0.091	0.0315185	Poldip3
Hsd17b10	1.32e-06	0.332569	0.31	0.065	0.0315739	Hsd17b10
Prpf38b	1.32e-06	0.0920792	0.407	0.156	0.0316439	Prpf38b
Srpr	1.33e-06	0.271701	0.318	0.078	0.031923	Srpr
Gm11942	1.34e-06	0.0615326	0.755	0.519	0.0320982	Gm11942
Gm28438	1.34e-06	0.012313	0.287	0.052	0.0321134	Gm28438
Lacc1	1.36e-06	0.168232	0.285	0.052	0.0324695	Lacc1
Rpl21-ps8	1.37e-06	0.0190631	0.368	0.104	0.0327389	Rpl21-ps8
Pip5k1c	1.37e-06	0.084675	0.359	0.13	0.0327396	Pip5k1c
Yipf5	1.37e-06	0.179239	0.256	0.039	0.03275	Yipf5
Gm10073	1.37e-06	0.0731362	0.836	0.584	0.03279	Gm10073
Gm8730	1.38e-06	0.0826862	0.831	0.571	0.0330324	Gm8730
Sssca1	1.38e-06	0.106127	0.28	0.065	0.0330391	Sssca1
Twf2	1.4e-06	0.246732	0.291	0.052	0.0335421	Twf2
9530068E07Rik	1.42e-06	-0.0385588	0.404	0.208	0.0339179	9530068E07Rik
Nudt21	1.43e-06	0.135541	0.244	0.039	0.034195	Nudt21
Atp6v0d1	1.44e-06	0.177589	0.586	0.286	0.0345133	Atp6v0d1
Tmem147	1.45e-06	0.317746	0.334	0.078	0.0347189	Tmem147
Ndufaf8	1.46e-06	0.158489	0.407	0.169	0.0349896	Ndufaf8
Cklf	1.47e-06	-0.207134	0.326	0.273	0.0352605	Cklf
Fam102b	1.48e-06	0.202013	0.409	0.13	0.0353831	Fam102b
Psma1	1.5e-06	0.430186	0.569	0.286	0.0358159	Psma1
Tmf1	1.51e-06	0.338473	0.614	0.442	0.0360922	Tmf1
Dtnbp1	1.51e-06	0.437523	0.446	0.182	0.0361621	Dtnbp1
Smim12	1.52e-06	0.285338	0.241	0.026	0.0362782	Smim12
Gm13340	1.54e-06	0.0712101	0.749	0.532	0.036873	Gm13340
Zbp1	1.55e-06	0.173263	0.757	0.494	0.0369845	Zbp1
Lpcat2	1.55e-06	0.245719	0.588	0.286	0.0371634	Lpcat2
Mtch1	1.55e-06	0.266043	0.353	0.091	0.0371782	Mtch1
Adam22	1.56e-06	0.00180525	0.022	0.156	0.03732	Adam22
Klf6	1.56e-06	0.154824	0.575	0.286	0.0373595	Klf6
Isca2	1.57e-06	0.0226185	0.359	0.182	0.0375024	Isca2
Nelfe	1.57e-06	-0.0659928	0.294	0.169	0.0375721	Nelfe
Pop5	1.58e-06	0.160154	0.196	0.039	0.0376774	Pop5
Clec4a3	1.59e-06	0.253112	0.312	0.065	0.0380828	Clec4a3
Usp16	1.61e-06	0.20782	0.297	0.065	0.0383962	Usp16
Alms1	1.66e-06	-0.00683554	0.023	0.169	0.0397643	Alms1
Gt(ROSA)26Sor	1.68e-06	-0.00787474	0.131	0.026	0.0401991	Gt(ROSA)26Sor
Gm6788	1.69e-06	-0.00974133	0.266	0.13	0.0404533	Gm6788
Ccdc124	1.72e-06	0.0306452	0.423	0.234	0.0412242	Ccdc124
Xbp1	1.73e-06	0.305836	0.402	0.143	0.041288	Xbp1
Sphk2	1.73e-06	0.158015	0.209	0.013	0.0413327	Sphk2
Plbd1	1.73e-06	-0.0131061	0.372	0.182	0.04134	Plbd1
Atp10d	1.73e-06	0.00568895	0.025	0.143	0.0414614	Atp10d
Rps3a2	1.77e-06	0.0245394	0.523	0.247	0.0423586	Rps3a2
Rnf7	1.79e-06	0.171478	0.332	0.091	0.0427248	Rnf7
Mphosph8	1.79e-06	0.0912947	0.15	0	0.0428382	Mphosph8
Tmed1	1.79e-06	0.20206	0.15	0	0.0428382	Tmed1
Gm31517	1.81e-06	-0.00564244	0.005	0.104	0.043183	Gm31517
Hsp90aa1	1.81e-06	0.173393	0.606	0.325	0.043225	Hsp90aa1
Pdcd5-ps	1.82e-06	0.0340431	0.431	0.156	0.0434172	Pdcd5-ps
Rps29	1.82e-06	-0.0565888	0.963	0.844	0.0434672	Rps29
Pias4	1.82e-06	0.235312	0.227	0.026	0.0434897	Pias4
Mrps17	1.82e-06	-0.0341505	0.286	0.143	0.0436174	Mrps17
Ebp	1.83e-06	0.0886142	0.302	0.104	0.0436694	Ebp
Sri	1.86e-06	-0.0443133	0.709	0.545	0.0444074	Sri
Fgfr1op2	1.86e-06	0.311359	0.359	0.104	0.0444839	Fgfr1op2
Alyref	1.86e-06	0.221459	0.264	0.039	0.0445175	Alyref
Pafah1b3	1.87e-06	0.300628	0.253	0.039	0.0446649	Pafah1b3
Reep3	1.87e-06	0.173569	0.288	0.052	0.0447158	Reep3
Hspbp1	1.88e-06	0.210814	0.202	0.013	0.0450501	Hspbp1
Bak1	1.89e-06	0.139335	0.288	0.052	0.0450959	Bak1
Ppp1r9a	1.89e-06	2.51e-05	0.015	0.143	0.045166	Ppp1r9a
Tmem259	1.91e-06	0.143509	0.194	0.013	0.0456048	Tmem259
Snx1	1.93e-06	0.110872	0.331	0.091	0.0460491	Snx1
Pdia6	1.94e-06	0.0486608	0.51	0.273	0.0463604	Pdia6
Aspscr1	1.95e-06	0.227581	0.227	0.026	0.0465397	Aspscr1
Gm2991	1.95e-06	0.0264822	0.28	0.052	0.0465497	Gm2991
Rps23-ps1	1.95e-06	0.0873788	0.768	0.662	0.0465682	Rps23-ps1
Gtpbp2	1.96e-06	0.0510079	0.28	0.078	0.0469057	Gtpbp2
Il1a	1.97e-06	-0.113666	0.327	0.208	0.0470085	Il1a
Srsf6	1.97e-06	0.0901573	0.281	0.065	0.0470615	Srsf6
Fgl2	1.98e-06	0.283347	0.651	0.351	0.0474468	Fgl2
Psmb2	1.99e-06	-0.0700711	0.722	0.571	0.0475293	Psmb2
Pclo	1.99e-06	-0.00336872	0.018	0.156	0.047613	Pclo
Rpl30-ps10	1.99e-06	0.0363737	0.574	0.312	0.0476515	Rpl30-ps10
Adamts9	2e-06	-0.00730045	0.018	0.156	0.0477991	Adamts9
Aspm	2.01e-06	-0.00214212	0.015	0.143	0.0481343	Aspm
Hnrnpd	2.02e-06	0.109489	0.362	0.117	0.0482157	Hnrnpd
Rnf166	2.03e-06	0.206145	0.263	0.039	0.0485906	Rnf166
Tor1aip1	2.05e-06	0.172249	0.523	0.234	0.0491102	Tor1aip1
Gm5529	2.06e-06	0.0113044	0.297	0.065	0.0491781	Gm5529
Rtf1	2.11e-06	0.234728	0.309	0.065	0.0504517	Rtf1
Alox5ap	2.11e-06	0.230718	0.591	0.312	0.0505258	Alox5ap
Larp1	2.11e-06	0.184922	0.501	0.208	0.0505293	Larp1
Rpl31-ps8	2.11e-06	0.0955876	0.774	0.494	0.0505354	Rpl31-ps8
Rps26	2.12e-06	0.209091	0.893	0.662	0.0506236	Rps26
Tex261	2.12e-06	0.33604	0.401	0.13	0.0507121	Tex261
Phb	2.12e-06	0.0244284	0.395	0.208	0.0507997	Phb
Pabpn1	2.13e-06	0.0564792	0.252	0.039	0.0509074	Pabpn1
Atp13a1	2.14e-06	0.159649	0.253	0.039	0.051113	Atp13a1
Phf5a	2.14e-06	0.166802	0.273	0.052	0.0512317	Phf5a
Tarm1	2.16e-06	0.294227	0.257	0.039	0.0517141	Tarm1
Rbm25	2.19e-06	0.3278	0.529	0.26	0.0523659	Rbm25
Gm3379	2.2e-06	0.0834225	0.699	0.455	0.0525015	Gm3379
Pla2g7	2.2e-06	0.346664	0.829	0.571	0.052721	Pla2g7
Fes	2.22e-06	0.25891	0.381	0.117	0.0531421	Fes
Dnajc8	2.23e-06	0.301671	0.568	0.273	0.053269	Dnajc8
A530040E14Rik	2.23e-06	-0.0386561	0.348	0.182	0.0532877	A530040E14Rik
Parp9	2.23e-06	0.0478397	0.335	0.117	0.0533419	Parp9
Usp5	2.25e-06	0.109665	0.205	0.026	0.0538767	Usp5
Pgrmc2	2.26e-06	-0.01957	0.135	0.039	0.0540377	Pgrmc2
Etfb	2.27e-06	0.231553	0.325	0.078	0.0543718	Etfb
Nsmce4a	2.28e-06	0.228057	0.245	0.039	0.054599	Nsmce4a
Bud31	2.29e-06	0.186963	0.315	0.091	0.0546706	Bud31
Apba3	2.29e-06	0.0877046	0.156	0.013	0.054831	Apba3
Oas1a	2.3e-06	0.42126	0.475	0.221	0.055	Oas1a
Rab32	2.34e-06	0.24057	0.636	0.338	0.0558803	Rab32
Mcl1	2.34e-06	0.301428	0.763	0.481	0.0560626	Mcl1
Tpi1	2.35e-06	0.251247	0.797	0.532	0.0562486	Tpi1
G3bp2	2.36e-06	0.165399	0.275	0.052	0.0564169	G3bp2
Sf3a3	2.39e-06	0.0786495	0.199	0.039	0.0572072	Sf3a3
Colgalt1	2.4e-06	0.266052	0.366	0.104	0.0574238	Colgalt1
Arl1	2.41e-06	0.0427503	0.359	0.143	0.0576198	Arl1
Tor2a	2.42e-06	0.296304	0.27	0.052	0.0579695	Tor2a
Rps19-ps6	2.46e-06	0.0744459	0.892	0.662	0.0589338	Rps19-ps6
Rap2a	2.47e-06	0.251535	0.29	0.065	0.0589834	Rap2a
Naga	2.48e-06	0.132238	0.278	0.065	0.059196	Naga
Git1	2.51e-06	-0.0167695	0.112	0.026	0.0601106	Git1
Stx6	2.54e-06	0.0667923	0.253	0.065	0.0606405	Stx6
Dctn2	2.57e-06	0.24333	0.327	0.078	0.0613993	Dctn2
H1f0	2.6e-06	0.166913	0.206	0.026	0.0620874	H1f0
Psmd7	2.63e-06	0.279873	0.468	0.182	0.0628811	Psmd7
Creld2	2.64e-06	0.385322	0.327	0.091	0.0630262	Creld2
Itgal	2.65e-06	-0.0281288	0.497	0.299	0.0633402	Itgal
Mpc1	2.66e-06	0.392853	0.601	0.325	0.0635102	Mpc1
Vti1b	2.68e-06	0.379763	0.456	0.182	0.0641378	Vti1b
Ptpn6	2.69e-06	0.251676	0.694	0.403	0.0642674	Ptpn6
Klc4	2.69e-06	0.114361	0.145	0	0.0643974	Klc4
2810039B14Rik	2.69e-06	-0.00516729	0.006	0.104	0.064434	2810039B14Rik
Lsm8	2.71e-06	0.22343	0.236	0.039	0.0647066	Lsm8
Plxnb2	2.73e-06	0.211346	0.302	0.065	0.065403	Plxnb2
Thoc2	2.75e-06	0.141829	0.251	0.039	0.065843	Thoc2
Poldip2	2.76e-06	-0.0222856	0.137	0.039	0.0659448	Poldip2
Glipr1	2.76e-06	0.172113	0.342	0.117	0.0661202	Glipr1
Cybb	2.79e-06	0.0965167	0.962	0.805	0.0666767	Cybb
Sf3b4	2.79e-06	0.159975	0.259	0.039	0.0667648	Sf3b4
Nudt19	2.81e-06	0.218129	0.227	0.026	0.0673005	Nudt19
Emc7	2.84e-06	0.398883	0.497	0.221	0.0678777	Emc7
Prm1	2.84e-06	-0.101658	0.103	0.065	0.0678804	Prm1
Adgrg6	2.85e-06	0.00453477	0.021	0.143	0.0680809	Adgrg6
Parl	2.85e-06	0.131411	0.334	0.104	0.0680927	Parl
Myof	2.86e-06	0.193173	0.498	0.208	0.0683759	Myof
Nudt9	2.87e-06	0.169628	0.258	0.052	0.0687284	Nudt9
Glrx2	2.88e-06	0.241756	0.378	0.117	0.0689586	Glrx2
Nfil3	2.9e-06	0.288725	0.294	0.065	0.0693481	Nfil3
Fgr	2.91e-06	0.130557	0.441	0.182	0.0696657	Fgr
Adrm1	2.95e-06	0.0995219	0.411	0.195	0.0706223	Adrm1
Akna	2.98e-06	0.0650862	0.144	0	0.0712874	Akna
Coq2	2.98e-06	0.124177	0.144	0	0.0712874	Coq2
Ntrk3	2.98e-06	-0.0154973	0.023	0.156	0.0713455	Ntrk3
Rnaset2a	3.03e-06	0.0517091	0.841	0.61	0.0724427	Rnaset2a
Alkbh7	3.08e-06	0.0692934	0.13	0.026	0.0737021	Alkbh7
Rab21	3.08e-06	0.247805	0.442	0.169	0.0737329	Rab21
Adam17	3.1e-06	0.255958	0.582	0.286	0.0741792	Adam17
Cd200r4	3.11e-06	0.118777	0.396	0.143	0.074292	Cd200r4
Plac8	3.12e-06	-0.278982	0.339	0.299	0.0745991	Plac8
Tigd2	3.13e-06	0.188455	0.196	0.013	0.0748161	Tigd2
Txndc17	3.14e-06	0.243568	0.556	0.273	0.0751889	Txndc17
Yipf1	3.19e-06	0.298852	0.26	0.065	0.0762917	Yipf1
Nutf2	3.25e-06	-0.00289045	0.325	0.156	0.0776106	Nutf2
Btf3	3.28e-06	0.185959	0.606	0.325	0.078553	Btf3
Cfap61	3.29e-06	-0.00873258	0.008	0.117	0.0786083	Cfap61
Tab2	3.3e-06	0.0779929	0.282	0.065	0.0788013	Tab2
Ikbke	3.31e-06	0.0012803	0.305	0.13	0.0791723	Ikbke
Mrpl12	3.31e-06	0.328531	0.343	0.091	0.079261	Mrpl12
Med10	3.32e-06	0.133489	0.323	0.078	0.0793373	Med10
D17H6S53E	3.34e-06	0.0458512	0.406	0.182	0.0797687	D17H6S53E
Scamp2	3.34e-06	0.308945	0.397	0.13	0.0799117	Scamp2
Rab35	3.35e-06	0.0567906	0.215	0.039	0.0800755	Rab35
Malt1	3.36e-06	0.293489	0.522	0.234	0.0803751	Malt1
Glrx3	3.36e-06	0.186473	0.395	0.13	0.0803987	Glrx3
Gm11273	3.36e-06	0.0416638	0.819	0.558	0.0804697	Gm11273
Dcaf13	3.43e-06	-0.0606236	0.176	0.078	0.0820961	Dcaf13
Arl5a	3.43e-06	0.187281	0.297	0.065	0.0821257	Arl5a
Taok3	3.47e-06	0.0627799	0.3	0.091	0.0830313	Taok3
Spop	3.49e-06	0.122211	0.358	0.104	0.0833534	Spop
Hdlbp	3.5e-06	0.169612	0.342	0.091	0.0836517	Hdlbp
Acp5	3.54e-06	0.476299	0.562	0.273	0.0846905	Acp5
H2-T22	3.55e-06	0.0858694	0.601	0.351	0.0849693	H2-T22
Capza1	3.63e-06	-0.0525039	0.373	0.208	0.0866968	Capza1
Il15ra	3.63e-06	0.274895	0.427	0.156	0.0867196	Il15ra
Zmynd15	3.65e-06	0.18219	0.359	0.13	0.0872326	Zmynd15
Mocs1	3.65e-06	0.0735303	0.142	0	0.0873303	Mocs1
Snhg1	3.65e-06	0.0896078	0.142	0	0.0873303	Snhg1
Qdpr	3.65e-06	0.24424	0.278	0.052	0.0873948	Qdpr
Ctbp1	3.69e-06	0.122777	0.308	0.078	0.0882498	Ctbp1
Rtraf	3.69e-06	0.171051	0.497	0.221	0.0883011	Rtraf
Mroh2a	3.7e-06	-0.00581388	0.041	0.208	0.0885461	Mroh2a
Mpnd	3.74e-06	0.266801	0.191	0.013	0.0893524	Mpnd
Dync1h1	3.75e-06	0.0411989	0.454	0.234	0.0896955	Dync1h1
Egln2	3.77e-06	0.128175	0.187	0.013	0.0902558	Egln2
Vdac3	3.78e-06	0.267137	0.407	0.143	0.0905116	Vdac3
Htatip2	3.79e-06	0.227875	0.253	0.039	0.0905417	Htatip2
Gm13392	3.79e-06	0.0125639	0.447	0.169	0.0906478	Gm13392
Atp6v1a	3.81e-06	0.235762	0.579	0.286	0.0911225	Atp6v1a
Rapgef5	3.82e-06	0.00172217	0.01	0.117	0.0914354	Rapgef5
Cpsf7	3.83e-06	-0.0817941	0.116	0.078	0.0915482	Cpsf7
Arl11	3.84e-06	0.225174	0.279	0.052	0.0918281	Arl11
Hprt	3.85e-06	0.249882	0.358	0.117	0.0919964	Hprt
Trpc4ap	3.86e-06	0.266232	0.339	0.091	0.0924171	Trpc4ap
Tmem268	3.87e-06	-0.000713132	0.187	0.052	0.0926079	Tmem268
Eif4a3	3.92e-06	0.191028	0.317	0.078	0.0938055	Eif4a3
Cd274	3.94e-06	0.295407	0.757	0.481	0.0942802	Cd274
Cript	3.96e-06	0.165025	0.377	0.13	0.0947794	Cript
Pcif1	4e-06	0.198852	0.298	0.065	0.0956907	Pcif1
Metrnl	4.01e-06	0.308701	0.321	0.078	0.0960009	Metrnl
Use1	4.05e-06	0.056647	0.457	0.247	0.0968157	Use1
Arl6ip4	4.06e-06	0.119296	0.212	0.039	0.097127	Arl6ip4
Iah1	4.06e-06	0.161653	0.358	0.13	0.0971619	Iah1
Anxa5	4.08e-06	0.459385	0.767	0.545	0.0975285	Anxa5
Gadd45a	4.14e-06	0.108894	0.174	0.013	0.0988887	Gadd45a
Epn1	4.14e-06	0.0896277	0.227	0.026	0.09907	Epn1
Ppp1r35	4.2e-06	0.258656	0.236	0.052	0.100517	Ppp1r35
2023-09-02	4.32e-06	0.107066	0.547	0.273	0.10329	2023-09-02
Rpl17-ps8	4.32e-06	0.0279455	0.591	0.299	0.103407	Rpl17-ps8
Ncstn	4.35e-06	0.115072	0.359	0.117	0.104016	Ncstn
Tomm40	4.37e-06	0.336726	0.288	0.091	0.10441	Tomm40
Mrps15	4.37e-06	0.304656	0.308	0.078	0.104591	Mrps15
Sec24b	4.39e-06	0.202272	0.318	0.078	0.104958	Sec24b
Lman2	4.41e-06	0.42926	0.554	0.286	0.10557	Lman2
Stk16	4.47e-06	0.147401	0.139	0	0.106939	Stk16
Mapkapk2	4.49e-06	0.362687	0.57	0.286	0.107436	Mapkapk2
Tbxas1	4.49e-06	0.173565	0.271	0.052	0.107465	Tbxas1
2300009A05Rik	4.5e-06	0.174643	0.221	0.026	0.107621	2300009A05Rik
Kars	4.51e-06	0.104841	0.342	0.104	0.107797	Kars
Tram2	4.52e-06	-0.172365	0.304	0.234	0.108114	Tram2
Erh	4.52e-06	0.0938322	0.531	0.299	0.108121	Erh
Brd9	4.53e-06	0.0328714	0.291	0.091	0.108304	Brd9
Fam227a	4.54e-06	-0.0268754	0.009	0.117	0.108657	Fam227a
Relb	4.58e-06	0.282716	0.353	0.104	0.109621	Relb

## Sheet: KEGGMouse2019_all
Term	Overlap	P-value	Adjusted P-value	Odds Ratio	Combined Score	Genes													Term	Overlap	P-value	Adjusted P-value	Odds Ratio	Combined Score	Genes
Ribosome	22/170	1.89067e-19	3.80024e-17	18.6265	803.03	RPL4;RPL3;RPL32;RPL21;RPS5;RPL12;RPL11;RPL13A;RPSA;RPL10A;RPL6;MT-RNR2;RPS3A1;RPL14;RPL13;RPS20;RPS2;RPL29;RPL18;RPS13;RPS24;RPL19													Ribosome	22/170	1.89067e-19	3.80024e-17	18.6265	803.03	RPL4;RPL3;RPL32;RPL21;RPS5;RPL12;RPL11;RPL13A;RPSA;RPL10A;RPL6;MT-RNR2;RPS3A1;RPL14;RPL13;RPS20;RPS2;RPL29;RPL18;RPS13;RPS24;RPL19
Osteoclast differentiation	10/128	2.33802e-07	2.34971e-05	9.88015	150.858	IFNAR2;CSF1R;FCGR3;SPI1;TYROBP;SOCS1;GRB2;TREM2;RAC1;JUNB													HIF-1 signaling pathway	7/104	4.18584e-05	0.000934837	8.27547	83.4269	LDHA;NOS2;EIF4EBP1;HMOX1;ENO1;ALDOA;GAPDH
Pertussis	1976-08-01	3.95099e-07	2.64717e-05	13.59	200.372	C1QB;C1QA;NOS2;CFL1;IRF8;CD14;GNAI2;C1QC													Antigen processing and presentation	1990-06-01	0.000157932	0.00244188	8.14905	71.3314	PDIA3;H2-T23;CD74;H2-DMB1;H2-Q7;CALR
Tuberculosis	10/178	4.77346e-06	0.000239866	6.92202	84.8116	CD74;FCGR3;CEBPB;NOS2;H2-DMB1;BAX;CD14;CORO1A;CTSD;ATP6V0C													Lysosome	8/124	1.60238e-05	0.000460112	7.94717	87.7481	CTSA;CD63;LAPTM4A;LAPTM5;CTSH;CD68;CTSD;ATP6V0C
Salmonella infection	1978-07-01	6.32687e-06	0.00025434	11.3208	135.518	NOS2;ARPC2;ARPC3;ARPC1B;RAC1;CD14;PFN1													Proteasome	1946-03-01	0.0080702	0.046346	7.84012	37.786	PSMD8;PSMB5;PSMB10
Prion diseases	1934-05-01	1.22415e-05	0.000410089	19.6116	221.82	C1QB;C1QA;BAX;SOD1;C1QC													Cholesterol metabolism	1949-03-01	0.00960567	0.0536316	7.32769	34.0401	LRPAP1;TSPO;APOE
Lysosome	8/124	1.60238e-05	0.000460112	7.94717	87.7481	CTSA;CD63;LAPTM4A;LAPTM5;CTSH;CD68;CTSD;ATP6V0C													Glycolysis / Gluconeogenesis	1967-04-01	0.00306617	0.0220107	7.16844	41.4861	LDHA;ENO1;ALDOA;GAPDH
Phagosome	9/180	3.62374e-05	0.000910466	6.08359	62.2073	H2-T23;FCGR3;H2-DMB1;H2-Q7;CD14;CALR;RAC1;CORO1A;ATP6V0C													Fc gamma R-mediated phagocytosis	1987-05-01	0.00110948	0.00892025	6.91723	47.0639	ARPC2;ARPC3;ARPC1B;CFL1;RAC1
HIF-1 signaling pathway	7/104	4.18584e-05	0.000934837	8.27547	83.4269	LDHA;NOS2;EIF4EBP1;HMOX1;ENO1;ALDOA;GAPDH													Bacterial invasion of epithelial cells	1974-04-01	0.00438583	0.0284371	6.44931	35.0157	ARPC2;ARPC3;ARPC1B;RAC1
Huntington disease	9/192	5.98798e-05	0.00120358	5.6812	55.2392	ATP5D;UQCRC1;AP2S1;UQCRFS1;BAX;CYC1;ATP5G2;SLC25A5;SOD1													Hematopoietic cell lineage	1994-05-01	0.00156757	0.0121185	6.37092	41.1448	CSF1R;H2-DMB1;CD37;CD14;CSF2RA
Human cytomegalovirus infection	10/255	0.000104168	0.00190343	4.72793	43.3528	PDIA3;H2-T23;GNB1;H2-Q7;EIF4EBP1;BAX;GRB2;CALR;RAC1;GNAI2													Oxidative phosphorylation	7/134	0.000206627	0.00296658	6.31102	53.5465	COX17;ATP5D;UQCRC1;UQCRFS1;CYC1;ATP5G2;ATP6V0C
Regulation of actin cytoskeleton	9/217	0.000152286	0.00244188	4.992	43.8784	ARPC2;ARPC3;ARPC1B;CFL1;BRK1;IQGAP1;RAC1;PFN1;PPP1CA													Phagosome	9/180	3.62374e-05	0.000910466	6.08359	62.2073	H2-T23;FCGR3;H2-DMB1;H2-Q7;CD14;CALR;RAC1;CORO1A;ATP6V0C
Antigen processing and presentation	1990-06-01	0.000157932	0.00244188	8.14905	71.3314	PDIA3;H2-T23;CD74;H2-DMB1;H2-Q7;CALR													Viral myocarditis	1987-04-01	0.00775848	0.0458663	5.43559	26.4114	H2-T23;H2-DMB1;H2-Q7;RAC1
Oxidative phosphorylation	7/134	0.000206627	0.00296658	6.31102	53.5465	COX17;ATP5D;UQCRC1;UQCRFS1;CYC1;ATP5G2;ATP6V0C													JAK-STAT signaling pathway	7/164	0.000699843	0.00639402	5.09732	37.0303	IFNAR2;SOCS1;CSF2RB;GRB2;IL2RG;CSF2RA;CRLF2
Epstein-Barr virus infection	9/229	0.000227647	0.00305047	4.71682	39.5633	PSMD8;PDIA3;IFNAR2;H2-T23;H2-DMB1;H2-Q7;BAX;CALR;RAC1													Natural killer cell mediated cytotoxicity	5/118	0.00420941	0.0282031	5.0117	27.4162	IFNAR2;H2-T23;TYROBP;GRB2;RAC1
Human immunodeficiency virus 1 infection	9/238	0.000302594	0.00358829	4.52936	36.7019	PDIA3;H2-T23;CFL1;GNB1;H2-Q7;BAX;CALR;RAC1;GNAI2													Regulation of actin cytoskeleton	9/217	0.000152286	0.00244188	4.992	43.8784	ARPC2;ARPC3;ARPC1B;CFL1;BRK1;IQGAP1;RAC1;PFN1;PPP1CA
Parkinson disease	7/144	0.000320952	0.00358829	5.84739	47.0377	ATP5D;UQCRC1;UQCRFS1;CYC1;ATP5G2;SLC25A5;GNAI2													Protein processing in endoplasmic reticulum	6/163	0.00352589	0.0244381	4.34388	24.5326	PDIA3;BCAP31;ERP29;BAX;RRBP1;CALR
Chagas disease (American trypanosomiasis)	6/103	0.000329597	0.00358829	7.05226	56.5425	C1QB;C1QA;NOS2;CALR;GNAI2;C1QC													Endocytosis	9/269	0.000732721	0.00640334	3.98301	28.7523	SH3GLB1;H2-T23;ARPC2;ARPC3;ARPC1B;H2-Q7;AP2S1;IL2RG;ARF5
Pathways in cancer	14/535	0.000339191	0.00358829	3.14314	25.1104	IFNAR2;CSF1R;SPI1;NOS2;MGST1;CSF2RB;IL2RG;CSF2RA;GNAI2;GNB1;HMOX1;BAX;GRB2;RAC1													Thermogenesis	7/231	0.00486419	0.0305532	3.5605	18.9627	COX17;ATP5D;UQCRC1;UQCRFS1;GRB2;CYC1;ATP5G2
Human T-cell leukemia virus 1 infection	9/245	0.000374093	0.00367575	4.39344	34.6687	H2-T23;SPI1;H2-DMB1;H2-Q7;TSPO;BAX;CALR;SLC25A5;IL2RG
Acute myeloid leukemia	1969-05-01	0.000384034	0.00367575	8.87078	69.7667	CSF1R;SPI1;EIF4EBP1;GRB2;CD14
JAK-STAT signaling pathway	7/164	0.000699843	0.00639402	5.09732	37.0303	IFNAR2;SOCS1;CSF2RB;GRB2;IL2RG;CSF2RA;CRLF2
Endocytosis	9/269	0.000732721	0.00640334	3.98301	28.7523	SH3GLB1;H2-T23;ARPC2;ARPC3;ARPC1B;H2-Q7;AP2S1;IL2RG;ARF5
Alzheimer disease	7/175	0.00102421	0.0085778	4.7609	32.7732	ATP5D;UQCRC1;UQCRFS1;APOE;CYC1;ATP5G2;GAPDH
Fc gamma R-mediated phagocytosis	1987-05-01	0.00110948	0.00892025	6.91723	47.0639	ARPC2;ARPC3;ARPC1B;CFL1;RAC1
Hematopoietic cell lineage	1994-05-01	0.00156757	0.0121185	6.37092	41.1448	CSF1R;H2-DMB1;CD37;CD14;CSF2RA
Staphylococcus aureus infection	1995-05-01	0.00164285	0.0122301	6.29981	40.3901	C1QB;C1QA;FCGR3;H2-DMB1;C1QC
Glycolysis / Gluconeogenesis	1967-04-01	0.00306617	0.0220107	7.16844	41.4861	LDHA;ENO1;ALDOA;GAPDH
Protein processing in endoplasmic reticulum	6/163	0.00352589	0.0244381	4.34388	24.5326	PDIA3;BCAP31;ERP29;BAX;RRBP1;CALR
Natural killer cell mediated cytotoxicity	5/118	0.00420941	0.0282031	5.0117	27.4162	IFNAR2;H2-T23;TYROBP;GRB2;RAC1
Bacterial invasion of epithelial cells	1974-04-01	0.00438583	0.0284371	6.44931	35.0157	ARPC2;ARPC3;ARPC1B;RAC1
Thermogenesis	7/231	0.00486419	0.0305532	3.5605	18.9627	COX17;ATP5D;UQCRC1;UQCRFS1;GRB2;CYC1;ATP5G2
Herpes simplex virus 1 infection	10/433	0.0057544	0.0350495	2.7135	13.9957	PDIA3;IFNAR2;H2-T23;CD74;H2-DMB1;H2-Q7;EIF4EBP1;BAX;CALR;PPP1CA
Viral myocarditis	1987-04-01	0.00775848	0.0458663	5.43559	26.4114	H2-T23;H2-DMB1;H2-Q7;RAC1
Proteasome	1946-03-01	0.0080702	0.046346	7.84012	37.786	PSMD8;PSMB5;PSMB10
Cholesterol metabolism	1949-03-01	0.00960567	0.0536316	7.32769	34.0401	LRPAP1;TSPO;APOE
Amyotrophic lateral sclerosis (ALS)	1952-03-01	0.0113	0.0613865	6.87801	30.8338	BAX;RAC1;SOD1
Non-alcoholic fatty liver disease (NAFLD)	5/151	0.0116461	0.0616016	3.87242	17.2431	UQCRC1;UQCRFS1;BAX;CYC1;RAC1
Kaposi sarcoma-associated herpesvirus infection	6/216	0.0132995	0.0685434	3.23881	13.9918	IFNAR2;H2-T23;GNB1;H2-Q7;BAX;RAC1
Human papillomavirus infection	8/360	0.016019	0.079314	2.58759	10.697	IFNAR2;BCAP31;H2-T23;H2-Q7;EIF4EBP1;BAX;GRB2;ATP6V0C
Toxoplasmosis	4/108	0.0161785	0.079314	4.33341	17.8713	SOCS1;NOS2;H2-DMB1;GNAI2
Allograft rejection	1963-03-01	0.0189096	0.0904962	5.61392	22.2765	H2-T23;H2-DMB1;H2-Q7
Graft-versus-host disease	1964-03-01	0.019712	0.0921422	5.52161	21.6808	H2-T23;H2-DMB1;H2-Q7
Leishmaniasis	1967-03-01	0.0222306	0.101553	5.26199	20.0286	FCGR3;NOS2;H2-DMB1
Neurotrophin signaling pathway	4/121	0.0234743	0.104852	3.84938	14.4423	ARHGDIA;BAX;GRB2;RAC1
Type I diabetes mellitus	1969-03-01	0.0240026	0.104881	5.10201	19.0284	H2-T23;H2-DMB1;H2-Q7

## Sheet: IPA_cannonicalSig
Ingenuity Canonical Pathways	-log(p-value)	zScore	Molecules
RHOGDI Signaling	7.19	-3	ACTB,ACTG1,ACTR3,ARHGDIA,ARHGEF1,ARPC1B,ARPC2,ARPC3,ARPC5,Cdc42,CFL1,CREBBP,GNAI2,GNAQ,GNAS,GNB1,GNB2,GNG11,GNG12,GNG5,ITGA5,ITGAL,ITGAM,ITGAX,ITGB1,ITGB5,ITGB7,MYL12A,MYL12B,MYL6,PIP5K1C,PPP1R12C,RAC1,RAC2,RDX,RHOG,ROCK1,SRC,WASF2
Antioxidant Action of Vitamin C	2.24	-2.88675	CSF2RA,CSF2RB,GSTO1,HMOX1,IKBKE,JAK2,MAPK3,NFKB2,NFKBIB,PDIA3,PLA2G7,PLCL2,PLD3,PRDX6,SLC2A1,TXN
Mitochondrial Dysfunction	30.1	-2.83037	ACO2,APH1A,APP,ATP1B3,Atp5e,ATP5F1A,ATP5F1B,ATP5F1C,ATP5F1D,ATP5MC1,ATP5MC2,ATP5MC3,ATP5MF,ATP5MG,ATP5PD,ATP5PF,BAX,Calm1 (includes others),CAPNS1,COX17,COX4I1,COX5A,COX6A1,COX6B1,Cox6c,COX7A2,COX7A2L,COX7B,COX8A,CREBBP,CYB5A,CYC1,CYCS,FIS1,GPX1,GPX4,GSR,GSTP1,HSD17B10,MGST1,NDUFA1,NDUFA10,NDUFA11,NDUFA12,NDUFA13,NDUFA2,NDUFA3,NDUFA4,NDUFA5,NDUFA6,NDUFA7,NDUFA8,NDUFAB1,NDUFB10,NDUFB11,NDUFB2,NDUF…
PPAR Signaling	6.57	-2.44949	CITED2,CREBBP,GRB2,HRAS,HSP90AA1,HSP90AB1,HSP90B1,IKBKE,IL1A,JUN,MAP2K2,MAPK3,NFKB2,NFKBIB,RALA,RAP1A,RAP2A,RAP2B,RRAS,SCAND1,SRA1,TNFRSF1A,TNFRSF1B,TRAF6
PTEN Signaling	4.78	-2.23607	AKT1,CBL,CDKN1A,FOXO3,GRB2,HRAS,IKBKE,ITGA5,ITGAL,ITGAM,ITGAX,ITGB1,ITGB5,ITGB7,MAGI2,MAP2K2,MAPK3,NFKB2,NTRK3,RAC1,RAC2,RALA,RAP1A,RAP2A,RAP2B,RRAS
Granzyme A Signaling	17.2	-2.12132	CASP1,H1-0,NDUFA1,NDUFA10,NDUFA11,NDUFA12,NDUFA13,NDUFA2,NDUFA3,NDUFA4,NDUFA5,NDUFA6,NDUFA7,NDUFA8,NDUFAB1,NDUFB10,NDUFB11,NDUFB2,NDUFB3,NDUFB4,NDUFB5,NDUFB6,NDUFB7,NDUFB8,NDUFB9,NDUFS4,NDUFS6,NDUFS7,NDUFS8,NDUFV1,NDUFV3,NME1
Regulation of eIF4 and p70S6K Signaling	30.8	2	AKT1,EIF1AY,EIF2S2,EIF3C,EIF3E,EIF3F,EIF3H,EIF3I,EIF3J,EIF3K,EIF3M,EIF4A3,EIF4E,EIF4EBP1,EIF4G1,EIF4G2,GRB2,HRAS,ITGA5,ITGAL,ITGAM,ITGAX,ITGB1,ITGB5,ITGB7,MAP2K2,MAPK3,MT-RNR2,PABPC1,PAIP1,PPP2CA,PPP2R1A,PTPA,RALA,RAP1A,RAP2A,RAP2B,RPS10,RPS11,RPS12,RPS13,RPS14,RPS15,RPS15A,RPS16,RPS17,RPS18,RPS19,RPS2,RPS20,RPS21,RPS24,RPS25,RPS26,RPS27A,RPS27L,RPS28,RPS29,RPS3,RPS4Y1,RPS5,RPS6,RPS7,RPS8,RPS9,RP…
IGF-1 Signaling	4.99	2	AKT1,FOXO3,GRB2,HRAS,JAK2,JUN,MAP2K2,MAPK3,PRKAR1A,RALA,RAP1A,RAP2A,RAP2B,RRAS,SOCS1,SOCS3,STAT3,YWHAB,YWHAE,YWHAG,YWHAZ
TREM1 Signaling	4.16	2	AKT1,CASP1,CCL2,CIITA,GRB2,IRAK1,ITGA5,ITGAX,ITGB1,JAK2,LAT2,MAPK3,NFKB2,STAT3,TLR2,TYROBP
iNOS Signaling	5.63	2.11058	Calm1 (includes others),CD14,CREBBP,HMGA1,IKBKE,IRAK1,IRF1,JAK2,JUN,NFKB2,NFKBIB,NOS2,STAT1,TRAF6
IL-1 Signaling	3.99	2.11058	GNAI2,GNAQ,GNAS,GNB1,GNB2,GNG11,GNG12,GNG5,IKBKE,IL1A,IRAK1,JUN,MAP3K1,NFKB2,NFKBIB,PRKAR1A,TAB2,TRAF6
ID1 Signaling Pathway	3.09	2.11695	AKT1,APP,ATF3,BAX,BCL3,CDK4,CDKN1A,CREBBP,FGR,FOXO3,FZR1,GSPT1,HRAS,MAPK3,NFKB2,PLAC8,PLXNB2,RALA,RAP1A,RAP2A,RAP2B,RRAS,SRC,STAT3,TGM2,TNFRSF1A,TNFRSF1B
Spliceosomal Cycle	1.71	2.12132	CWC15,EIF4A3,RBM8A,SF3A3,SF3B2,SF3B4,SF3B6,U2AF2
Pentose Phosphate Pathway	3.27	2.23607	G6PD,PGD,PGLS,TALDO1,TKT
ILK Signaling	2.15	2.23607	ACTB,ACTG1,AKT1,Cdc42,CFL1,CREBBP,FLNA,ITGB1,ITGB5,ITGB7,JUN,MAPK3,MYL6,NACA,NFKB2,NOS2,PPP1R14B,PPP2CA,PPP2R1A,PTPA,RAC1,RAC2,RHOG,TNFRSF1A
Inflammasome pathway	1.98	2.23607	CASP1,CASP8,CTSB,NFKB2,PYCARD
Acute Phase Response Signaling	6.74	2.26779	AKT1,C1QA,C1QB,C1R,C1S,CEBPB,CFB,FTL,GRB2,HMOX1,HP,HRAS,IKBKE,IL1A,IRAK1,JAK2,JUN,MAP2K2,MAP3K1,MAPK3,NFKB2,NFKBIB,RALA,RAP1A,RAP2A,RAP2B,RRAS,Saa3,SOCS1,SOCS3,STAT3,TNFRSF1A,TNFRSF1B,TRAF6
Oncostatin M Signaling	4.59	2.3094	GRB2,HRAS,JAK2,MAP2K2,MAPK3,RALA,RAP1A,RAP2A,RAP2B,RRAS,STAT1,STAT3
Activation of IRF by Cytosolic Pattern Recognition Receptors	2.79	2.3094	CREBBP,IKBKE,JUN,NFKB2,NFKBIB,PIN1,PPIB,STAT1,TBK1,TRAF3,TRAF6,ZBP1
GM-CSF Signaling	4.7	2.32379	AKT1,BCL2A1,CSF2RA,CSF2RB,GRB2,HRAS,JAK2,MAP2K2,MAPK3,RALA,RAP1A,RAP2A,RAP2B,RRAS,STAT1,STAT3
IL-13 Signaling Pathway	1.82	2.32379	AKT1,FAM120A,FGR,IL4R,JAK2,JUN,MAPK3,PRKCD,ROCK1,SOCS1,SOCS3,SRC,STAT1,STAT3,TRAF6
CSDE1 Signaling Pathway	1.83	2.33333	AKT1,CCL2,DDX6,HNRNPD,PABPC1,PABPN1,PAIP1,RAC1,RPL9
Macrophage Alternative Activation Signaling Pathway	5.13	2.33487	ABCA1,CEBPB,CIITA,CREBBP,CSF1R,EIF4EBP1,FCER1G,GRB2,H3-3A/H3-3B,HLA-DMA,HLA-DMB,HLA-DQA1,IL10RB,IL1A,IL2RG,IL4R,IRF5,JAK2,JUN,KDM6B,LAMTOR1,MAPK3,NFKB2,NFKBIB,NOS2,NR1H2,SOCS1,SOCS3,STAT1,STAT3,SYK
Glutathione Redox Reactions I	1.94	2.44949	GPX1,GPX4,GSR,GSTP1,MGST1,PRDX6
ERK/MAPK Signaling	7.96	2.47487	CREBBP,EIF4E,EIF4EBP1,ELF4,ELK3,GRB2,H3-3A/H3-3B,HRAS,ITGA5,ITGAL,ITGAM,ITGAX,ITGB1,ITGB5,ITGB7,MAP2K2,MAPK3,PPP1CA,PPP1R11,PPP1R14B,PPP2CA,PPP2R1A,PRKAR1A,PRKCD,PTK2B,PTPA,RAC1,RAC2,RALA,RAP1A,RAP2A,RAP2B,RRAS,SRC,STAT1,STAT3,TLN1,YWHAB,YWHAG,YWHAZ
CNTF Signaling	3.92	2.49615	AKT1,GRB2,HRAS,JAK2,MAP2K2,MAPK3,RALA,RAP1A,RAP2A,RAP2B,RRAS,STAT1,STAT3
Glioma Signaling	1.87	2.49615	AKT1,Calm1 (includes others),CAMK4,CDK4,CDKN1A,GRB2,HRAS,IDH3G,MAP2K2,MAPK3,PRKCD,RALA,RAP1A,RAP2A,RAP2B,RRAS
VEGF Signaling	4.85	2.5	ACTB,ACTG1,AKT1,EIF1AY,EIF2S2,FOXO3,GRB2,HRAS,MAP2K2,MAPK3,PTK2B,PTPN6,RALA,RAP1A,RAP2A,RAP2B,ROCK1,RRAS,SRC,YWHAE
Gαi Signaling	2.76	2.5	GNAI2,GNAQ,GNAS,GNB1,GNB2,GNG11,GNG12,GNG5,GRB2,HRAS,MAPK3,PRKAR1A,RALA,RALGDS,RAP1A,RAP2A,RAP2B,RRAS,SRC,STAT3
Telomerase Signaling	4.8	2.52357	AKT1,CDKN1A,ELF4,ELK3,GRB2,HRAS,HSP90AA1,HSP90AB1,HSP90B1,IL2RG,MAP2K2,MAPK3,PPP2CA,PPP2R1A,PTPA,RALA,RAP1A,RAP2A,RAP2B,RRAS,TPP1
Glycolysis I	5.48	2.52982	ALDOA,ALDOC,ENO1,GAPDH,GPI,PFKL,PFKP,PGAM1,PKM,TPI1
UVA-Induced MAPK Signaling	2.09	2.52982	CYCS,HRAS,JUN,MAPK3,PARP14,PARP9,PDIA3,PLCL2,RALA,RAP1A,RAP2A,RAP2B,RRAS,STAT1
Insulin Receptor Signaling	4.43	2.55841	AKT1,CBL,EIF4E,EIF4EBP1,FOXO3,GRB2,HRAS,JAK2,MAP2K2,MAPK3,PPP1CA,Ppp1cc,PPP1R11,PPP1R14B,PRKAR1A,PTPN1,RALA,RAP1A,RAP2A,RAP2B,RRAS,SOCS3,STX4,VAMP2
Gluconeogenesis I	2.9	2.64575	ALDOA,ALDOC,ENO1,GAPDH,GPI,MDH2,PGAM1
IL-2 Signaling	4.76	2.67261	AKT1,GRB2,HRAS,IL2RG,JUN,MAP2K2,MAPK3,PTK2B,RALA,RAP1A,RAP2A,RAP2B,RRAS,SOCS1,SYK
Th1 Pathway	3.53	2.68328	APH1A,CD274,GRB2,HLA-A,HLA-DMA,HLA-DMB,HLA-DQA1,IL10RB,IRF1,JAK2,NFIL3,NOTCH2,PSEN1,PSEN2,PSENEN,SOCS1,SOCS3,STAT1,STAT3,VAV1
PI3K/AKT Signaling	12.4	2.69408	AKT1,CDC37,CDKN1A,CSF2RB,EIF4E,EIF4EBP1,FOXO3,GRB2,HRAS,HSP90AA1,HSP90AB1,HSP90B1,IKBKE,IL10RB,IL15RA,IL21R,IL2RG,IL3RA,IL4R,ITGA5,ITGAL,ITGAM,ITGAX,ITGB1,ITGB5,ITGB7,JAK2,MAP2K2,MAP3K8,MAPK3,MCL1,NFKB2,NFKBIB,PPP2CA,PPP2R1A,PTPA,RALA,RAP1A,RAP2A,RAP2B,RHEB,RRAS,YWHAB,YWHAE,YWHAG,YWHAZ
Macropinocytosis Signaling	3.67	2.7136	CD14,CSF1R,HRAS,ITGA5,ITGB1,ITGB5,ITGB7,PRKCD,RAC1,RALA,RAP1A,RAP2A,RAP2B,RRAS,SRC
UVC-Induced MAPK Signaling	3.18	2.7136	HRAS,JUN,MAP2K2,MAPK3,PRKCD,RALA,RAP1A,RAP2A,RAP2B,RRAS,SRC
ERB2-ERBB3 Signaling	2.79	2.7136	AKT1,GRB2,HRAS,JUN,MAP2K2,MAPK3,RALA,RAP1A,RAP2A,RAP2B,RRAS,STAT3
VEGF Family Ligand-Receptor Interactions	1.87	2.7136	AKT1,GRB2,HRAS,MAP2K2,MAPK3,NRP2,PRKCD,RALA,RAP1A,RAP2A,RAP2B,RRAS
MicroRNA Biogenesis Signaling Pathway	3.22	2.74563	AKT1,DDX17,DDX5,EXOSC2,HMOX1,HNRNPA2B1,HNRNPD,HOPX,HRAS,HSP90AA1,HSP90AB1,HSP90B1,MAPK3,POLR2C,POLR2F,POLR2G,POLR2I,POLR2J,POLR2K,RALA,RAP1A,RAP2A,RAP2B,RRAS,SRSF3,TPR
ERK5 Signaling	5.62	2.82843	AKT1,CREBBP,FOXO3,GNAQ,HRAS,MAP3K8,MEF2A,MEF2D,RALA,RAP1A,RAP2A,RAP2B,RRAS,SRC,YWHAB,YWHAE,YWHAG,YWHAZ
HMGB1 Signaling	2.2	2.82843	AKT1,CCL2,Cdc42,HAT1,HRAS,IL1A,JUN,MAP2K2,MAPK3,NFKB2,RAC1,RAC2,RALA,RAP1A,RAP2A,RAP2B,RHOG,RRAS,TNFRSF1A,TNFRSF1B,TNFSF12
mTOR Signaling	22.7	2.83683	AKT1,Cdc42,EIF3C,EIF3E,EIF3F,EIF3H,EIF3I,EIF3J,EIF3K,EIF3M,EIF4A3,EIF4E,EIF4EBP1,EIF4G1,EIF4G2,FKBP1A,HMOX1,HRAS,MAPK3,MT-RNR2,PLD3,PPP2CA,PPP2R1A,PRKCD,PTPA,RAC1,RAC2,RALA,RAP1A,RAP2A,RAP2B,RHEB,RHOG,RPS10,RPS11,RPS12,RPS13,RPS14,RPS15,RPS15A,RPS16,RPS17,RPS18,RPS19,RPS2,RPS20,RPS21,RPS24,RPS25,RPS26,RPS27A,RPS27L,RPS28,RPS29,RPS3,RPS4Y1,RPS5,RPS6,RPS7,RPS8,RPS9,RPSA,RRAS
PEDF Signaling	3.69	2.84019	AKT1,CASP8,HRAS,IKBKE,MAPK3,NFKB2,NFKBIB,RAC1,RALA,RAP1A,RAP2A,RAP2B,ROCK1,RRAS,TCF7L2,WASF2
BMP signaling pathway	2.82	2.84019	CAMK4,CREBBP,GRB2,HRAS,JUN,MAP2K2,MAPK3,NFKB2,PRKAR1A,RALA,RAP1A,RAP2A,RAP2B,RRAS,XIAP
Melanocyte Development and Pigmentation Signaling	2.49	2.84019	CREBBP,GNAS,GRB2,HRAS,MAP2K2,MAPK3,MITF,PRKAR1A,PTPN6,RALA,RAP1A,RAP2A,RAP2B,RRAS,SRC
IL-6 Signaling	5.56	2.85774	AKT1,CD14,CEBPB,GRB2,HRAS,IKBKE,IL1A,JAK2,JUN,MAP2K2,MAPK3,MCL1,NFKB2,NFKBIB,RALA,RAP1A,RAP2A,RAP2B,RRAS,SOCS1,SOCS3,STAT3,TNFRSF1A,TNFRSF1B,TRAF6
Erythropoietin Signaling Pathway	2.87	2.85774	AKT1,CSF2RB,FOXO3,GRB2,HRAS,IL1A,JAK2,JUN,MAP2K2,MAPK3,NFKB2,NFKBIB,PRKCD,PTPN6,RAC1,RAC2,RALA,RAP1A,RAP2A,RAP2B,RRAS,SRC,TNFSF12,XIAP
Tumor Microenvironment Pathway	2.8	2.85774	AKT1,CCL2,CD274,FOXO3,HLA-A,HLA-E,HRAS,ITGA5,JAK2,JUN,MAP2K2,MAPK3,MMP14,NFKB2,NOS2,RAC1,RALA,RAP1A,RAP2A,RAP2B,RRAS,SLC2A1,STAT3,TNFRSF1A
Regulation of Cellular Mechanics by Calpain Protease	4.93	2.88675	CAPNS1,CDK4,GRB2,HRAS,ITGA5,ITGAL,ITGAM,ITGAX,ITGB1,ITGB5,ITGB7,MAPK3,RALA,RAP1A,RAP2A,RAP2B,RRAS,SRC,TLN1
ERBB4 Signaling	4.87	2.88675	ADAM17,AKT1,APH1A,GRB2,HRAS,MAP2K2,MAPK3,PRKCD,PSEN1,PSEN2,PSENEN,RALA,RAP1A,RAP2A,RAP2B,RRAS
GDNF Family Ligand-Receptor Interactions	2.21	2.88675	DOK3,GRB2,HRAS,JUN,MAP2K2,MAPK3,RAC1,RALA,RAP1A,RAP2A,RAP2B,RRAS
ERBB Signaling	1.55	2.88675	AKT1,GRB2,HRAS,JUN,MAP2K2,MAPK3,PRKCD,RALA,RAP1A,RAP2A,RAP2B,RRAS
IL-3 Signaling	5.82	2.9824	AKT1,CSF2RB,GRB2,HRAS,IL3RA,JAK2,JUN,MAP2K2,MAPK3,PRKCD,PTPN6,RAC1,RALA,RAP1A,RAP2A,RAP2B,RRAS,STAT1,STAT3
14-3-3-mediated Signaling	5.16	2.9824	AKT1,BAX,CBL,GRB2,HRAS,JUN,MAP2K2,MAPK3,PDIA3,PLCL2,PRKCD,RALA,RAP1A,RAP2A,RAP2B,RRAS,SRC,TNFRSF1A,TUBA1B,TUBB2A,YWHAB,YWHAE,YWHAG,YWHAZ
Ceramide Signaling	4.86	2.9824	AKT1,CTSD,CYCS,HRAS,JUN,MAP3K1,MAPK3,NFKB2,PPP2CA,PPP2R1A,PTPA,RALA,RAP1A,RAP2A,RAP2B,RRAS,SPHK2,TNFRSF1A,TNFRSF1B
Th2 Pathway	2.5	2.9824	APH1A,CHD4,CRLF2,GRB2,HLA-A,HLA-DMA,HLA-DMB,HLA-DQA1,IL2RG,IL4R,JAK2,JUN,NOTCH2,PSEN1,PSEN2,PSENEN,SOCS3,SPI1,VAV1
Paxillin Signaling	4.86	3	ACTB,ACTG1,ARF1,GRB2,HRAS,ITGA5,ITGAL,ITGAM,ITGAX,ITGB1,ITGB5,ITGB7,PTK2B,RAC1,RALA,RAP1A,RAP2A,RAP2B,RRAS,SRC,TLN1
Ephrin B Signaling	4.54	3	CBL,CFL1,GNAI2,GNAQ,GNAS,GNB1,GNB2,GNG11,GNG12,GNG5,HRAS,MAPK3,RAC1,RAC2,ROCK1,VAV1
FLT3 Signaling in Hematopoietic Progenitor Cells	3.82	3	AKT1,CBL,CREBBP,EIF4E,EIF4EBP1,GRB2,HRAS,MAP2K2,MAPK3,RALA,RAP1A,RAP2A,RAP2B,RRAS,STAT1,STAT3
PDGF Signaling	3.51	3	GRB2,HRAS,JAK2,JUN,MAP2K2,MAP3K1,MAPK3,RALA,RAP1A,RAP2A,RAP2B,RRAS,SPHK2,SRC,STAT1,STAT3
Mouse Embryonic Stem Cell Pluripotency	2.64	3	AKT1,CREBBP,GRB2,HRAS,ID2,JAK2,MAP2K2,MAPK3,RALA,RAP1A,RAP2A,RAP2B,RRAS,STAT3,TCF7L2,XIAP
Fc Epsilon RI Signaling	2.1	3	AKT1,FCER1G,GRB2,HRAS,MAP2K2,MAPK3,PRKCD,RAC1,RAC2,RALA,RAP1A,RAP2A,RAP2B,RRAS,SYK,VAV1
EGF Signaling	1.83	3	AKT1,GRB2,HRAS,JUN,MAP3K1,MAPK3,SRC,STAT1,STAT3
TGF-β Signaling	2.17	3.05085	CREBBP,GRB2,HRAS,JUN,MAP2K2,MAPK3,PIAS4,RALA,RAP1A,RAP2A,RAP2B,RRAS,TGIF1,TRAF6
Chronic Myeloid Leukemia Signaling	2.98	3.08697	AKT1,Calm1 (includes others),CDK4,CDKN1A,CTBP1,FOXO3,GRB2,HRAS,HSP90AA1,HSP90AB1,HSP90B1,IKBKE,IRF8,ITGB1,JAK2,JUN,MAP2K2,MAPK3,MCL1,NFKB2,NOTCH2,PDIA3,PLCL2,PTPN6,RAC1,RAC2,RALA,RAP1A,RAP2A,RAP2B,RRAS,STAT3,TCF7L2,XIAP
Leukocyte Extravasation Signaling	2.68	3.12772	ACTB,ACTG1,CTNNA1,CYBB,GNAI2,ITGAL,ITGAM,ITGB1,MAP2K2,MMP14,MYL6,NCF1,NCF2,NCF4,PRKCD,PTK2B,RAC1,RAC2,RAP1A,RDX,ROCK1,SELPLG,SIPA1,SRC,VAV1
NOD1/2 Signaling Pathway	3.15	3.13786	CASP1,CCL2,HSP90AA1,HSP90AB1,HSP90B1,IFNAR2,IKBKE,IL1A,IRF5,JUN,MAP2K2,MAP3K8,MAPK3,NFKB2,NFKBIB,NOS2,PYCARD,RAC1,SLC15A3,TAB2,TBK1,TLR2,TNFSF12,TRAF3,TRAF6,XIAP
Actin Nucleation by ARP-WASP Complex	8.51	3.15296	ACTR3,ARPC1B,ARPC2,ARPC3,ARPC5,Cdc42,GRB2,HRAS,ITGA5,ITGAL,ITGAM,ITGAX,ITGB1,ITGB5,ITGB7,PPP1R12C,RAC1,RAC2,RALA,RAP1A,RAP2A,RAP2B,RHOG,ROCK1,RRAS
Oxytocin In Brain Signaling Pathway	3.15	3.27165	AKT1,Calm1 (includes others),CASP1,CREBBP,GNAI2,GNAQ,GNB1,GNB2,GNG11,GNG12,GNG5,HRAS,MAP2K2,MAPK3,MEF2A,MEF2D,NFKB2,PLA2G7,PRDX6,PRKCD,PTPN1,PYCARD,RALA,RAP1A,RAP2A,RAP2B,RRAS
Necroptosis Signaling Pathway	6.46	3.28634	CAPNS1,CASP1,CASP8,CYBB,FKBP1A,MERTK,PAM16,PYCARD,SLC25A3,SLC25A4,SLC25A5,STAT1,TAB2,TIMM13,TIMM17B,TIMM44,TIMM8B,TNFRSF1A,TNFRSF1B,TNIP1,TOMM20,TOMM22,TOMM34,Tomm5,TOMM7,TSPO,UBC,VDAC2,VDAC3,ZBP1
Apelin Endothelial Signaling Pathway	4.38	3.29983	AKT1,Calm1 (includes others),CCL2,GNAI2,GNAQ,GNAS,GNB1,GNB2,GNG11,GNG12,GNG5,HRAS,JUN,MAP2K2,MAPK3,MEF2A,MEF2D,NFKB2,PRKCD,RALA,RAP1A,RAP2A,RAP2B,RRAS
Pyroptosis Signaling Pathway	4.17	3.29983	BAX,CASP1,CASP8,FOXO3,GAS5,GBP2,GBP5,GBP7,GSDMD,IL1A,IRF2,NFKB2,PRKAR1A,PYCARD,TLR2,TNFRSF1A,TNFRSF1B,TRAF3
D-myo-inositol (1,4,5,6)-Tetrakisphosphate Biosynthesis	1.84	3.29983	HACD2,MTMR2,NT5C,NUDT9,PPP1CA,Ppp1cc,PPP1R11,PPP1R12C,PPP1R14B,PPP2CA,PPP2R1A,PPP4C,PTPA,PTPN1,PTPN6,PTPRJ,SIRPA,SOCS3,SSH3,TNS3,WBP11
D-myo-inositol (3,4,5,6)-tetrakisphosphate Biosynthesis	1.84	3.29983	HACD2,MTMR2,NT5C,NUDT9,PPP1CA,Ppp1cc,PPP1R11,PPP1R12C,PPP1R14B,PPP2CA,PPP2R1A,PPP4C,PTPA,PTPN1,PTPN6,PTPRJ,SIRPA,SOCS3,SSH3,TNS3,WBP11
Neuregulin Signaling	6.38	3.35659	ADAM17,AKT1,GRB2,HRAS,HSP90AA1,HSP90AB1,HSP90B1,ITGA5,ITGAL,ITGAM,ITGAX,ITGB1,ITGB5,ITGB7,MAP2K2,MAPK3,PRKCD,PSEN1,RALA,RAP1A,RAP2A,RAP2B,RPS6,RRAS,SRC
NF-κB Activation by Viruses	3.54	3.35659	AKT1,HRAS,IKBKE,ITGB1,MAP3K1,MAPK3,NFKB2,NFKBIB,PRKCD,RALA,RAP1A,RAP2A,RAP2B,RRAS,TNFRSF14
LPS-stimulated MAPK Signaling	3.13	3.35659	CD14,HRAS,IKBKE,JUN,MAP2K2,MAPK3,NFKB2,NFKBIB,PRKCD,RAC1,RALA,RAP1A,RAP2A,RAP2B,RRAS
Pathogen Induced Cytokine Storm Signaling Pathway	2.15	3.36269	CASP1,CASP8,CCL2,CCL5,CIITA,CKLF,CLEC7A,CSF2RA,CSF2RB,Cxcl9,FTL,GSDMD,HLA-DMA,HLA-DMB,HLA-DQA1,IFNAR2,IL1A,IL21R,IRF1,JAK2,JUN,MAPK3,NFKB2,NOS2,PYCARD,RYR3,SLC2A1,SOCS3,SPI1,STAT1,STAT3,STX11,SYK,TBK1,TLR2,TNFRSF1A,TNFRSF1B,TNFSF12,ZBP1
Role of Tissue Factor in Cancer	3.23	3.40168	AKT1,CFL1,EIF4E,FGR,GNAQ,HRAS,IKBKE,ITGB1,JAK2,JUN,MAP2K2,MAPK3,NFKB2,PDIA6,PLAUR,PPP2CA,PPP2R1A,PTK2B,PTPA,RAC1,RALA,RAP1A,RAP2A,RAP2B,RRAS,SRC,TNFRSF1A,TNFRSF1B
Pulmonary Healing Signaling Pathway	1.66	3.41121	CFL1,FGR,GRB2,HRAS,MAPK3,MMP14,NFKB2,NOTCH2,PRKCD,RAC1,RALA,RAP1A,RAP2A,RAP2B,RBPJ,RRAS,SRC,STAT3,TCF7L2,TLR2,TNFRSF1A,TNFRSF1B
Superpathway of Inositol Phosphate Compounds	1.65	3.41121	HACD2,IP6K1,MTMR2,NT5C,NUDT9,PI4K2A,PIP4P1,PIP5K1C,PPP1CA,Ppp1cc,PPP1R11,PPP1R12C,PPP1R14B,PPP2CA,PPP2R1A,PPP4C,PTPA,PTPN1,PTPN6,PTPRJ,SIRPA,SOCS3,SSH3,TNS3,WBP11
Production of Nitric Oxide and Reactive Oxygen Species in Macrophages	8.97	3.42997	AKT1,APOE,Cdc42,CREBBP,CYBB,IKBKE,IRF1,IRF8,JAK2,JUN,LYZ,MAP3K1,MAP3K8,MAPK3,NCF1,NCF2,NCF4,NFKB2,NFKBIB,NOS2,PPP1CA,PPP1R11,PPP1R14B,PPP2CA,PPP2R1A,PRKCD,PTPA,PTPN6,RAC1,RAC2,RAP1A,RHOG,S100A8,SIRPA,SPI1,STAT1,TLR2,TNFRSF1A,TNFRSF1B
HGF Signaling	5.89	3.44124	AKT1,CDKN1A,ELF4,ELK3,GRB2,HRAS,ITGA5,ITGAL,ITGAM,ITGAX,ITGB1,ITGB5,ITGB7,JUN,MAP2K2,MAP3K1,MAP3K8,MAPK3,PRKCD,RAC1,RALA,RAP1A,RAP2A,RAP2B,RRAS,STAT3
D-myo-inositol-5-phosphate Metabolism	1.73	3.44124	HACD2,MTMR2,NT5C,NUDT9,PIP4P1,PPP1CA,Ppp1cc,PPP1R11,PPP1R12C,PPP1R14B,PPP2CA,PPP2R1A,PPP4C,PTPA,PTPN1,PTPN6,PTPRJ,SIRPA,SOCS3,SSH3,TNS3,WBP11
Adrenomedullin signaling pathway	2.82	3.54475	AKT1,BAX,Calm1 (includes others),CEBPB,GNAQ,GNAS,GRB2,HRAS,IL1A,KCNN4,KCNQ3,MAP2K2,MAPK3,NFKB2,NT5C,PDIA3,PLCL2,PRKAR1A,PTK2B,RALA,RAP1A,RAP2A,RAP2B,RRAS,SMARCC2,TTN
Integrin Signaling	9.72	3.56887	ACTB,ACTG1,ACTR3,AKT1,ARF1,ARF4,ARF5,ARPC1B,ARPC2,ARPC3,ARPC5,CAPNS1,Cdc42,GIT1,GRB2,GSN,HRAS,ITGA5,ITGAL,ITGAM,ITGAX,ITGB1,ITGB5,ITGB7,MAP2K2,MAPK3,MYL12A,MYL12B,PFN1,RAC1,RAC2,RALA,RAP1A,RAP2A,RAP2B,RHOG,ROCK1,RRAS,SRC,TLN1,TSPAN4,TTN,ZYX
3-phosphoinositide Degradation	2.13	3.57771	HACD2,MTMR2,NT5C,NUDT9,PIP4P1,PPP1CA,Ppp1cc,PPP1R11,PPP1R12C,PPP1R14B,PPP2CA,PPP2R1A,PPP4C,PTPA,PTPMT1,PTPN1,PTPN6,PTPRJ,SIRPA,SOCS3,SSH3,TNS3,WBP11
3-phosphoinositide Biosynthesis	1.76	3.57771	HACD2,MTMR2,NT5C,NUDT9,PI4K2A,PIP5K1C,PPP1CA,Ppp1cc,PPP1R11,PPP1R12C,PPP1R14B,PPP2CA,PPP2R1A,PPP4C,PTPA,PTPN1,PTPN6,PTPRJ,SIRPA,SOCS3,SSH3,TNS3,WBP11
PAK Signaling	5.82	3.63803	ARHGAP10,CFL1,GIT1,GRB2,HRAS,ITGA5,ITGAL,ITGAM,ITGAX,ITGB1,ITGB5,ITGB7,MAP2K2,MAPK3,MYL12A,MYL12B,MYL6,PTK2B,RAC1,RALA,RAP1A,RAP2A,RAP2B,RRAS
Oxidative Phosphorylation	42.9	3.65366	Atp5e,ATP5F1A,ATP5F1B,ATP5F1C,ATP5F1D,ATP5MC1,ATP5MC2,ATP5MC3,ATP5MF,ATP5MG,ATP5PD,ATP5PF,COX17,COX4I1,COX5A,COX6A1,COX6B1,Cox6c,COX7A2,COX7A2L,COX7B,COX8A,CYB5A,CYC1,CYCS,NDUFA1,NDUFA10,NDUFA11,NDUFA12,NDUFA13,NDUFA2,NDUFA3,NDUFA4,NDUFA5,NDUFA6,NDUFA7,NDUFA8,NDUFAB1,NDUFB10,NDUFB11,NDUFB2,NDUFB3,NDUFB4,NDUFB5,NDUFB6,NDUFB7,NDUFB8,NDUFB9,NDUFS4,NDUFS6,NDUFS7,NDUFS8,NDUFV1,NDUFV3,SDHB,SDHC,SDHD,UQ…
HIF1α Signaling	5.96	3.65563	AKT1,CAMK4,CDKN1A,CREBBP,CYBB,EGLN2,EIF4E,EIF4EBP1,ELOC,GPI,HK2,HK3,HMOX1,HRAS,HSP90AA1,JUN,LDHA,MAP2K2,MAPK3,MMP14,NCF1,NCF2,NOS2,PKM,PRKCD,RAC1,RAC2,RALA,RAP1A,RAP2A,RAP2B,RPS6,RRAS,SLC2A1,STAT3
Multiple Sclerosis Signaling Pathway	2.46	3.65655	BAX,C1QA,C1QB,CAPNS1,CASP1,CASP8,GAS5,GRIN3A,GRINA,HLA-A,HLA-DMA,HLA-DMB,HLA-DQA1,HLA-E,IL1A,IRF1,MAPK3,MGAT1,NFKB2,P2RX4,PARP14,PARP9,PYCARD,STAT1,TLR2,TNFRSF1A,TNFSF12
Role of MAPK Signaling in Promoting the Pathogenesis of Influenza	7.21	3.67423	ATP6AP1,ATP6AP2,ATP6V0C,ATP6V0D1,ATP6V0E1,ATP6V1A,ATP6V1B2,ATP6V1D,ATP6V1E1,ATP6V1F,ATP6V1G1,BAX,HRAS,JUN,MAP2K2,MAPK3,NFKB2,NFKBIB,PLA2G7,PRDX6,RALA,RAP1A,RAP2A,RAP2B,RRAS,TCIRG1
Senescence Pathway	4.57	3.68295	AKT1,ANAPC13,ANAPC5,ATF3,Calm1 (includes others),CAPNS1,CDK4,CDKN1A,CEBPB,CREBBP,EIF4E,EIF4EBP1,ELF4,ELK3,FOXO3,FZR1,GADD45A,GADD45B,HRAS,IKBKE,IL1A,JUN,MAP2K2,MAPK3,MAPKAPK3,NFKB2,PPP1CA,PPP2CA,PPP2R1A,PTPA,RALA,RAP1A,RAP2A,RAP2B,RRAS,Saa3,SQSTM1,TBK1,TLR2,TRAF6,YPEL3
P2Y Purigenic Receptor Signaling Pathway	4.33	3.7097	AKT1,CREBBP,GNAI2,GNAQ,GNB1,GNB2,GNG11,GNG12,GNG5,HRAS,JUN,MAP2K2,MAPK3,NFKB2,PDIA3,PLCL2,PRKAR1A,PRKCD,RALA,RAP1A,RAP2A,RAP2B,RRAS
Regulation of Actin-based Motility by Rho	7.13	3.77124	ACTB,ACTR3,ARHGDIA,ARPC1B,ARPC2,ARPC3,ARPC5,Cdc42,CFL1,GSN,ITGA5,ITGAL,ITGAM,ITGAX,ITGB1,ITGB5,ITGB7,MYL12A,MYL12B,MYL6,PFN1,PIP5K1C,RAC1,RAC2,RHOG,ROCK1
Endocannabinoid Developing Neuron Pathway	3.73	3.77124	AKT1,CREBBP,GNAI2,GNB1,GNB2,GNG11,GNG12,GNG5,HRAS,MAP2K2,MAPK3,PRKAR1A,RAC1,RAC2,RALA,RAP1A,RAP2A,RAP2B,RRAS,SRC,STAT3
Gαq Signaling	3.49	3.77124	AKT1,Calm1 (includes others),Cdc42,GNAI2,GNAQ,GNAS,GNB1,GNB2,GNG11,GNG12,GNG5,GRK2,HMOX1,IKBKE,MAP2K2,MAPK3,NFKB2,NFKBIB,PLD3,PRKCD,PTK2B,RAC1,RAC2,RHOG,ROCK1
Thrombin Signaling	4.38	3.83761	AKT1,ARHGEF1,CAMK4,Cdc42,GNAI2,GNAQ,GNAS,GNB1,GNB2,GNG11,GNG12,GNG5,GRB2,HRAS,MAP2K2,MAPK3,MYL12A,MYL12B,MYL6,NFKB2,PDIA3,PLCL2,PRKCD,RAC1,RAC2,RALA,RAP1A,RAP2A,RAP2B,RHOG,ROCK1,RRAS,SRC
Autophagy	3.98	3.8996	AKT1,ATG3,BNIP3,Calm1 (includes others),CREBBP,FOXO3,GABARAP,GORASP2,JUN,LAMP1,LAMP2,MAP1LC3B,MAP2K2,MAPK3,NFKB2,PI4K2A,PPP2CA,PPP2R1A,PRKAR1A,PTPA,RAB7A,RALA,RGS19,SLC3A2,SQSTM1,TBK1,TNFRSF1A,TNFRSF1B,TRAF3,TRAF6,VAMP8
RHOA Signaling	3.88	3.90007	ACTB,ACTG1,ACTR3,ARHGEF1,ARPC1B,ARPC2,ARPC3,ARPC5,CFL1,MYL12A,MYL12B,MYL6,NRP2,PFN1,PIP5K1C,PKN1,PLXNA1,PTK2B,RDX,ROCK1,TTN
Role of NFAT in Cardiac Hypertrophy	3.01	3.92232	AKT1,Calm1 (includes others),CAMK4,CSNK1A1,GNAI2,GNAQ,GNAS,GNB1,GNB2,GNG11,GNG12,GNG5,GRB2,HRAS,MAP2K2,MAP3K1,MAPK3,MEF2A,MEF2D,PDIA3,PLCL2,PRKAR1A,PRKCD,RALA,RAP1A,RAP2A,RAP2B,RRAS,SRC
NGF Signaling	4.09	4.02492	AKT1,BAX,CREBBP,GRB2,HRAS,IKBKE,MAP2K2,MAP3K1,MAP3K8,MAPK3,NFKB2,PRKCD,RAC1,RALA,RAP1A,RAP2A,RAP2B,RHOG,ROCK1,RRAS,TRAF6
G Beta Gamma Signaling	3.63	4.02492	AKT1,DNM2,GNAI2,GNAQ,GNAS,GNB1,GNB2,GNG11,GNG12,GNG5,GRB2,HRAS,MAPK3,PRKAR1A,PRKCD,RALA,RAP1A,RAP2A,RAP2B,RRAS,SRC
Xenobiotic Metabolism General Signaling Pathway	3.02	4.02492	AKT1,CREBBP,FTL,GSTM5,GSTO1,GSTP1,HMOX1,HRAS,MAP2K2,MAP3K1,MAP3K8,MAPK3,MGST1,NFE2L2,NR1H2,PRKCD,RALA,RAP1A,RAP2A,RAP2B,RRAS
IL-8 Signaling	9.86	4.10997	AKT1,BAX,Cdc42,CSTB,CYBB,EIF4EBP1,GNAI2,GNAQ,GNAS,GNB1,GNB2,GNG11,GNG12,GNG5,HMOX1,HRAS,IKBKE,IQGAP1,IRAK1,ITGAM,ITGAX,JUN,LASP1,MAP2K2,MAPK3,MYL12B,NCF1,NCF2,NFKBIB,PLD3,PRKCD,PTK2B,RAC1,RAC2,RALA,RAP1A,RAP2A,RAP2B,RHOG,ROCK1,RRAS,SRC,TRAF6
Insulin Secretion Signaling Pathway	3.15	4.11597	CREBBP,EIF2S2,EIF4A3,EIF4E,EIF4EBP1,EIF4G1,EIF4G2,FGR,GNAQ,GNAS,GPAA1,JAK2,MAPK3,PABPC1,PAIP1,PDIA3,PLCL2,PRKAR1A,PRKCD,RAP1A,RYR3,SEC61A1,SEC61B,SEC61G,SLC2A1,SPCS1,SRC,SRP14,SRP9,SSR4,STAT1,STAT3,VAMP2,VTI1B
RANK Signaling in Osteoclasts	4.3	4.12311	AKT1,Calm1 (includes others),CBL,GSN,IKBKE,JUN,MAP2K2,MAP3K1,MAP3K8,MAPK3,MITF,NFKB2,NFKBIB,PTK2B,SRC,TAB2,TRAF6,XIAP
Immunogenic Cell Death Signaling Pathway	3.84	4.12311	BAK1,BAX,BCAP31,CALR,CASP1,CASP8,HSP90AA1,HSP90AB1,HSP90B1,IFNAR2,LRP1,NFKB2,PDIA3,PYCARD,ROCK1,TNFRSF1A,TNFRSF1B
MSP-RON Signaling In Cancer Cells Pathway	6.44	4.15761	AKT1,CREBBP,CSF2RB,ELF4,ELK3,FLNA,GRB2,HRAS,IL3RA,ITGB1,JUN,MAP2K2,MAPK3,NFKB2,PLAUR,PTK2B,RALA,RAP1A,RAP2A,RAP2B,RRAS,SRC,STAT3,TCF7L2,YWHAB,YWHAE,YWHAG,YWHAZ
Fcγ Receptor-mediated Phagocytosis in Macrophages and Monocytes	8.41	4.2	ACTB,ACTG1,ACTR3,AKT1,ARPC1B,ARPC2,ARPC3,ARPC5,CBL,FCGR2A,FGR,FYB1,HMOX1,MAPK3,NCF1,PLD3,PRKCD,PTK2B,RAB11A,RAC1,RAC2,SRC,SYK,TLN1,VAV1
GNRH Signaling	3.81	4.2	Calm1 (includes others),CREBBP,GNAI2,GNAQ,GNAS,GNB1,GNB2,GNG11,GNG12,GNG5,GRB2,HRAS,JUN,MAP2K2,MAP3K1,MAP3K8,MAPK3,NFKB2,PRKAR1A,PRKCD,PTK2B,RAC1,RALA,RAP1A,RAP2A,RAP2B,RRAS,SRC
Actin Cytoskeleton Signaling	9.76	4.21776	ACTB,ACTG1,ACTR3,ARHGEF1,ARPC1B,ARPC2,ARPC3,ARPC5,BRK1,CD14,CFL1,FLNA,GIT1,GNG12,GRB2,GSN,HRAS,IQGAP1,ITGA5,ITGAL,ITGAM,ITGAX,ITGB1,ITGB5,ITGB7,MAP2K2,MAPK3,MYL12A,MYL12B,MYL6,NCKAP1L,PFN1,PIP5K1C,RAC1,RAC2,RALA,RAP1A,RAP2A,RAP2B,RDX,ROCK1,RRAS,SSH3,TLN1,TTN,VAV1,WASF2
Endothelin-1 Signaling	2.05	4.26401	CASP1,CASP8,GNAI2,GNAQ,GNAS,GRB2,HMOX1,HRAS,JUN,MAPK3,NOS2,PDIA3,PLA2G7,PLCL2,PLD3,PRDX6,PRKCD,RALA,RAP1A,RAP2A,RAP2B,RRAS,SRC
Signaling by Rho Family GTPases	7.95	4.27099	ACTB,ACTG1,ACTR3,ARHGEF1,ARPC1B,ARPC2,ARPC3,ARPC5,Cdc42,CFL1,CYBB,GNAI2,GNAQ,GNAS,GNB1,GNB2,GNG11,GNG12,GNG5,IQGAP1,ITGA5,ITGAL,ITGAM,ITGAX,ITGB1,ITGB5,ITGB7,JUN,MAP2K2,MAPK3,MYL12A,MYL12B,MYL6,NCF1,NCF2,NFKB2,PARD3,PIP5K1C,PKN1,PPP1R12C,PTK2B,RAC1,RAC2,RDX,RHOG,ROCK1
RAC Signaling	10.3	4.31455	ACTR3,ARPC1B,ARPC2,ARPC3,ARPC5,BRK1,CFL1,CYBB,HRAS,IQGAP1,ITGA5,ITGAL,ITGAM,ITGAX,ITGB1,ITGB5,ITGB7,JUN,MAP2K2,MAP3K1,MAPK3,NCF1,NCF2,NFKB2,PARD3,PIP5K1C,PTK2B,RAC1,RAC2,RALA,RAP1A,RAP2A,RAP2B,RRAS
NRF2-mediated Oxidative Stress Response	8.16	4.31455	ACTB,ACTG1,AKR1A1,AKT1,CCT7,CDC34,CREBBP,DNAJB6,DNAJC15,DNAJC19,DNAJC3,DNAJC5,DNAJC8,ERP29,FTL,GSR,GSTM5,GSTO1,GSTP1,HMOX1,HRAS,HSP90AA1,HSP90AB1,HSP90B1,JUN,JUNB,MAFG,MAP2K2,MAP3K1,MAPK3,MGST1,NFE2L2,PPIB,PRDX1,PRKCD,RALA,RAP1A,RAP2A,RAP2B,RRAS,SOD1,SQSTM1,TXN
CXCR4 Signaling	4.83	4.3788	AKT1,Cdc42,GNAI2,GNAQ,GNAS,GNB1,GNB2,GNG11,GNG12,GNG5,HRAS,JUN,MAP2K2,MAPK3,MYL12A,MYL12B,MYL6,PRKCD,RAC1,RAC2,RALA,RAP1A,RAP2A,RAP2B,RHOG,ROCK1,RRAS,SRC
Gα12/13 Signaling	4.81	4.3788	AKT1,ARHGEF1,HRAS,IKBKE,JUN,MAP2K2,MAP3K1,MAPK3,MEF2A,MEF2D,MYL12A,MYL12B,MYL6,NFKB2,NFKBIB,PTK2B,RALA,RAP1A,RAP2A,RAP2B,ROCK1,RRAS,SRC,VAV1
EIF2 Signaling	58.4	5.87975	ACTB,AKT1,ATF3,EIF1AY,EIF2S2,EIF3C,EIF3E,EIF3F,EIF3H,EIF3I,EIF3J,EIF3K,EIF3M,EIF4A3,EIF4E,EIF4G1,EIF4G2,EIF5B,GRB2,HRAS,MAP2K2,MAPK3,MT-RNR2,PABPC1,PAIP1,PPP1CA,Ppp1cc,RALA,RAP1A,RAP2A,RAP2B,RPL10A,RPL11,RPL12,RPL13,RPL13A,RPL14,RPL15,RPL17,RPL18,RPL18A,RPL19,RPL21,RPL22,Rpl22l1,RPL23,RPL24,RPL26,RPL27,RPL27A,RPL28,RPL3,RPL30,RPL31,Rpl34 (includes others),RPL35,RPL35A,Rpl36,Rpl36a,RPL36AL,RPL37A,…

## Sheet: GO
Enrichment FDR	nGenes	Pathway Genes	Fold Enrichment	Pathway: ShinyGO 0.77
5.63399e-10	36	818	4.18771	Peptide metabolic process
1.72312e-08	30	660	4.26335	Peptide biosynthetic process
8.72259e-08	36	1060	3.35377	Cellular amide metabolic process
3.19665e-07	30	776	3.70382	Amide biosynthetic process
7.87208e-07	12	101	10.5975	Cytoplasmic translation
3.9101e-06	37	1439	2.79913	Response to biotic stimulus
4.66471e-06	36	1400	2.80943	Response to other organism
4.66471e-06	36	1403	2.80185	Response to external biotic stimulus
4.66471e-06	38	1524	2.69349	Biological process involved in interspecies interaction between organisms
1.51826e-05	41	1798	2.43875	Response to oxygen-containing compound
1.51826e-05	44	1938	2.34052	Programmed cell death
1.70722e-05	39	1552	2.49837	Organonitrogen compound biosynthetic process
1.81785e-05	40	1704	2.44653	Regulation of cell death
1.89145e-05	37	1457	2.55971	Protein-containing complex assembly
3.78894e-05	37	1552	2.48425	Regulation of programmed cell death
7.28612e-05	23	742	3.34547	Innate immune response
7.84598e-05	30	1190	2.73016	Response to nitrogen compound
8.75251e-05	27	922	2.90639	Response to cytokine
8.75251e-05	38	1631	2.33742	Protein-containing complex subunit organization
8.75302e-05	28	992	2.82106	Cellular protein-containing complex assembly
8.7531e-05	25	811	3.04739	Cellular response to cytokine stimulus
0.000121337	21	590	3.40349	Apoptotic signaling pathway
0.000121337	28	1084	2.75374	Response to organonitrogen compound
0.00013973	22	654	3.23811	Positive regulation of cell death
0.00013973	26	1012	2.87015	Defense response to other organism
0.000151272	40	1884	2.18965	Apoptotic process
0.00017928	11	174	6.22226	Regulation of actin filament polymerization
0.000254009	16	380	4.03713	Regulation of apoptotic signaling pathway
0.000397119	34	1606	2.28283	Response to endogenous stimulus
0.00045209	17	446	3.62385	Regulation of protein-containing complex assembly
0.000539561	33	1517	2.2739	Regulation of apoptotic process
0.000665705	16	446	3.67304	Generation of precursor metabolites and energy
0.000707055	32	1546	2.27753	Defense response
0.000848791	24	987	2.66637	Negative regulation of programmed cell death
0.00102242	15	405	3.69855	Regulation of cellular component size
0.00108182	33	1619	2.1785	Immune response
0.00138812	17	551	3.24071	Regulation of anatomical structure size
0.00138812	18	601	3.09707	Response to inorganic substance
0.0014914	25	1100	2.47841	Negative regulation of cell death
0.00172535	22	905	2.65183	Response to hormone
0.00182109	11	234	4.57695	Regulation of protein polymerization
0.00232835	20	703	2.74749	Regulation of cytokine production
0.00242968	18	586	2.93376	Positive regulation of programmed cell death
0.00243624	11	239	4.38712	Positive regulation of protein-containing complex assembly
0.00251209	20	710	2.72157	Cytokine production
0.00319059	12	291	3.88971	Intrinsic apoptotic signaling pathway
0.00330365	14	407	3.40349	Regulation of actin filament-based process
0.00684084	25	1140	2.20107	Positive regulation of gene expression
0.00721746	21	966	2.39455	Negative regulation of apoptotic process
0.00799449	11	300	3.68994	Energy derivation by oxidation of organic compounds
0.00799449	15	494	2.91074	Positive regulation of organelle organization
0.00868189	11	300	3.63361	Cell chemotaxis
0.00906408	16	562	2.74205	Regulation of cell activation
0.00912497	12	364	3.35017	Response to lipopolysaccharide
0.00925159	17	745	2.62729	Response to bacterium
0.00934717	21	967	2.32116	Response to lipid
0.00934717	21	995	2.32116	Positive regulation of transport
0.00978524	16	569	2.70456	Leukocyte differentiation
0.0100619	16	573	2.69404	Positive regulation of cell motility
0.0100619	22	970	2.2453	Regulation of cell motility
0.0104164	16	571	2.67841	Positive regulation of apoptotic process
0.0104895	11	291	3.4872	Regulation of protein stability
0.010494	14	455	2.9126	Positive regulation of cytokine production
0.0109826	12	380	3.20541	Response to molecule of bacterial origin
0.0109826	14	523	2.88487	Response to peptide
0.0109826	15	530	2.74459	Regulation of cytoskeleton organization
0.0109826	22	978	2.2114	Cell activation
0.0110762	16	590	2.62758	Positive regulation of locomotion
0.0110762	16	590	2.62758	Positive regulation of cellular component movement
0.0123242	21	918	2.22729	Regulation of cell migration
0.0131512	19	777	2.32914	Regulation of immune response
0.0132195	15	592	2.66569	Cellular response to lipid
0.0134885	15	558	2.65478	Immune effector process
0.0134885	20	862	2.25969	Leukocyte activation
0.0134885	22	1019	2.15143	Regulation of locomotion
