# Supplementary material for: Single-cell analysis reveals Mycobacterium tuberculosis ESX-1–mediated accumulation of permissive macrophages in infected mouse lungs
Source: Sci Adv. 2025 Jan 15;11(3):eadq8158. doi: 10.1126/sciadv.adq8158 (PMC11734715; doi:10.1126/sciadv.adq8158)
Supplement: Supplementary file 2 — Data S1 to S6 [file sciadv.adq8158_data_s1_to_s6.zip › adq8158_data_s6.xlsx]

## Sheet: BMDMWTvsCTRL_DGE
	p_val	avg_log2FC	pct.1	pct.2	p_val_adj	gene
Saa3	7.54164e-260	1.73397	0.859	0.015	2.56476e-255	Saa3
Ccl5	3.15688e-210	2.06777	0.71	0.008	1.07359e-205	Ccl5
Bst2	2.31517e-171	0.862838	0.978	0.784	7.87345e-167	Bst2
B2m	4.40211e-150	0.337374	1	0.985	1.49707e-145	B2m
C3-1	1.87764e-149	1.77672	0.818	0.168	6.38549e-145	C3-1
Lgals3bp	1.05193e-136	0.959717	0.959	0.652	3.57741e-132	Lgals3bp
Rpl38	2.64874e-122	0.416245	0.996	0.951	9.00784e-118	Rpl38
Irf7	1.04779e-103	1.71684	0.68	0.104	3.56334e-99	Irf7
Sod2	5.1312e-95	0.940968	0.881	0.489	1.74502e-90	Sod2
Prdx5	6.75863e-92	0.520003	0.974	0.875	2.29847e-87	Prdx5
Cybb	1.24687e-91	0.527677	0.978	0.869	4.24037e-87	Cybb
Mmp14	4.88094e-87	1.38174	0.409	0.017	1.65991e-82	Mmp14
Cd52	8.82096e-86	0.472093	0.978	0.911	2.99983e-81	Cd52
Fth1	6.08789e-81	0.151527	1	0.992	2.07037e-76	Fth1
Psme2	4.52045e-79	0.707443	0.926	0.699	1.53732e-74	Psme2
CXCL5	1.81446e-78	0.476508	0.271	0	6.17061e-74	CXCL5
CCL4	1.58806e-77	0.59001	0.331	0.008	5.40068e-73	CCL4
Cstb	2.60676e-77	0.355657	1	0.95	8.86506e-73	Cstb
Ctsz	8.70874e-76	0.330207	1	0.961	2.96167e-71	Ctsz
C15orf48	5.1317e-74	0.519366	0.297	0.005	1.74519e-69	C15orf48
Acod1	3.32103e-73	0.824811	0.29	0.004	1.12942e-68	Acod1
Tapbp	4.0004e-73	0.618966	0.989	0.804	1.36046e-68	Tapbp
Clec4e	1.47737e-69	0.996796	0.543	0.096	5.02425e-65	Clec4e
Selenop	5.00971e-69	-0.523086	0.788	0.921	1.7037e-64	Selenop
Oasl2	1.50212e-67	1.31685	0.673	0.17	5.10843e-63	Oasl2
H2-K1	2.02681e-67	0.332439	1	0.961	6.89278e-63	H2-K1
MT2A	6.59681e-65	0.424253	0.305	0.011	2.24344e-60	MT2A
Zbp1	1.09325e-64	1.38367	0.498	0.073	3.71794e-60	Zbp1
Atp5k	7.31077e-64	0.633461	0.941	0.732	2.48625e-59	Atp5k
Ly6e	2.0581e-61	0.612653	0.959	0.786	6.99917e-57	Ly6e
Ifit3	1.00702e-59	1.36699	0.435	0.054	3.42469e-55	Ifit3
Cyba	2.08e-59	0.219124	1	0.98	7.07367e-55	Cyba
Ifit2	7.28675e-58	1.35163	0.387	0.039	2.47808e-53	Ifit2
Oas3	3.73692e-56	1.1978	0.625	0.163	1.27085e-51	Oas3
MT1G	4.67647e-56	0.315464	0.208	0.001	1.59038e-51	MT1G
AW112010	2.8878e-55	1.17435	0.48	0.094	9.82082e-51	AW112010
Tnfaip2	6.83735e-55	0.597236	0.933	0.755	2.32525e-50	Tnfaip2
Rps29	1.19129e-54	0.156173	0.996	0.987	4.05133e-50	Rps29
Ndufb1-ps	3.21483e-54	0.564193	0.955	0.769	1.0933e-49	Ndufb1-ps
Ighm	2.52058e-53	-1.41079	0.063	0.505	8.57198e-49	Ighm
Rtp4	4.09119e-53	1.16192	0.636	0.182	1.39133e-48	Rtp4
CXCL8	4.81475e-53	0.883324	0.409	0.059	1.6374e-48	CXCL8
Serpinb6a	1.09287e-52	-0.312169	0.952	0.969	3.71665e-48	Serpinb6a
Mrpl52	1.53049e-52	0.774425	0.881	0.55	5.20488e-48	Mrpl52
Ifit1	1.16433e-50	1.12129	0.375	0.047	3.95965e-46	Ifit1
Cd274	2.5845e-49	1.01255	0.491	0.102	8.78938e-45	Cd274
Rps28	2.48064e-48	0.334504	0.985	0.921	8.43617e-44	Rps28
Slfn5	3.26145e-48	0.987257	0.755	0.319	1.10915e-43	Slfn5
Atp5e	6.91741e-46	0.333928	0.996	0.925	2.35247e-41	Atp5e
Ass1	9.85413e-46	0.944693	0.249	0.015	3.35119e-41	Ass1
Usp18	1.07049e-45	1.12323	0.327	0.039	3.64053e-41	Usp18
MT1H	1.30132e-44	0.277564	0.16	0	4.42554e-40	MT1H
Rnf213	2.53459e-44	0.97528	0.706	0.275	8.61965e-40	Rnf213
Cxcl16	2.91502e-43	0.543423	0.97	0.757	9.91341e-39	Cxcl16
H2-T23	4.60596e-43	0.727711	0.866	0.564	1.5664e-38	H2-T23
Ly9	5.3243e-43	0.693178	0.9	0.609	1.81069e-38	Ly9
Slfn2	2.89896e-42	0.490705	0.963	0.808	9.85879e-38	Slfn2
Trem2	2.98198e-42	-0.184702	0.981	0.98	1.01411e-37	Trem2
Pfn1	4.95101e-42	0.268964	0.996	0.955	1.68374e-37	Pfn1
CXCL1	1.72316e-41	0.419161	0.201	0.007	5.86013e-37	CXCL1
CCL4L2	5.57286e-41	0.386553	0.201	0.008	1.89522e-36	CCL4L2
Serinc3	5.6904e-41	-0.528287	0.758	0.901	1.93519e-36	Serinc3
Isg15	1.35554e-40	1.04085	0.45	0.104	4.60992e-36	Isg15
Gm10076	1.79009e-40	0.496383	0.941	0.776	6.08773e-36	Gm10076
Tpt1	3.89996e-40	-0.106128	0.996	0.992	1.3263e-35	Tpt1
Il2rg	5.85604e-40	1.05046	0.565	0.188	1.99152e-35	Il2rg
Slc31a2	6.04931e-40	0.881416	0.721	0.342	2.05725e-35	Slc31a2
Il1b	6.34383e-40	0.366735	0.227	0.016	2.15741e-35	Il1b
Pla2g7	2.04046e-38	0.96191	0.584	0.26	6.9392e-34	Pla2g7
Laptm5	2.10207e-37	-0.182124	0.989	0.985	7.14872e-33	Laptm5
Ifitm3	2.25157e-37	0.284108	0.978	0.94	7.65713e-33	Ifitm3
S100A8	5.31309e-37	0.330586	0.171	0.005	1.80687e-32	S100A8
Fabp5	6.1249e-37	0.532732	0.877	0.72	2.08296e-32	Fabp5
Cxcl3	6.68486e-37	0.272796	0.134	0	2.27339e-32	Cxcl3
H2-M2	1.03087e-36	0.701098	0.167	0.005	3.50579e-32	H2-M2
Rps19	1.97752e-36	-0.182835	0.981	0.976	6.72515e-32	Rps19
Gm21188	3.38417e-36	1.07079	0.45	0.116	1.15089e-31	Gm21188
H2-D1	3.67674e-36	0.203728	1	0.975	1.25039e-31	H2-D1
Mmp12	1.56052e-35	0.683052	0.454	0.123	5.307e-31	Mmp12
Txnip	2.20452e-35	-0.718017	0.58	0.794	7.49713e-31	Txnip
Cxcl2	2.86129e-34	0.661967	0.632	0.251	9.73066e-30	Cxcl2
Rgs10	5.76789e-34	-0.328964	0.874	0.934	1.96154e-29	Rgs10
Anxa4	6.62428e-34	0.563986	0.907	0.662	2.25279e-29	Anxa4
Aoah	8.31043e-34	0.893591	0.58	0.214	2.82621e-29	Aoah
Msr1	2.20739e-33	0.821011	0.599	0.23	7.5069e-29	Msr1
Irgm1	2.34651e-33	1.00069	0.446	0.123	7.98e-29	Irgm1
S100a4	2.47651e-33	-0.276165	0.929	0.966	8.42213e-29	S100a4
Xaf1	4.4196e-33	0.942777	0.465	0.135	1.50302e-28	Xaf1
Ndufa3	4.79034e-33	0.598907	0.888	0.621	1.6291e-28	Ndufa3
CXCL3	5.23869e-33	0.357247	0.175	0.009	1.78157e-28	CXCL3
Stat1	1.16749e-32	0.88706	0.587	0.224	3.97039e-28	Stat1
Cox5a	1.72571e-32	0.293063	0.97	0.914	5.86878e-28	Cox5a
Psmb8	1.81601e-32	0.531087	0.896	0.684	6.17589e-28	Psmb8
Ly6i	1.8245e-32	0.823084	0.13	0.002	6.20474e-28	Ly6i
Ifi47	2.21444e-32	0.95015	0.39	0.095	7.53086e-28	Ifi47
Phf11b	3.11187e-32	0.973091	0.327	0.066	1.05828e-27	Phf11b
Npc2	3.58358e-32	0.155683	0.996	0.983	1.2187e-27	Npc2
Ifi209	5.05448e-32	0.95187	0.312	0.061	1.71893e-27	Ifi209
mt-Nd4	5.06928e-32	-0.322499	0.855	0.933	1.72396e-27	mt-Nd4
Calr	3.26661e-31	0.362057	0.97	0.885	1.11091e-26	Calr
Igfbp4	1.12403e-30	-0.63754	0.602	0.832	3.8226e-26	Igfbp4
Cst3	1.39272e-30	-0.122402	1	0.989	4.73635e-26	Cst3
Fabp4	2.18342e-30	0.955582	0.55	0.23	7.42537e-26	Fabp4
Slpi	2.72674e-30	0.613377	0.156	0.007	9.27311e-26	Slpi
Hp	3.14753e-30	0.733471	0.141	0.004	1.07041e-25	Hp
Fpr2	6.86869e-30	0.620945	0.138	0.004	2.3359e-25	Fpr2
Znfx1	7.54509e-30	0.791045	0.651	0.291	2.56594e-25	Znfx1
Slamf8	9.84983e-30	1.03627	0.249	0.035	3.34973e-25	Slamf8
Rps10	1.02679e-29	-0.354604	0.822	0.877	3.49189e-25	Rps10
Hpgd	1.29829e-29	-1.09046	0.104	0.397	4.41522e-25	Hpgd
Gbp2	1.94768e-29	0.869937	0.387	0.101	6.62367e-25	Gbp2
Alas1	2.88324e-29	0.711314	0.52	0.199	9.80533e-25	Alas1
Id3	3.65871e-29	-0.739681	0.487	0.697	1.24426e-24	Id3
H2-T22	5.86795e-29	0.703736	0.558	0.227	1.99557e-24	H2-T22
Lgals9	6.01741e-29	0.772891	0.677	0.329	2.0464e-24	Lgals9
Psme1	6.7999e-29	0.444186	0.941	0.768	2.31251e-24	Psme1
Slc15a3	7.7499e-29	0.723426	0.584	0.24	2.63558e-24	Slc15a3
Ifi204	1.52962e-28	0.840783	0.61	0.278	5.20192e-24	Ifi204
Rsad2	2.06274e-28	0.822988	0.275	0.048	7.01496e-24	Rsad2
Susd6	3.88249e-28	0.658947	0.799	0.46	1.32036e-23	Susd6
Pirb	7.02977e-28	0.421038	0.97	0.794	2.39068e-23	Pirb
Pnp	8.00523e-28	0.578337	0.84	0.601	2.72242e-23	Pnp
Prdx1	1.05312e-27	0.198239	0.993	0.978	3.58146e-23	Prdx1
Ddx58	1.27451e-27	0.813102	0.528	0.202	4.33436e-23	Ddx58
Lmo4	2.45652e-27	0.744995	0.662	0.347	8.35413e-23	Lmo4
CCL2	2.69456e-27	0.425192	0.335	0.079	9.16366e-23	CCL2
Uchl1	3.26197e-27	0.854941	0.368	0.099	1.10933e-22	Uchl1
FCGR2B	4.67748e-27	0.337202	0.149	0.008	1.59072e-22	FCGR2B
FABP4	1.01147e-26	-1.17147	0.004	0.226	3.43981e-22	FABP4
Sdc3	1.12974e-26	0.635312	0.814	0.502	3.84201e-22	Sdc3
Rcbtb2	1.90282e-26	-0.556714	0.61	0.723	6.47111e-22	Rcbtb2
Ifi27l2a	2.03484e-26	0.589585	0.751	0.579	6.92007e-22	Ifi27l2a
Vsir	2.09958e-26	-0.427142	0.743	0.811	7.14025e-22	Vsir
Cox7c	2.36917e-26	0.300468	0.981	0.894	8.05707e-22	Cox7c
Trf	3.5892e-26	-0.74891	0.413	0.653	1.22061e-21	Trf
mt-Cytb	5.79936e-26	-0.258694	0.881	0.937	1.97225e-21	mt-Cytb
CCL3	1.13781e-25	0.593005	0.249	0.045	3.86946e-21	CCL3
Slc25a5	1.84466e-25	0.470459	0.9	0.704	6.27331e-21	Slc25a5
SOD2	2.7211e-25	0.517545	0.197	0.024	9.25391e-21	SOD2
Ypel3	5.28695e-25	-0.352858	0.792	0.831	1.79799e-20	Ypel3
Plxna1	6.17278e-25	0.784281	0.591	0.293	2.09924e-20	Plxna1
Aldoa	1.00069e-24	0.272868	0.974	0.911	3.40314e-20	Aldoa
Aif1	1.18763e-24	0.601718	0.758	0.532	4.03889e-20	Aif1
Fcgr1	2.7325e-24	0.679883	0.699	0.425	9.29269e-20	Fcgr1
Ifi35	2.86456e-24	0.766713	0.52	0.213	9.74181e-20	Ifi35
Rps13	4.01993e-24	-0.149029	0.97	0.973	1.3671e-19	Rps13
Il18bp	4.09762e-24	1.03438	0.264	0.053	1.39352e-19	Il18bp
Trim30a	4.76664e-24	0.698717	0.669	0.348	1.62104e-19	Trim30a
Gm6977	6.51492e-24	0.729322	0.602	0.286	2.21559e-19	Gm6977
Adgre1	7.66888e-24	0.269695	0.967	0.92	2.60803e-19	Adgre1
Csf2ra	1.06618e-23	0.583446	0.814	0.523	3.62588e-19	Csf2ra
Pltp	1.77096e-23	-0.339477	0.848	0.926	6.02267e-19	Pltp
Acp5	2.36128e-23	0.673445	0.245	0.05	8.03025e-19	Acp5
FCGR2A	2.40469e-23	0.364251	0.186	0.023	8.17788e-19	FCGR2A
Pld3	3.13522e-23	0.363927	0.963	0.832	1.06623e-18	Pld3
H2-Ab1	3.35967e-23	0.843206	0.472	0.19	1.14256e-18	H2-Ab1
Gngt2	4.2438e-23	0.494435	0.825	0.642	1.44323e-18	Gngt2
Cd72	4.25953e-23	0.602914	0.755	0.438	1.44858e-18	Cd72
Oas1a	6.00153e-23	0.806473	0.29	0.075	2.041e-18	Oas1a
Rpl41	6.68629e-23	0.103909	0.996	0.984	2.27387e-18	Rpl41
Slc11a2	7.44342e-23	0.723605	0.487	0.196	2.53136e-18	Slc11a2
Man2b1	1.09018e-22	-0.320076	0.822	0.863	3.70748e-18	Man2b1
Rps14	1.50199e-22	-0.0909657	0.993	0.988	5.10795e-18	Rps14
Npy	2.27569e-22	0.616093	0.773	0.497	7.73918e-18	Npy
Rpl18a	2.37809e-22	-0.1213	0.981	0.976	8.08741e-18	Rpl18a
Ldlr	2.43204e-22	0.640357	0.457	0.186	8.27087e-18	Ldlr
Gsta3	2.95243e-22	0.887333	0.156	0.016	1.00406e-17	Gsta3
Rgs2	3.96472e-22	-0.571693	0.576	0.764	1.34832e-17	Rgs2
mt-Nd2	5.08079e-22	-0.299797	0.836	0.905	1.72788e-17	mt-Nd2
Ramp1	1.06001e-21	-0.879978	0.167	0.405	3.60487e-17	Ramp1
Cp	1.17433e-21	0.715552	0.164	0.026	3.99367e-17	Cp
Rpl24	1.30429e-21	-0.248563	0.818	0.814	4.43564e-17	Rpl24
IL7R	1.67878e-21	0.203025	0.112	0.005	5.7092e-17	IL7R
Arl4c	2.01738e-21	-0.455212	0.684	0.768	6.8607e-17	Arl4c
Rps21	2.15337e-21	0.118341	0.996	0.983	7.32318e-17	Rps21
Mndal	2.40759e-21	0.617431	0.706	0.403	8.18774e-17	Mndal
Stab1	2.5956e-21	-0.534411	0.628	0.743	8.82711e-17	Stab1
Procr	2.75724e-21	0.46813	0.23	0.046	9.37684e-17	Procr
Rpl35	2.79222e-21	0.205259	0.981	0.939	9.49578e-17	Rpl35
Rpl39	4.21133e-21	0.13235	0.993	0.976	1.43219e-16	Rpl39
Fkbp2	4.32073e-21	0.469392	0.888	0.633	1.46939e-16	Fkbp2
Tma16	5.02669e-21	0.628925	0.372	0.129	1.70948e-16	Tma16
Pilra	6.1515e-21	0.730765	0.234	0.049	2.092e-16	Pilra
Rbpj	6.94163e-21	0.62743	0.639	0.337	2.36071e-16	Rbpj
Cd28	7.49187e-21	-0.702247	0.375	0.585	2.54783e-16	Cd28
Rpl23a	1.07943e-20	-0.239317	0.888	0.916	3.67093e-16	Rpl23a
Itgb2	1.27718e-20	0.445906	0.888	0.694	4.34344e-16	Itgb2
Rnf149	1.39024e-20	0.693003	0.532	0.244	4.72792e-16	Rnf149
Ndufc1	1.39566e-20	0.434007	0.907	0.699	4.74635e-16	Ndufc1
Ifi44	2.50881e-20	0.856849	0.141	0.015	8.53197e-16	Ifi44
Dbp	3.68595e-20	-0.665342	0.357	0.535	1.25352e-15	Dbp
Rpl5	4.19831e-20	-0.210463	0.892	0.912	1.42776e-15	Rpl5
Hk3	4.52462e-20	0.710346	0.55	0.271	1.53873e-15	Hk3
Ikbke	5.11564e-20	0.686319	0.558	0.269	1.73973e-15	Ikbke
Lgmn	5.79565e-20	-0.203795	0.959	0.958	1.97099e-15	Lgmn
Nupr1	6.59751e-20	0.762688	0.405	0.152	2.24368e-15	Nupr1
Cd302	6.80197e-20	0.584211	0.695	0.401	2.31322e-15	Cd302
Psmb10	7.32e-20	0.494607	0.833	0.62	2.48939e-15	Psmb10
Hvcn1	7.64471e-20	0.651986	0.561	0.28	2.59981e-15	Hvcn1
Comtd1	8.6337e-20	0.672073	0.491	0.217	2.93615e-15	Comtd1
Ms4a6d	8.91647e-20	0.451766	0.814	0.645	3.03231e-15	Ms4a6d
Rpn1	1.07973e-19	0.520958	0.814	0.557	3.67193e-15	Rpn1
Mrc1	1.29638e-19	-0.575358	0.524	0.681	4.40874e-15	Mrc1
Txn1	1.43478e-19	0.282322	0.963	0.885	4.87941e-15	Txn1
Ube2l6	1.47644e-19	0.640127	0.457	0.196	5.02106e-15	Ube2l6
S100A9	1.58034e-19	0.415381	0.178	0.028	5.37441e-15	S100A9
Ifi211	1.6304e-19	0.836669	0.245	0.058	5.54466e-15	Ifi211
Apoe	1.845e-19	-0.356336	0.766	0.843	6.27447e-15	Apoe
mt-Atp6	2.13286e-19	-0.896845	0.108	0.334	7.25344e-15	mt-Atp6
Chchd10	2.24041e-19	0.713518	0.524	0.255	7.6192e-15	Chchd10
Dpp7	3.34895e-19	0.601112	0.61	0.321	1.13891e-14	Dpp7
Clcn7	3.701e-19	0.625076	0.595	0.308	1.25863e-14	Clcn7
Bola2	3.75455e-19	0.516082	0.781	0.537	1.27685e-14	Bola2
Anpep	4.39035e-19	0.524551	0.803	0.558	1.49307e-14	Anpep
Gpx1	4.48395e-19	0.278632	0.974	0.902	1.5249e-14	Gpx1
Ccrl2	5.1484e-19	0.714834	0.323	0.105	1.75087e-14	Ccrl2
Irf9	5.72913e-19	0.449063	0.431	0.207	1.94836e-14	Irf9
1810058I24Rik	5.84476e-19	-0.271689	0.851	0.869	1.98769e-14	1810058I24Rik
H2-Aa	7.23102e-19	0.896013	0.346	0.135	2.45913e-14	H2-Aa
Atp5mpl	7.87157e-19	0.369013	0.937	0.773	2.67696e-14	Atp5mpl
Mbnl1	9.29371e-19	-0.284415	0.87	0.915	3.16061e-14	Mbnl1
Pgap2	9.46505e-19	0.615222	0.613	0.328	3.21888e-14	Pgap2
Wfdc17	1.12977e-18	0.449583	0.862	0.633	3.84212e-14	Wfdc17
Vim	1.24198e-18	0.300884	0.981	0.862	4.22373e-14	Vim
Gm8995	1.29615e-18	0.567481	0.684	0.397	4.40794e-14	Gm8995
Cd74	1.47066e-18	0.69551	0.61	0.365	5.0014e-14	Cd74
Cadm1	1.56927e-18	-0.443712	0.517	0.579	5.33679e-14	Cadm1
Stat2	1.59406e-18	0.743527	0.338	0.116	5.42109e-14	Stat2
Rnf128	1.66361e-18	0.665184	0.595	0.325	5.6576e-14	Rnf128
Fcgr3	1.7162e-18	-0.383506	0.732	0.864	5.83646e-14	Fcgr3
Cd81	1.77195e-18	-0.507703	0.576	0.726	6.02605e-14	Cd81
Rps15	1.89888e-18	-0.105936	0.989	0.978	6.45771e-14	Rps15
Fcrls	2.07894e-18	-0.79651	0.212	0.462	7.07004e-14	Fcrls
Ahnak	2.24393e-18	-0.191649	0.955	0.968	7.63116e-14	Ahnak
Zfp36l1	2.26387e-18	-0.549464	0.565	0.738	7.69897e-14	Zfp36l1
Sdf2l1	2.35321e-18	0.598845	0.665	0.387	8.0028e-14	Sdf2l1
Maf	3.50093e-18	-0.399469	0.736	0.861	1.1906e-13	Maf
Cox8a	3.66369e-18	0.182486	0.97	0.94	1.24595e-13	Cox8a
Vasp	3.81373e-18	0.569576	0.706	0.436	1.29697e-13	Vasp
H2-Q7	3.92823e-18	0.786899	0.197	0.039	1.33591e-13	H2-Q7
Uqcrq	4.48068e-18	0.320312	0.952	0.829	1.52379e-13	Uqcrq
Sgk1	5.34364e-18	0.587135	0.654	0.379	1.81726e-13	Sgk1
Ctsa	5.59726e-18	0.225529	0.985	0.928	1.90352e-13	Ctsa
Pet100	6.27539e-18	0.529639	0.743	0.468	2.13413e-13	Pet100
Fcgrt	6.88173e-18	-0.600121	0.416	0.574	2.34034e-13	Fcgrt
Csf1r	7.21892e-18	-0.145751	0.981	0.967	2.45501e-13	Csf1r
Arpc1b	8.18375e-18	0.182157	0.993	0.95	2.78313e-13	Arpc1b
Uqcr10	1.04968e-17	0.315557	0.948	0.828	3.56977e-13	Uqcr10
Cenpa	1.06123e-17	-0.788461	0.201	0.441	3.60902e-13	Cenpa
Eid1	1.2761e-17	-0.4591	0.58	0.681	4.33977e-13	Eid1
Uqcc2	1.37411e-17	0.478491	0.773	0.5	4.67308e-13	Uqcc2
Creg1	1.879e-17	0.15129	0.993	0.973	6.39011e-13	Creg1
Cxcl1	2.04795e-17	0.331844	0.126	0.017	6.96468e-13	Cxcl1
Fam20c	2.07008e-17	0.458994	0.836	0.591	7.03993e-13	Fam20c
Phf11d	2.11336e-17	0.807179	0.216	0.05	7.1871e-13	Phf11d
Srsf5	2.19373e-17	-0.238652	0.84	0.824	7.46044e-13	Srsf5
Hk2	2.22952e-17	0.619553	0.409	0.171	7.58216e-13	Hk2
Parp9	2.39843e-17	0.538668	0.398	0.175	8.15657e-13	Parp9
S100a8	2.51348e-17	0.557597	0.171	0.03	8.54783e-13	S100a8
Ppfibp2	2.67902e-17	0.56935	0.424	0.186	9.1108e-13	Ppfibp2
Acsl1	2.88361e-17	0.591158	0.446	0.205	9.80658e-13	Acsl1
Rps7	2.98579e-17	-0.173965	0.926	0.941	1.01541e-12	Rps7
Oasl1	5.76414e-17	0.792672	0.104	0.008	1.96027e-12	Oasl1
Arhgap18	5.89269e-17	-0.622727	0.379	0.569	2.00399e-12	Arhgap18
Lpl	5.91678e-17	0.481376	0.818	0.565	2.01218e-12	Lpl
Pf4	6.10072e-17	0.534197	0.732	0.502	2.07473e-12	Pf4
Cd300a	6.66488e-17	-0.391498	0.654	0.747	2.26659e-12	Cd300a
Slirp	7.59678e-17	0.469873	0.747	0.477	2.58351e-12	Slirp
Slc6a12	7.67233e-17	0.530771	0.171	0.034	2.60921e-12	Slc6a12
Cfl1	7.96829e-17	0.193067	0.989	0.952	2.70986e-12	Cfl1
Cebpb	1.48729e-16	0.362059	0.926	0.75	5.05799e-12	Cebpb
Mef2a	1.50414e-16	-0.41028	0.587	0.657	5.11529e-12	Mef2a
Dram1	1.52041e-16	0.559919	0.368	0.155	5.17062e-12	Dram1
Calm1	1.63847e-16	0.178446	0.996	0.955	5.5721e-12	Calm1
Rpl6	1.67409e-16	0.132274	0.978	0.966	5.69324e-12	Rpl6
Sec61g	1.69845e-16	0.591232	0.428	0.192	5.77609e-12	Sec61g
Pgk1	1.74402e-16	0.391993	0.885	0.657	5.93105e-12	Pgk1
Casp4	1.95335e-16	0.464213	0.409	0.195	6.64296e-12	Casp4
Ccdc86	2.062e-16	0.66286	0.442	0.199	7.01245e-12	Ccdc86
Tcf4	2.15494e-16	-0.482376	0.565	0.69	7.32852e-12	Tcf4
Rps11	2.28157e-16	-0.0880353	0.989	0.977	7.75915e-12	Rps11
Tnfrsf1b	2.34295e-16	0.45265	0.818	0.58	7.96791e-12	Tnfrsf1b
Sp100	2.37584e-16	0.489473	0.654	0.387	8.07975e-12	Sp100
A2M	2.68902e-16	-6.11727	0	0.125	9.14482e-12	A2M
Rpl15	2.79008e-16	-0.192214	0.74	0.713	9.48849e-12	Rpl15
Pink1	2.95713e-16	-0.623186	0.301	0.454	1.00566e-11	Pink1
Mthfd2	3.45697e-16	0.631457	0.283	0.094	1.17565e-11	Mthfd2
Ctss	3.53102e-16	0.128337	1	0.987	1.20083e-11	Ctss
Pkm	3.81579e-16	0.268267	0.97	0.896	1.29767e-11	Pkm
Tmem176a	3.89137e-16	0.502161	0.52	0.272	1.32338e-11	Tmem176a
H2-Eb1	4.19542e-16	0.811123	0.301	0.104	1.42678e-11	H2-Eb1
Rpl10a	4.73292e-16	-0.159052	0.933	0.929	1.60957e-11	Rpl10a
Tmem37	4.75849e-16	-0.593041	0.383	0.549	1.61827e-11	Tmem37
Trim30d	5.90726e-16	0.726472	0.294	0.099	2.00894e-11	Trim30d
Neat1	6.17384e-16	-0.43033	0.639	0.727	2.0996e-11	Neat1
Acsl5	6.21745e-16	0.491465	0.506	0.264	2.11443e-11	Acsl5
Esyt1	6.62145e-16	0.468398	0.766	0.508	2.25182e-11	Esyt1
Dhrs3	7.67649e-16	-0.228889	0.881	0.891	2.61062e-11	Dhrs3
Tor3a	8.86892e-16	0.598339	0.506	0.255	3.01614e-11	Tor3a
Higd1a	9.05914e-16	0.168341	0.561	0.383	3.08083e-11	Higd1a
Mxd4	9.51733e-16	-0.464052	0.498	0.594	3.23665e-11	Mxd4
Ms4a4c	9.53165e-16	0.816889	0.19	0.042	3.24152e-11	Ms4a4c
Cmpk2	1.00244e-15	0.658331	0.182	0.039	3.40911e-11	Cmpk2
Ifngr2	1.01107e-15	0.363777	0.81	0.563	3.43845e-11	Ifngr2
Fgl2	1.10136e-15	0.84477	0.238	0.067	3.7455e-11	Fgl2
Wwp1	1.12239e-15	-0.388681	0.71	0.846	3.81701e-11	Wwp1
Gadd45b	1.21703e-15	0.552485	0.454	0.215	4.13887e-11	Gadd45b
Smim14	1.31774e-15	-0.201729	0.729	0.694	4.48136e-11	Smim14
Kcnn4	1.32741e-15	0.330756	0.572	0.346	4.51427e-11	Kcnn4
NT5DC2	1.41921e-15	-0.882369	0	0.12	4.82647e-11	NT5DC2
Rps18	1.4262e-15	-0.108451	0.978	0.967	4.85022e-11	Rps18
Hck	1.53618e-15	0.513616	0.643	0.381	5.22426e-11	Hck
Nr1h3	1.58041e-15	0.738565	0.294	0.1	5.37465e-11	Nr1h3
TMEM158	1.58514e-15	-0.814397	0	0.119	5.39076e-11	TMEM158
Dhx58	1.66038e-15	0.741554	0.279	0.091	5.64662e-11	Dhx58
Tmsb10	1.70923e-15	0.332242	0.937	0.812	5.81275e-11	Tmsb10
Lst1	1.75438e-15	0.341808	0.933	0.792	5.96628e-11	Lst1
Snrpb	1.88574e-15	-0.00104626	0.81	0.685	6.41304e-11	Snrpb
Rps9	1.92565e-15	-0.0592306	1	0.988	6.54875e-11	Rps9
Pilrb2	2.22212e-15	0.702911	0.167	0.035	7.55698e-11	Pilrb2
Rps4x	2.24179e-15	-0.106572	0.974	0.981	7.6239e-11	Rps4x
Nampt	2.3191e-15	0.447775	0.71	0.451	7.8868e-11	Nampt
Ctsk	2.35132e-15	0.722856	0.141	0.022	7.99639e-11	Ctsk
Wsb2	2.3663e-15	0.489581	0.587	0.334	8.0473e-11	Wsb2
Psap	2.50944e-15	0.114324	1	0.989	8.53411e-11	Psap
Csf2rb	2.58212e-15	0.403938	0.851	0.635	8.78128e-11	Csf2rb
Ifi203	2.91113e-15	0.541177	0.506	0.26	9.90019e-11	Ifi203
P2ry6	2.91749e-15	-0.386095	0.658	0.737	9.92179e-11	P2ry6
Tm6sf1	3.08437e-15	-0.444797	0.506	0.604	1.04893e-10	Tm6sf1
Slc31a1	3.16679e-15	0.414224	0.628	0.38	1.07696e-10	Slc31a1
Uba52	3.31432e-15	-0.422122	0.491	0.582	1.12713e-10	Uba52
Snhg6	3.83938e-15	0.521322	0.439	0.215	1.30569e-10	Snhg6
Nme1	5.01484e-15	0.332205	0.699	0.459	1.70545e-10	Nme1
Tmed2	5.17257e-15	0.314439	0.829	0.596	1.75909e-10	Tmed2
Sdc1	6.03494e-15	0.675581	0.342	0.142	2.05236e-10	Sdc1
Gpc1	6.36443e-15	0.643337	0.119	0.022	2.16441e-10	Gpc1
Parp12	6.40533e-15	0.554109	0.349	0.149	2.17832e-10	Parp12
H2-M3	6.47458e-15	0.546585	0.387	0.176	2.20187e-10	H2-M3
Lrp1	6.58218e-15	-0.308504	0.703	0.745	2.23847e-10	Lrp1
Usmg5	8.36536e-15	0.390094	0.848	0.674	2.84489e-10	Usmg5
Dtx3l	8.65089e-15	0.460773	0.513	0.28	2.94199e-10	Dtx3l
Clec2d	8.92691e-15	0.333228	0.353	0.184	3.03586e-10	Clec2d
Slfn8	8.97617e-15	0.617407	0.357	0.149	3.05262e-10	Slfn8
Hyou1	9.89129e-15	0.580312	0.301	0.115	3.36383e-10	Hyou1
Adar	9.99949e-15	0.578403	0.335	0.139	3.40063e-10	Adar
Gm42418	1.14811e-14	-0.167937	0.784	0.942	3.9045e-10	Gm42418
Gm12250	1.16957e-14	0.731116	0.182	0.043	3.97748e-10	Gm12250
Atox1	1.22263e-14	0.195975	0.989	0.933	4.15792e-10	Atox1
Otulinl	1.22751e-14	-0.380415	0.528	0.588	4.1745e-10	Otulinl
Anxa1	1.40971e-14	0.317973	0.929	0.824	4.79413e-10	Anxa1
Slc9a9	1.57946e-14	-0.659176	0.23	0.397	5.37142e-10	Slc9a9
Gba	1.60435e-14	0.531925	0.587	0.337	5.45608e-10	Gba
Abhd12	1.7552e-14	-0.252623	0.81	0.826	5.96908e-10	Abhd12
Cycs	1.7897e-14	0.533132	0.576	0.327	6.0864e-10	Cycs
Ampd3	1.80262e-14	0.477364	0.264	0.103	6.13036e-10	Ampd3
Snrpf	1.84221e-14	0.308961	0.535	0.331	6.26497e-10	Snrpf
SNHG25	1.89394e-14	-0.885971	0.011	0.151	6.44092e-10	SNHG25
Rps5	1.97823e-14	-0.0759789	0.993	0.977	6.72755e-10	Rps5
2410006H16Rik	2.23991e-14	-0.291781	0.71	0.729	7.61748e-10	2410006H16Rik
Slamf7	2.59789e-14	0.482508	0.673	0.422	8.83491e-10	Slamf7
Tmem256	2.99214e-14	0.294431	0.948	0.811	1.01757e-09	Tmem256
Itgal	3.33074e-14	0.541221	0.39	0.179	1.13272e-09	Itgal
Atp5g3	3.38666e-14	0.385011	0.859	0.672	1.15174e-09	Atp5g3
Ppp4c	3.57004e-14	0.154858	0.565	0.397	1.2141e-09	Ppp4c
Ddx54	3.58816e-14	0.410025	0.472	0.261	1.22026e-09	Ddx54
N4bp1	3.84382e-14	0.487611	0.494	0.264	1.30721e-09	N4bp1
CD36	3.9641e-14	-1.13109	0.007	0.14	1.34811e-09	CD36
Ctsd	4.00688e-14	0.0922597	1	0.991	1.36266e-09	Ctsd
Otub1	4.34181e-14	0.261995	0.546	0.352	1.47656e-09	Otub1
Tcp11l2	4.38784e-14	-0.658154	0.156	0.29	1.49222e-09	Tcp11l2
Eno1	4.85877e-14	0.463352	0.673	0.425	1.65237e-09	Eno1
Clec4a1	5.03552e-14	0.484541	0.654	0.406	1.71248e-09	Clec4a1
Esd	5.09419e-14	0.277815	0.914	0.84	1.73243e-09	Esd
Gnas	5.21532e-14	0.201062	0.989	0.924	1.77362e-09	Gnas
Smagp	5.3721e-14	-0.562761	0.29	0.424	1.82694e-09	Smagp
Arl5c	5.45704e-14	0.512577	0.45	0.229	1.85583e-09	Arl5c
Slc7a11	6.11828e-14	0.306955	0.126	0.019	2.0807e-09	Slc7a11
Uba1	6.72428e-14	0.22775	0.725	0.52	2.28679e-09	Uba1
Ifi27	6.84833e-14	-0.39584	0.558	0.649	2.32898e-09	Ifi27
Rps27	7.52184e-14	0.141369	0.989	0.963	2.55803e-09	Rps27
Samd9l	7.93665e-14	0.40585	0.472	0.261	2.6991e-09	Samd9l
Hist1h1e	7.9572e-14	-0.58194	0.323	0.474	2.70609e-09	Hist1h1e
Bhlhe41	8.16407e-14	0.545165	0.468	0.24	2.77644e-09	Bhlhe41
Ddx60	8.50113e-14	0.565414	0.204	0.064	2.89107e-09	Ddx60
Usp25	8.77199e-14	0.356171	0.576	0.355	2.98318e-09	Usp25
Entpd1	8.80213e-14	-0.531753	0.32	0.436	2.99343e-09	Entpd1
Nubp1	9.1955e-14	0.403279	0.416	0.222	3.12721e-09	Nubp1
Hist1h2ap	9.60391e-14	-0.656007	0.286	0.46	3.2661e-09	Hist1h2ap
Nrp1	9.81698e-14	-0.250813	0.699	0.698	3.33856e-09	Nrp1
Hsp90ab1	1.0214e-13	0.153748	0.993	0.963	3.47358e-09	Hsp90ab1
LPL	1.05904e-13	-1.10514	0.004	0.126	3.60159e-09	LPL
Mfsd11	1.07432e-13	-0.358068	0.535	0.586	3.65354e-09	Mfsd11
Acsl4	1.13234e-13	0.427196	0.372	0.183	3.85086e-09	Acsl4
Rack1	1.15838e-13	-0.0593885	1	0.974	3.93941e-09	Rack1
Irak3	1.16917e-13	0.495633	0.312	0.133	3.9761e-09	Irak3
Rasa4	1.20128e-13	0.440309	0.751	0.513	4.08531e-09	Rasa4
Susd3	1.28346e-13	-0.357656	0.546	0.6	4.36478e-09	Susd3
Slc2a6	1.37244e-13	0.584772	0.357	0.155	4.66741e-09	Slc2a6
Fnbp1	1.52365e-13	-0.314406	0.506	0.529	5.18164e-09	Fnbp1
Cox5b	1.58049e-13	0.236516	0.941	0.868	5.37493e-09	Cox5b
S1pr2	1.58086e-13	0.159489	0.494	0.336	5.37618e-09	S1pr2
Rac2	1.58988e-13	0.322783	0.918	0.762	5.40686e-09	Rac2
Flna	1.61637e-13	0.37854	0.762	0.526	5.49695e-09	Flna
Mitd1	1.63983e-13	0.649601	0.275	0.1	5.57672e-09	Mitd1
Bst1	1.74573e-13	0.541324	0.13	0.022	5.93688e-09	Bst1
Iah1	1.93507e-13	0.461743	0.658	0.415	6.5808e-09	Iah1
Tnip3	1.95034e-13	0.444959	0.379	0.181	6.63271e-09	Tnip3
Naa20	2.04101e-13	0.452445	0.487	0.268	6.94107e-09	Naa20
Eif3f	2.10746e-13	-0.112096	0.926	0.882	7.16704e-09	Eif3f
Igsf6	2.21387e-13	0.29508	0.751	0.529	7.52891e-09	Igsf6
Fxyd5	2.30096e-13	-0.13152	0.978	0.977	7.82511e-09	Fxyd5
Bola3	2.47295e-13	0.444432	0.48	0.265	8.41002e-09	Bola3
Fcor	2.47867e-13	0.554022	0.134	0.03	8.42947e-09	Fcor
Phb2	2.55778e-13	0.197954	0.651	0.468	8.69849e-09	Phb2
Rpl12	2.56567e-13	-0.101353	0.967	0.95	8.72534e-09	Rpl12
Trappc6a	2.69834e-13	-0.208038	0.569	0.546	9.17652e-09	Trappc6a
Nadk	2.71955e-13	0.40777	0.736	0.498	9.24864e-09	Nadk
Itga6	2.74499e-13	-0.575917	0.331	0.487	9.33517e-09	Itga6
Rad23a	2.7729e-13	0.401078	0.487	0.276	9.43007e-09	Rad23a
Ptger4	2.79022e-13	0.507494	0.301	0.129	9.48898e-09	Ptger4
Ptpn12	2.98748e-13	0.246815	0.372	0.216	1.01598e-08	Ptpn12
Ptpn6	3.01343e-13	0.348944	0.881	0.683	1.02481e-08	Ptpn6
H2afv	3.09646e-13	-0.492118	0.502	0.61	1.05304e-08	H2afv
Crlf2	3.21734e-13	0.362579	0.747	0.515	1.09415e-08	Crlf2
Slc6a13	3.52973e-13	0.668451	0.126	0.021	1.20039e-08	Slc6a13
Zfp263	3.57034e-13	0.379505	0.465	0.263	1.2142e-08	Zfp263
St8sia4	3.62398e-13	-0.53757	0.338	0.459	1.23244e-08	St8sia4
Slc25a39	3.74197e-13	0.258985	0.766	0.554	1.27257e-08	Slc25a39
Ociad1	3.87038e-13	0.0817189	0.561	0.422	1.31624e-08	Ociad1
Ddit3	3.97676e-13	0.521902	0.55	0.315	1.35242e-08	Ddit3
Dab2	3.98849e-13	-0.476305	0.532	0.67	1.35641e-08	Dab2
Irf8	4.06724e-13	-0.205101	0.829	0.818	1.38319e-08	Irf8
Celf2	4.09221e-13	-0.141219	0.732	0.673	1.39168e-08	Celf2
Fgr	4.2252e-13	0.78768	0.123	0.02	1.43691e-08	Fgr
Picalm	4.25089e-13	-0.214142	0.688	0.658	1.44564e-08	Picalm
Pttg1	4.32307e-13	0.336535	0.506	0.305	1.47019e-08	Pttg1
Macf1	4.69477e-13	-0.225403	0.643	0.634	1.5966e-08	Macf1
Cops9	4.88941e-13	0.305218	0.918	0.793	1.66279e-08	Cops9
Polr1d	4.96382e-13	-0.221385	0.736	0.743	1.6881e-08	Polr1d
Cox6a1	4.98828e-13	0.269413	0.952	0.843	1.69641e-08	Cox6a1
F10	5.03341e-13	0.428706	0.152	0.032	1.71176e-08	F10
Myof	5.53075e-13	0.380593	0.784	0.555	1.8809e-08	Myof
Jak2	5.63469e-13	0.531249	0.257	0.093	1.91624e-08	Jak2
Gm1673	5.87481e-13	-0.613061	0.271	0.428	1.9979e-08	Gm1673
Supt4a	5.93522e-13	-0.158814	0.773	0.734	2.01845e-08	Supt4a
Gas6	6.10203e-13	-0.347923	0.714	0.805	2.07518e-08	Gas6
Ifih1	6.20061e-13	0.533476	0.349	0.158	2.1087e-08	Ifih1
Mrpl18	6.31051e-13	0.00304134	0.558	0.451	2.14608e-08	Mrpl18
Lsm4	6.38378e-13	0.226513	0.654	0.463	2.171e-08	Lsm4
Cox7a2l	6.39989e-13	-0.18886	0.907	0.927	2.17647e-08	Cox7a2l
Cox6b1	6.78376e-13	0.176708	0.963	0.926	2.30702e-08	Cox6b1
Dpysl2	7.48493e-13	0.382138	0.688	0.454	2.54547e-08	Dpysl2
Rpl13a	7.52449e-13	-0.111875	0.714	0.652	2.55893e-08	Rpl13a
Gsdmd	7.757e-13	0.439348	0.546	0.321	2.638e-08	Gsdmd
Car13	8.48565e-13	0.576384	0.223	0.073	2.8858e-08	Car13
Hmg20b	9.08567e-13	0.332755	0.632	0.414	3.08985e-08	Hmg20b
Bzw1	9.11833e-13	0.0819135	0.628	0.484	3.10096e-08	Bzw1
Wasf2	9.29767e-13	-0.237436	0.691	0.695	3.16195e-08	Wasf2
Ddx3x	9.4772e-13	-0.362959	0.617	0.684	3.22301e-08	Ddx3x
H2afz	9.48627e-13	-0.21073	0.911	0.927	3.22609e-08	H2afz
Il6ra	9.90006e-13	-0.318526	0.446	0.468	3.36681e-08	Il6ra
Cux1	1.10595e-12	-0.100756	0.665	0.596	3.76112e-08	Cux1
Ranbp1	1.24191e-12	0.13421	0.595	0.429	4.2235e-08	Ranbp1
Txndc9	1.25176e-12	0.072635	0.576	0.443	4.25697e-08	Txndc9
Anapc13	1.34726e-12	0.247857	0.717	0.514	4.58178e-08	Anapc13
Tomm5	1.36284e-12	0.0779521	0.669	0.527	4.63475e-08	Tomm5
Ndufa1	1.38468e-12	0.387984	0.822	0.62	4.70902e-08	Ndufa1
Mrps15	1.41313e-12	0.13516	0.684	0.521	4.80578e-08	Mrps15
Larp1	1.46815e-12	0.47708	0.457	0.246	4.99289e-08	Larp1
Fcf1	1.53792e-12	0.060799	0.413	0.299	5.23014e-08	Fcf1
Selenow	1.54387e-12	0.433723	0.662	0.427	5.25038e-08	Selenow
APOC1	1.55309e-12	-1.46896	0.004	0.117	5.28175e-08	APOC1
Dnajb14	1.55576e-12	-0.244801	0.58	0.576	5.29082e-08	Dnajb14
Tubb5	1.56099e-12	0.217824	0.918	0.736	5.30861e-08	Tubb5
Gpr108	1.64958e-12	0.134529	0.498	0.351	5.60991e-08	Gpr108
Plp2	1.67464e-12	-0.30447	0.502	0.531	5.69512e-08	Plp2
Nap1l1	1.73333e-12	-0.23167	0.613	0.602	5.8947e-08	Nap1l1
Cd200r1	1.75928e-12	0.254656	0.625	0.428	5.98297e-08	Cd200r1
Hnrnpa0	1.78205e-12	-0.108572	0.584	0.523	6.06041e-08	Hnrnpa0
Tmco1	1.80672e-12	0.100463	0.77	0.612	6.14431e-08	Tmco1
Rnase4	1.86823e-12	-0.594935	0.294	0.456	6.35348e-08	Rnase4
Capn2	1.88765e-12	-0.333826	0.435	0.474	6.41951e-08	Capn2
Adap1	1.8897e-12	0.228207	0.461	0.295	6.4265e-08	Adap1
Ctla2a	1.91564e-12	-0.713806	0.145	0.317	6.51473e-08	Ctla2a
Pmp22	1.93583e-12	-0.258568	0.814	0.873	6.58335e-08	Pmp22
Nenf	1.98505e-12	0.252859	0.695	0.493	6.75074e-08	Nenf
Cd93	2.00603e-12	-0.261414	0.736	0.755	6.82212e-08	Cd93
Nit1	2.06305e-12	0.237716	0.316	0.184	7.01602e-08	Nit1
Lypla2	2.07346e-12	0.255	0.472	0.298	7.05141e-08	Lypla2
Psmb6	2.18437e-12	0.303476	0.892	0.766	7.42861e-08	Psmb6
Elf1	2.27531e-12	-0.139611	0.509	0.456	7.73788e-08	Elf1
Aim2	2.5179e-12	0.421998	0.364	0.185	8.56288e-08	Aim2
Eif3h	2.51878e-12	-0.185494	0.818	0.813	8.56587e-08	Eif3h
Eif4ebp1	2.58919e-12	-0.252075	0.494	0.5	8.80531e-08	Eif4ebp1
Mvd	2.61272e-12	0.59269	0.234	0.082	8.88534e-08	Mvd
Arap1	2.70578e-12	0.338259	0.751	0.528	9.20181e-08	Arap1
Lpp	2.70872e-12	0.398791	0.372	0.193	9.21183e-08	Lpp
Pno1	2.8492e-12	0.370444	0.316	0.158	9.68955e-08	Pno1
Hnrnpab	2.9869e-12	0.222752	0.651	0.458	1.01578e-07	Hnrnpab
Arl5a	3.14693e-12	0.454915	0.494	0.28	1.07021e-07	Arl5a
Nfkbia	3.20932e-12	0.301323	0.803	0.587	1.09142e-07	Nfkbia
Hist1h1c	3.32764e-12	-0.452989	0.498	0.602	1.13166e-07	Hist1h1c
Fam241a	3.39488e-12	0.629535	0.331	0.144	1.15453e-07	Fam241a
Ifngr1	3.47262e-12	-0.364292	0.61	0.686	1.18097e-07	Ifngr1
Tcirg1	3.49891e-12	0.312858	0.911	0.739	1.18991e-07	Tcirg1
Srsf9	3.56274e-12	0.140112	0.58	0.426	1.21162e-07	Srsf9
Gng2	3.60394e-12	-0.164058	0.836	0.808	1.22563e-07	Gng2
Caprin1	3.70454e-12	0.23673	0.677	0.482	1.25984e-07	Caprin1
Gsn	3.7086e-12	-0.141713	0.848	0.809	1.26122e-07	Gsn
Sesn1	3.71839e-12	-0.551254	0.32	0.471	1.26455e-07	Sesn1
Exoc3l4	4.27841e-12	0.603821	0.19	0.055	1.455e-07	Exoc3l4
Slc35b1	4.31016e-12	0.310787	0.439	0.261	1.4658e-07	Slc35b1
Eef2	4.33477e-12	-0.091158	0.981	0.958	1.47417e-07	Eef2
Ednrb	4.34529e-12	0.529874	0.119	0.023	1.47775e-07	Ednrb
Elovl1	4.37693e-12	0.369197	0.61	0.391	1.48851e-07	Elovl1
Mon2	4.40375e-12	-0.170896	0.372	0.337	1.49763e-07	Mon2
Tpr	4.73339e-12	-0.102765	0.814	0.752	1.60973e-07	Tpr
Gla	5.03546e-12	0.475626	0.658	0.445	1.71246e-07	Gla
Ilk	5.21321e-12	0.0691938	0.673	0.534	1.77291e-07	Ilk
Ccz1	5.32797e-12	0.145355	0.413	0.277	1.81194e-07	Ccz1
PINLYP	5.36986e-12	-0.99992	0.004	0.111	1.82618e-07	PINLYP
Paip2	5.46968e-12	-0.135567	0.677	0.624	1.86013e-07	Paip2
SSBP4	5.66519e-12	-1.24921	0.004	0.112	1.92662e-07	SSBP4
Pfdn1	5.97715e-12	0.00823176	0.52	0.42	2.03271e-07	Pfdn1
Srd5a3	6.2159e-12	0.372664	0.42	0.236	2.1139e-07	Srd5a3
Lsp1	6.23853e-12	-0.543428	0.349	0.503	2.1216e-07	Lsp1
Naip2	6.28182e-12	0.239965	0.331	0.194	2.13632e-07	Naip2
Notch1	6.49911e-12	-0.529313	0.23	0.325	2.21022e-07	Notch1
Lsm12	6.63295e-12	0.124863	0.498	0.363	2.25573e-07	Lsm12
Mov10	6.72054e-12	0.586548	0.201	0.067	2.28552e-07	Mov10
Snrpd3	6.73245e-12	0.20112	0.613	0.438	2.28957e-07	Snrpd3
Cnpy2	6.90139e-12	-0.0272913	0.71	0.611	2.34702e-07	Cnpy2
Hsd17b12	7.11472e-12	0.298627	0.483	0.301	2.41957e-07	Hsd17b12
Rnh1	7.35411e-12	0.3034	0.914	0.753	2.50099e-07	Rnh1
Nqo1	7.42961e-12	0.618448	0.134	0.029	2.52666e-07	Nqo1
Ptms	7.57572e-12	0.221406	0.959	0.898	2.57635e-07	Ptms
Ube2n	7.82533e-12	0.0524757	0.48	0.368	2.66124e-07	Ube2n
Hpf1	7.85745e-12	0.0564129	0.45	0.337	2.67216e-07	Hpf1
Helz2	7.9592e-12	0.609735	0.13	0.028	2.70676e-07	Helz2
Herc6	8.07051e-12	0.559888	0.279	0.114	2.74462e-07	Herc6
Nars	8.14591e-12	-0.00858929	0.71	0.599	2.77026e-07	Nars
Gm20559	8.22797e-12	0.430716	0.368	0.189	2.79817e-07	Gm20559
Aldh3b1	8.54117e-12	0.406382	0.572	0.355	2.90468e-07	Aldh3b1
1110004F10Rik	8.90244e-12	0.193718	0.721	0.539	3.02754e-07	1110004F10Rik
9530068E07Rik	9.03168e-12	0.345653	0.595	0.384	3.0715e-07	9530068E07Rik
Hyi	9.15038e-12	-0.0201935	0.476	0.385	3.11186e-07	Hyi
Arf3	9.52189e-12	0.209236	0.613	0.432	3.23821e-07	Arf3
Psmb7	9.59636e-12	0.242048	0.632	0.442	3.26353e-07	Psmb7
Fcgr2b	9.89022e-12	0.194354	0.532	0.359	3.36347e-07	Fcgr2b
Kmt2e	9.947e-12	-0.366273	0.506	0.569	3.38278e-07	Kmt2e
Atp13a1	9.96029e-12	0.236691	0.357	0.214	3.3873e-07	Atp13a1
Samhd1	1.02292e-11	0.333542	0.859	0.664	3.47874e-07	Samhd1
Bmyc	1.04534e-11	-0.590839	0.216	0.357	3.55499e-07	Bmyc
Akr1a1	1.04978e-11	0.117905	0.993	0.975	3.57009e-07	Akr1a1
Dock2	1.06035e-11	-0.0165467	0.729	0.622	3.60605e-07	Dock2
Lactb	1.09594e-11	0.362528	0.45	0.263	3.72706e-07	Lactb
Parp14	1.10318e-11	0.570956	0.416	0.213	3.7517e-07	Parp14
Cd180	1.10411e-11	0.403558	0.643	0.419	3.75485e-07	Cd180
Ak6	1.19985e-11	0.199857	0.39	0.248	4.08045e-07	Ak6
Pgam1	1.24032e-11	0.315641	0.888	0.748	4.21807e-07	Pgam1
Ywhaq	1.27197e-11	0.0594383	0.71	0.579	4.32571e-07	Ywhaq
Mrps28	1.35627e-11	0.488595	0.294	0.132	4.61239e-07	Mrps28
Nt5dc2	1.35983e-11	-0.171923	0.446	0.403	4.62452e-07	Nt5dc2
Rrp1	1.44164e-11	0.0921886	0.762	0.615	4.90272e-07	Rrp1
Cyb5r3	1.4722e-11	0.332212	0.762	0.547	5.00664e-07	Cyb5r3
Tank	1.5453e-11	0.376912	0.335	0.17	5.25525e-07	Tank
Ywhag	1.54655e-11	0.207558	0.584	0.409	5.25952e-07	Ywhag
Mroh1	1.55889e-11	0.312877	0.513	0.324	5.30147e-07	Mroh1
Aldh2	1.5599e-11	-0.14304	0.922	0.915	5.30491e-07	Aldh2
Rnf7	1.67782e-11	0.0246417	0.695	0.58	5.70593e-07	Rnf7
Acp1	1.70123e-11	0.064422	0.543	0.42	5.78555e-07	Acp1
Tcn2	1.73176e-11	-0.359908	0.454	0.512	5.88937e-07	Tcn2
Lman1	1.87113e-11	0.245374	0.506	0.333	6.36336e-07	Lman1
Tap1	1.92017e-11	0.502468	0.416	0.217	6.53013e-07	Tap1
Eif3m	1.92063e-11	-0.0930384	0.651	0.586	6.53167e-07	Eif3m
Itga4	1.93244e-11	-0.405483	0.413	0.488	6.57184e-07	Itga4
Tnrc18	1.93753e-11	-0.0117497	0.405	0.316	6.58914e-07	Tnrc18
Rasa1	1.94449e-11	-0.455698	0.32	0.401	6.61284e-07	Rasa1
Actr2	1.97887e-11	0.337853	0.844	0.648	6.72974e-07	Actr2
Aplp2	2.01183e-11	-0.15965	0.918	0.906	6.84183e-07	Aplp2
Mdh1	2.02035e-11	0.0715739	0.836	0.7	6.87081e-07	Mdh1
Tspan4	2.04409e-11	-0.205386	0.639	0.628	6.95155e-07	Tspan4
mt-Rnr2	2.05952e-11	-0.236546	0.836	0.91	7.004e-07	mt-Rnr2
Nfu1	2.12977e-11	0.169264	0.535	0.381	7.24292e-07	Nfu1
ITGB5	2.12992e-11	-3.37546	0.004	0.106	7.24343e-07	ITGB5
Crebrf	2.17766e-11	-0.329207	0.316	0.346	7.40578e-07	Crebrf
Crlf3	2.17913e-11	-0.158259	0.342	0.306	7.41078e-07	Crlf3
C1QA	2.19612e-11	0.196108	0.123	0.023	7.46856e-07	C1QA
Tlr7	2.23902e-11	-0.354471	0.502	0.556	7.61448e-07	Tlr7
Nck1	2.27314e-11	0.369411	0.32	0.165	7.73049e-07	Nck1
Snrnp70	2.30181e-11	-0.116857	0.762	0.706	7.828e-07	Snrnp70
D17Wsu92e	2.35213e-11	0.385098	0.636	0.416	7.99912e-07	D17Wsu92e
Idnk	2.36805e-11	0.346671	0.517	0.321	8.05326e-07	Idnk
Pofut2	2.37678e-11	0.0296252	0.398	0.297	8.08296e-07	Pofut2
Cd63-ps	2.41677e-11	0.311056	0.312	0.17	8.21897e-07	Cd63-ps
Irak1	2.42324e-11	0.149829	0.52	0.37	8.24095e-07	Irak1
Calm3	2.4399e-11	0.306378	0.9	0.743	8.2976e-07	Calm3
Tpd52	2.51566e-11	-0.146438	0.892	0.866	8.55526e-07	Tpd52
Fam96b	2.57786e-11	0.298921	0.543	0.354	8.76678e-07	Fam96b
Top1	2.62497e-11	-0.200654	0.621	0.604	8.92698e-07	Top1
Arhgap9	2.63256e-11	-0.0865863	0.613	0.54	8.95281e-07	Arhgap9
Tprgl	2.69089e-11	-0.160009	0.591	0.553	9.15118e-07	Tprgl
Erap1	2.77668e-11	0.49867	0.297	0.134	9.44294e-07	Erap1
Slc43a2	2.78111e-11	-0.166782	0.896	0.883	9.458e-07	Slc43a2
Cdc5l	2.86543e-11	-0.174065	0.55	0.518	9.74476e-07	Cdc5l
Cox7b	2.91147e-11	0.284887	0.914	0.781	9.90134e-07	Cox7b
Gpr34	2.91651e-11	-0.736049	0.011	0.123	9.91848e-07	Gpr34
Ap2b1	2.95901e-11	0.0721569	0.506	0.381	1.0063e-06	Ap2b1
Ube2f	3.04449e-11	0.407716	0.543	0.332	1.03537e-06	Ube2f
Nhp2	3.04943e-11	0.213654	0.517	0.35	1.03705e-06	Nhp2
Arl6ip5	3.07708e-11	-0.33148	0.431	0.48	1.04645e-06	Arl6ip5
Rbm8a	3.22505e-11	0.0295128	0.665	0.547	1.09678e-06	Rbm8a
Scp2	3.25085e-11	-0.150108	0.684	0.649	1.10555e-06	Scp2
Hagh	3.29782e-11	0.128195	0.42	0.294	1.12152e-06	Hagh
Fxyd2	3.40215e-11	-0.394584	0.428	0.472	1.157e-06	Fxyd2
Pold4	3.457e-11	-0.208645	0.554	0.543	1.17566e-06	Pold4
Hnrnpul2	3.60649e-11	0.134319	0.673	0.512	1.2265e-06	Hnrnpul2
Dram2	3.68483e-11	0.0191294	0.498	0.392	1.25314e-06	Dram2
Klf7	3.69025e-11	0.40325	0.219	0.089	1.25498e-06	Klf7
Mcee	3.733e-11	-0.110754	0.502	0.448	1.26952e-06	Mcee
Gnai2	3.74968e-11	-0.0881526	0.981	0.974	1.27519e-06	Gnai2
Mydgf	3.80555e-11	0.188918	0.673	0.498	1.29419e-06	Mydgf
Arhgap45	3.80958e-11	-0.299859	0.587	0.625	1.29556e-06	Arhgap45
Romo1	3.82371e-11	0.32515	0.862	0.717	1.30037e-06	Romo1
Cflar	3.84086e-11	0.391966	0.502	0.298	1.3062e-06	Cflar
Rpl36al	3.8491e-11	-0.205494	0.587	0.583	1.309e-06	Rpl36al
Epsti1	3.88613e-11	0.469289	0.587	0.369	1.32159e-06	Epsti1
Colgalt1	4.03452e-11	0.337467	0.822	0.621	1.37206e-06	Colgalt1
Slc39a1	4.07781e-11	0.198423	0.517	0.351	1.38678e-06	Slc39a1
Rap2b	4.131e-11	0.129098	0.625	0.473	1.40487e-06	Rap2b
Pttg1ip	4.13445e-11	-0.00697462	0.498	0.4	1.40604e-06	Pttg1ip
Sulf2	4.18088e-11	-0.645975	0.16	0.308	1.42183e-06	Sulf2
Plek	4.18423e-11	0.197109	0.595	0.417	1.42297e-06	Plek
Rtcb	4.18596e-11	0.00963811	0.476	0.378	1.42356e-06	Rtcb
Wipf1	4.18651e-11	-0.0914946	0.61	0.534	1.42375e-06	Wipf1
Lage3	4.36111e-11	0.0894677	0.42	0.307	1.48313e-06	Lage3
Srsf3	4.39122e-11	0.103226	0.628	0.481	1.49337e-06	Srsf3
Eef1d	4.46949e-11	-0.0165881	0.825	0.731	1.51998e-06	Eef1d
Nckap1l	4.53647e-11	0.0732041	0.781	0.641	1.54276e-06	Nckap1l
Mt1	4.60362e-11	-0.206766	0.848	0.872	1.5656e-06	Mt1
Fzr1	4.67546e-11	0.0407672	0.316	0.224	1.59003e-06	Fzr1
Srxn1	4.69305e-11	0.522524	0.416	0.222	1.59601e-06	Srxn1
Ucp2	4.74261e-11	-0.157165	0.929	0.947	1.61287e-06	Ucp2
Parp3	4.84188e-11	0.331067	0.223	0.106	1.64663e-06	Parp3
EVL	4.91864e-11	-0.978491	0.011	0.118	1.67273e-06	EVL
Brd2	5.00002e-11	0.00792169	0.695	0.58	1.70041e-06	Brd2
Apex1	5.16465e-11	0.358618	0.379	0.211	1.7564e-06	Apex1
Alyref	5.30671e-11	0.224214	0.361	0.223	1.8047e-06	Alyref
Hacd4	5.38242e-11	-0.211823	0.766	0.773	1.83045e-06	Hacd4
Ufm1	5.41297e-11	0.19635	0.517	0.358	1.84084e-06	Ufm1
Kmt5a	5.42936e-11	0.449807	0.487	0.28	1.84642e-06	Kmt5a
Il1rn	5.45781e-11	0.264585	0.134	0.031	1.85609e-06	Il1rn
Hnrnph2	5.48823e-11	0.135476	0.491	0.348	1.86644e-06	Hnrnph2
Cops5	5.50332e-11	0.211556	0.494	0.335	1.87157e-06	Cops5
Cmtm7	5.51332e-11	-0.211078	0.599	0.592	1.87497e-06	Cmtm7
Cap1	5.55536e-11	0.243673	0.732	0.539	1.88927e-06	Cap1
Farsb	5.67503e-11	0.274375	0.372	0.222	1.92997e-06	Farsb
Il3ra	5.82279e-11	0.243309	0.591	0.409	1.98021e-06	Il3ra
Prkar1a	5.87131e-11	0.0509467	0.799	0.669	1.99671e-06	Prkar1a
Acp2	6.05159e-11	0.396932	0.691	0.474	2.05802e-06	Acp2
Cdc42se1	6.25138e-11	0.110582	0.532	0.393	2.12597e-06	Cdc42se1
Map3k8	6.36349e-11	0.259171	0.264	0.144	2.1641e-06	Map3k8
Hpcal1	6.6192e-11	0.0952997	0.721	0.575	2.25106e-06	Hpcal1
Hnrnpa3	6.77917e-11	0.0437308	0.673	0.551	2.30546e-06	Hnrnpa3
Snrpg	6.79392e-11	-0.0636178	0.506	0.436	2.31048e-06	Snrpg
Snrpe	6.83321e-11	-0.0250302	0.803	0.711	2.32384e-06	Snrpe
Tor1aip2	6.87477e-11	0.365664	0.454	0.267	2.33797e-06	Tor1aip2
Isg20	6.98997e-11	0.649375	0.112	0.02	2.37715e-06	Isg20
Tmem219	7.11874e-11	0.299768	0.61	0.413	2.42094e-06	Tmem219
C1qc	7.41156e-11	-0.160133	0.892	0.962	2.52052e-06	C1qc
Acin1	7.75644e-11	0.113752	0.677	0.526	2.63781e-06	Acin1
HLA-DRA	7.91539e-11	0.252809	0.197	0.065	2.69187e-06	HLA-DRA
Mrpl14	7.98506e-11	0.0510028	0.77	0.643	2.71556e-06	Mrpl14
Gabarapl2	7.99256e-11	-0.127393	0.61	0.565	2.71811e-06	Gabarapl2
Bag6	8.14647e-11	0.0732176	0.483	0.365	2.77045e-06	Bag6
Raph1	8.1984e-11	-0.440183	0.361	0.446	2.78811e-06	Raph1
M6pr	8.32266e-11	0.362076	0.788	0.588	2.83037e-06	M6pr
Hmgcs1	8.67126e-11	0.342613	0.327	0.176	2.94892e-06	Hmgcs1
Rpl17	8.67206e-11	-0.0764108	0.981	0.967	2.9492e-06	Rpl17
Ifnar2	8.71706e-11	-0.150755	0.617	0.574	2.9645e-06	Ifnar2
Itgax	8.72722e-11	0.590658	0.204	0.068	2.96795e-06	Itgax
Cript	8.79451e-11	0.0209075	0.639	0.527	2.99084e-06	Cript
Ddx21	8.95698e-11	0.412275	0.368	0.196	3.04609e-06	Ddx21
ITGB7	9.04582e-11	-0.706607	0.011	0.118	3.0763e-06	ITGB7
Ncf2	9.25397e-11	-0.0880756	0.859	0.796	3.14709e-06	Ncf2
Clic4	9.2772e-11	0.239128	0.651	0.46	3.15499e-06	Clic4
Gch1	9.33501e-11	0.499651	0.327	0.151	3.17465e-06	Gch1
Glg1	9.37663e-11	-0.176134	0.61	0.584	3.1888e-06	Glg1
Oas2	9.53301e-11	0.498846	0.193	0.071	3.24199e-06	Oas2
Hspd1	9.61736e-11	0.31904	0.554	0.36	3.27067e-06	Hspd1
Stx4a	9.78894e-11	0.254266	0.695	0.502	3.32902e-06	Stx4a
Tubb4b	9.93212e-11	0.0694057	0.431	0.301	3.37771e-06	Tubb4b
Eif4g1	1.01905e-10	0.355051	0.721	0.509	3.4656e-06	Eif4g1
Trim12a	1.04327e-10	0.280806	0.338	0.196	3.54795e-06	Trim12a
Rnpep	1.06032e-10	0.251149	0.792	0.598	3.60594e-06	Rnpep
Bcl3	1.06442e-10	0.283839	0.257	0.135	3.61989e-06	Bcl3
Usp5	1.08678e-10	0.309102	0.375	0.218	3.69592e-06	Usp5
Smap2	1.08969e-10	-0.153091	0.621	0.577	3.70581e-06	Smap2
Hikeshi	1.09647e-10	0.00906807	0.405	0.315	3.72888e-06	Hikeshi
Ganab	1.12235e-10	0.116532	0.368	0.256	3.81689e-06	Ganab
Hist3h2a	1.12348e-10	-0.379388	0.327	0.38	3.82073e-06	Hist3h2a
Sec31a	1.17053e-10	0.216419	0.465	0.31	3.98074e-06	Sec31a
Nfil3	1.2035e-10	0.348441	0.186	0.08	4.09286e-06	Nfil3
Hmgb1	1.20946e-10	-0.065742	0.654	0.565	4.11313e-06	Hmgb1
Fdps	1.21498e-10	0.482934	0.268	0.115	4.1319e-06	Fdps
Etfb	1.24468e-10	-0.108155	0.569	0.518	4.23289e-06	Etfb
Ube2j2	1.27048e-10	0.110129	0.454	0.329	4.32067e-06	Ube2j2
Tomm40	1.30114e-10	0.0857217	0.327	0.229	4.4249e-06	Tomm40
Ahcyl1	1.30435e-10	0.428893	0.42	0.233	4.43582e-06	Ahcyl1
Rftn1	1.30941e-10	-0.464442	0.364	0.476	4.45305e-06	Rftn1
Twf1	1.34357e-10	0.173739	0.569	0.407	4.5692e-06	Twf1
Mtpn	1.35061e-10	0.181889	0.803	0.628	4.59315e-06	Mtpn
Scamp2	1.35537e-10	-0.0487147	0.706	0.615	4.60935e-06	Scamp2
Tmcc3	1.36541e-10	0.373639	0.305	0.158	4.64347e-06	Tmcc3
Coa5	1.38443e-10	0.28921	0.524	0.342	4.70817e-06	Coa5
Anp32b	1.38794e-10	0.100586	0.773	0.623	4.7201e-06	Anp32b
Ppt1	1.40108e-10	-0.175015	0.535	0.509	4.76479e-06	Ppt1
Metrnl	1.41522e-10	-0.0591424	0.796	0.715	4.81289e-06	Metrnl
2510039O18Rik	1.41717e-10	0.219094	0.472	0.313	4.81951e-06	2510039O18Rik
Mef2c	1.42659e-10	-0.401432	0.476	0.574	4.85153e-06	Mef2c
Ndufv1	1.47363e-10	0.0574982	0.461	0.357	5.01153e-06	Ndufv1
Zfp652	1.56384e-10	-0.402933	0.234	0.289	5.31832e-06	Zfp652
Gigyf2	1.59612e-10	0.25278	0.375	0.23	5.42809e-06	Gigyf2
Lsm6	1.60635e-10	-0.174439	0.327	0.304	5.46287e-06	Lsm6
Exosc8	1.63505e-10	-0.14757	0.249	0.22	5.56047e-06	Exosc8
Gpx4-ps2	1.66343e-10	0.364633	0.375	0.211	5.657e-06	Gpx4-ps2
Arhgap30	1.69418e-10	-0.142106	0.691	0.651	5.76158e-06	Arhgap30
Zc3hav1	1.71005e-10	0.338489	0.58	0.379	5.81555e-06	Zc3hav1
Ptpra	1.7561e-10	-0.19453	0.677	0.667	5.97214e-06	Ptpra
Taf6l	1.77085e-10	0.0357891	0.606	0.489	6.02231e-06	Taf6l
Mrps18c	1.82442e-10	0.0507789	0.625	0.504	6.20448e-06	Mrps18c
Wdr1	1.84112e-10	0.286967	0.777	0.578	6.26128e-06	Wdr1
Slc11a1	1.87089e-10	0.368123	0.751	0.546	6.36252e-06	Slc11a1
Psen2	1.92053e-10	0.310089	0.684	0.481	6.53134e-06	Psen2
Zwint	1.92759e-10	0.150941	0.335	0.221	6.55534e-06	Zwint
Ndufa5	1.92996e-10	0.34061	0.758	0.553	6.56342e-06	Ndufa5
Tor1aip1	1.93654e-10	0.25971	0.766	0.571	6.58578e-06	Tor1aip1
Gng12	1.95691e-10	0.353645	0.736	0.528	6.65508e-06	Gng12
Ppig	1.96896e-10	0.00168145	0.688	0.581	6.69603e-06	Ppig
Cd164	1.98733e-10	0.0607761	0.264	0.177	6.7585e-06	Cd164
Cct2	1.9904e-10	0.180726	0.691	0.524	6.76895e-06	Cct2
Hnrnpc	1.99451e-10	-0.0635979	0.658	0.581	6.78292e-06	Hnrnpc
Arrdc4	2.02301e-10	0.156323	0.23	0.138	6.87984e-06	Arrdc4
Scarb2	2.03216e-10	-0.283534	0.517	0.543	6.91096e-06	Scarb2
Agtrap	2.04018e-10	0.47999	0.435	0.24	6.93826e-06	Agtrap
Eef1b2	2.04058e-10	-0.123292	0.937	0.938	6.9396e-06	Eef1b2
Lilr4b	2.08652e-10	0.334872	0.651	0.445	7.09584e-06	Lilr4b
FN1	2.10369e-10	-0.352141	0.015	0.128	7.15425e-06	FN1
Myo1c	2.12592e-10	0.322032	0.457	0.28	7.22982e-06	Myo1c
Slc12a6	2.14137e-10	-0.415514	0.286	0.353	7.28237e-06	Slc12a6
Tet3	2.18204e-10	-0.41146	0.286	0.355	7.4207e-06	Tet3
Prex1	2.1837e-10	0.151797	0.602	0.445	7.42634e-06	Prex1
Ppp1r12a	2.18669e-10	-0.062988	0.52	0.448	7.43649e-06	Ppp1r12a
Mrpl57	2.18739e-10	0.300686	0.725	0.523	7.43886e-06	Mrpl57
Krtcap2	2.25532e-10	0.299375	0.844	0.656	7.66991e-06	Krtcap2
Hectd1	2.26617e-10	0.0563203	0.599	0.477	7.70681e-06	Hectd1
Rpl29	2.27116e-10	-0.0935955	0.963	0.951	7.72375e-06	Rpl29
G3bp1	2.28386e-10	0.164529	0.506	0.359	7.76695e-06	G3bp1
Capg	2.28652e-10	0.158663	0.978	0.935	7.77599e-06	Capg
Ormdl2	2.29174e-10	0.0652289	0.409	0.307	7.79375e-06	Ormdl2
Fes	2.29956e-10	0.0636684	0.617	0.491	7.82033e-06	Fes
Was	2.3023e-10	0.0361636	0.446	0.344	7.82965e-06	Was
Slc9a3r1	2.36455e-10	0.076557	0.535	0.412	8.04136e-06	Slc9a3r1
CD52	2.47413e-10	-0.677902	0.007	0.107	8.41402e-06	CD52
Sec14l1	2.5317e-10	-0.00446965	0.55	0.451	8.6098e-06	Sec14l1
Hpgds	2.53444e-10	-0.208559	0.68	0.68	8.61911e-06	Hpgds
Tmem234	2.60106e-10	0.0104708	0.874	0.769	8.84569e-06	Tmem234
Psmd6	2.60273e-10	0.162947	0.61	0.454	8.85136e-06	Psmd6
Ndufs6	2.61786e-10	0.237676	0.81	0.625	8.90284e-06	Ndufs6
Metap2	2.67596e-10	0.136473	0.777	0.621	9.10041e-06	Metap2
Psmc6	2.7782e-10	0.26994	0.617	0.429	9.44812e-06	Psmc6
Lmo2	2.79377e-10	-0.150405	0.673	0.639	9.50104e-06	Lmo2
Rps16	2.81319e-10	-0.0659644	0.985	0.977	9.56709e-06	Rps16
Sft2d1	2.83204e-10	-0.490702	0.208	0.3	9.63119e-06	Sft2d1
Mrpl51	2.85259e-10	0.0904615	0.706	0.568	9.70107e-06	Mrpl51
Srpr	2.87163e-10	0.289694	0.591	0.402	9.76584e-06	Srpr
Etf1	2.89509e-10	0.0915311	0.48	0.36	9.84562e-06	Etf1
Msn	2.92058e-10	0.320354	0.844	0.666	9.9323e-06	Msn
Exoc1	2.95653e-10	0.323971	0.297	0.16	1.00546e-05	Exoc1
Zbtb7a	2.97436e-10	0.0494106	0.695	0.569	1.01152e-05	Zbtb7a
Dap	3.02347e-10	0.251206	0.677	0.488	1.02822e-05	Dap
Vat1	3.07519e-10	0.316379	0.862	0.703	1.04581e-05	Vat1
Rnf11	3.07697e-10	0.149003	0.372	0.247	1.04642e-05	Rnf11
Emg1	3.11257e-10	-0.0838729	0.442	0.382	1.05852e-05	Emg1
Dhx29	3.14571e-10	0.471588	0.197	0.076	1.06979e-05	Dhx29
Adipor1	3.18491e-10	-0.0874057	0.77	0.703	1.08312e-05	Adipor1
Mvb12a	3.21993e-10	0.164691	0.662	0.501	1.09503e-05	Mvb12a
Ube2q1	3.3437e-10	0.2263	0.662	0.481	1.13712e-05	Ube2q1
Insl6	3.36972e-10	0.251698	0.26	0.143	1.14598e-05	Insl6
Ppib	3.4745e-10	0.258769	0.922	0.795	1.18161e-05	Ppib
Fas	3.50944e-10	0.447648	0.216	0.09	1.19349e-05	Fas
Ccl9	3.53941e-10	0.218546	0.877	0.843	1.20368e-05	Ccl9
Chchd6	3.55753e-10	0.511046	0.283	0.127	1.20984e-05	Chchd6
Map2k1	3.56405e-10	-0.177652	0.323	0.303	1.21206e-05	Map2k1
H2AFZ	3.58473e-10	-1.49624	0.007	0.108	1.21909e-05	H2AFZ
Sec16a	3.64246e-10	0.0245128	0.212	0.145	1.23873e-05	Sec16a
Dnlz	3.69563e-10	0.26579	0.394	0.243	1.25681e-05	Dnlz
Kxd1	3.70233e-10	-0.0916286	0.587	0.527	1.25909e-05	Kxd1
Smim10l1	3.73408e-10	-0.112233	0.331	0.282	1.26989e-05	Smim10l1
Ddt	3.73704e-10	0.0808992	0.647	0.516	1.27089e-05	Ddt
Creb5	3.76574e-10	0.239129	0.32	0.189	1.28065e-05	Creb5
Wdr26	3.76657e-10	-0.15926	0.758	0.727	1.28094e-05	Wdr26
mt-Nd5	3.78019e-10	-0.312151	0.602	0.661	1.28557e-05	mt-Nd5
Psme3	3.83366e-10	0.24305	0.349	0.213	1.30375e-05	Psme3
Tpm1	3.84115e-10	0.250847	0.502	0.334	1.3063e-05	Tpm1
Stub1	3.84776e-10	0.181392	0.636	0.471	1.30855e-05	Stub1
H2afy	4.01084e-10	-0.0603757	0.781	0.706	1.36401e-05	H2afy
Gapdh	4.04984e-10	0.191972	0.978	0.907	1.37727e-05	Gapdh
Atraid	4.05407e-10	-0.206855	0.632	0.629	1.37871e-05	Atraid
Pip4k2a	4.11035e-10	-0.21882	0.621	0.616	1.39785e-05	Pip4k2a
Evi2a	4.14411e-10	-0.243348	0.673	0.693	1.40933e-05	Evi2a
Eif3j1	4.15812e-10	0.430413	0.428	0.241	1.41409e-05	Eif3j1
Ddx24	4.16561e-10	0.313213	0.825	0.636	1.41664e-05	Ddx24
Eprs	4.19713e-10	0.260726	0.602	0.421	1.42736e-05	Eprs
Sypl	4.257e-10	-0.00880269	0.688	0.584	1.44772e-05	Sypl
Rbm28	4.26942e-10	0.33705	0.405	0.239	1.45194e-05	Rbm28
Pgrmc1	4.30601e-10	-0.144162	0.335	0.302	1.46439e-05	Pgrmc1
Ddhd1	4.44511e-10	0.548574	0.279	0.121	1.51169e-05	Ddhd1
Tsc22d4	4.4508e-10	0.123208	0.766	0.61	1.51363e-05	Tsc22d4
Senp2	4.46565e-10	-0.215479	0.398	0.389	1.51868e-05	Senp2
Rfc2	4.49999e-10	0.306163	0.461	0.291	1.53036e-05	Rfc2
Sirpa	4.54602e-10	0.173651	0.985	0.94	1.54601e-05	Sirpa
Maf1	4.58452e-10	-0.232378	0.468	0.473	1.5591e-05	Maf1
Itgb5	4.59864e-10	-0.281578	0.665	0.712	1.56391e-05	Itgb5
Nelfe	4.64438e-10	0.105927	0.398	0.287	1.57946e-05	Nelfe
Tnfaip8	4.66134e-10	-0.0540522	0.74	0.661	1.58523e-05	Tnfaip8
Prcp	4.72839e-10	-0.0966542	0.513	0.452	1.60803e-05	Prcp
Adam17	4.81805e-10	0.297246	0.762	0.564	1.63852e-05	Adam17
mt-Co1	4.82985e-10	-0.229762	0.792	0.845	1.64253e-05	mt-Co1
Ppil2	4.9078e-10	-0.0346141	0.498	0.418	1.66905e-05	Ppil2
Numa1	4.91797e-10	-0.377574	0.491	0.582	1.6725e-05	Numa1
Szrd1	4.93493e-10	0.117876	0.439	0.316	1.67827e-05	Szrd1
Actn4	4.9535e-10	0.279838	0.732	0.537	1.68459e-05	Actn4
Gripap1	5.04883e-10	0.23457	0.502	0.339	1.717e-05	Gripap1
Mapkapk2	5.05259e-10	0.347317	0.736	0.533	1.71828e-05	Mapkapk2
Ywhaz	5.11018e-10	0.231325	0.77	0.585	1.73787e-05	Ywhaz
Zfas1	5.28355e-10	0.352547	0.58	0.38	1.79683e-05	Zfas1
Ogt	5.42639e-10	-0.243618	0.509	0.513	1.84541e-05	Ogt
Phax	5.44197e-10	-0.00894331	0.431	0.35	1.85071e-05	Phax
Baiap2	5.48615e-10	-0.457278	0.305	0.4	1.86573e-05	Baiap2
Fbxw5	5.49081e-10	0.123495	0.257	0.163	1.86731e-05	Fbxw5
Baz1b	5.59439e-10	-0.0829313	0.405	0.347	1.90254e-05	Baz1b
Bak1	5.632e-10	0.449602	0.494	0.295	1.91533e-05	Bak1
TSC22D1	5.68837e-10	-0.67083	0.007	0.103	1.9345e-05	TSC22D1
Arhgap31	5.69634e-10	0.125213	0.476	0.345	1.93721e-05	Arhgap31
Tmod3	5.87027e-10	0.160247	0.543	0.392	1.99636e-05	Tmod3
Vamp2	5.89627e-10	0.0994026	0.283	0.188	2.0052e-05	Vamp2
Snhg3	6.00258e-10	0.0767585	0.32	0.224	2.04136e-05	Snhg3
Psmb9	6.04051e-10	0.374428	0.665	0.459	2.05426e-05	Psmb9
Cox20	6.06664e-10	0.279208	0.506	0.331	2.06314e-05	Cox20
Hsd17b11	6.10054e-10	-0.196105	0.565	0.549	2.07467e-05	Hsd17b11
Sphk2	6.2752e-10	0.105495	0.446	0.327	2.13407e-05	Sphk2
Sema4a	6.35622e-10	0.456003	0.23	0.099	2.16162e-05	Sema4a
Vma21	6.36302e-10	0.110941	0.465	0.341	2.16394e-05	Vma21
Hipk1	6.39266e-10	-0.249434	0.405	0.407	2.17402e-05	Hipk1
Npm1	6.44001e-10	-0.0716203	0.959	0.918	2.19012e-05	Npm1
Snrnp27	6.48445e-10	0.312985	0.602	0.409	2.20523e-05	Snrnp27
Zdhhc14	6.53959e-10	-0.499843	0.268	0.384	2.22398e-05	Zdhhc14
Fam162a	6.55305e-10	-0.209036	0.312	0.305	2.22856e-05	Fam162a
Supt5	6.57675e-10	-0.0541791	0.532	0.456	2.23662e-05	Supt5
Inpp5d	6.6382e-10	-0.227015	0.654	0.657	2.25752e-05	Inpp5d
Prdx2	6.77415e-10	0.23414	0.937	0.844	2.30375e-05	Prdx2
Relb	6.85098e-10	0.365884	0.353	0.196	2.32988e-05	Relb
Foxp1	6.86083e-10	-0.247567	0.606	0.619	2.33323e-05	Foxp1
Cyp4v3	6.95726e-10	0.283332	0.405	0.25	2.36602e-05	Cyp4v3
Sema4d	7.00947e-10	0.298255	0.717	0.519	2.38378e-05	Sema4d
Rassf4	7.09889e-10	0.284076	0.9	0.766	2.41419e-05	Rassf4
Trabd	7.18043e-10	0.162288	0.305	0.198	2.44192e-05	Trabd
Csnk2a2	7.2447e-10	0.198995	0.554	0.393	2.46378e-05	Csnk2a2
Tent5c	7.26378e-10	0.422897	0.182	0.07	2.47027e-05	Tent5c
Trappc1	7.34615e-10	0.0521252	0.528	0.42	2.49828e-05	Trappc1
1810037I17Rik	7.62477e-10	0.138085	0.796	0.639	2.59303e-05	1810037I17Rik
Atf5	7.64858e-10	0.572146	0.346	0.174	2.60113e-05	Atf5
Plekho1	7.70719e-10	-0.105637	0.825	0.775	2.62106e-05	Plekho1
Ralgds	7.73541e-10	0.313538	0.223	0.105	2.63066e-05	Ralgds
Ggnbp2	7.76078e-10	-0.00449647	0.617	0.519	2.63929e-05	Ggnbp2
Mrpl58	7.89039e-10	0.029519	0.398	0.308	2.68336e-05	Mrpl58
Slc35a4	7.92358e-10	0.407228	0.405	0.23	2.69465e-05	Slc35a4
Fam96a	8.02269e-10	0.19895	0.751	0.577	2.72836e-05	Fam96a
Med8	8.03365e-10	0.240565	0.498	0.336	2.73208e-05	Med8
Dnajc15	8.13453e-10	0.161862	0.632	0.477	2.76639e-05	Dnajc15
Eif1	8.17954e-10	-0.0815239	0.981	0.964	2.7817e-05	Eif1
Tpra1	8.28297e-10	0.217475	0.375	0.24	2.81687e-05	Tpra1
Neurl3	8.29527e-10	-0.101689	0.554	0.495	2.82105e-05	Neurl3
Icam1	8.29846e-10	0.382496	0.446	0.262	2.82214e-05	Icam1
Rpe	8.33943e-10	0.279206	0.238	0.123	2.83607e-05	Rpe
Vwa5a	8.36222e-10	-0.114534	0.632	0.575	2.84382e-05	Vwa5a
Rab5b	8.38637e-10	-0.178617	0.361	0.337	2.85204e-05	Rab5b
Akr1c13	8.45489e-10	0.267004	0.372	0.227	2.87534e-05	Akr1c13
EMC10	8.89569e-10	-3.60202	0.011	0.113	3.02525e-05	EMC10
Alkbh5	8.91936e-10	0.20176	0.45	0.303	3.03329e-05	Alkbh5
Smim15	9.22347e-10	0.0708754	0.409	0.302	3.13672e-05	Smim15
Ppp1r14b	9.36584e-10	0.300829	0.71	0.512	3.18513e-05	Ppp1r14b
Srrt	9.48238e-10	0.0975703	0.294	0.201	3.22477e-05	Srrt
Arf4	9.53693e-10	0.0437252	0.591	0.477	3.24332e-05	Arf4
Raly	9.54741e-10	-0.0549337	0.654	0.582	3.24688e-05	Raly
Nucb1	9.68075e-10	0.00212992	0.732	0.628	3.29223e-05	Nucb1
Ccs	9.69169e-10	-0.0327998	0.335	0.272	3.29595e-05	Ccs
0610009B22Rik	9.837e-10	-0.0473383	0.338	0.277	3.34537e-05	0610009B22Rik
Sbds	9.85365e-10	-0.170593	0.468	0.445	3.35103e-05	Sbds
Thrap3	1.00321e-09	0.188836	0.491	0.344	3.41172e-05	Thrap3
Rpl28	1.00674e-09	-0.0789588	0.978	0.973	3.42372e-05	Rpl28
Nmi	1.0085e-09	0.432903	0.297	0.147	3.42971e-05	Nmi
Siva1	1.01959e-09	-0.0664669	0.52	0.451	3.46743e-05	Siva1
Blnk	1.02054e-09	0.0445452	0.758	0.633	3.47064e-05	Blnk
Wbp2	1.02087e-09	0.126772	0.68	0.532	3.47176e-05	Wbp2
Saraf	1.04243e-09	-0.176783	0.673	0.661	3.54511e-05	Saraf
PTGS1	1.05421e-09	-1.02745	0.011	0.113	3.58517e-05	PTGS1
Rpl37	1.09274e-09	0.0882949	0.993	0.978	3.71619e-05	Rpl37
Nfkb2	1.11415e-09	0.346715	0.361	0.202	3.78901e-05	Nfkb2
Fus	1.13591e-09	0.0574726	0.61	0.49	3.863e-05	Fus
Ddx17	1.15388e-09	-0.285946	0.595	0.636	3.92411e-05	Ddx17
Trim34a	1.15629e-09	0.295986	0.201	0.098	3.9323e-05	Trim34a
Rab24	1.15887e-09	-0.0355247	0.428	0.357	3.94108e-05	Rab24
Trim8	1.15895e-09	0.0784374	0.487	0.37	3.94136e-05	Trim8
Tuba1b	1.1593e-09	-0.0115066	0.688	0.56	3.94256e-05	Tuba1b
Psmd7	1.16283e-09	-0.0312022	0.591	0.512	3.95454e-05	Psmd7
Rnf150	1.16626e-09	-0.523466	0.29	0.44	3.96622e-05	Rnf150
Gns	1.16828e-09	0.253674	0.918	0.771	3.97308e-05	Gns
Jmjd1c	1.20405e-09	-0.282733	0.409	0.433	4.09474e-05	Jmjd1c
Pim3	1.24296e-09	0.232847	0.23	0.126	4.22707e-05	Pim3
Psmc5	1.25799e-09	0.293028	0.621	0.433	4.27818e-05	Psmc5
Eef1akmt1	1.26209e-09	0.251658	0.394	0.25	4.29212e-05	Eef1akmt1
Reep3	1.27723e-09	-0.078823	0.662	0.594	4.34359e-05	Reep3
Pdap1	1.29029e-09	0.10718	0.643	0.507	4.38802e-05	Pdap1
Ermard	1.29467e-09	0.296147	0.23	0.118	4.40291e-05	Ermard
Irf5	1.30176e-09	0.213358	0.587	0.42	4.42704e-05	Irf5
Myadm	1.30897e-09	0.210698	0.409	0.267	4.45154e-05	Myadm
Nrp2	1.31453e-09	0.275072	0.903	0.768	4.47045e-05	Nrp2
Ppp4r3b	1.32153e-09	0.0885571	0.42	0.308	4.49425e-05	Ppp4r3b
Sys1	1.32317e-09	0.240585	0.602	0.428	4.49983e-05	Sys1
Kdelr1	1.33145e-09	0.0565174	0.695	0.572	4.52798e-05	Kdelr1
Pura	1.34377e-09	-0.139878	0.428	0.389	4.5699e-05	Pura
Ethe1	1.34404e-09	0.012995	0.409	0.322	4.57081e-05	Ethe1
Myo1g	1.34836e-09	0.255044	0.465	0.306	4.58552e-05	Myo1g
Mrfap1	1.35238e-09	-0.103284	0.81	0.766	4.59918e-05	Mrfap1
Eif4e	1.35918e-09	0.403263	0.401	0.227	4.62231e-05	Eif4e
Fuca1	1.36023e-09	-0.158007	0.84	0.834	4.62586e-05	Fuca1
Bet1	1.37602e-09	0.20328	0.361	0.233	4.67956e-05	Bet1
Gga1	1.37715e-09	0.18984	0.472	0.327	4.6834e-05	Gga1
Dguok	1.37761e-09	0.0499706	0.502	0.392	4.68496e-05	Dguok
Mrpl46	1.38004e-09	0.14966	0.312	0.206	4.69325e-05	Mrpl46
Retreg2	1.4351e-09	-0.03197	0.569	0.483	4.88048e-05	Retreg2
Sppl2a	1.44125e-09	0.298571	0.74	0.544	4.90142e-05	Sppl2a
Ak2	1.44974e-09	0.323062	0.569	0.379	4.93028e-05	Ak2
Srp9	1.4597e-09	-0.0292968	0.807	0.725	4.96415e-05	Srp9
Eif1a	1.46453e-09	0.390011	0.461	0.277	4.98058e-05	Eif1a
Eif5a	1.47489e-09	0.282772	0.892	0.752	5.01579e-05	Eif5a
Canx	1.47742e-09	0.250222	0.937	0.812	5.0244e-05	Canx
Gm5431	1.47791e-09	0.166685	0.104	0.05	5.02608e-05	Gm5431
Nxpe5	1.51356e-09	0.468552	0.309	0.152	5.1473e-05	Nxpe5
Tns1	1.524e-09	-0.513502	0.23	0.342	5.18282e-05	Tns1
Hnrnpul1	1.53347e-09	-0.0661321	0.506	0.436	5.21501e-05	Hnrnpul1
Hcls1	1.54015e-09	0.364038	0.736	0.549	5.23775e-05	Hcls1
Ndufa9	1.54503e-09	0.121866	0.517	0.386	5.25435e-05	Ndufa9
Rrp7a	1.55327e-09	-0.0329714	0.335	0.269	5.28234e-05	Rrp7a
Washc1	1.55853e-09	-0.119862	0.323	0.284	5.30025e-05	Washc1
Mknk2	1.58109e-09	-0.118937	0.39	0.347	5.37697e-05	Mknk2
Rsrp1	1.59504e-09	-0.242699	0.636	0.647	5.4244e-05	Rsrp1
Rraga	1.64696e-09	0.19858	0.409	0.274	5.60098e-05	Rraga
Zmiz2	1.65195e-09	0.438683	0.472	0.281	5.61796e-05	Zmiz2
Ebna1bp2	1.6771e-09	0.0680153	0.309	0.22	5.70348e-05	Ebna1bp2
Emc7	1.685e-09	0.130263	0.732	0.583	5.73036e-05	Emc7
Derl1	1.69106e-09	0.119894	0.643	0.501	5.75096e-05	Derl1
Tm2d1	1.76593e-09	0.191867	0.446	0.305	6.00559e-05	Tm2d1
Yipf4	1.77818e-09	0.0123827	0.405	0.319	6.04725e-05	Yipf4
Tmem59	1.80307e-09	-0.226902	0.777	0.818	6.13188e-05	Tmem59
Eif1b	1.80698e-09	0.0153001	0.565	0.467	6.14517e-05	Eif1b
Gdi2	1.8184e-09	-0.140348	0.896	0.897	6.184e-05	Gdi2
Akap8l	1.82747e-09	-0.0964028	0.331	0.283	6.21486e-05	Akap8l
Ankrd11	1.83472e-09	-0.18844	0.584	0.571	6.23953e-05	Ankrd11
Klc4	1.84105e-09	-0.224906	0.368	0.367	6.26104e-05	Klc4
Washc2	1.84621e-09	-0.146377	0.554	0.52	6.27859e-05	Washc2
Luc7l3	1.85512e-09	0.200843	0.546	0.39	6.30891e-05	Luc7l3
Mcoln2	1.85832e-09	0.303533	0.357	0.207	6.31977e-05	Mcoln2
Nab1	1.86429e-09	0.287255	0.454	0.289	6.34006e-05	Nab1
Mlkl	1.866e-09	0.495962	0.138	0.041	6.34591e-05	Mlkl
Mapk1	1.89738e-09	0.135149	0.513	0.378	6.45261e-05	Mapk1
Eif3l	1.927e-09	-0.00363724	0.591	0.499	6.55336e-05	Eif3l
Hnrnpf	2.03491e-09	0.158053	0.859	0.704	6.92033e-05	Hnrnpf
Ola1	2.03672e-09	0.0335315	0.435	0.345	6.92647e-05	Ola1
Tnfaip3	2.05052e-09	0.357221	0.238	0.111	6.9734e-05	Tnfaip3
Edem2	2.06889e-09	0.207196	0.446	0.303	7.03589e-05	Edem2
Sars	2.07476e-09	0.256933	0.606	0.428	7.05583e-05	Sars
Ivns1abp	2.08037e-09	-0.483482	0.257	0.356	7.07491e-05	Ivns1abp
Cog8	2.09734e-09	0.356153	0.379	0.219	7.13264e-05	Cog8
H13	2.1063e-09	0.213764	0.662	0.49	7.16309e-05	H13
Polr2g	2.10647e-09	0.23626	0.599	0.427	7.16368e-05	Polr2g
B4galt5	2.14016e-09	0.355814	0.294	0.154	7.27826e-05	B4galt5
GDF15	2.1842e-09	-0.778705	0.007	0.101	7.42801e-05	GDF15
Atp5j2	2.27913e-09	0.182965	0.941	0.893	7.75087e-05	Atp5j2
Ier3	2.29509e-09	-0.148065	0.509	0.468	7.80515e-05	Ier3
Usb1	2.29629e-09	0.413481	0.182	0.073	7.80923e-05	Usb1
Snhg8	2.30193e-09	0.15483	0.491	0.352	7.82839e-05	Snhg8
Nfkb1	2.302e-09	0.110926	0.532	0.4	7.82865e-05	Nfkb1
Psmc1	2.34819e-09	0.181184	0.61	0.451	7.98571e-05	Psmc1
Cct4	2.38528e-09	-0.112913	0.625	0.582	8.11187e-05	Cct4
COL6A1	2.42789e-09	-0.567004	0.022	0.131	8.25677e-05	COL6A1
Myo5a	2.46594e-09	-0.2285	0.658	0.67	8.38618e-05	Myo5a
Uqcr11	2.55179e-09	0.201256	0.97	0.88	8.67811e-05	Uqcr11
Tbxas1	2.56066e-09	-0.0921398	0.602	0.541	8.70829e-05	Tbxas1
Mpv17l2	2.57442e-09	0.326687	0.454	0.283	8.75508e-05	Mpv17l2
Ppdpf	2.58116e-09	0.163381	0.509	0.368	8.77799e-05	Ppdpf
Nsf	2.58411e-09	0.169795	0.509	0.364	8.78805e-05	Nsf
Snx5	2.58509e-09	-0.146051	0.859	0.85	8.79139e-05	Snx5
Psmd8	2.58834e-09	0.262548	0.903	0.759	8.80243e-05	Psmd8
Nup62	2.59141e-09	0.216241	0.398	0.26	8.81287e-05	Nup62
Stard3	2.59831e-09	0.0989751	0.338	0.24	8.83632e-05	Stard3
Dck	2.62174e-09	0.479723	0.294	0.14	8.916e-05	Dck
Snrpa	2.62589e-09	0.0258592	0.379	0.294	8.93012e-05	Snrpa
Rwdd1	2.66671e-09	0.145165	0.647	0.499	9.06896e-05	Rwdd1
Dbnl	2.71702e-09	0.23371	0.491	0.333	9.24004e-05	Dbnl
Ophn1	2.72454e-09	-0.32879	0.234	0.264	9.26561e-05	Ophn1
Sqle	2.72839e-09	0.468899	0.19	0.073	9.2787e-05	Sqle
Parp10	2.78314e-09	0.423374	0.223	0.099	9.46489e-05	Parp10
Apobec1	2.80343e-09	-0.0505903	0.781	0.703	9.5339e-05	Apobec1
Vps36	2.83841e-09	0.126066	0.506	0.376	9.65285e-05	Vps36
Tex264	2.84565e-09	-0.0881151	0.591	0.534	9.67748e-05	Tex264
Mrps24	2.85847e-09	0.0161125	0.743	0.643	9.72109e-05	Mrps24
Rpl27	2.91565e-09	-0.17295	0.784	0.792	9.91555e-05	Rpl27
Mrpl42	2.95695e-09	0.192812	0.636	0.475	0.00010056	Mrpl42
Cpt1a	2.97829e-09	-0.193874	0.323	0.308	0.000101286	Cpt1a
Vps35	3.01033e-09	0.0315799	0.665	0.555	0.000102375	Vps35
Rab22a	3.0118e-09	-0.107034	0.349	0.305	0.000102425	Rab22a
Llph	3.02573e-09	0.0965372	0.662	0.53	0.000102899	Llph
Elob	3.0315e-09	0.217985	0.929	0.847	0.000103095	Elob
Dnajb11	3.04653e-09	0.339584	0.595	0.402	0.000103606	Dnajb11
Camk1	3.12764e-09	-0.167025	0.736	0.722	0.000106365	Camk1
Lrmda	3.13002e-09	0.2614	0.294	0.17	0.000106446	Lrmda
Eif3e	3.13113e-09	-0.197121	0.665	0.666	0.000106483	Eif3e
Socs5	3.1327e-09	0.280248	0.156	0.072	0.000106537	Socs5
Zcrb1	3.1368e-09	0.0417033	0.677	0.565	0.000106676	Zcrb1
Tmem214	3.16591e-09	0.373474	0.342	0.189	0.000107666	Tmem214
Cmc1	3.17453e-09	0.113744	0.58	0.445	0.000107959	Cmc1
Mpnd	3.18185e-09	0.237829	0.446	0.296	0.000108208	Mpnd
Snu13	3.18598e-09	0.0257964	0.494	0.401	0.000108349	Snu13
Xbp1	3.19248e-09	0.139383	0.662	0.509	0.00010857	Xbp1
Dlgap4	3.22939e-09	-0.0712488	0.413	0.356	0.000109825	Dlgap4
Xrn2	3.28877e-09	-0.0826442	0.509	0.452	0.000111844	Xrn2
Pip4p1	3.30281e-09	0.183952	0.599	0.441	0.000112322	Pip4p1
Gyg	3.36041e-09	-0.174415	0.732	0.719	0.000114281	Gyg
Polr2l	3.36848e-09	0.278449	0.364	0.221	0.000114555	Polr2l
Lamp2	3.41584e-09	-0.118416	0.937	0.924	0.000116166	Lamp2
Rpl11	3.43084e-09	-0.0750475	0.981	0.974	0.000116676	Rpl11
Emc10	3.48896e-09	0.184654	0.699	0.533	0.000118653	Emc10
Ap1s1	3.49503e-09	0.21916	0.625	0.456	0.000118859	Ap1s1
Soat1	3.50006e-09	0.246452	0.926	0.793	0.00011903	Soat1
Mrpl20	3.50276e-09	0.214639	0.747	0.574	0.000119122	Mrpl20
Ten1	3.50862e-09	0.0627768	0.632	0.515	0.000119321	Ten1
Rab21	3.52932e-09	0.0806835	0.535	0.418	0.000120025	Rab21
Glrx	3.53191e-09	0.408106	0.446	0.263	0.000120113	Glrx
Akt1s1	3.55821e-09	0.0325881	0.375	0.289	0.000121007	Akt1s1
Manf	3.5615e-09	0.270425	0.658	0.471	0.000121119	Manf
Leprotl1	3.60491e-09	-0.0198863	0.665	0.579	0.000122596	Leprotl1
D8Ertd738e	3.6089e-09	-0.0139373	0.892	0.81	0.000122731	D8Ertd738e
Zbtb38	3.62299e-09	-0.0657571	0.342	0.285	0.000123211	Zbtb38
Tcof1	3.63648e-09	0.3505	0.45	0.277	0.000123669	Tcof1
Nptn	3.66136e-09	-0.0914932	0.743	0.686	0.000124515	Nptn
Tlr4	3.67032e-09	0.0882621	0.294	0.204	0.00012482	Tlr4
Unc13d	3.67075e-09	0.261551	0.201	0.105	0.000124835	Unc13d
Evl	3.72118e-09	0.354284	0.621	0.425	0.00012655	Evl
Ppp1r9b	3.7567e-09	0.0336594	0.572	0.465	0.000127758	Ppp1r9b
Arid5b	3.76597e-09	-0.0230034	0.372	0.298	0.000128073	Arid5b
Ddost	3.77976e-09	0.184457	0.729	0.565	0.000128542	Ddost
Dhrs7b	3.8092e-09	0.294287	0.379	0.23	0.000129543	Dhrs7b
Zmiz1	3.81704e-09	-0.0642926	0.799	0.73	0.00012981	Zmiz1
Apaf1	3.84162e-09	0.0964183	0.268	0.182	0.000130646	Apaf1
Ran	3.85726e-09	0.0890292	0.773	0.632	0.000131178	Ran
Pde6d	3.8879e-09	0.134452	0.279	0.185	0.00013222	Pde6d
Prmt1	3.89006e-09	0.0476269	0.383	0.293	0.000132293	Prmt1
Purb	3.91118e-09	-0.128595	0.584	0.543	0.000133011	Purb
Mrpl12	3.94028e-09	0.178542	0.602	0.449	0.000134001	Mrpl12
Pck2	3.9992e-09	-0.525677	0.145	0.238	0.000136005	Pck2
Slc50a1	4.0254e-09	0.202363	0.483	0.336	0.000136896	Slc50a1
Ywhab	4.0413e-09	0.0922251	0.862	0.731	0.000137436	Ywhab
Emc4	4.09337e-09	0.220489	0.506	0.352	0.000139207	Emc4
Clec4a3	4.10366e-09	0.332945	0.613	0.42	0.000139557	Clec4a3
Acadvl	4.1126e-09	0.133111	0.368	0.258	0.000139861	Acadvl
Itga5	4.17553e-09	0.377214	0.372	0.208	0.000142001	Itga5
Etv3	4.18398e-09	0.365487	0.524	0.335	0.000142289	Etv3
Tmem104	4.22212e-09	0.266213	0.338	0.205	0.000143586	Tmem104
Tmx1	4.23615e-09	0.183347	0.45	0.311	0.000144063	Tmx1
Eif5b	4.27947e-09	0.262204	0.896	0.747	0.000145536	Eif5b
Tdrd7	4.35142e-09	0.265656	0.212	0.111	0.000147983	Tdrd7
Polr2j	4.36033e-09	0.0444353	0.584	0.477	0.000148286	Polr2j
Ocel1	4.37132e-09	0.139516	0.331	0.224	0.00014866	Ocel1
Kdm7a	4.37534e-09	0.0359581	0.401	0.309	0.000148797	Kdm7a
Dnase2a	4.46996e-09	0.263683	0.74	0.555	0.000152014	Dnase2a
Socs3	4.55837e-09	0.277559	0.152	0.062	0.000155021	Socs3
2610507B11Rik	4.61728e-09	-0.150272	0.617	0.588	0.000157024	2610507B11Rik
Dnajc3	4.70262e-09	0.0445742	0.613	0.499	0.000159927	Dnajc3
Tlr13	4.73137e-09	0.293864	0.517	0.343	0.000160905	Tlr13
Pip5k1c	4.74467e-09	0.194078	0.524	0.373	0.000161357	Pip5k1c
Hmox1	4.81442e-09	0.273065	0.825	0.648	0.000163729	Hmox1
Cers6	4.86792e-09	0.338665	0.368	0.214	0.000165548	Cers6
Tmem97	4.91814e-09	0.42767	0.305	0.156	0.000167256	Tmem97
Ewsr1	4.93069e-09	-0.0114469	0.539	0.452	0.000167683	Ewsr1
Apbb1ip	4.93456e-09	0.0703252	0.74	0.613	0.000167814	Apbb1ip
Emc2	4.94138e-09	-0.0145368	0.394	0.322	0.000168047	Emc2
Ndufa2	4.94284e-09	0.191767	0.974	0.893	0.000168096	Ndufa2
Rnaseh2c	4.99092e-09	0.0649713	0.647	0.527	0.000169731	Rnaseh2c
Pstpip1	5.00747e-09	0.144486	0.561	0.42	0.000170294	Pstpip1
Rassf2	5.04542e-09	-0.297762	0.316	0.342	0.000171585	Rassf2
Stk17b	5.12739e-09	-0.436661	0.42	0.546	0.000174372	Stk17b
Mier1	5.13811e-09	-0.0928537	0.502	0.446	0.000174737	Mier1
Dstn	5.15085e-09	-0.0392447	0.796	0.713	0.00017517	Dstn
Siglec1	5.15571e-09	0.63417	0.13	0.036	0.000175336	Siglec1
Ufsp2	5.15923e-09	0.173238	0.487	0.347	0.000175455	Ufsp2
Cenpx	5.15939e-09	-0.115836	0.695	0.658	0.00017546	Cenpx
1110038B12Rik	5.17452e-09	0.179578	0.554	0.407	0.000175975	1110038B12Rik
Psma1	5.21811e-09	0.10333	0.688	0.553	0.000177457	Psma1
Ddrgk1	5.24061e-09	-0.0585822	0.743	0.674	0.000178223	Ddrgk1
Hsp90aa1	5.24215e-09	0.187233	0.755	0.585	0.000178275	Hsp90aa1
Prkrip1	5.25131e-09	0.251773	0.257	0.143	0.000178587	Prkrip1
Cnot4	5.28127e-09	-0.154486	0.353	0.323	0.000179605	Cnot4
Snrpa1	5.30978e-09	0.212003	0.297	0.183	0.000180575	Snrpa1
Golga7	5.33296e-09	0.0467926	0.454	0.353	0.000181363	Golga7
Dazap1	5.3475e-09	-0.0277814	0.353	0.286	0.000181858	Dazap1
Cpd	5.42136e-09	0.230823	0.532	0.367	0.000184369	Cpd
Ufc1	5.4658e-09	0.146561	0.721	0.57	0.000185881	Ufc1
Atg3	5.4675e-09	0.169528	0.569	0.422	0.000185939	Atg3
Cab39	5.49514e-09	0.0458697	0.606	0.494	0.000186879	Cab39
Dpp8	5.51156e-09	0.090945	0.316	0.219	0.000187437	Dpp8
Gnb1	5.55253e-09	0.254066	0.855	0.685	0.00018883	Gnb1
Oxct1	5.55525e-09	0.0915684	0.703	0.57	0.000188923	Oxct1
Mrps34	5.58896e-09	0.0174884	0.439	0.353	0.000190069	Mrps34
Exosc4	5.61513e-09	0.123114	0.383	0.273	0.000190959	Exosc4
Zbtb7b	5.68165e-09	0.296378	0.327	0.192	0.000193222	Zbtb7b
Ssrp1	5.68816e-09	-0.0241915	0.498	0.42	0.000193443	Ssrp1
Trappc4	5.70451e-09	0.0819103	0.621	0.498	0.000193999	Trappc4
Rnf187	5.7055e-09	-0.0662198	0.558	0.497	0.000194032	Rnf187
Snrpd2	5.75295e-09	0.136086	0.613	0.474	0.000195646	Snrpd2
1500011K16Rik	5.78374e-09	0.19025	0.55	0.398	0.000196693	1500011K16Rik
Snx1	5.81807e-09	0.259475	0.468	0.312	0.000197861	Snx1
Runx1	5.86316e-09	-0.229727	0.572	0.581	0.000199394	Runx1
Myo10	5.95867e-09	0.389908	0.305	0.16	0.000202643	Myo10
Stard8	5.97188e-09	-0.530673	0.193	0.306	0.000203092	Stard8
Ube2i	6.04604e-09	0.0948436	0.695	0.565	0.000205614	Ube2i
Gm9794	6.0535e-09	0.191454	0.498	0.355	0.000205867	Gm9794
Apool	6.07728e-09	0.216564	0.238	0.137	0.000206676	Apool
Atp6v0d2	6.0994e-09	0.177822	0.428	0.288	0.000207428	Atp6v0d2
Ndufa11	6.12141e-09	0.268141	0.84	0.667	0.000208177	Ndufa11
Cept1	6.20099e-09	0.267092	0.446	0.289	0.000210883	Cept1
Mdh2	6.28932e-09	0.264749	0.736	0.553	0.000213887	Mdh2
Ybx3	6.29657e-09	0.247423	0.353	0.216	0.000214134	Ybx3
Psen1	6.3006e-09	0.279792	0.39	0.245	0.000214271	Psen1
Ldha	6.31945e-09	0.237205	0.896	0.741	0.000214912	Ldha
Stxbp2	6.37337e-09	0.15072	0.625	0.477	0.000216746	Stxbp2
Frmd4a	6.45331e-09	0.212482	0.26	0.154	0.000219464	Frmd4a
Ap3d1	6.47807e-09	0.293256	0.58	0.399	0.000220306	Ap3d1
Tomm20	6.51719e-09	0.0212586	0.803	0.7	0.000221636	Tomm20
Brms1	6.51883e-09	0.0210582	0.361	0.278	0.000221693	Brms1
Tm9sf3	6.6204e-09	0.023928	0.703	0.595	0.000225147	Tm9sf3
Rsrc1	6.68353e-09	-0.0972896	0.349	0.304	0.000227293	Rsrc1
Prrc2a	6.7368e-09	0.173804	0.543	0.397	0.000229105	Prrc2a
Adcy7	6.82252e-09	-0.251301	0.506	0.524	0.00023202	Adcy7
Fkbp4	6.8337e-09	0.0125403	0.309	0.24	0.000232401	Fkbp4
Sptssa	6.87066e-09	-0.213613	0.807	0.842	0.000233657	Sptssa
Nav1	6.88682e-09	-0.359706	0.487	0.573	0.000234207	Nav1
Ccdc186	6.90299e-09	0.0657131	0.253	0.175	0.000234757	Ccdc186
Ogfr	7.0106e-09	0.337412	0.476	0.302	0.000238417	Ogfr
Pum1	7.04747e-09	-0.00830482	0.368	0.292	0.00023967	Pum1
Washc5	7.06967e-09	0.0567499	0.327	0.24	0.000240425	Washc5
Cs	7.08097e-09	0.393029	0.506	0.319	0.00024081	Cs
Bin3	7.24335e-09	0.0448274	0.387	0.298	0.000246332	Bin3
Anapc5	7.25703e-09	0.201243	0.569	0.411	0.000246797	Anapc5
Os9	7.25875e-09	0.00831469	0.669	0.571	0.000246856	Os9
Mapk14	7.26648e-09	-0.0520711	0.543	0.469	0.000247118	Mapk14
H2-DMb1	7.29941e-09	0.490517	0.457	0.277	0.000248238	H2-DMb1
Gbp3	7.31713e-09	0.400563	0.186	0.076	0.000248841	Gbp3
Sucla2	7.33944e-09	0.199651	0.335	0.216	0.0002496	Sucla2
Zfp36l2	7.38924e-09	-0.140074	0.796	0.764	0.000251293	Zfp36l2
Ptges3	7.42457e-09	0.131643	0.558	0.423	0.000252495	Ptges3
Smc4	7.45161e-09	-0.209032	0.42	0.393	0.000253414	Smc4
Klhl24	7.49695e-09	-0.244742	0.528	0.546	0.000254956	Klhl24
Arf1	7.50882e-09	0.238114	0.896	0.742	0.00025536	Arf1
Cyc1	7.52348e-09	0.229628	0.576	0.413	0.000255858	Cyc1
Rbck1	7.52533e-09	-0.0290047	0.364	0.3	0.000255921	Rbck1
Gna12	7.54081e-09	-0.322724	0.502	0.562	0.000256448	Gna12
Morc3	7.58621e-09	0.26051	0.446	0.292	0.000257992	Morc3
Rabac1	7.58789e-09	-0.13883	0.892	0.889	0.000258049	Rabac1
Copz1	7.60202e-09	0.198057	0.584	0.425	0.00025853	Copz1
Tspan31	7.61266e-09	0.223942	0.572	0.408	0.000258891	Tspan31
Ggta1	7.71569e-09	-0.0141895	0.271	0.21	0.000262395	Ggta1
Setd3	7.75826e-09	-0.141693	0.439	0.408	0.000263843	Setd3
Hmgcl	7.78368e-09	-0.157078	0.424	0.401	0.000264707	Hmgcl
Stoml2	8.04434e-09	0.205151	0.353	0.231	0.000273572	Stoml2
Nabp2	8.21527e-09	0.186843	0.468	0.33	0.000279385	Nabp2
Rab1b	8.24083e-09	0.170153	0.602	0.453	0.000280254	Rab1b
Erf	8.26177e-09	0.27005	0.197	0.102	0.000280966	Erf
Cd200r4	8.29973e-09	0.291569	0.45	0.289	0.000282257	Cd200r4
Msrb1	8.36147e-09	0.246714	0.9	0.813	0.000284357	Msrb1
Pik3r5	8.41624e-09	0.357347	0.539	0.352	0.000286219	Pik3r5
Psmg4	8.59354e-09	0.153301	0.546	0.407	0.000292249	Psmg4
Uba7	8.74367e-09	0.233524	0.338	0.212	0.000297355	Uba7
Zfp703	8.74624e-09	-0.229994	0.342	0.342	0.000297442	Zfp703
Mllt6	8.78208e-09	0.272766	0.357	0.218	0.000298661	Mllt6
Mthfs	8.8292e-09	-0.333406	0.279	0.322	0.000300264	Mthfs
U2af1	8.84023e-09	0.125331	0.431	0.315	0.000300639	U2af1
Pnisr	8.84598e-09	-0.23203	0.487	0.496	0.000300834	Pnisr
Bclaf1	8.87481e-09	-0.130751	0.599	0.564	0.000301815	Bclaf1
Ccndbp1	8.97296e-09	-0.0829826	0.32	0.272	0.000305152	Ccndbp1
Dnpep	9.01979e-09	0.0141331	0.39	0.311	0.000306745	Dnpep
Flot2	9.02384e-09	0.176457	0.424	0.294	0.000306883	Flot2
Txnrd1	9.05296e-09	0.31688	0.569	0.379	0.000307873	Txnrd1
Immt	9.06208e-09	0.117588	0.494	0.372	0.000308183	Immt
Milr1	9.07676e-09	0.0252321	0.565	0.465	0.000308682	Milr1
Ddi2	9.08647e-09	-0.188801	0.468	0.454	0.000309013	Ddi2
Tnrc6b	9.09843e-09	-0.252159	0.357	0.368	0.000309419	Tnrc6b
PHLDA1	9.15681e-09	-1.38405	0.015	0.11	0.000311405	PHLDA1
Lrrc25	9.17424e-09	0.362668	0.561	0.372	0.000311998	Lrrc25
Clta	9.19549e-09	-0.0790519	0.97	0.947	0.00031272	Clta
Tlr1	9.26545e-09	0.480231	0.249	0.113	0.000315099	Tlr1
Fbxw2	9.4648e-09	-0.147042	0.346	0.317	0.000321879	Fbxw2
Prkacb	9.48058e-09	-0.318002	0.45	0.503	0.000322415	Prkacb
Ccdc115	9.48156e-09	-0.20543	0.301	0.297	0.000322449	Ccdc115
Ptpmt1	9.48706e-09	0.309661	0.528	0.352	0.000322636	Ptpmt1
Pdcd6ip	9.5401e-09	0.154421	0.788	0.633	0.00032444	Pdcd6ip
Sf3b6	9.56129e-09	-0.0155747	0.621	0.537	0.00032516	Sf3b6
Hmgb2	9.56539e-09	-0.0909727	0.52	0.442	0.0003253	Hmgb2
Fgd4	9.56849e-09	-0.191405	0.494	0.482	0.000325405	Fgd4
Timm10b	9.6838e-09	0.123723	0.747	0.604	0.000329327	Timm10b
Rbm17	9.73879e-09	0.0177538	0.39	0.308	0.000331197	Rbm17
Ubash3b	9.75126e-09	0.316453	0.275	0.146	0.000331621	Ubash3b
Xpa	9.78396e-09	-0.0345154	0.349	0.285	0.000332733	Xpa
Cdc34	9.84684e-09	0.334879	0.457	0.288	0.000334871	Cdc34
Txnl1	9.9124e-09	0.111735	0.61	0.479	0.000337101	Txnl1
Ehd1	9.91729e-09	0.359172	0.576	0.384	0.000337267	Ehd1
Arhgap17	9.9713e-09	-0.241363	0.565	0.586	0.000339104	Arhgap17
Nono	9.99906e-09	-0.00234252	0.617	0.524	0.000340048	Nono
Tnfaip8l2	1.00942e-08	-0.140408	0.799	0.777	0.000343282	Tnfaip8l2
Elavl1	1.01908e-08	0.139067	0.394	0.276	0.000346567	Elavl1
Acadm	1.02231e-08	-0.11212	0.465	0.419	0.000347668	Acadm
Rac1	1.02821e-08	-0.0272591	0.933	0.867	0.000349675	Rac1
Ostc	1.03356e-08	0.12248	0.621	0.485	0.000351494	Ostc
Poldip3	1.03734e-08	0.247023	0.413	0.269	0.000352778	Poldip3
Pkib	1.03901e-08	0.0576363	0.301	0.216	0.000353346	Pkib
Tsg101	1.0496e-08	0.0329478	0.472	0.375	0.000356949	Tsg101
Bri3	1.05626e-08	-0.116139	0.959	0.963	0.000359213	Bri3
S100a13	1.09449e-08	0.0406267	0.859	0.749	0.000372213	S100a13
Fam168b	1.09952e-08	-0.371215	0.368	0.44	0.000373923	Fam168b
Map1lc3b	1.11322e-08	-0.140487	0.877	0.87	0.000378585	Map1lc3b
Ppp3ca	1.11346e-08	-0.131073	0.729	0.691	0.000378664	Ppp3ca
Ipo5	1.11772e-08	0.333091	0.435	0.271	0.000380113	Ipo5
Pigk	1.11805e-08	0.160043	0.353	0.24	0.000380225	Pigk
Mien1	1.12552e-08	0.0769495	0.691	0.571	0.000382767	Mien1
Lyn	1.1283e-08	0.217035	0.647	0.479	0.000383712	Lyn
Hp1bp3	1.12959e-08	-0.118958	0.539	0.498	0.000384152	Hp1bp3
H3f3b	1.13093e-08	-0.108354	0.97	0.971	0.000384606	H3f3b
Fnip1	1.13425e-08	-0.0846142	0.546	0.488	0.000385736	Fnip1
Psmd2	1.15064e-08	0.282432	0.736	0.552	0.000391309	Psmd2
5031439G07Rik	1.15531e-08	0.0727852	0.803	0.677	0.000392896	5031439G07Rik
Apobr	1.16242e-08	0.265474	0.424	0.275	0.000395315	Apobr
Fam234a	1.17194e-08	-0.0806313	0.509	0.451	0.000398553	Fam234a
Srsf2	1.18352e-08	-0.106545	0.45	0.406	0.000402492	Srsf2
Znhit1	1.18801e-08	0.250952	0.654	0.479	0.000404017	Znhit1
Hbp1	1.1892e-08	-0.160606	0.461	0.439	0.000404422	Hbp1
Fkbp3	1.19701e-08	-0.0547991	0.45	0.39	0.000407079	Fkbp3
Erbin	1.20353e-08	-0.292435	0.416	0.448	0.000409297	Erbin
Gm26532	1.20668e-08	-0.634127	0.071	0.193	0.000410368	Gm26532
Nr3c1	1.2188e-08	-0.157586	0.457	0.433	0.000414491	Nr3c1
Rpl37rt	1.24364e-08	0.1537	0.327	0.218	0.000422937	Rpl37rt
BC037034	1.2449e-08	0.400085	0.335	0.182	0.000423365	BC037034
Fmc1	1.25268e-08	0.355605	0.268	0.14	0.00042601	Fmc1
RGCC	1.25688e-08	-2.1692	0.011	0.103	0.000427441	RGCC
Tmbim1	1.2579e-08	-0.172874	0.335	0.314	0.000427786	Tmbim1
Smim4	1.26109e-08	0.0476689	0.468	0.369	0.00042887	Smim4
Golph3l	1.26744e-08	0.219578	0.323	0.204	0.000431032	Golph3l
Spr	1.2679e-08	-0.0786076	0.294	0.249	0.000431186	Spr
Safb	1.28867e-08	0.112199	0.361	0.256	0.00043825	Safb
Lat2	1.29337e-08	0.0450708	0.766	0.652	0.00043985	Lat2
Lrrfip1	1.29384e-08	-0.206392	0.394	0.393	0.00044001	Lrrfip1
Ctnna1	1.29982e-08	0.0284085	0.513	0.414	0.000442041	Ctnna1
Hdac5	1.30615e-08	-0.13394	0.323	0.298	0.000444196	Hdac5
P2ry14	1.30893e-08	0.321967	0.29	0.163	0.000445143	P2ry14
Dgkd	1.32772e-08	-0.350618	0.301	0.35	0.00045153	Dgkd
Arhgap25	1.33702e-08	0.0759712	0.32	0.227	0.000454694	Arhgap25
Dopey2	1.34153e-08	0.178895	0.257	0.16	0.000456228	Dopey2
Smarca4	1.38348e-08	0.205218	0.58	0.425	0.000470495	Smarca4
Plod1	1.3896e-08	-0.263981	0.48	0.506	0.000472577	Plod1
Mfsd12	1.39468e-08	0.374976	0.625	0.433	0.000474302	Mfsd12
1700017B05Rik	1.40185e-08	-0.0982217	0.387	0.338	0.000476741	1700017B05Rik
Tut7	1.40895e-08	-0.0927819	0.558	0.499	0.000479155	Tut7
Gm8430	1.41844e-08	-0.271715	0.327	0.35	0.000482384	Gm8430
B3gat3	1.41871e-08	0.124151	0.383	0.275	0.000482475	B3gat3
Atp1b3	1.42265e-08	0.15602	0.874	0.726	0.000483815	Atp1b3
Riok3	1.43144e-08	0.197961	0.517	0.368	0.000486804	Riok3
Ptgs1	1.43332e-08	-0.551955	0.16	0.277	0.000487445	Ptgs1
Ubl4a	1.44182e-08	0.332794	0.361	0.211	0.000490333	Ubl4a
Rab11a	1.44728e-08	-0.0147844	0.751	0.661	0.000492192	Rab11a
Lasp1	1.44809e-08	0.0799422	0.636	0.51	0.000492468	Lasp1
Ptgr1	1.45463e-08	0.359348	0.379	0.219	0.00049469	Ptgr1
Ube2l3	1.46246e-08	0.234491	0.885	0.729	0.000497355	Ube2l3
Cib1	1.46492e-08	0.0142872	0.487	0.397	0.000498189	Cib1
Rab3d	1.47382e-08	0.168478	0.29	0.186	0.000501217	Rab3d
Ncoa7	1.47449e-08	0.0309505	0.372	0.289	0.000501444	Ncoa7
Mpp5	1.47512e-08	0.0252683	0.197	0.138	0.000501661	Mpp5
Asah1	1.5049e-08	-0.102836	0.836	0.79	0.000511787	Asah1
Wtap	1.50612e-08	0.113847	0.442	0.328	0.0005122	Wtap
Mmp8	1.52489e-08	0.509856	0.245	0.114	0.000518585	Mmp8
Tbc1d13	1.52603e-08	0.251346	0.364	0.229	0.000518973	Tbc1d13
Usp15	1.54527e-08	0.107958	0.409	0.301	0.000525514	Usp15
Eif4b	1.5462e-08	-0.179277	0.662	0.65	0.000525832	Eif4b
Rps15a	1.5572e-08	-0.0456686	0.989	0.964	0.000529573	Rps15a
Dnttip1	1.56984e-08	0.198816	0.342	0.223	0.000533872	Dnttip1
Ep400	1.57374e-08	-0.12245	0.316	0.287	0.000535199	Ep400
Mettl23	1.57397e-08	0.191365	0.446	0.311	0.000535274	Mettl23
Cr1l	1.59168e-08	-0.026799	0.39	0.323	0.0005413	Cr1l
Secisbp2	1.60098e-08	0.179438	0.245	0.149	0.000544461	Secisbp2
Ppp1r11	1.60159e-08	0.160937	0.595	0.45	0.000544668	Ppp1r11
Akt1	1.60471e-08	0.0374679	0.632	0.526	0.000545729	Akt1
Pik3r1	1.60573e-08	-0.221765	0.461	0.462	0.000546077	Pik3r1
Gabarapl1	1.60715e-08	-0.235659	0.491	0.503	0.000546561	Gabarapl1
Hmbs	1.6152e-08	0.196006	0.294	0.185	0.000549297	Hmbs
S1pr1	1.6194e-08	-0.458266	0.167	0.241	0.000550726	S1pr1
Lamtor5	1.63382e-08	0.109451	0.77	0.635	0.000555629	Lamtor5
Asxl2	1.63533e-08	0.104566	0.413	0.305	0.000556144	Asxl2
Mrpl33	1.63696e-08	0.222856	0.743	0.573	0.000556698	Mrpl33
CTNNB1	1.64359e-08	-1.60661	0.022	0.126	0.000558953	CTNNB1
Ssna1	1.65018e-08	0.0450822	0.513	0.417	0.000561194	Ssna1
Aff4	1.65234e-08	0.0354243	0.383	0.297	0.000561928	Aff4
Ebp	1.65766e-08	0.0636	0.546	0.439	0.000563738	Ebp
Prelid1	1.66237e-08	0.0705039	0.784	0.664	0.00056534	Prelid1
Mbp	1.6762e-08	-0.278034	0.413	0.44	0.000570042	Mbp
Rps6	1.67746e-08	0.167213	0.836	0.684	0.000570472	Rps6
Dnaja1	1.69575e-08	0.162669	0.561	0.419	0.000576692	Dnaja1
Scamp3	1.72716e-08	0.0399064	0.528	0.429	0.000587374	Scamp3
Lims1	1.73901e-08	0.167044	0.569	0.424	0.000591404	Lims1
Eef1g	1.77451e-08	0.105383	0.833	0.698	0.000603475	Eef1g
2023-09-07	1.78984e-08	0.11038	0.636	0.505	0.000608688	2023-09-07
Fabp3	1.80613e-08	0.450583	0.208	0.083	0.000614229	Fabp3
Stard3nl	1.80684e-08	0.207988	0.595	0.435	0.00061447	Stard3nl
Aldoc	1.82415e-08	0.415873	0.327	0.176	0.000620357	Aldoc
Man1a2	1.83948e-08	0.24798	0.372	0.238	0.000625572	Man1a2
Tap2	1.88511e-08	0.343443	0.353	0.205	0.000641087	Tap2
Sdhaf4	1.89264e-08	-0.00411195	0.405	0.331	0.00064365	Sdhaf4
Rab18	1.8985e-08	0.018807	0.446	0.358	0.000645641	Rab18
Fuca2	1.90312e-08	0.301986	0.442	0.283	0.000647213	Fuca2
Thap7	1.90331e-08	0.192891	0.297	0.188	0.000647278	Thap7
Usf2	1.91069e-08	-0.165739	0.732	0.722	0.000649786	Usf2
Commd2	1.91305e-08	-0.137	0.301	0.272	0.000650589	Commd2
Chmp2b	1.91406e-08	0.0422664	0.42	0.329	0.000650934	Chmp2b
Rpsa	1.91951e-08	-0.0714716	0.989	0.977	0.000652788	Rpsa
Mrps5	1.92964e-08	0.244948	0.253	0.148	0.000656232	Mrps5
Zmynd8	1.93177e-08	-0.232455	0.535	0.55	0.000656955	Zmynd8
Ftl1	1.94221e-08	0.0555107	1	0.992	0.000660506	Ftl1
Ankhd1	1.94938e-08	-0.116161	0.331	0.289	0.000662946	Ankhd1
Sfr1	1.98112e-08	-0.194195	0.643	0.65	0.000673738	Sfr1
Gak	1.9896e-08	0.218729	0.491	0.342	0.000676624	Gak
Esf1	1.99952e-08	0.179696	0.357	0.236	0.000679996	Esf1
Fbxo22	2.00298e-08	0.175091	0.335	0.22	0.000681174	Fbxo22
Scaf11	2.00357e-08	-0.0460849	0.639	0.568	0.000681375	Scaf11
Ier3ip1	2.02188e-08	0.0120031	0.717	0.62	0.000687602	Ier3ip1
Selenot	2.04316e-08	0.13173	0.587	0.448	0.000694837	Selenot
Cox7a2	2.05561e-08	0.194255	0.948	0.871	0.000699071	Cox7a2
Cisd2	2.06853e-08	0.243864	0.543	0.38	0.000703466	Cisd2
Ltc4s	2.09459e-08	-0.448229	0.253	0.344	0.000712328	Ltc4s
Sdf2	2.1029e-08	0.019304	0.628	0.529	0.000715155	Sdf2
Adrm1	2.1153e-08	0.277076	0.439	0.285	0.000719371	Adrm1
2300009A05Rik	2.17684e-08	0.133737	0.364	0.256	0.000740299	2300009A05Rik
Fars2	2.19618e-08	0.128311	0.242	0.158	0.000746877	Fars2
Ssr3	2.20353e-08	0.236149	0.673	0.501	0.000749377	Ssr3
Hras	2.20452e-08	0.205252	0.487	0.345	0.000749713	Hras
Mrps18a	2.21954e-08	0.0496495	0.606	0.501	0.000754823	Mrps18a
Degs1	2.22503e-08	0.125816	0.814	0.672	0.000756689	Degs1
Lrrc58	2.2392e-08	0.0353096	0.364	0.282	0.000761508	Lrrc58
Arl6ip1	2.23949e-08	-0.0590968	0.9	0.833	0.000761606	Arl6ip1
Rnd3	2.24842e-08	0.423092	0.193	0.083	0.000764643	Rnd3
Fdft1	2.26202e-08	0.535731	0.208	0.085	0.000769267	Fdft1
Smc3	2.35162e-08	-0.196562	0.327	0.322	0.00079974	Smc3
Gtpbp2	2.35799e-08	0.108726	0.379	0.275	0.000801907	Gtpbp2
Rhbdf2	2.36623e-08	0.278807	0.264	0.147	0.000804706	Rhbdf2
Fam49b	2.3682e-08	-0.132901	0.565	0.529	0.000805377	Fam49b
Rtf1	2.3771e-08	-0.144294	0.487	0.462	0.000808406	Rtf1
Phf14	2.37993e-08	-0.322331	0.245	0.28	0.000809365	Phf14
Scarf1	2.38846e-08	0.358444	0.164	0.071	0.000812268	Scarf1
Tkt	2.39091e-08	0.225826	0.922	0.79	0.000813102	Tkt
Mrps12	2.40291e-08	-0.0862279	0.494	0.445	0.000817183	Mrps12
Tra2b	2.43091e-08	0.249178	0.565	0.401	0.000826704	Tra2b
Nudcd2	2.43449e-08	0.036399	0.316	0.238	0.000827922	Nudcd2
Trappc2l	2.44687e-08	0.169644	0.784	0.63	0.000832131	Trappc2l
Fau	2.45434e-08	-0.0450699	0.993	0.984	0.000834671	Fau
Birc3	2.45753e-08	0.239271	0.361	0.23	0.000835756	Birc3
Tox4	2.45885e-08	-0.00650106	0.435	0.357	0.000836205	Tox4
Il10ra	2.47363e-08	-0.310331	0.353	0.395	0.000841233	Il10ra
Cbx3	2.48012e-08	-0.16613	0.409	0.39	0.000843439	Cbx3
Sumf1	2.49368e-08	0.192123	0.368	0.244	0.000848052	Sumf1
Rps6ka1	2.51485e-08	-0.0767558	0.413	0.36	0.000855249	Rps6ka1
Cenpb	2.52929e-08	0.0767686	0.818	0.697	0.00086016	Cenpb
H2-T24	2.57116e-08	0.611457	0.1	0.023	0.000874401	H2-T24
Abcf1	2.574e-08	0.108069	0.625	0.495	0.000875366	Abcf1
Paics	2.60095e-08	-0.0817905	0.446	0.394	0.000884531	Paics
Spag7	2.61263e-08	-0.0173851	0.494	0.419	0.000888503	Spag7
Rad21	2.62337e-08	-0.251687	0.342	0.348	0.000892155	Rad21
Ppm1a	2.625e-08	-0.0911974	0.372	0.329	0.00089271	Ppm1a
Pkp4	2.64345e-08	0.156542	0.264	0.168	0.000898984	Pkp4
Grpel1	2.64668e-08	0.294717	0.55	0.378	0.000900085	Grpel1
Calu	2.68066e-08	0.185401	0.364	0.243	0.00091164	Calu
Ccdc124	2.69151e-08	0.146813	0.565	0.428	0.000915329	Ccdc124
Cdk13	2.69358e-08	-0.0510123	0.257	0.207	0.000916032	Cdk13
Polr2k	2.71642e-08	0.150502	0.613	0.472	0.000923801	Polr2k
Ell2	2.71861e-08	0.4882	0.353	0.191	0.000924546	Ell2
Rabl6	2.71975e-08	0.0176308	0.454	0.367	0.000924934	Rabl6
Trp53	2.76581e-08	0.112342	0.416	0.307	0.000940597	Trp53
Nceh1	2.78563e-08	-0.0280572	0.87	0.793	0.000947337	Nceh1
BC031181	2.78881e-08	0.138191	0.665	0.526	0.000948418	BC031181
Anp32a	2.81804e-08	-0.121543	0.628	0.591	0.00095836	Anp32a
Aga	2.8351e-08	0.172819	0.394	0.272	0.000964161	Aga
Ebpl	2.86567e-08	0.0867438	0.461	0.353	0.000974556	Ebpl
Eif3i	2.88096e-08	0.0457647	0.699	0.594	0.000979758	Eif3i
Banf1	2.94315e-08	0.205121	0.502	0.358	0.00100091	Banf1
Vps26a	2.94399e-08	0.163437	0.487	0.353	0.00100119	Vps26a
Foxn3	2.9599e-08	-0.396813	0.253	0.319	0.0010066	Foxn3
Lrrc8d	2.96236e-08	0.148022	0.286	0.188	0.00100744	Lrrc8d
Prkcd	2.96619e-08	0.255117	0.851	0.69	0.00100874	Prkcd
Gatad1	3.00784e-08	0.0913509	0.472	0.363	0.00102291	Gatad1
Slc26a11	3.02407e-08	-0.427847	0.268	0.356	0.00102843	Slc26a11
Nus1	3.02506e-08	0.118741	0.498	0.376	0.00102876	Nus1
Ncoa3	3.03156e-08	-0.41976	0.305	0.394	0.00103097	Ncoa3
Rtn3	3.05555e-08	0.160693	0.807	0.655	0.00103913	Rtn3
Mycbp2	3.06212e-08	-0.00427671	0.599	0.51	0.00104136	Mycbp2
Dek	3.06901e-08	-0.0764618	0.665	0.598	0.00104371	Dek
Osbpl9	3.06958e-08	0.0290437	0.554	0.453	0.0010439	Osbpl9
Slc39a10	3.14822e-08	0.296499	0.208	0.106	0.00107065	Slc39a10
Coa4	3.18919e-08	-0.0145079	0.271	0.215	0.00108458	Coa4
Ndel1	3.19858e-08	-0.145967	0.316	0.292	0.00108777	Ndel1
Wdr7	3.23415e-08	0.108842	0.257	0.17	0.00109987	Wdr7
G3bp2	3.24793e-08	0.0533119	0.688	0.571	0.00110455	G3bp2
AI837181	3.25431e-08	0.0284606	0.342	0.264	0.00110673	AI837181
Eif2ak1	3.25638e-08	0.0929402	0.338	0.245	0.00110743	Eif2ak1
Mvp	3.26554e-08	0.386649	0.613	0.428	0.00111054	Mvp
Specc1l	3.26664e-08	-0.117551	0.223	0.19	0.00111092	Specc1l
Isyna1	3.27035e-08	0.235467	0.342	0.218	0.00111218	Isyna1
Odr4	3.27468e-08	-0.0224885	0.379	0.311	0.00111365	Odr4
Dennd5a	3.27762e-08	-0.26088	0.409	0.431	0.00111465	Dennd5a
Hspe1	3.36825e-08	0.247613	0.892	0.755	0.00114548	Hspe1
Btg1	3.39111e-08	-0.00624694	0.866	0.775	0.00115325	Btg1
Psme2b	3.40827e-08	0.422707	0.219	0.102	0.00115908	Psme2b
Dclre1c	3.44741e-08	-0.167348	0.257	0.242	0.00117239	Dclre1c
Coro2a	3.4656e-08	0.142847	0.387	0.271	0.00117858	Coro2a
Man1c1	3.4903e-08	-0.307626	0.483	0.537	0.00118698	Man1c1
Ndufb10	3.49932e-08	0.0575077	0.874	0.763	0.00119005	Ndufb10
Stat3	3.50391e-08	0.253803	0.569	0.401	0.00119161	Stat3
St3gal1	3.50401e-08	0.364111	0.368	0.212	0.00119164	St3gal1
Rnf10	3.5099e-08	-0.335083	0.26	0.306	0.00119365	Rnf10
Nop53	3.5591e-08	-0.079069	0.58	0.524	0.00121038	Nop53
Sec11a	3.56822e-08	0.0423764	0.602	0.501	0.00121348	Sec11a
Abhd17a	3.60181e-08	-0.0533899	0.543	0.477	0.0012249	Abhd17a
Klf4	3.60802e-08	-0.431474	0.23	0.3	0.00122702	Klf4
Stxbp3	3.66384e-08	0.0979818	0.42	0.31	0.001246	Stxbp3
Kcmf1	3.73766e-08	-0.15088	0.398	0.375	0.0012711	Kcmf1
Fem1c	3.73787e-08	-0.0358517	0.297	0.243	0.00127117	Fem1c
Eftud2	3.74495e-08	0.14281	0.309	0.207	0.00127358	Eftud2
Lman2	3.78508e-08	0.000893879	0.695	0.603	0.00128723	Lman2
Smc6	3.81216e-08	0.0664932	0.517	0.411	0.00129644	Smc6
Polr2c	3.82661e-08	0.088062	0.398	0.3	0.00130135	Polr2c
Clint1	3.82879e-08	0.0818703	0.491	0.379	0.0013021	Clint1
Dnm2	3.82972e-08	0.209763	0.61	0.45	0.00130241	Dnm2
Psmd4	3.85507e-08	0.200801	0.751	0.588	0.00131103	Psmd4
Vps53	3.86994e-08	-0.0615877	0.312	0.261	0.00131609	Vps53
Casp1	3.8704e-08	0.362246	0.58	0.395	0.00131624	Casp1
Slc25a1	3.88172e-08	0.198599	0.468	0.329	0.0013201	Slc25a1
Hpse	3.88443e-08	-0.0406061	0.532	0.457	0.00132102	Hpse
Tram1	3.89683e-08	-0.02718	0.662	0.582	0.00132523	Tram1
Bckdk	3.90714e-08	-0.101067	0.368	0.328	0.00132874	Bckdk
Zcchc17	3.98994e-08	-0.06581	0.401	0.351	0.0013569	Zcchc17
Ptpa	4.0521e-08	0.130058	0.554	0.425	0.00137804	Ptpa
Snap23	4.11089e-08	-0.146758	0.524	0.496	0.00139803	Snap23
Hmgn1	4.11935e-08	-0.225872	0.517	0.533	0.00140091	Hmgn1
Arnt	4.14994e-08	0.125802	0.234	0.153	0.00141131	Arnt
Strn4	4.1803e-08	0.163422	0.283	0.182	0.00142164	Strn4
H2-Q4	4.18467e-08	0.373061	0.171	0.076	0.00142312	H2-Q4
Tomm34	4.18616e-08	0.187925	0.327	0.214	0.00142363	Tomm34
Prpf40a	4.19245e-08	0.0493574	0.654	0.545	0.00142577	Prpf40a
Ptbp3	4.19384e-08	-0.140267	0.77	0.74	0.00142624	Ptbp3
Aco2	4.24829e-08	0.217724	0.691	0.526	0.00144476	Aco2
AI413582	4.25802e-08	0.255965	0.677	0.502	0.00144807	AI413582
Chchd1	4.2735e-08	0.157774	0.617	0.476	0.00145333	Chchd1
Stk38	4.29936e-08	0.00186916	0.532	0.443	0.00146213	Stk38
Qk	4.34386e-08	-0.159425	0.743	0.732	0.00147726	Qk
Stard9	4.35336e-08	-0.298531	0.271	0.305	0.00148049	Stard9
Eif5	4.35575e-08	-0.0649148	0.729	0.668	0.0014813	Eif5
Uhmk1	4.3692e-08	-0.10591	0.349	0.307	0.00148588	Uhmk1
Apoo	4.39055e-08	0.268742	0.16	0.079	0.00149314	Apoo
Tagln2	4.41202e-08	0.249418	0.874	0.722	0.00150044	Tagln2
Arhgap19	4.44494e-08	-0.4607	0.227	0.321	0.00151163	Arhgap19
N4bp2l1	4.46532e-08	-0.419636	0.279	0.372	0.00151856	N4bp2l1
Opa1	4.47485e-08	-0.0555736	0.245	0.202	0.00152181	Opa1
BC003965	4.5044e-08	0.0354985	0.297	0.225	0.00153186	BC003965
Eif4a2	4.51447e-08	-0.227633	0.457	0.469	0.00153528	Eif4a2
BC028528	4.54585e-08	0.244562	0.565	0.402	0.00154595	BC028528
Cmas	4.54768e-08	-0.215078	0.405	0.408	0.00154658	Cmas
Trafd1	4.59233e-08	0.200042	0.639	0.48	0.00156176	Trafd1
Atp6v0d1	4.63426e-08	0.248553	0.859	0.702	0.00157602	Atp6v0d1
Cyb5b	4.67978e-08	0.177196	0.353	0.236	0.0015915	Cyb5b
Cdc42ep2	4.7009e-08	0.358072	0.112	0.035	0.00159868	Cdc42ep2
Tex261	4.74214e-08	-0.086028	0.695	0.644	0.00161271	Tex261
Ttyh3	4.78379e-08	-0.105296	0.271	0.238	0.00162687	Ttyh3
2023-03-02	4.79929e-08	-0.0463226	0.565	0.497	0.00163214	2023-03-02
Ankrd49	4.80771e-08	0.160836	0.204	0.124	0.00163501	Ankrd49
Smc1a	4.81668e-08	-0.0359729	0.528	0.458	0.00163806	Smc1a
Trim25	4.8682e-08	0.0531004	0.584	0.473	0.00165558	Trim25
Ehd4	4.90696e-08	-0.187563	0.84	0.86	0.00166876	Ehd4
Apc	4.95185e-08	-0.190197	0.301	0.293	0.00168403	Apc
Myl12b	4.9801e-08	0.0464362	0.465	0.372	0.00169363	Myl12b
Slc40a1	4.98713e-08	-0.463431	0.178	0.25	0.00169602	Slc40a1
Csk	5.01913e-08	0.00501639	0.572	0.484	0.0017069	Csk
Ints11	5.04384e-08	0.108988	0.245	0.162	0.00171531	Ints11
Xpnpep1	5.04689e-08	0.193544	0.242	0.146	0.00171635	Xpnpep1
Pkig	5.05113e-08	-0.205592	0.491	0.493	0.00171779	Pkig
Magt1	5.06517e-08	0.0343168	0.535	0.438	0.00172256	Magt1
Plec	5.08809e-08	0.0792596	0.818	0.694	0.00173036	Plec
BC005624	5.08917e-08	-0.0442525	0.569	0.499	0.00173073	BC005624
Eif3k	5.10869e-08	-0.0504971	0.911	0.861	0.00173736	Eif3k
Lair1	5.11734e-08	0.285898	0.606	0.43	0.0017403	Lair1
Nfic	5.13251e-08	-0.057918	0.465	0.407	0.00174546	Nfic
Mrps33	5.13932e-08	0.00705698	0.699	0.606	0.00174778	Mrps33
Vmp1	5.14296e-08	0.314104	0.45	0.288	0.00174902	Vmp1
Zfp638	5.1629e-08	-0.0696559	0.316	0.264	0.0017558	Zfp638
Suclg1	5.17838e-08	-0.011115	0.494	0.42	0.00176106	Suclg1
P2rx7	5.18966e-08	-0.06447	0.29	0.243	0.0017649	P2rx7
Map2k3	5.20645e-08	-0.151407	0.409	0.386	0.00177061	Map2k3
Tuba1c	5.27635e-08	-0.169468	0.446	0.418	0.00179438	Tuba1c
Frg1	5.39838e-08	-0.0535133	0.428	0.37	0.00183588	Frg1
Fez2	5.41108e-08	-0.18372	0.245	0.238	0.0018402	Fez2
Tnip1	5.47843e-08	0.248703	0.491	0.334	0.0018631	Tnip1
Snrpc	5.49552e-08	-0.014939	0.595	0.516	0.00186892	Snrpc
Pcbp2	5.53175e-08	-0.118827	0.914	0.902	0.00188124	Pcbp2
Flot1	5.55591e-08	0.163295	0.346	0.237	0.00188945	Flot1
Tmem134	5.68752e-08	0.210804	0.706	0.543	0.00193421	Tmem134
Cdk7	5.69208e-08	0.100103	0.175	0.108	0.00193576	Cdk7
Gng11	5.75431e-08	0.518805	0.264	0.125	0.00195693	Gng11
Mrpl43	5.83299e-08	0.0538418	0.565	0.462	0.00198368	Mrpl43
Csnk2b	5.8362e-08	0.109989	0.736	0.604	0.00198477	Csnk2b
Sh3pxd2b	6.00605e-08	0.205858	0.461	0.321	0.00204254	Sh3pxd2b
Taf10	6.01015e-08	0.162711	0.781	0.631	0.00204393	Taf10
Fam104a	6.02038e-08	-0.0230029	0.613	0.538	0.00204741	Fam104a
Brd1	6.02466e-08	-0.170851	0.405	0.392	0.00204886	Brd1
Tbl1xr1	6.03137e-08	0.227458	0.468	0.322	0.00205115	Tbl1xr1
Hnrnpu	6.08267e-08	0.0577835	0.77	0.654	0.0020686	Hnrnpu
Arpp19	6.11169e-08	0.159402	0.766	0.617	0.00207846	Arpp19
Galns	6.11916e-08	0.42764	0.32	0.172	0.002081	Galns
Map1s	6.13368e-08	0.098879	0.401	0.297	0.00208594	Map1s
Mpc2	6.15144e-08	0.0592849	0.695	0.583	0.00209198	Mpc2
Vti1b	6.15167e-08	0.098153	0.576	0.457	0.00209206	Vti1b
Eif3b	6.202e-08	0.202523	0.58	0.428	0.00210918	Eif3b
Mcrip1	6.25156e-08	-0.119285	0.476	0.438	0.00212603	Mcrip1
Rras	6.26499e-08	0.211088	0.643	0.482	0.0021306	Rras
Psmd13	6.29713e-08	0.0824482	0.639	0.521	0.00214153	Psmd13
Spop	6.32719e-08	-0.130466	0.558	0.524	0.00215175	Spop
Nek9	6.3416e-08	0.180965	0.323	0.213	0.00215665	Nek9
4933434E20Rik	6.35391e-08	0.0832339	0.394	0.296	0.00216084	4933434E20Rik
Tmem38b	6.43583e-08	0.344583	0.32	0.182	0.0021887	Tmem38b
Smim11	6.45313e-08	-0.0696381	0.468	0.416	0.00219458	Smim11
Trappc10	6.45908e-08	0.045	0.353	0.274	0.0021966	Trappc10
Elp5	6.4745e-08	0.0869214	0.327	0.238	0.00220185	Elp5
Cd44	6.51784e-08	-0.0646193	0.654	0.587	0.00221659	Cd44
Stim2	6.55749e-08	0.242505	0.223	0.125	0.00223007	Stim2
Tuba1a	6.59607e-08	0.150859	0.316	0.211	0.00224319	Tuba1a
Ppm1h	6.65079e-08	0.237274	0.349	0.224	0.0022618	Ppm1h
Clec4n	6.66972e-08	0.39474	0.279	0.137	0.00226824	Clec4n
Afp	6.70094e-08	0.438812	0.164	0.061	0.00227886	Afp
Hif1a	6.70257e-08	0.402635	0.483	0.307	0.00227941	Hif1a
Gatad2b	6.76007e-08	-0.0739026	0.472	0.415	0.00229897	Gatad2b
Pigs	6.78059e-08	-0.00788485	0.401	0.331	0.00230594	Pigs
Jak3	6.81976e-08	0.349814	0.104	0.038	0.00231926	Jak3
Erlec1	6.85817e-08	-0.0216157	0.375	0.311	0.00233233	Erlec1
Mfap3	6.86934e-08	-0.127709	0.223	0.198	0.00233613	Mfap3
Cdc40	6.91142e-08	0.0482662	0.286	0.211	0.00235044	Cdc40
Arf6	6.92688e-08	0.104252	0.461	0.351	0.00235569	Arf6
Yipf3	6.96711e-08	-0.0031169	0.517	0.435	0.00236938	Yipf3
Slc12a9	6.96828e-08	0.0656303	0.312	0.228	0.00236977	Slc12a9
Supt16	6.97721e-08	0.135324	0.509	0.383	0.00237281	Supt16
Brd4	7.02614e-08	0.00223984	0.58	0.49	0.00238945	Brd4
Slc25a11	7.03096e-08	0.0282973	0.602	0.507	0.00239109	Slc25a11
Abraxas2	7.07991e-08	-0.0993559	0.361	0.323	0.00240773	Abraxas2
Tmem192	7.11147e-08	-0.0167379	0.491	0.418	0.00241847	Tmem192
Eif4ebp2	7.13239e-08	-0.361722	0.372	0.45	0.00242558	Eif4ebp2
Fkbp15	7.179e-08	0.0640021	0.595	0.481	0.00244143	Fkbp15
Arhgef1	7.18334e-08	-0.208472	0.342	0.34	0.00244291	Arhgef1
Ddx41	7.23705e-08	0.0424859	0.375	0.292	0.00246118	Ddx41
Shtn1	7.25039e-08	0.274324	0.617	0.444	0.00246571	Shtn1
Naca	7.30329e-08	-0.0682634	0.967	0.942	0.0024837	Naca
Tmem167	7.337e-08	0.140386	0.71	0.569	0.00249517	Tmem167
Sh2b3	7.3804e-08	-0.173585	0.342	0.329	0.00250993	Sh2b3
Cbl	7.39596e-08	-0.0930789	0.576	0.525	0.00251522	Cbl
Actr10	7.43085e-08	-0.0272432	0.435	0.369	0.00252708	Actr10
Dnajc11	7.52919e-08	0.180707	0.223	0.133	0.00256053	Dnajc11
Ube2s	7.53982e-08	-0.0739976	0.61	0.533	0.00256414	Ube2s
Vamp4	7.54328e-08	0.199022	0.491	0.352	0.00256532	Vamp4
Exosc5	7.5639e-08	0.25493	0.424	0.282	0.00257233	Exosc5
Napg	7.60872e-08	0.202076	0.405	0.276	0.00258757	Napg
Fis1	7.64776e-08	0.183026	0.851	0.701	0.00260085	Fis1
Zbtb8os	7.65313e-08	0.0495225	0.342	0.26	0.00260268	Zbtb8os
Cdkn1b	7.68355e-08	-0.30514	0.216	0.243	0.00261302	Cdkn1b
Cetn3	7.71775e-08	0.191913	0.45	0.317	0.00262465	Cetn3
Sf3b5	7.81137e-08	0.0493023	0.781	0.673	0.00265649	Sf3b5
Map7d1	7.82963e-08	0.162877	0.669	0.521	0.0026627	Map7d1
Akr1b10	7.86616e-08	-0.305058	0.234	0.265	0.00267512	Akr1b10
Creb1	7.92749e-08	-0.282381	0.208	0.226	0.00269598	Creb1
Eif3g	7.97043e-08	0.0424973	0.539	0.442	0.00271058	Eif3g
Skap2	7.98561e-08	0.121347	0.796	0.661	0.00271575	Skap2
Mfsd5	8.00027e-08	-0.0397764	0.468	0.4	0.00272073	Mfsd5
Snx12	8.02086e-08	0.0935451	0.342	0.249	0.00272773	Snx12
Lrrc59	8.02552e-08	0.282212	0.439	0.287	0.00272932	Lrrc59
Acox1	8.03129e-08	0.0183083	0.268	0.203	0.00273128	Acox1
Akr1b3	8.07676e-08	-0.0457177	0.74	0.672	0.00274675	Akr1b3
Swi5	8.08381e-08	0.0574697	0.814	0.704	0.00274914	Swi5
Sdhc	8.1107e-08	0.128887	0.662	0.527	0.00275829	Sdhc
Lrpap1	8.13167e-08	0.239538	0.714	0.543	0.00276542	Lrpap1
Lsm10	8.15302e-08	-0.216103	0.294	0.296	0.00277268	Lsm10
Plxnc1	8.18174e-08	-0.158659	0.498	0.479	0.00278245	Plxnc1
Eif2ak2	8.2109e-08	0.39122	0.323	0.179	0.00279236	Eif2ak2
Sec22b	8.21757e-08	0.100194	0.375	0.275	0.00279463	Sec22b
Samm50	8.34151e-08	0.171302	0.524	0.389	0.00283678	Samm50
Mrpl13	8.35301e-08	-0.109512	0.424	0.386	0.00284069	Mrpl13
Anapc2	8.3906e-08	0.0279162	0.368	0.291	0.00285348	Anapc2
Notch2	8.40448e-08	-0.202243	0.286	0.282	0.00285819	Notch2
Nudt2	8.40693e-08	0.142272	0.32	0.22	0.00285903	Nudt2
Tpcn1	8.4075e-08	-0.256171	0.387	0.407	0.00285922	Tpcn1
Vps11	8.42355e-08	0.113954	0.375	0.272	0.00286468	Vps11
Myo9b	8.44477e-08	0.0216811	0.665	0.566	0.0028719	Myo9b
Tmem30a	8.48539e-08	-0.0787997	0.572	0.516	0.00288571	Tmem30a
Tmf1	8.52646e-08	-0.122117	0.442	0.405	0.00289968	Tmf1
2023-03-06	8.55699e-08	-0.100606	0.271	0.237	0.00291006	2023-03-06
Serinc1	8.59115e-08	-0.100383	0.721	0.675	0.00292168	Serinc1
SPOCD1	8.5991e-08	-0.655476	0.019	0.108	0.00292438	SPOCD1
Sertad2	8.60269e-08	0.0162234	0.212	0.156	0.0029256	Sertad2
Noc2l	8.6104e-08	0.216834	0.383	0.256	0.00292823	Noc2l
Sirt6	8.63475e-08	0.517062	0.108	0.031	0.00293651	Sirt6
Tbc1d17	8.67786e-08	-0.156018	0.305	0.287	0.00295117	Tbc1d17
Sae1	8.68182e-08	-0.0924576	0.323	0.281	0.00295251	Sae1
Sec13	8.71968e-08	0.211071	0.435	0.3	0.00296539	Sec13
Dapk3	8.72236e-08	0.313171	0.446	0.288	0.0029663	Dapk3
Atp5b	8.73002e-08	0.23153	0.907	0.792	0.00296891	Atp5b
Pqlc3	8.78552e-08	0.0842608	0.416	0.315	0.00298778	Pqlc3
Dnajc8	8.81446e-08	0.0112616	0.617	0.527	0.00299762	Dnajc8
Mfsd1	8.82106e-08	0.0121149	0.747	0.647	0.00299987	Mfsd1
Atxn7l3b	8.86301e-08	-0.0821856	0.632	0.579	0.00301413	Atxn7l3b
Tmpo	8.91985e-08	-0.130902	0.249	0.205	0.00303346	Tmpo
Hexa	8.94954e-08	-0.0720046	0.981	0.97	0.00304356	Hexa
Mepce	8.95242e-08	-0.412313	0.186	0.246	0.00304454	Mepce
Neu1	9.07971e-08	0.140901	0.595	0.46	0.00308783	Neu1
Slc48a1	9.08753e-08	0.274582	0.829	0.709	0.00309049	Slc48a1
Cetn2	9.17333e-08	0.140424	0.346	0.241	0.00311967	Cetn2
Pdcd11	9.18432e-08	0.29812	0.242	0.131	0.0031234	Pdcd11
Pcmt1	9.21854e-08	-0.0871534	0.45	0.407	0.00313504	Pcmt1
Cryzl1	9.2995e-08	0.164894	0.327	0.221	0.00316257	Cryzl1
Dda1	9.32254e-08	0.139811	0.401	0.29	0.00317041	Dda1
Mtch1	9.39266e-08	-0.0552121	0.639	0.581	0.00319426	Mtch1
Commd4	9.39786e-08	-0.159009	0.383	0.37	0.00319602	Commd4
Cgrrf1	9.51239e-08	0.030834	0.301	0.231	0.00323497	Cgrrf1
Ndufa12	9.58165e-08	-0.0703522	0.45	0.401	0.00325853	Ndufa12
Babam1	9.62211e-08	0.143078	0.498	0.374	0.00327229	Babam1
Tsc22d3	9.62732e-08	-0.457757	0.216	0.31	0.00327406	Tsc22d3
Fli1	9.62794e-08	-0.329449	0.387	0.439	0.00327427	Fli1
mt-Nd1	9.71815e-08	-0.183943	0.836	0.917	0.00330495	mt-Nd1
Ube2r2	9.78847e-08	0.0817023	0.669	0.547	0.00332886	Ube2r2
Jagn1	9.84058e-08	0.0559008	0.301	0.224	0.00334658	Jagn1
Lnpep	9.91408e-08	-0.0920529	0.498	0.449	0.00337158	Lnpep
Ccdc9	9.96717e-08	-0.21439	0.23	0.231	0.00338964	Ccdc9
Ccdc174	9.96724e-08	-0.0793795	0.271	0.232	0.00338966	Ccdc174
Hnrnpa1	9.98531e-08	-0.0529606	0.454	0.396	0.0033958	Hnrnpa1
Trim12c	1.00056e-07	0.204769	0.309	0.198	0.00340271	Trim12c
Sec23ip	1.00128e-07	0.169918	0.212	0.127	0.00340516	Sec23ip
Zdhhc12	1.00747e-07	0.279646	0.253	0.142	0.00342621	Zdhhc12
Sp140	1.00836e-07	0.240999	0.442	0.3	0.00342924	Sp140
Mpdu1	1.01526e-07	0.117619	0.435	0.323	0.0034527	Mpdu1
Pkn2	1.02238e-07	0.0591286	0.32	0.238	0.00347691	Pkn2
Etfrf1	1.02488e-07	0.164309	0.238	0.149	0.00348541	Etfrf1
Abtb1	1.02645e-07	-0.463701	0.178	0.268	0.00349075	Abtb1
Sh3kbp1	1.02844e-07	-0.161267	0.487	0.47	0.00349751	Sh3kbp1
Bcl2a1b	1.03012e-07	0.122546	0.483	0.355	0.00350323	Bcl2a1b
Nudt21	1.03309e-07	-0.0276243	0.323	0.267	0.00351333	Nudt21
Bbip1	1.03555e-07	0.265167	0.416	0.273	0.00352168	Bbip1
Atxn2l	1.03951e-07	0.151444	0.45	0.329	0.00353517	Atxn2l
Rbpms	1.04276e-07	0.166728	0.152	0.082	0.00354623	Rbpms
Mrpl38	1.04462e-07	0.25235	0.275	0.163	0.00355255	Mrpl38
Srsf6	1.04984e-07	0.00230658	0.431	0.357	0.0035703	Srsf6
Camta2	1.05344e-07	0.379828	0.42	0.257	0.00358253	Camta2
Sptlc2	1.05458e-07	0.259095	0.409	0.268	0.00358643	Sptlc2
Dpm3	1.05494e-07	0.0746128	0.647	0.529	0.00358766	Dpm3
Hmox2	1.06089e-07	0.0153101	0.747	0.652	0.00360787	Hmox2
Arhgef10l	1.06119e-07	0.134159	0.242	0.157	0.0036089	Arhgef10l
Snx20	1.06458e-07	0.175546	0.636	0.487	0.00362044	Snx20
Smim7	1.08349e-07	-0.0240046	0.446	0.378	0.00368475	Smim7
Ube2a	1.08584e-07	0.188839	0.606	0.457	0.00369273	Ube2a
Ranbp3	1.08897e-07	0.298333	0.305	0.179	0.00370335	Ranbp3
Sirt2	1.09317e-07	-0.109779	0.695	0.658	0.00371764	Sirt2
Rer1	1.09821e-07	0.114761	0.665	0.536	0.00373478	Rer1
Polr2b	1.10563e-07	0.104681	0.238	0.162	0.00376004	Polr2b
Trp53inp2	1.11286e-07	0.0537183	0.346	0.26	0.0037846	Trp53inp2
Phactr4	1.11706e-07	0.00205854	0.156	0.109	0.00379888	Phactr4
Raf1	1.13197e-07	0.344198	0.398	0.244	0.0038496	Raf1
Hhex	1.13447e-07	-0.437173	0.219	0.304	0.0038581	Hhex
2023-09-08	1.14257e-07	-0.113422	0.268	0.239	0.00388566	2023-09-08
Bach1	1.1482e-07	-0.132495	0.524	0.49	0.00390479	Bach1
Pa2g4	1.15852e-07	0.0164782	0.442	0.361	0.00393991	Pa2g4
Lrp6	1.1616e-07	-0.307992	0.271	0.305	0.00395036	Lrp6
Scyl1	1.16725e-07	0.145314	0.342	0.238	0.00396958	Scyl1
Polr1c	1.17172e-07	0.160563	0.294	0.196	0.0039848	Polr1c
Pik3c3	1.17238e-07	-0.0700707	0.197	0.16	0.00398704	Pik3c3
Cytip	1.17403e-07	-0.590038	0.059	0.152	0.00399266	Cytip
P4hb	1.17781e-07	0.268704	0.799	0.634	0.00400549	P4hb
Tmem160	1.18096e-07	0.236213	0.874	0.727	0.00401621	Tmem160
Ankib1	1.1839e-07	0.0614831	0.223	0.154	0.00402621	Ankib1
Ddb1	1.18432e-07	-0.0356885	0.569	0.499	0.00402764	Ddb1
Exoc5	1.18475e-07	-0.0461822	0.342	0.284	0.00402911	Exoc5
Cpne3	1.1861e-07	-0.0603647	0.491	0.431	0.0040337	Cpne3
Psmd10	1.18877e-07	0.370353	0.409	0.249	0.00404276	Psmd10
C1d	1.19385e-07	0.11038	0.491	0.377	0.00406005	C1d
Psmd9	1.21064e-07	0.0601537	0.346	0.261	0.00411714	Psmd9
Cnbp	1.21908e-07	0.0956278	0.621	0.5	0.00414584	Cnbp
Ifi30	1.21942e-07	0.295393	0.803	0.651	0.00414702	Ifi30
Gtf2f1	1.22146e-07	0.230581	0.394	0.262	0.00415393	Gtf2f1
Pml	1.22164e-07	0.278498	0.216	0.115	0.00415454	Pml
Rab14	1.22319e-07	0.125134	0.948	0.834	0.00415982	Rab14
Epb41	1.22458e-07	-0.0591595	0.316	0.268	0.00416454	Epb41
Ptov1	1.22696e-07	-0.10779	0.517	0.478	0.00417265	Ptov1
ZMPSTE24	1.22698e-07	-1.92366	0.015	0.103	0.0041727	ZMPSTE24
Nsmce2	1.23912e-07	-0.0578577	0.416	0.364	0.00421399	Nsmce2
Dynlt1f	1.23933e-07	0.0665937	0.19	0.128	0.00421472	Dynlt1f
Hint2	1.23995e-07	0.055028	0.532	0.431	0.00421683	Hint2
Tesk1	1.24835e-07	0.0929231	0.442	0.339	0.00424538	Tesk1
Tmem222	1.24974e-07	-0.00213336	0.312	0.245	0.00425011	Tmem222
Agpat1	1.25096e-07	0.226298	0.271	0.165	0.00425425	Agpat1
Chordc1	1.25959e-07	0.0183029	0.338	0.268	0.00428362	Chordc1
B3gnt8	1.26513e-07	-0.231358	0.39	0.402	0.00430245	B3gnt8
Pdcd5	1.26623e-07	0.0131103	0.654	0.565	0.0043062	Pdcd5
Cdc26	1.27332e-07	0.143871	0.42	0.305	0.00433032	Cdc26
2023-03-05	1.28305e-07	0.221313	0.498	0.353	0.00436339	2023-03-05
Gbp7	1.28449e-07	0.232551	0.197	0.105	0.00436828	Gbp7
Cebpz	1.30202e-07	-0.0551809	0.349	0.298	0.00442792	Cebpz
Rps2	1.31357e-07	-0.0699262	0.978	0.968	0.0044672	Rps2
Hsd17b10	1.3303e-07	0.381805	0.591	0.415	0.0045241	Hsd17b10
Srebf1	1.34014e-07	0.269582	0.204	0.111	0.00455755	Srebf1
Tomm22	1.34334e-07	0.127553	0.751	0.616	0.00456842	Tomm22
Rpl7	1.34424e-07	-0.0844912	0.926	0.909	0.00457148	Rpl7
Sssca1	1.35304e-07	0.303584	0.327	0.196	0.00460141	Sssca1
Cdk2ap2	1.35378e-07	0.137109	0.714	0.572	0.00460395	Cdk2ap2
Eif4a3	1.35429e-07	0.0190061	0.413	0.333	0.00460567	Eif4a3
Ulk2	1.36726e-07	-0.246689	0.301	0.315	0.00464979	Ulk2
Pxk	1.37219e-07	-0.128076	0.26	0.234	0.00466655	Pxk
Arfgap2	1.37857e-07	0.065602	0.316	0.235	0.00468825	Arfgap2
C1qb	1.38056e-07	-0.111292	0.933	0.961	0.00469502	C1qb
Bub3	1.38292e-07	-0.0258092	0.502	0.43	0.00470303	Bub3
Zfp207	1.38637e-07	-0.0379889	0.405	0.346	0.00471478	Zfp207
Reep5	1.38903e-07	0.173305	0.963	0.894	0.00472382	Reep5
Itpr2	1.3929e-07	0.174214	0.301	0.196	0.00473696	Itpr2
Unc119	1.39978e-07	-0.135944	0.279	0.257	0.00476036	Unc119
Gemin7	1.40435e-07	-0.0592689	0.394	0.343	0.00477591	Gemin7
Pnpla2	1.41003e-07	-0.13023	0.494	0.467	0.00479524	Pnpla2
Tmem109	1.41355e-07	0.171059	0.483	0.351	0.0048072	Tmem109
Arpc5	1.41785e-07	0.143738	0.974	0.876	0.00482184	Arpc5
Sdhb	1.41965e-07	0.278514	0.825	0.689	0.00482795	Sdhb
Nub1	1.4245e-07	0.110896	0.52	0.401	0.00484445	Nub1
Vkorc1	1.42912e-07	-0.12338	0.398	0.37	0.00486014	Vkorc1
Chd8	1.43379e-07	-0.0142704	0.401	0.333	0.00487605	Chd8
Ubqln2	1.44404e-07	-0.111462	0.238	0.208	0.00491089	Ubqln2
Rassf3	1.44685e-07	-0.128286	0.398	0.366	0.00492044	Rassf3
Rab8a	1.45924e-07	0.171299	0.669	0.521	0.00496259	Rab8a
Pdia4	1.46643e-07	0.302232	0.353	0.216	0.00498704	Pdia4
Tmed7	1.47433e-07	0.197104	0.576	0.428	0.00501391	Tmed7
Rbfa	1.4748e-07	-0.182362	0.468	0.463	0.0050155	Rbfa
Rpl7l1	1.48e-07	0.155002	0.498	0.372	0.00503317	Rpl7l1
Zfp414	1.49166e-07	-0.0403126	0.186	0.146	0.00507283	Zfp414
Cul5	1.49622e-07	0.157562	0.294	0.196	0.00508835	Cul5
Uqcrfs1	1.49737e-07	0.00337929	0.662	0.575	0.00509225	Uqcrfs1
Ubxn4	1.51818e-07	0.0964983	0.636	0.515	0.00516302	Ubxn4
Plxna2	1.51932e-07	0.176577	0.193	0.114	0.00516691	Plxna2
Ing2	1.52259e-07	-0.364633	0.219	0.271	0.00517804	Ing2
Txnl4a	1.53508e-07	0.0199596	0.275	0.213	0.00522052	Txnl4a
Ankrd44	1.536e-07	-0.44326	0.26	0.365	0.00522362	Ankrd44
Erp44	1.53872e-07	0.213211	0.494	0.352	0.00523286	Erp44
Top2b	1.54921e-07	-0.115935	0.331	0.299	0.00526856	Top2b
Rell1	1.55037e-07	-0.309712	0.39	0.439	0.00527249	Rell1
Arpc3	1.5534e-07	-0.0703289	0.97	0.956	0.00528279	Arpc3
Naa15	1.55392e-07	0.178838	0.357	0.244	0.00528456	Naa15
Usp7	1.56067e-07	0.024864	0.424	0.339	0.00530753	Usp7
Igf2r	1.56553e-07	0.104838	0.398	0.294	0.00532404	Igf2r
Gde1	1.57264e-07	0.370465	0.472	0.301	0.00534824	Gde1
Ntan1	1.5771e-07	0.0454945	0.405	0.319	0.00536339	Ntan1
Sub1	1.57918e-07	-0.00703365	0.851	0.767	0.00537046	Sub1
Yif1b	1.58016e-07	0.208838	0.494	0.355	0.00537381	Yif1b
Rpl27a	1.58105e-07	0.0244091	0.922	0.838	0.00537684	Rpl27a
Isoc1	1.58177e-07	0.333469	0.219	0.113	0.0053793	Isoc1
Cln5	1.5985e-07	0.276332	0.335	0.205	0.00543619	Cln5
Zfhx3	1.60535e-07	-0.18229	0.476	0.467	0.00545947	Zfhx3
Fuom	1.61323e-07	0.367511	0.271	0.146	0.00548627	Fuom
Gsr	1.6134e-07	0.383672	0.357	0.204	0.00548685	Gsr
Ubap1	1.61342e-07	0.22606	0.357	0.232	0.0054869	Ubap1
Gpr137	1.61656e-07	0.329363	0.268	0.147	0.0054976	Gpr137
Jpt1	1.61797e-07	0.155724	0.836	0.692	0.0055024	Jpt1
Set	1.62535e-07	0.319657	0.677	0.5	0.00552748	Set
Coro1b	1.62595e-07	0.116488	0.71	0.578	0.00552954	Coro1b
Chd1	1.62686e-07	0.0995392	0.312	0.226	0.00553261	Chd1
Med11	1.63244e-07	0.206299	0.257	0.157	0.00555159	Med11
Abt1	1.63286e-07	0.0626667	0.193	0.132	0.00555302	Abt1
Csf3r	1.6387e-07	0.239894	0.301	0.187	0.0055729	Csf3r
Pcif1	1.64004e-07	-0.0844534	0.312	0.271	0.00557746	Pcif1
Drg1	1.66085e-07	-0.0420011	0.368	0.313	0.00564823	Drg1
Fam129a	1.66402e-07	-0.32703	0.297	0.345	0.00565901	Fam129a
Diaph2	1.66722e-07	0.191898	0.428	0.298	0.00566988	Diaph2
Ddx1	1.66874e-07	0.214584	0.331	0.216	0.00567504	Ddx1
Mapre1	1.67069e-07	-0.00610971	0.602	0.522	0.00568167	Mapre1
Sec62	1.67319e-07	0.119062	0.822	0.687	0.00569019	Sec62
Sap18	1.6801e-07	0.148567	0.539	0.409	0.00571369	Sap18
Adipor2	1.69157e-07	-0.133439	0.428	0.398	0.00575268	Adipor2
Cd36	1.70184e-07	0.367694	0.52	0.345	0.00578762	Cd36
Fnta	1.71085e-07	-0.296205	0.275	0.31	0.00581827	Fnta
Trpc4ap	1.72018e-07	0.0367899	0.535	0.439	0.00584998	Trpc4ap
Abr	1.72405e-07	0.190167	0.591	0.443	0.00586314	Abr
Pi4k2a	1.73707e-07	0.234299	0.52	0.369	0.00590742	Pi4k2a
Uba5	1.73967e-07	0.152908	0.368	0.259	0.00591626	Uba5
Rit1	1.74662e-07	-0.154206	0.535	0.519	0.00593989	Rit1
Rps11-ps2	1.74692e-07	0.18319	0.223	0.137	0.00594093	Rps11-ps2
Rpl10a-ps1	1.74765e-07	0.0513694	0.294	0.222	0.00594342	Rpl10a-ps1
Snrk	1.7518e-07	-0.1222	0.253	0.227	0.00595751	Snrk
Klf3	1.75308e-07	-0.219995	0.316	0.32	0.00596189	Klf3
Smarcc1	1.75315e-07	-0.0271764	0.312	0.256	0.00596212	Smarcc1
Adam8	1.75885e-07	-0.0536377	0.654	0.574	0.00598149	Adam8
Mrpl21	1.76104e-07	0.154045	0.457	0.334	0.00598895	Mrpl21
B4galt1	1.76458e-07	-0.382203	0.283	0.355	0.00600099	B4galt1
Gstm5	1.76579e-07	-0.0533965	0.212	0.173	0.0060051	Gstm5
Churc1	1.78471e-07	-0.119061	0.45	0.421	0.00606946	Churc1
Wbp4	1.78862e-07	0.0537041	0.554	0.451	0.00608274	Wbp4
Heatr6	1.80014e-07	0.185172	0.294	0.191	0.00612193	Heatr6
Mafb	1.80389e-07	-0.238845	0.762	0.827	0.00613466	Mafb
Snrpb2	1.80695e-07	-0.0455139	0.628	0.556	0.00614509	Snrpb2
Abi3	1.80952e-07	0.405764	0.286	0.152	0.00615383	Abi3
Stat5a	1.81814e-07	0.272514	0.182	0.093	0.00618314	Stat5a
Taf11	1.82522e-07	0.0707086	0.323	0.239	0.00620719	Taf11
Mbd2	1.83304e-07	0.0337501	0.572	0.478	0.0062338	Mbd2
Otud5	1.84979e-07	0.0702515	0.338	0.252	0.00629076	Otud5
2310039H08Rik	1.85507e-07	0.14485	0.193	0.118	0.00630872	2310039H08Rik
Psmd5	1.85991e-07	0.25889	0.271	0.16	0.00632519	Psmd5
Mcoln1	1.8609e-07	0.271327	0.257	0.148	0.00632855	Mcoln1
Gpr65	1.86126e-07	0.288052	0.532	0.366	0.00632979	Gpr65
Wars	1.874e-07	0.270027	0.253	0.145	0.00637311	Wars
Tmem127	1.87669e-07	0.0741964	0.283	0.205	0.00638225	Tmem127
Mrps30	1.87909e-07	0.12891	0.283	0.194	0.00639039	Mrps30
Gpalpp1	1.88906e-07	0.0713682	0.297	0.218	0.00642431	Gpalpp1
Prpf8	1.8896e-07	0.000725785	0.379	0.309	0.00642616	Prpf8
Ep300	1.8912e-07	-0.102317	0.413	0.372	0.00643159	Ep300
Sult1a1	1.89159e-07	-0.594139	0.045	0.137	0.00643293	Sult1a1
Dynlt3	1.89622e-07	0.0566534	0.476	0.379	0.00644866	Dynlt3
Ndufaf8	1.90178e-07	0.18227	0.506	0.369	0.00646757	Ndufaf8
Ssbp1	1.90771e-07	0.132757	0.424	0.314	0.00648774	Ssbp1
Ik	1.91074e-07	0.0837037	0.762	0.641	0.00649805	Ik
Dnajc5	1.9352e-07	-0.0454109	0.528	0.463	0.00658123	Dnajc5
Dmac2	1.93723e-07	-0.0299209	0.175	0.133	0.00658812	Dmac2
Igtp	1.93893e-07	0.432585	0.186	0.081	0.00659393	Igtp
Dok2	1.94133e-07	-0.0236564	0.234	0.183	0.00660209	Dok2
Renbp	1.94768e-07	0.0790796	0.747	0.627	0.00662366	Renbp
Hgsnat	1.95705e-07	-0.332839	0.398	0.433	0.00665552	Hgsnat
Mnt	1.968e-07	-0.0470335	0.29	0.241	0.00669276	Mnt
Emc6	1.97115e-07	0.085164	0.52	0.414	0.00670348	Emc6
Hdgf	1.97356e-07	0.0593585	0.743	0.628	0.00671168	Hdgf
Cd151	1.98867e-07	0.0877208	0.275	0.196	0.00676307	Cd151
Nfam1	2.01755e-07	-0.20546	0.613	0.625	0.00686127	Nfam1
Cdipt	2.02927e-07	0.219667	0.52	0.372	0.00690113	Cdipt
Yipf1	2.03235e-07	0.0831713	0.442	0.343	0.00691161	Yipf1
Cmpk1	2.03368e-07	0.19039	0.654	0.503	0.00691613	Cmpk1
Ftl1-ps1	2.03938e-07	0.300615	0.651	0.476	0.00693552	Ftl1-ps1
Strn3	2.05275e-07	0.0906796	0.368	0.272	0.006981	Strn3
Crnkl1	2.05567e-07	0.17457	0.253	0.159	0.00699091	Crnkl1
Sf3b2	2.05916e-07	0.0348201	0.87	0.774	0.00700279	Sf3b2
Dus1l	2.06554e-07	0.196962	0.264	0.165	0.00702449	Dus1l
Ssh2	2.07182e-07	-0.538042	0.126	0.234	0.00704585	Ssh2
Ncor1	2.07232e-07	-0.0718207	0.714	0.66	0.00704756	Ncor1
Magoh	2.07958e-07	0.0260399	0.424	0.344	0.00707223	Magoh
Plaa	2.08757e-07	0.139362	0.312	0.213	0.00709942	Plaa
Cggbp1	2.10742e-07	0.117243	0.55	0.428	0.00716691	Cggbp1
Nfe2l1	2.10859e-07	0.169845	0.569	0.428	0.00717088	Nfe2l1
Ppp1r2	2.1147e-07	0.206802	0.454	0.318	0.00719168	Ppp1r2
Mospd3	2.13341e-07	0.00195016	0.39	0.318	0.00725531	Mospd3
Gnl3	2.15084e-07	0.375987	0.416	0.257	0.00731459	Gnl3
Mrpl36	2.15598e-07	0.0853198	0.461	0.358	0.00733207	Mrpl36
Pqbp1	2.15715e-07	-0.0914291	0.264	0.23	0.00733603	Pqbp1
Dnmt3a	2.18443e-07	0.306776	0.532	0.363	0.00742882	Dnmt3a
Mink1	2.18704e-07	0.221023	0.413	0.28	0.0074377	Mink1
Hnrnpa2b1	2.1913e-07	-0.113614	0.751	0.722	0.00745219	Hnrnpa2b1
Arhgef2	2.19734e-07	0.0738674	0.565	0.456	0.00747272	Arhgef2
Galc	2.1992e-07	-0.255048	0.454	0.482	0.00747903	Galc
Snx17	2.20096e-07	-0.0311772	0.535	0.466	0.00748502	Snx17
Derl2	2.20407e-07	0.243157	0.546	0.392	0.00749562	Derl2
Polb	2.20575e-07	0.20741	0.357	0.239	0.00750131	Polb
Msl1	2.20696e-07	-0.128664	0.327	0.301	0.00750541	Msl1
Gdpd1	2.2369e-07	0.119837	0.498	0.379	0.00760725	Gdpd1
Cd84	2.23913e-07	0.214727	0.911	0.784	0.00761482	Cd84
Bin1	2.24532e-07	-0.135743	0.647	0.624	0.0076359	Bin1
Speg	2.25957e-07	0.270351	0.357	0.226	0.00768434	Speg
Mrpl28	2.26629e-07	-0.0116928	0.632	0.553	0.00770721	Mrpl28
Eif2s1	2.27043e-07	0.102858	0.416	0.316	0.00772127	Eif2s1
Parp1	2.29581e-07	-0.0191411	0.472	0.404	0.00780759	Parp1
Tspan17	2.30487e-07	-0.191407	0.29	0.289	0.0078384	Tspan17
Agpat3	2.3128e-07	0.248483	0.357	0.229	0.00786538	Agpat3
Dynll2	2.32468e-07	-0.0200052	0.539	0.465	0.00790579	Dynll2
Fbrs	2.32699e-07	0.172268	0.364	0.25	0.00791363	Fbrs
Commd6	2.33218e-07	-0.063826	0.461	0.408	0.00793127	Commd6
Actn1	2.35003e-07	0.0832715	0.543	0.432	0.007992	Actn1
Aurkaip1	2.37262e-07	0.177702	0.777	0.628	0.00806882	Aurkaip1
Denr	2.37745e-07	0.215972	0.532	0.382	0.00808524	Denr
Prkx	2.38204e-07	0.263303	0.257	0.149	0.00810085	Prkx
Gtpbp4	2.40371e-07	0.214712	0.394	0.266	0.00817453	Gtpbp4
Mrpl9	2.40614e-07	0.196898	0.309	0.202	0.00818282	Mrpl9
Cxcr4	2.41808e-07	-0.315535	0.491	0.561	0.0082234	Cxcr4
Irf2bp2	2.43406e-07	-0.146937	0.851	0.843	0.00827776	Irf2bp2
Lpin2	2.44289e-07	-0.191623	0.491	0.482	0.00830778	Lpin2
Ndufab1	2.44744e-07	0.0774658	0.55	0.443	0.00832325	Ndufab1
Ddx6	2.46585e-07	-0.0880563	0.669	0.615	0.00838586	Ddx6
Pcf11	2.47124e-07	0.0242048	0.234	0.174	0.00840419	Pcf11
Htatip2	2.47448e-07	0.158134	0.55	0.417	0.00841522	Htatip2
Glrx3	2.48823e-07	0.072534	0.602	0.495	0.00846198	Glrx3
Sqor	2.49314e-07	0.0187805	0.416	0.339	0.00847867	Sqor
Ikbkb	2.49821e-07	-0.0553159	0.465	0.407	0.00849591	Ikbkb
Triap1	2.51686e-07	-0.131864	0.454	0.431	0.00855933	Triap1
S100a1	2.52519e-07	0.212094	0.911	0.784	0.00858767	S100a1
Aip	2.53096e-07	0.101634	0.513	0.401	0.00860728	Aip
Ndufv3	2.53495e-07	0.140784	0.892	0.762	0.00862085	Ndufv3
Tufm	2.56208e-07	0.031448	0.286	0.218	0.00871311	Tufm
Dlg1	2.58776e-07	0.080527	0.164	0.105	0.00880046	Dlg1
Nkiras2	2.58789e-07	0.0666595	0.364	0.277	0.00880091	Nkiras2
Vav1	2.61327e-07	0.197074	0.621	0.468	0.00888722	Vav1
PLXNB2	2.6171e-07	-2.39633	0.026	0.12	0.00890023	PLXNB2
Dync1i2	2.62694e-07	0.0999103	0.81	0.684	0.0089337	Dync1i2
Btk	2.6311e-07	-0.0184592	0.387	0.32	0.00894783	Btk
Pcbp1	2.6323e-07	0.145719	0.907	0.779	0.00895193	Pcbp1
Rhoa	2.64087e-07	0.146336	0.978	0.89	0.00898105	Rhoa
Uqcrc1	2.65712e-07	0.046733	0.691	0.591	0.00903633	Uqcrc1
Vdac2	2.67113e-07	0.198804	0.907	0.775	0.00908399	Vdac2
Evi5	2.68469e-07	-0.10391	0.219	0.189	0.0091301	Evi5
Agpat5	2.69214e-07	0.0907695	0.45	0.347	0.00915542	Agpat5
Guca1a	2.69368e-07	0.255723	0.494	0.342	0.00916065	Guca1a
Fblim1	2.7116e-07	0.0862735	0.602	0.485	0.0092216	Fblim1
Slc7a7	2.72301e-07	0.164174	0.216	0.135	0.00926041	Slc7a7
Higd2a	2.72489e-07	-0.131098	0.658	0.631	0.00926681	Higd2a
Ddx39b	2.74989e-07	0.280583	0.532	0.37	0.00935184	Ddx39b
D1Ertd622e	2.75752e-07	-0.0707051	0.346	0.299	0.00937779	D1Ertd622e
Tmsb4x	2.76422e-07	-0.0505604	0.985	0.99	0.00940058	Tmsb4x
Htra2	2.77946e-07	0.301648	0.45	0.296	0.00945239	Htra2
Bloc1s4	2.78361e-07	0.0880178	0.26	0.184	0.0094665	Bloc1s4
Usp50	2.79653e-07	0.422995	0.186	0.081	0.00951045	Usp50
Dennd1b	2.79911e-07	0.131821	0.379	0.272	0.00951921	Dennd1b
Snx6	2.8022e-07	0.0178635	0.52	0.435	0.00952971	Snx6
Mcl1	2.81355e-07	0.140202	0.974	0.88	0.00956833	Mcl1
Hspa5	2.82654e-07	0.204061	0.941	0.858	0.0096125	Hspa5
Iscu	2.83222e-07	0.20295	0.71	0.554	0.00963181	Iscu
Rnmt	2.83344e-07	0.119365	0.271	0.186	0.00963596	Rnmt
Slc38a10	2.84607e-07	0.110269	0.431	0.327	0.00967891	Slc38a10
Idh3g	2.86574e-07	-0.21422	0.509	0.526	0.0097458	Idh3g
Gstm1	2.87544e-07	0.251403	0.866	0.744	0.00977881	Gstm1
Tuba4a	2.87609e-07	0.328703	0.346	0.205	0.00978102	Tuba4a
Snrnp200	2.8838e-07	0.27109	0.439	0.293	0.00980723	Snrnp200
Utp4	2.90071e-07	0.174454	0.13	0.067	0.00986475	Utp4
Large1	2.90751e-07	0.341711	0.253	0.138	0.00988787	Large1
Synj1	2.92069e-07	0.0219021	0.461	0.374	0.00993267	Synj1
Araf	2.92219e-07	-0.0550907	0.32	0.271	0.00993779	Araf
Atf6b	2.92372e-07	0.164414	0.335	0.229	0.00994298	Atf6b
Copa	2.93332e-07	0.108535	0.613	0.49	0.00997562	Copa
Nploc4	2.93662e-07	0.201501	0.268	0.167	0.00998684	Nploc4
Eloa	2.958e-07	-0.00857986	0.45	0.375	0.0100596	Eloa
Rps19bp1	2.9625e-07	0.29419	0.413	0.267	0.0100749	Rps19bp1
Pik3ca	2.98094e-07	0.0541023	0.349	0.269	0.0101376	Pik3ca
Txndc15	2.986e-07	-0.112458	0.387	0.355	0.0101548	Txndc15
2310011J03Rik	2.99229e-07	0.11256	0.446	0.338	0.0101762	2310011J03Rik
Ctdsp2	2.99929e-07	-0.135189	0.528	0.502	0.0102	Ctdsp2
Myh9	3.00264e-07	0.0428098	0.717	0.614	0.0102114	Myh9
Atic	3.01842e-07	0.240115	0.29	0.178	0.010265	Atic
Svbp	3.0226e-07	0.0306765	0.435	0.353	0.0102793	Svbp
Ppp6r1	3.02936e-07	0.234974	0.494	0.347	0.0103023	Ppp6r1
Chd3	3.04106e-07	0.109188	0.55	0.43	0.010342	Chd3
Fam32a	3.04381e-07	0.00973361	0.595	0.507	0.0103514	Fam32a
Ltbr	3.04639e-07	0.191036	0.364	0.249	0.0103601	Ltbr
H3f3a	3.05206e-07	-0.0865106	0.97	0.964	0.0103795	H3f3a
Nudc	3.0813e-07	-0.0880869	0.524	0.484	0.0104789	Nudc
Hnrnpll	3.08503e-07	0.0903435	0.335	0.246	0.0104916	Hnrnpll
Oma1	3.08921e-07	0.134974	0.193	0.121	0.0105058	Oma1
Fibp	3.09565e-07	0.136774	0.431	0.32	0.0105277	Fibp
Rrbp1	3.10216e-07	0.208497	0.926	0.837	0.0105498	Rrbp1
Ift22	3.10675e-07	0.262963	0.405	0.267	0.0105654	Ift22
Nucks1	3.13617e-07	0.0298139	0.524	0.423	0.0106655	Nucks1
Rufy3	3.14239e-07	-0.18465	0.431	0.425	0.0106866	Rufy3
Znrf2	3.15209e-07	-0.153122	0.517	0.495	0.0107196	Znrf2
Tpm4	3.15986e-07	0.23974	0.539	0.384	0.010746	Tpm4
Mau2	3.1684e-07	0.020681	0.312	0.243	0.0107751	Mau2
Flii	3.17445e-07	0.238348	0.591	0.434	0.0107957	Flii
Kif13b	3.17681e-07	-0.183952	0.357	0.351	0.0108037	Kif13b
Rnf114	3.21802e-07	0.207495	0.48	0.341	0.0109438	Rnf114
DDX17	3.22065e-07	-6.61198	0.022	0.11	0.0109528	DDX17
Pip4k2b	3.24269e-07	0.248438	0.212	0.119	0.0110278	Pip4k2b
Med28	3.2468e-07	0.158439	0.665	0.524	0.0110417	Med28
App	3.25215e-07	0.0779498	0.781	0.663	0.0110599	App
Diaph1	3.26399e-07	0.178623	0.703	0.552	0.0111002	Diaph1
Tfrc	3.32106e-07	0.41101	0.242	0.119	0.0112943	Tfrc
Cklf	3.32177e-07	-0.0691681	0.357	0.311	0.0112967	Cklf
Fundc1	3.32839e-07	-0.00860888	0.275	0.218	0.0113192	Fundc1
Mat2a	3.33666e-07	-0.207992	0.379	0.379	0.0113473	Mat2a
Lig3	3.35377e-07	0.424687	0.112	0.038	0.0114055	Lig3
[truncated: 715 more rows]

## Sheet: BMDMDRD1vsCTRL_DGE
	p_val	avg_log2FC	pct.1	pct.2	p_val_adj	gene
Selenop	0	-2.06971	0.144	0.921	0	Selenop
Trem2	0	-1.08887	0.599	0.98	0	Trem2
Itm2b	0	-0.801458	0.788	0.988	0	Itm2b
Laptm5	0	-0.719021	0.866	0.985	0	Laptm5
Cst3	0	-0.47487	0.969	0.989	0	Cst3
Prdx1	0	0.633957	0.996	0.978	0	Prdx1
Esd	0	0.951913	0.996	0.84	0	Esd
Prdx5	0	0.971768	0.99	0.875	0	Prdx5
Wfdc17	0	1.30395	0.969	0.633	0	Wfdc17
Slc15a3	0	1.85118	0.959	0.24	0	Slc15a3
Sod2	0	1.87908	0.996	0.489	0	Sod2
Alas1	0	2.08281	0.938	0.199	0	Alas1
Cxcl2	0	2.11749	0.988	0.251	0	Cxcl2
Ccl5	0	2.1703	0.743	0.008	0	Ccl5
Tma16	0	2.24559	0.955	0.129	0	Tma16
Ptgs2	0	2.30934	0.823	0.016	0	Ptgs2
Bcl2a1a	0	2.33198	0.718	0.002	0	Bcl2a1a
Bcl2a1d	0	2.34086	0.77	0.011	0	Bcl2a1d
Mmp14	0	2.35224	0.866	0.017	0	Mmp14
Il1rn	0	2.39508	0.905	0.031	0	Il1rn
Procr	0	2.41631	0.891	0.046	0	Procr
Cxcl3	0	2.45511	0.794	0	0	Cxcl3
Clec4e	0	2.488	0.977	0.096	0	Clec4e
Slc7a11	0	2.5309	0.947	0.019	0	Slc7a11
Il1b	0	2.59183	0.959	0.016	0	Il1b
Acod1	0	2.64206	0.977	0.004	0	Acod1
Saa3	0	2.6863	0.967	0.015	0	Saa3
Txn1	1.8997e-306	0.713401	0.994	0.885	6.46051e-302	Txn1
Serpinb6a	2.56075e-306	-0.883563	0.733	0.969	8.70861e-302	Serpinb6a
Pgam1	1.12601e-302	0.95425	0.992	0.748	3.82934e-298	Pgam1
Ass1	1.21688e-298	2.21052	0.714	0.015	4.13837e-294	Ass1
Rgs10	9.76196e-297	-1.32567	0.428	0.934	3.31985e-292	Rgs10
C1qc	1.39245e-296	-1.27382	0.42	0.962	4.73545e-292	C1qc
Tyrobp	1.25725e-292	-0.356459	0.975	0.988	4.27564e-288	Tyrobp
Inhba	1.92664e-291	2.16044	0.63	0.001	6.55212e-287	Inhba
Lgmn	3.59842e-288	-1.21907	0.486	0.958	1.22375e-283	Lgmn
Slc7a2	4.95035e-287	2.23661	0.72	0.028	1.68351e-282	Slc7a2
Cebpb	1.43005e-286	0.953138	0.992	0.75	4.86331e-282	Cebpb
Cybb	3.38996e-286	0.706206	0.99	0.869	1.15286e-281	Cybb
Plpp3	6.09913e-282	2.15578	0.706	0.019	2.07419e-277	Plpp3
Malt1	1.56185e-280	2.01576	0.86	0.113	5.31155e-276	Malt1
Csf2rb	8.76878e-278	1.13277	0.986	0.635	2.98209e-273	Csf2rb
Ehd1	5.03907e-277	1.46487	0.951	0.384	1.71369e-272	Ehd1
F10	2.29796e-276	2.13753	0.733	0.032	7.81491e-272	F10
Atp6v1e1	2.88652e-275	0.819216	0.986	0.801	9.81649e-271	Atp6v1e1
Fth1	5.76357e-273	0.214722	0.998	0.992	1.96008e-268	Fth1
Clmp	1.67925e-270	2.20408	0.669	0.015	5.71079e-266	Clmp
Acsl1	4.75072e-270	1.86898	0.87	0.205	1.61562e-265	Acsl1
C1qb	2.26068e-269	-1.07839	0.492	0.961	7.68812e-265	C1qb
Tarm1	1.19989e-264	2.1275	0.578	0	4.08059e-260	Tarm1
Ptpn18	5.25162e-264	-1.65392	0.263	0.914	1.78597e-259	Ptpn18
AA467197	2.5157e-262	2.1345	0.73	0.048	8.5554e-258	AA467197
Fpr2	7.20398e-261	2.13992	0.599	0.004	2.44993e-256	Fpr2
Msr1	2.06687e-260	1.70887	0.92	0.23	7.02901e-256	Msr1
Pilra	3.53876e-260	2.06719	0.749	0.049	1.20346e-255	Pilra
Srgn	7.85499e-257	1.11466	0.957	0.652	2.67133e-252	Srgn
Txnrd1	2.28392e-256	1.48795	0.951	0.379	7.76715e-252	Txnrd1
Dhrs3	1.21944e-250	-1.6525	0.253	0.891	4.14708e-246	Dhrs3
Ms4a6d	8.63598e-247	1.04513	0.975	0.645	2.93692e-242	Ms4a6d
Pdpn	1.90858e-246	2.1027	0.599	0.009	6.49071e-242	Pdpn
Igfbp4	3.45035e-245	-2.0263	0.086	0.832	1.17339e-240	Igfbp4
Pltp	1.33944e-243	-1.34637	0.379	0.926	4.55518e-239	Pltp
Tnfaip2	2.91076e-238	0.879351	0.988	0.755	9.89893e-234	Tnfaip2
Gapdh	1.17297e-236	0.604326	0.998	0.907	3.98902e-232	Gapdh
Slc6a12	2.88034e-235	2.00247	0.681	0.034	9.79546e-231	Slc6a12
Ucp2	5.8804e-234	-1.05188	0.553	0.947	1.99981e-229	Ucp2
Wwp1	8.40489e-233	-1.75974	0.183	0.846	2.85833e-228	Wwp1
Traf1	1.5408e-232	1.92711	0.739	0.059	5.23995e-228	Traf1
Bcl2a1b	1.6261e-232	1.43267	0.955	0.355	5.53005e-228	Bcl2a1b
S100a4	3.61583e-230	-0.904885	0.615	0.966	1.22967e-225	S100a4
Ctsb	1.2846e-228	-0.278396	0.994	0.992	4.36867e-224	Ctsb
Hmox1	3.30187e-228	1.12817	0.971	0.648	1.1229e-223	Hmox1
Bola2	1.15486e-227	1.11985	0.963	0.537	3.92744e-223	Bola2
Gch1	1.26192e-227	1.75861	0.852	0.151	4.29153e-223	Gch1
Ctsz	4.99651e-227	0.429619	0.996	0.961	1.69921e-222	Ctsz
Cstb	2.26272e-224	0.449542	0.998	0.95	7.69506e-220	Cstb
Mrpl52	6.30083e-223	1.10344	0.947	0.55	2.14279e-218	Mrpl52
Serinc3	1.07228e-222	-1.36914	0.368	0.901	3.64663e-218	Serinc3
Mbnl1	4.83828e-217	-1.26004	0.43	0.915	1.6454e-212	Mbnl1
Sdc1	1.29129e-216	1.70875	0.842	0.142	4.39141e-212	Sdc1
Tnf	2.86178e-215	1.86871	0.691	0.056	9.73233e-211	Tnf
Mmp12	4.4411e-211	1.87562	0.776	0.123	1.51033e-206	Mmp12
Ldha	2.2183e-210	0.866147	0.977	0.741	7.544e-206	Ldha
Grn	4.03692e-210	-0.39248	0.971	0.984	1.37288e-205	Grn
Pgk1	2.32183e-209	0.997126	0.975	0.657	7.89608e-205	Pgk1
Socs3	2.1187e-208	1.79929	0.706	0.062	7.20526e-204	Socs3
Psme2	6.53066e-206	0.872385	0.961	0.699	2.22095e-201	Psme2
Gas6	1.59544e-205	-1.78899	0.175	0.805	5.42578e-201	Gas6
Src	3.03279e-203	1.94542	0.51	0.007	1.03139e-198	Src
C3ar1	9.03978e-203	-1.25083	0.424	0.92	3.07425e-198	C3ar1
Hvcn1	9.09736e-203	1.50161	0.883	0.28	3.09383e-198	Hvcn1
Tpt1	4.78516e-202	-0.208701	0.998	0.992	1.62734e-197	Tpt1
Ccl9	5.58043e-200	0.723794	0.949	0.843	1.89779e-195	Ccl9
Slpi	8.10449e-200	1.87316	0.502	0.007	2.75617e-195	Slpi
Pf4	9.95141e-198	1.28753	0.93	0.502	3.38428e-193	Pf4
Gclm	1.32184e-197	1.22525	0.932	0.472	4.49532e-193	Gclm
Psmb6	4.19018e-197	0.760568	0.975	0.766	1.425e-192	Psmb6
Met	9.70901e-197	1.93765	0.475	0.003	3.30184e-192	Met
Clec4n	7.47037e-196	1.78355	0.757	0.137	2.54052e-191	Clec4n
Lox	1.22363e-194	1.95463	0.457	0.002	4.16132e-190	Lox
Gng12	1.24402e-192	1.07864	0.932	0.528	4.23066e-188	Gng12
Pkm	4.89317e-188	0.589441	0.996	0.896	1.66407e-183	Pkm
Uchl1	5.24211e-188	1.73902	0.724	0.099	1.78274e-183	Uchl1
Slc2a1	2.22827e-187	1.71079	0.726	0.094	7.57789e-183	Slc2a1
Mif	2.11891e-186	0.921515	0.977	0.694	7.206e-182	Mif
Maf	8.17284e-186	-1.49018	0.284	0.861	2.77942e-181	Maf
Rgs2	2.7666e-184	-1.80604	0.132	0.764	9.40864e-180	Rgs2
Gpc1	4.70918e-184	1.90977	0.533	0.022	1.6015e-179	Gpc1
Prdx6	6.35245e-184	1.19068	0.918	0.505	2.16034e-179	Prdx6
Flrt3	5.3697e-182	1.88655	0.424	0.001	1.82613e-177	Flrt3
Acp5	2.23009e-180	1.8738	0.593	0.05	7.5841e-176	Acp5
Cd300a	2.9946e-180	-1.77554	0.156	0.747	1.01841e-175	Cd300a
Ccl3	3.23996e-177	1.38484	0.905	0.383	1.10185e-172	Ccl3
Cd14	4.771e-177	0.934608	0.942	0.677	1.62252e-172	Cd14
Rps14	2.15033e-176	-0.235076	0.988	0.988	7.31286e-172	Rps14
H2-M2	2.23757e-176	1.90951	0.438	0.005	7.60952e-172	H2-M2
Ier3	3.20102e-174	1.18713	0.947	0.468	1.0886e-169	Ier3
Ppfia3	5.87373e-174	1.90709	0.479	0.013	1.99754e-169	Ppfia3
Srxn1	1.18604e-173	1.51625	0.829	0.222	4.03349e-169	Srxn1
Slc48a1	3.97561e-173	0.819815	0.959	0.709	1.35203e-168	Slc48a1
Igf1	4.57046e-173	-1.03072	0.537	0.918	1.55432e-168	Igf1
Ypel3	3.52733e-171	-1.22539	0.426	0.831	1.19957e-166	Ypel3
Eno1	3.66019e-171	1.18313	0.924	0.425	1.24476e-166	Eno1
Rpl18a	1.04739e-170	-0.310575	0.977	0.976	3.56195e-166	Rpl18a
C3-1	3.49662e-170	1.50939	0.78	0.168	1.18913e-165	C3-1
Txnip	7.0934e-170	-1.59582	0.218	0.794	2.41232e-165	Txnip
Jak2	9.33275e-170	1.62861	0.693	0.093	3.17388e-165	Jak2
Lrpap1	1.1592e-169	1.05045	0.932	0.543	3.94221e-165	Lrpap1
Man2b1	4.37492e-168	-1.12524	0.477	0.863	1.48782e-163	Man2b1
Aldoa	8.75582e-168	0.496631	0.996	0.911	2.97768e-163	Aldoa
Id3	2.10741e-167	-1.81127	0.074	0.697	7.16688e-163	Id3
Plaur	6.50885e-167	1.67787	0.706	0.125	2.21353e-162	Plaur
Abcc5	1.31268e-166	1.3872	0.862	0.223	4.46416e-162	Abcc5
Hacd4	1.39696e-166	-1.53659	0.253	0.773	4.75078e-162	Hacd4
Gde1	2.0889e-166	1.36264	0.87	0.301	7.10392e-162	Gde1
Cdc42ep2	7.81056e-166	1.69054	0.545	0.035	2.65621e-161	Cdc42ep2
Hcls1	1.6924e-165	1.01512	0.947	0.549	5.75551e-161	Hcls1
Ehd4	5.74471e-165	-1.20764	0.412	0.86	1.95366e-160	Ehd4
Irak3	1.29903e-163	1.47832	0.751	0.133	4.41774e-159	Irak3
Aldh2	2.76422e-163	-0.773938	0.695	0.915	9.40055e-159	Aldh2
Hsp90ab1	1.62017e-162	0.369457	0.996	0.963	5.50986e-158	Hsp90ab1
Cxcl1	2.32401e-162	1.88449	0.467	0.017	7.9035e-158	Cxcl1
Vsir	3.06008e-162	-1.30042	0.381	0.811	1.04067e-157	Vsir
Pld4	7.29585e-162	-1.41026	0.298	0.833	2.48117e-157	Pld4
Rpl38	9.50096e-162	0.375516	0.994	0.951	3.23109e-157	Rpl38
Slc31a2	2.85164e-160	1.24883	0.912	0.342	9.69786e-156	Slc31a2
Rbpj	1.5209e-159	1.2407	0.924	0.337	5.17228e-155	Rbpj
Aoah	3.37755e-158	1.35955	0.84	0.214	1.14864e-153	Aoah
Bst1	5.9335e-158	1.79612	0.484	0.022	2.01786e-153	Bst1
Gnai2	6.51238e-158	-0.387979	0.94	0.974	2.21473e-153	Gnai2
Timp2	8.1203e-158	-1.15185	0.463	0.877	2.76155e-153	Timp2
Ccr1	2.09567e-157	1.74904	0.562	0.048	7.12697e-153	Ccr1
Ptges	2.73481e-157	1.81705	0.428	0.01	9.30053e-153	Ptges
Ahnak	4.10084e-156	-0.579424	0.844	0.968	1.39461e-151	Ahnak
Hsp90aa1	4.34358e-156	0.97177	0.967	0.585	1.47716e-151	Hsp90aa1
Zbp1	5.19392e-155	1.53401	0.623	0.073	1.76635e-150	Zbp1
AW112010	1.67733e-154	1.68334	0.628	0.094	5.70427e-150	AW112010
Abhd12	7.13011e-153	-1.16394	0.459	0.826	2.42481e-148	Abhd12
Fxyd5	5.22935e-152	-0.415832	0.957	0.977	1.7784e-147	Fxyd5
Mir155hg	2.70953e-151	1.75098	0.36	0.001	9.21456e-147	Mir155hg
Denr	4.0099e-151	1.19926	0.895	0.382	1.36369e-146	Denr
Nqo1	1.61296e-150	1.74155	0.494	0.029	5.48536e-146	Nqo1
Bst2	3.30926e-150	0.692418	0.955	0.784	1.12541e-145	Bst2
Car13	3.43736e-150	1.52957	0.611	0.073	1.16898e-145	Car13
Exoc3l4	9.03432e-150	1.57588	0.568	0.055	3.07239e-145	Exoc3l4
Mt2	1.0037e-149	1.52901	0.735	0.209	3.4134e-145	Mt2
Bri3	1.05318e-149	-0.474419	0.901	0.963	3.58165e-145	Bri3
Clec12a	1.6637e-149	-1.1732	0.426	0.864	5.65791e-145	Clec12a
Snx5	3.3956e-149	-0.996403	0.549	0.85	1.15477e-144	Snx5
Gpr84	4.15853e-149	1.72801	0.471	0.023	1.41423e-144	Gpr84
Lipa	1.43315e-148	-0.765466	0.65	0.938	4.87386e-144	Lipa
Scimp	8.00505e-147	1.75672	0.379	0.004	2.72236e-142	Scimp
Pla2g4a	1.12885e-146	1.58889	0.551	0.051	3.839e-142	Pla2g4a
Nfkbia	1.92709e-146	0.963453	0.957	0.587	6.55364e-142	Nfkbia
Eif6	2.92757e-146	1.0902	0.916	0.437	9.95609e-142	Eif6
Tnfrsf1b	5.08697e-145	0.957082	0.944	0.58	1.72998e-140	Tnfrsf1b
Alox5ap	9.57752e-145	-0.849738	0.595	0.931	3.25712e-140	Alox5ap
Lmo4	1.53712e-143	1.23352	0.864	0.347	5.22742e-139	Lmo4
Msn	1.7548e-143	0.81577	0.967	0.666	5.96771e-139	Msn
Slco3a1	6.31589e-143	1.6312	0.496	0.034	2.14791e-138	Slco3a1
Aplp2	1.15811e-142	-0.827976	0.667	0.906	3.9385e-138	Aplp2
Mt1	1.57561e-142	0.619284	0.975	0.872	5.35834e-138	Mt1
Gbp2	1.63505e-142	1.54006	0.644	0.101	5.56049e-138	Gbp2
Gm14005	7.6775e-142	1.66965	0.432	0.017	2.61096e-137	Gm14005
Fpr1	1.42954e-141	1.761	0.344	0.001	4.8616e-137	Fpr1
Dcbld2	3.89642e-140	1.68714	0.422	0.015	1.32509e-135	Dcbld2
Rps19	6.40855e-139	-0.330549	0.959	0.976	2.17942e-134	Rps19
Zc3h12a	1.48999e-138	1.40125	0.683	0.124	5.06716e-134	Zc3h12a
Tnfaip3	4.83841e-137	1.38085	0.656	0.111	1.64545e-132	Tnfaip3
Apoe	3.74165e-136	-1.0152	0.529	0.843	1.27246e-131	Apoe
Lyz2	5.43468e-136	-0.305514	0.967	0.987	1.84823e-131	Lyz2
Psmb5	6.5143e-136	0.849326	0.932	0.604	2.21538e-131	Psmb5
Klf7	8.08821e-136	1.38526	0.609	0.089	2.75064e-131	Klf7
Mafb	1.48389e-134	-1.24605	0.313	0.827	5.04643e-130	Mafb
Tnip1	2.20398e-134	1.17783	0.883	0.334	7.49528e-130	Tnip1
Gadd45b	2.58729e-134	1.34918	0.778	0.215	8.79885e-130	Gadd45b
Rps4x	5.10786e-133	-0.248365	0.979	0.981	1.73708e-128	Rps4x
Gsap	6.7134e-133	1.34854	0.607	0.092	2.28309e-128	Gsap
Csf1r	6.7135e-133	-0.547104	0.807	0.967	2.28313e-128	Csf1r
Gsr	1.75514e-132	1.31533	0.774	0.204	5.96889e-128	Gsr
Gpd2	1.16028e-131	1.47837	0.535	0.058	3.94589e-127	Gpd2
Adora2b	1.94692e-131	1.67379	0.399	0.014	6.62109e-127	Adora2b
Mmp13	2.76058e-131	1.75734	0.43	0.031	9.38817e-127	Mmp13
Trf	2.85653e-131	-1.59572	0.148	0.653	9.7145e-127	Trf
Unc93b1	4.42218e-131	-0.698201	0.7	0.935	1.5039e-126	Unc93b1
Il2rg	7.58124e-130	1.2306	0.757	0.188	2.57823e-125	Il2rg
Mapkapk2	5.21078e-129	0.966601	0.94	0.533	1.77208e-124	Mapkapk2
S100a8	5.91276e-129	1.58159	0.444	0.03	2.01081e-124	S100a8
Crip1	6.17189e-129	-0.817608	0.628	0.924	2.09894e-124	Crip1
Tpi1	2.82533e-128	0.837434	0.959	0.641	9.60838e-124	Tpi1
CXCL5	3.20021e-128	0.399255	0.302	0	1.08833e-123	CXCL5
St3gal1	3.84386e-128	1.24629	0.78	0.212	1.30722e-123	St3gal1
Hp	4.2902e-128	1.63308	0.337	0.004	1.45901e-123	Hp
Ms4a7	5.28775e-128	-0.448869	0.858	0.929	1.79826e-123	Ms4a7
Socs1	7.14289e-128	1.63208	0.379	0.012	2.42916e-123	Socs1
Tnfaip8l2	1.18676e-127	-1.12375	0.426	0.777	4.03592e-123	Tnfaip8l2
Ighm	3.31974e-127	-1.64937	0.006	0.505	1.12898e-122	Ighm
Calm2	3.54217e-127	-0.569476	0.837	0.928	1.20462e-122	Calm2
Clec4d	3.64088e-127	0.494454	0.984	0.88	1.23819e-122	Clec4d
Phlda1	1.07023e-126	1.56608	0.506	0.052	3.63965e-122	Phlda1
Ifrd1	1.08043e-126	1.22915	0.772	0.206	3.67433e-122	Ifrd1
Ctss	1.80775e-126	-0.320866	0.973	0.987	6.14781e-122	Ctss
Acpp	2.45864e-126	1.70358	0.358	0.009	8.36133e-122	Acpp
Gyg	2.1606e-125	-1.06891	0.481	0.719	7.34777e-121	Gyg
Rps7	1.08238e-124	-0.362317	0.938	0.941	3.68096e-120	Rps7
H2-Ab1	1.55227e-124	1.09293	0.745	0.19	5.27896e-120	H2-Ab1
Chst11	3.41487e-124	1.58822	0.461	0.037	1.16133e-119	Chst11
Scd2	1.23683e-123	1.55788	0.484	0.045	4.20623e-119	Scd2
Isg15	3.18477e-123	1.43037	0.605	0.104	1.08308e-118	Isg15
Cycs	4.14298e-123	1.09247	0.879	0.327	1.40894e-118	Cycs
Cflar	2.71254e-122	1.13535	0.852	0.298	9.2248e-118	Cflar
Pilrb1	4.54852e-122	1.5665	0.368	0.013	1.54686e-117	Pilrb1
Ptpre	8.13294e-122	1.00827	0.912	0.471	2.76585e-117	Ptpre
Sptssa	1.46248e-121	-0.839275	0.607	0.842	4.97362e-117	Sptssa
Plek	1.60652e-121	1.06491	0.909	0.417	5.46344e-117	Plek
Itga5	2.933e-121	1.20407	0.761	0.208	9.97454e-117	Itga5
Tagln2	3.69085e-121	0.731084	0.967	0.722	1.25518e-116	Tagln2
Cpd	4.47616e-121	1.09019	0.889	0.367	1.52225e-116	Cpd
Ctsd	5.37888e-121	-0.216288	0.994	0.991	1.82925e-116	Ctsd
Slc6a6	5.40539e-121	-0.579125	0.805	0.922	1.83826e-116	Slc6a6
Smpdl3b	2.97568e-120	1.55193	0.447	0.035	1.01197e-115	Smpdl3b
Mrc1	4.40059e-120	-1.49609	0.175	0.681	1.49655e-115	Mrc1
Tpm4	1.34191e-119	1.0592	0.895	0.384	4.56357e-115	Tpm4
Slfn2	1.00284e-118	0.606526	0.979	0.808	3.41044e-114	Slfn2
Rbpms	1.4692e-118	1.18609	0.533	0.082	4.99645e-114	Rbpms
Palld	1.85962e-118	1.48808	0.593	0.109	6.32418e-114	Palld
Mtpn	2.96253e-118	0.804421	0.963	0.628	1.0075e-113	Mtpn
Ccl2	4.06942e-118	1.52577	0.494	0.057	1.38393e-113	Ccl2
Slc16a3	4.95559e-118	1.38177	0.667	0.154	1.6853e-113	Slc16a3
Arg2	6.90181e-118	1.64461	0.313	0.004	2.34717e-113	Arg2
Msantd3	4.92174e-117	1.64208	0.325	0.006	1.67379e-112	Msantd3
Igfbp7	6.37337e-117	1.56117	0.286	0.001	2.16746e-112	Igfbp7
Foxp4	7.01016e-117	1.37672	0.422	0.036	2.38401e-112	Foxp4
Plk2	2.4826e-116	1.32943	0.706	0.189	8.44282e-112	Plk2
Rcbtb2	2.7451e-116	-1.23724	0.377	0.723	9.33553e-112	Rcbtb2
Hk2	3.11756e-116	1.18701	0.702	0.171	1.06022e-111	Hk2
Nfkb2	3.57537e-116	1.17861	0.743	0.202	1.21591e-111	Nfkb2
Ybx3	4.44957e-116	1.11542	0.759	0.216	1.51321e-111	Ybx3
Plin2	7.17764e-116	-0.707691	0.708	0.877	2.44097e-111	Plin2
Ell2	5.09548e-115	1.1068	0.724	0.191	1.73287e-110	Ell2
Dbp	2.76633e-114	-1.597	0.06	0.535	9.40774e-110	Dbp
Hpgds	3.81853e-114	-1.28989	0.298	0.68	1.29861e-109	Hpgds
Ndufb1-ps	5.58655e-114	0.612731	0.955	0.769	1.89987e-109	Ndufb1-ps
Acsl4	5.91569e-114	1.01317	0.695	0.183	2.01181e-109	Acsl4
Abracl	7.8204e-114	0.822412	0.934	0.607	2.65956e-109	Abracl
Fuca1	4.42637e-113	-0.745787	0.663	0.834	1.50532e-108	Fuca1
Mcoln2	6.58272e-113	1.13183	0.741	0.207	2.23865e-108	Mcoln2
Itgb5	6.62771e-113	-1.15666	0.399	0.712	2.25395e-108	Itgb5
Slc43a2	6.65327e-113	-0.891419	0.545	0.883	2.26264e-108	Slc43a2
Fcgrt	1.235e-112	-1.54048	0.117	0.574	4.19999e-108	Fcgrt
Smpdl3a	4.10214e-112	-0.951584	0.494	0.819	1.39506e-107	Smpdl3a
MT1G	1.20211e-111	0.338127	0.278	0.001	4.08814e-107	MT1G
Rps12	1.32119e-110	-0.173435	0.992	0.988	4.49311e-106	Rps12
Rnf149	6.79732e-110	1.0734	0.778	0.244	2.31163e-105	Rnf149
Ets2	7.76051e-110	1.33659	0.582	0.106	2.63919e-105	Ets2
Susd3	1.29204e-109	-1.43447	0.187	0.6	4.39396e-105	Susd3
Nrp2	1.60403e-109	0.635027	0.955	0.768	5.45497e-105	Nrp2
Filip1l	2.95037e-109	1.16689	0.525	0.086	1.00336e-104	Filip1l
Gbp7	4.3268e-109	1.1006	0.556	0.105	1.47146e-104	Gbp7
Nfkbie	5.41345e-109	1.30608	0.465	0.057	1.84101e-104	Nfkbie
Ralgds	1.80687e-108	1.29722	0.576	0.105	6.14479e-104	Ralgds
Ccl4	1.91348e-108	1.37663	0.671	0.204	6.50736e-104	Ccl4
Ly6i	2.9042e-108	1.47694	0.274	0.002	9.87661e-104	Ly6i
Nceh1	3.10962e-108	-0.857631	0.572	0.793	1.05752e-103	Nceh1
2410006H16Rik	5.20758e-108	-1.1739	0.364	0.729	1.77099e-103	2410006H16Rik
Fabp3	5.21464e-108	1.54155	0.492	0.083	1.7734e-103	Fabp3
Stab1	5.93049e-108	-1.23245	0.329	0.743	2.01684e-103	Stab1
Galnt6	1.09151e-107	1.24699	0.648	0.149	3.71201e-103	Galnt6
Anxa4	1.45187e-107	0.734818	0.93	0.662	4.93753e-103	Anxa4
Slc11a2	1.77408e-107	1.13387	0.714	0.196	6.03328e-103	Slc11a2
Lrrc59	3.23908e-107	1.01646	0.817	0.287	1.10155e-102	Lrrc59
Arhgap18	5.10892e-107	-1.48584	0.128	0.569	1.73744e-102	Arhgap18
Eif4e	9.39639e-107	1.01917	0.745	0.227	3.19552e-102	Eif4e
Upp1	1.7519e-106	1.52212	0.276	0.002	5.95787e-102	Upp1
Apobec1	3.46075e-106	-1.11774	0.389	0.703	1.17693e-101	Apobec1
Cd93	5.00011e-106	-1.08116	0.424	0.755	1.70044e-101	Cd93
Hif1a	9.98187e-106	1.15904	0.782	0.307	3.39463e-101	Hif1a
Nme1	1.30525e-105	0.942746	0.909	0.459	4.43889e-101	Nme1
Vcan	3.05906e-105	1.52759	0.311	0.008	1.04033e-100	Vcan
Slamf8	5.43206e-105	1.44809	0.409	0.035	1.84734e-100	Slamf8
Pde4b	6.88407e-105	1.00435	0.605	0.142	2.34113e-100	Pde4b
Spint1	6.90095e-105	1.56072	0.29	0.005	2.34687e-100	Spint1
Cd28	1.09086e-104	-1.47719	0.121	0.585	3.70978e-100	Cd28
Dst	1.18305e-104	1.27103	0.578	0.111	4.02333e-100	Dst
Mxd4	1.24723e-104	-1.43537	0.169	0.594	4.24156e-100	Mxd4
Gm6977	3.22511e-104	1.07327	0.802	0.286	1.0968e-99	Gm6977
Lsp1	6.00112e-104	-1.52971	0.045	0.503	2.04086e-99	Lsp1
Mfap3l	6.10951e-104	1.26949	0.463	0.059	2.07772e-99	Mfap3l
Agtrap	8.34837e-104	1.04659	0.757	0.24	2.83912e-99	Agtrap
Rps10	1.0147e-103	-0.487362	0.827	0.877	3.4508e-99	Rps10
M6pr	1.64729e-103	0.792339	0.965	0.588	5.60211e-99	M6pr
Evi2a	3.40626e-102	-0.973303	0.475	0.693	1.1584e-97	Evi2a
Mlkl	4.34732e-102	1.2285	0.397	0.041	1.47844e-97	Mlkl
C1qa	6.24497e-102	-1.0717	0.366	0.809	2.12379e-97	C1qa
Ppfibp2	8.51214e-102	1.19667	0.683	0.186	2.89481e-97	Ppfibp2
Rps11	1.48272e-101	-0.212113	0.981	0.977	5.04242e-97	Rps11
Lamp1	1.88365e-101	-0.222834	0.99	0.981	6.40593e-97	Lamp1
Hsd17b12	2.5622e-101	0.928464	0.815	0.301	8.71352e-97	Hsd17b12
Ckb	2.88087e-101	-1.0621	0.385	0.802	9.79728e-97	Ckb
Eif5a	3.4153e-101	0.628658	0.967	0.752	1.16148e-96	Eif5a
Camk1	1.11069e-100	-0.905092	0.521	0.722	3.77723e-96	Camk1
Cct3	1.13637e-100	0.991662	0.862	0.379	3.86455e-96	Cct3
Itgal	2.31248e-100	1.02273	0.665	0.179	7.86428e-96	Itgal
Pcdh7	4.1831e-100	0.874566	0.663	0.193	1.42259e-95	Pcdh7
Celf2	4.46275e-100	-1.17967	0.333	0.673	1.51769e-95	Celf2
Fas	4.78542e-100	0.985985	0.481	0.09	1.62743e-95	Fas
Blvrb	5.3893e-100	0.399884	0.984	0.907	1.83279e-95	Blvrb
Cish	5.43038e-100	1.44212	0.311	0.012	1.84676e-95	Cish
Rgl1	2.17508e-99	1.32578	0.381	0.033	7.397e-95	Rgl1
Tmem37	2.81244e-99	-1.41869	0.152	0.549	9.56454e-95	Tmem37
Cyb5a	5.72279e-99	0.496488	0.965	0.852	1.94621e-94	Cyb5a
Ampd3	1.12892e-98	1.18853	0.541	0.103	3.83922e-94	Ampd3
Kmt5a	1.42883e-98	1.02862	0.788	0.28	4.85915e-94	Kmt5a
Otulinl	1.99966e-98	-1.33384	0.212	0.588	6.80045e-94	Otulinl
Dram1	3.14268e-98	0.993582	0.611	0.155	1.06876e-93	Dram1
Rai14	3.7543e-98	1.37706	0.424	0.047	1.27676e-93	Rai14
Slc39a14	3.78983e-98	1.39259	0.432	0.05	1.28885e-93	Slc39a14
Cd33	1.58994e-97	1.09186	0.576	0.128	5.40707e-93	Cd33
Zfp36l1	1.79635e-97	-1.20289	0.29	0.738	6.10901e-93	Zfp36l1
Slc3a2	3.12402e-97	0.637763	0.949	0.733	1.06242e-92	Slc3a2
Tcf4	4.42034e-97	-1.11826	0.387	0.69	1.50327e-92	Tcf4
Cd302	4.46752e-97	0.978061	0.856	0.401	1.51931e-92	Cd302
Bcl3	6.60872e-97	0.77948	0.523	0.135	2.24749e-92	Bcl3
Tuba4a	8.77178e-97	1.08612	0.698	0.205	2.98311e-92	Tuba4a
Rps5	9.93831e-97	-0.215368	0.977	0.977	3.37982e-92	Rps5
Gng2	9.96857e-97	-0.726009	0.652	0.808	3.39011e-92	Gng2
Eif3j1	1.0144e-96	0.839831	0.718	0.241	3.44976e-92	Eif3j1
Rplp1	1.04758e-96	-0.136572	0.994	0.988	3.56262e-92	Rplp1
Cadm1	1.16715e-96	-1.33719	0.208	0.579	3.96923e-92	Cadm1
Sgk1	1.72226e-96	1.02648	0.827	0.379	5.85707e-92	Sgk1
Uqcrq	1.74798e-96	0.498807	0.965	0.829	5.94454e-92	Uqcrq
Pilrb2	3.00311e-96	1.30912	0.377	0.035	1.0213e-91	Pilrb2
Higd1a	5.76996e-96	0.940306	0.868	0.383	1.96225e-91	Higd1a
Sec61g	1.16e-95	1.00296	0.669	0.192	3.94492e-91	Sec61g
Slc25a37	1.19451e-95	1.14413	0.553	0.115	4.0623e-91	Slc25a37
Rnase4	1.99773e-95	-1.47888	0.035	0.456	6.79388e-91	Rnase4
Rps16	9.29646e-95	-0.192532	0.979	0.977	3.16154e-90	Rps16
P2ry6	9.58171e-95	-0.9831	0.473	0.737	3.25855e-90	P2ry6
Lamp2	1.52665e-94	-0.475159	0.846	0.924	5.19183e-90	Lamp2
Mthfd2	2.17197e-94	1.15003	0.512	0.094	7.38645e-90	Mthfd2
Mmp8	3.55445e-94	1.39824	0.516	0.114	1.2088e-89	Mmp8
Hpgd	4.33596e-94	-1.42729	0.002	0.397	1.47457e-89	Hpgd
Plpp1	4.93725e-94	1.5111	0.276	0.007	1.67906e-89	Plpp1
CCL4	8.16662e-94	0.414643	0.278	0.008	2.7773e-89	CCL4
Cxcr4	8.53105e-94	-1.4031	0.132	0.561	2.90124e-89	Cxcr4
Clcn7	8.9537e-94	0.910067	0.805	0.308	3.04497e-89	Clcn7
Gm37498	3.1016e-93	1.45938	0.233	0.001	1.05479e-88	Gm37498
Ifngr1	3.41746e-93	-1.09267	0.379	0.686	1.16221e-88	Ifngr1
Eef1e1	3.4863e-93	0.901411	0.496	0.11	1.18562e-88	Eef1e1
Pla2g7	7.23143e-93	1.13352	0.714	0.26	2.45926e-88	Pla2g7
Rps9	7.92633e-93	-0.153658	0.992	0.988	2.69559e-88	Rps9
Slc31a1	8.69112e-93	0.904794	0.864	0.38	2.95568e-88	Slc31a1
Lgals9	1.01381e-92	0.975392	0.817	0.329	3.44778e-88	Lgals9
Ero1l	1.92365e-92	1.14597	0.605	0.148	6.54197e-88	Ero1l
Sat1	2.68225e-92	-0.691694	0.64	0.855	9.1218e-88	Sat1
Irf2bp2	2.96169e-92	-0.804452	0.582	0.843	1.00721e-87	Irf2bp2
Spryd7	7.11946e-92	1.07484	0.566	0.13	2.42119e-87	Spryd7
Fos	8.50951e-92	-1.12908	0.317	0.734	2.89391e-87	Fos
Tank	9.73052e-92	0.924893	0.615	0.17	3.30916e-87	Tank
Fcrls	1.30616e-91	-1.4436	0.043	0.462	4.44199e-87	Fcrls
Tfec	1.96859e-91	0.964297	0.481	0.1	6.69477e-87	Tfec
Itgb8	5.548e-91	1.4166	0.226	0.001	1.88676e-86	Itgb8
Aars	7.0828e-91	1.02211	0.619	0.165	2.40872e-86	Aars
Ifit1	1.03111e-90	1.27799	0.405	0.047	3.50659e-86	Ifit1
Cln5	1.48601e-90	0.869485	0.656	0.205	5.05364e-86	Cln5
Tnfrsf26	1.92512e-90	1.29636	0.407	0.049	6.54694e-86	Tnfrsf26
MT2A	4.08707e-90	0.425456	0.284	0.011	1.38993e-85	MT2A
Ptpra	4.60986e-90	-0.655366	0.609	0.667	1.56772e-85	Ptpra
Psmd11	7.23751e-90	0.93736	0.85	0.402	2.46133e-85	Psmd11
Gbe1	8.82061e-90	1.1735	0.444	0.068	2.99971e-85	Gbe1
Traf5	8.98738e-90	1.04843	0.381	0.053	3.05643e-85	Traf5
Slco4a1	1.24018e-89	1.33718	0.442	0.063	4.21761e-85	Slco4a1
Pgd	1.62343e-89	0.622158	0.944	0.725	5.52096e-85	Pgd
Mef2c	2.87692e-89	-1.26181	0.224	0.574	9.78384e-85	Mef2c
Prkar2b	3.12624e-89	1.19166	0.453	0.072	1.06317e-84	Prkar2b
Hspa9	3.95713e-89	0.851596	0.879	0.407	1.34574e-84	Hspa9
Cd40	6.01799e-89	1.25697	0.337	0.028	2.0466e-84	Cd40
Mpp1	6.93498e-89	-0.62491	0.683	0.767	2.35845e-84	Mpp1
Plxnb2	8.2997e-89	-0.696481	0.656	0.805	2.82256e-84	Plxnb2
Slc6a13	8.74811e-89	1.39423	0.323	0.021	2.97506e-84	Slc6a13
Hk3	1.05105e-88	0.990017	0.753	0.271	3.57442e-84	Hk3
Itga6	1.1167e-88	-1.41302	0.088	0.487	3.79768e-84	Itga6
Rcl1	1.16577e-88	1.32186	0.414	0.053	3.96456e-84	Rcl1
Irf7	1.48262e-88	1.07096	0.521	0.104	5.04211e-84	Irf7
Atp5k	1.59667e-88	0.603986	0.949	0.732	5.42996e-84	Atp5k
Ldlr	2.24748e-88	0.90984	0.632	0.186	7.64322e-84	Ldlr
Pdxk	4.60023e-88	-0.967447	0.395	0.596	1.56445e-83	Pdxk
Sesn1	4.64116e-88	-1.40817	0.086	0.471	1.57836e-83	Sesn1
Smim14	5.82455e-88	-0.722485	0.588	0.694	1.98081e-83	Smim14
Cd164	6.77177e-88	0.884143	0.611	0.177	2.30294e-83	Cd164
Lpp	7.59855e-88	0.891525	0.638	0.193	2.58412e-83	Lpp
Xaf1	8.1331e-88	1.08988	0.57	0.135	2.7659e-83	Xaf1
Batf	8.59829e-88	1.21725	0.346	0.034	2.92411e-83	Batf
Fam129b	8.7363e-88	0.988124	0.805	0.366	2.97104e-83	Fam129b
Cox17	1.71905e-87	0.835702	0.891	0.431	5.84616e-83	Cox17
Mvd	1.85737e-87	1.09017	0.459	0.082	6.31654e-83	Mvd
Creb5	2.11482e-87	0.848723	0.623	0.189	7.1921e-83	Creb5
Aph1c	2.84468e-87	-1.06152	0.331	0.582	9.67418e-83	Aph1c
Rps15	3.12828e-87	-0.20405	0.984	0.978	1.06387e-82	Rps15
Rapgef1	5.97108e-87	1.00295	0.537	0.126	2.03064e-82	Rapgef1
Rab11fip1	6.20526e-87	1.30078	0.387	0.044	2.11028e-82	Rab11fip1
Hspd1	1.93685e-86	0.781822	0.831	0.36	6.58684e-82	Hspd1
Rhoq	4.20989e-86	0.761479	0.644	0.217	1.4317e-81	Rhoq
Cox7a2l	6.08526e-86	-0.439981	0.858	0.927	2.06947e-81	Cox7a2l
Nfkbib	7.87996e-86	0.991915	0.71	0.24	2.67982e-81	Nfkbib
Il11ra1	1.04836e-85	1.06422	0.708	0.244	3.56526e-81	Il11ra1
Ddx21	1.56409e-85	0.720692	0.599	0.196	5.31914e-81	Ddx21
Ubash3b	1.90206e-85	0.907353	0.56	0.146	6.46853e-81	Ubash3b
Dnmt3l	2.05558e-85	1.45162	0.226	0.002	6.99061e-81	Dnmt3l
Gm42418	2.69772e-85	-0.47039	0.582	0.942	9.1744e-81	Gm42418
Gsta3	3.09958e-85	1.27092	0.29	0.016	1.05411e-80	Gsta3
Rnf150	4.9458e-85	-1.40898	0.047	0.44	1.68197e-80	Rnf150
Micall2	5.8695e-85	1.07435	0.438	0.075	1.9961e-80	Micall2
Ramp1	6.85444e-85	-1.41265	0.023	0.405	2.33106e-80	Ramp1
Nhp2	8.29742e-85	0.777122	0.817	0.35	2.82179e-80	Nhp2
Tm6sf1	1.07256e-84	-1.08761	0.319	0.604	3.64757e-80	Tm6sf1
Igf2bp2	1.08892e-84	1.18656	0.43	0.066	3.7032e-80	Igf2bp2
Hax1	1.236e-84	0.913022	0.741	0.271	4.20338e-80	Hax1
Cd200	2.18209e-84	1.39918	0.243	0.005	7.42087e-80	Cd200
Ly86	2.57487e-84	-1.20035	0.251	0.624	8.75663e-80	Ly86
Eid1	3.86391e-84	-0.926772	0.457	0.681	1.31404e-79	Eid1
Rpl32	4.27116e-84	-0.196078	0.977	0.983	1.45253e-79	Rpl32
Cxcl16	4.98018e-84	0.580833	0.959	0.757	1.69366e-79	Cxcl16
Cenpa	5.10322e-84	-1.39367	0.041	0.441	1.7355e-79	Cenpa
Ahr	6.32336e-84	1.07976	0.459	0.085	2.15045e-79	Ahr
Psmd10	6.79774e-84	0.883684	0.708	0.249	2.31178e-79	Psmd10
Sqstm1	7.05251e-84	0.613354	0.936	0.76	2.39842e-79	Sqstm1
Ptpn12	8.23128e-84	0.894474	0.665	0.216	2.79929e-79	Ptpn12
Tubb4b	8.38543e-84	0.548727	0.724	0.301	2.85172e-79	Tubb4b
Slc22a4	9.87078e-84	1.25652	0.335	0.031	3.35686e-79	Slc22a4
Rpl10a	1.1164e-83	-0.306452	0.93	0.929	3.79667e-79	Rpl10a
Mrps28	1.18344e-83	0.767922	0.49	0.132	4.02464e-79	Mrps28
Gsn	1.53994e-83	-0.615268	0.685	0.809	5.23701e-79	Gsn
Rpl5	1.68038e-83	-0.338961	0.899	0.912	5.71464e-79	Rpl5
Comtd1	2.12391e-83	0.95393	0.671	0.217	7.223e-79	Comtd1
Sphk1	2.38324e-83	1.36104	0.21	0.001	8.10493e-79	Sphk1
Banf1	1.30974e-82	0.410969	0.728	0.358	4.45417e-78	Banf1
Maff	1.47633e-82	1.30512	0.296	0.019	5.02071e-78	Maff
Eif3f	1.80582e-82	-0.439765	0.827	0.882	6.14124e-78	Eif3f
Arhgap45	2.23218e-82	-0.892848	0.451	0.625	7.59119e-78	Arhgap45
Rab20	3.63284e-82	0.924573	0.57	0.155	1.23546e-77	Rab20
Ube2m	3.90013e-82	0.72553	0.905	0.585	1.32636e-77	Ube2m
AC160336.1	4.00884e-82	1.0662	0.691	0.238	1.36333e-77	AC160336.1
Zc3h12c	6.7395e-82	1.10973	0.331	0.036	2.29197e-77	Zc3h12c
Acsl5	9.24061e-82	0.879462	0.722	0.264	3.14255e-77	Acsl5
Birc3	1.17757e-81	0.638484	0.626	0.23	4.00467e-77	Birc3
Clta	1.43663e-81	-0.2994	0.944	0.947	4.88569e-77	Clta
Cyb5b	1.76464e-81	0.746985	0.66	0.236	6.00118e-77	Cyb5b
Mdh2	3.4936e-81	0.752176	0.909	0.553	1.1881e-76	Mdh2
Srsf7	4.46829e-81	0.730438	0.619	0.213	1.51958e-76	Srsf7
Hsph1	5.4161e-81	1.07837	0.549	0.135	1.84191e-76	Hsph1
Stip1	7.24484e-81	0.720907	0.66	0.244	2.46382e-76	Stip1
Nomo1	1.13461e-80	0.918865	0.471	0.107	3.85859e-76	Nomo1
H2-Q7	1.14701e-80	1.24184	0.356	0.039	3.90076e-76	H2-Q7
Rpl10	1.51905e-80	-0.197132	0.973	0.966	5.166e-76	Rpl10
Dusp4	2.80726e-80	1.15056	0.366	0.047	9.54692e-76	Dusp4
Uba52	3.23766e-80	-0.517203	0.576	0.582	1.10106e-75	Uba52
Eef1a1	3.44979e-80	-0.12104	0.996	0.986	1.17321e-75	Eef1a1
Bak1	3.74227e-80	0.677011	0.722	0.295	1.27267e-75	Bak1
Qk	5.15079e-80	-0.684205	0.619	0.732	1.75168e-75	Qk
Mmp9	5.51339e-80	1.23255	0.198	0	1.87499e-75	Mmp9
Ran	5.71393e-80	0.690491	0.959	0.632	1.94319e-75	Ran
Psmd3	5.82796e-80	0.805807	0.704	0.26	1.98197e-75	Psmd3
Cav1	7.19374e-80	1.27278	0.294	0.02	2.44645e-75	Cav1
Nek6	7.59748e-80	0.886601	0.539	0.147	2.58375e-75	Nek6
Ifi35	8.25636e-80	0.852187	0.646	0.213	2.80782e-75	Ifi35
Cisd2	8.78329e-80	0.855475	0.833	0.38	2.98702e-75	Cisd2
Gm1673	9.64966e-80	-1.37042	0.056	0.428	3.28166e-75	Gm1673
Eva1b	9.98941e-80	0.678769	0.64	0.237	3.3972e-75	Eva1b
Tmsb4x	1.38053e-79	-0.12539	0.994	0.99	4.69491e-75	Tmsb4x
Riok3	1.87746e-79	0.774995	0.823	0.368	6.38485e-75	Riok3
Rsrp1	2.01245e-79	-0.97296	0.42	0.647	6.84394e-75	Rsrp1
Pno1	2.03206e-79	0.8038	0.543	0.158	6.91064e-75	Pno1
Lilr4b	2.40312e-79	0.815537	0.879	0.445	8.17251e-75	Lilr4b
Irf8	2.47747e-79	-0.701455	0.617	0.818	8.42537e-75	Irf8
Arrdc4	2.532e-79	0.868822	0.516	0.138	8.61082e-75	Arrdc4
Mgst3	3.54536e-79	-0.92369	0.35	0.535	1.2057e-74	Mgst3
Wnk1	4.14961e-79	-0.662327	0.658	0.793	1.4112e-74	Wnk1
Atp6v1h	9.6446e-79	0.812743	0.724	0.278	3.27994e-74	Atp6v1h
Smagp	1.03069e-78	-1.36206	0.056	0.424	3.50517e-74	Smagp
Itgax	1.2606e-78	1.2721	0.422	0.068	4.28706e-74	Itgax
Usmg5	1.52748e-78	0.632354	0.951	0.674	5.19466e-74	Usmg5
Pdlim7	1.69769e-78	1.11694	0.352	0.046	5.77349e-74	Pdlim7
Ccdc86	1.97116e-78	0.924887	0.632	0.199	6.70352e-74	Ccdc86
CCL4L2	2.87122e-78	0.334078	0.237	0.008	9.76443e-74	CCL4L2
Layn	3.35612e-78	1.28325	0.321	0.029	1.14135e-73	Layn
Snhg6	3.44952e-78	0.595746	0.582	0.215	1.17311e-73	Snhg6
Emp3	3.71859e-78	-0.309063	0.905	0.965	1.26462e-73	Emp3
Vmp1	5.07107e-78	0.862866	0.741	0.288	1.72457e-73	Vmp1
Tmem106a	5.95751e-78	-0.607464	0.679	0.821	2.02603e-73	Tmem106a
Arl11	6.20711e-78	-0.796299	0.44	0.572	2.11091e-73	Arl11
Myo1f	6.23712e-78	-0.575049	0.687	0.82	2.12112e-73	Myo1f
Lmo2	8.71482e-78	-0.954553	0.395	0.639	2.96374e-73	Lmo2
H2afv	1.02858e-77	-1.16614	0.305	0.61	3.49799e-73	H2afv
Atp1b3	1.31834e-77	0.596844	0.963	0.726	4.4834e-73	Atp1b3
Slc9a9	1.4916e-77	-1.36208	0.029	0.397	5.07263e-73	Slc9a9
Dynll1	1.63086e-77	0.573822	0.936	0.733	5.54622e-73	Dynll1
Set	1.73567e-77	0.667415	0.922	0.5	5.90265e-73	Set
Tcp11l1	2.20558e-77	0.959807	0.428	0.086	7.50074e-73	Tcp11l1
Atp2b1	2.62741e-77	-0.606725	0.71	0.864	8.93528e-73	Atp2b1
Lemd2	2.67752e-77	0.563691	0.529	0.189	9.10572e-73	Lemd2
Jag1	3.93467e-77	1.22833	0.335	0.036	1.3381e-72	Jag1
Ift22	4.69023e-77	0.604742	0.658	0.267	1.59505e-72	Ift22
Ywhag	6.2037e-77	0.628464	0.84	0.409	2.10975e-72	Ywhag
Mettl1	6.67213e-77	1.04644	0.42	0.076	2.26906e-72	Mettl1
Sav1	6.79073e-77	0.608325	0.494	0.16	2.30939e-72	Sav1
Rab10	7.77055e-77	0.745426	0.916	0.561	2.64261e-72	Rab10
Ccrl2	9.98265e-77	1.0669	0.486	0.105	3.3949e-72	Ccrl2
Ppa1	1.03908e-76	1.04389	0.436	0.085	3.5337e-72	Ppa1
Pip4k2a	1.04679e-76	-0.979417	0.383	0.616	3.55994e-72	Pip4k2a
Rhbdf2	1.39457e-76	0.781781	0.516	0.147	4.74265e-72	Rhbdf2
Mrpl38	1.63812e-76	0.888899	0.562	0.163	5.57091e-72	Mrpl38
Adrm1	2.31276e-76	0.746018	0.716	0.285	7.86524e-72	Adrm1
Timm17a	3.87742e-76	0.836546	0.751	0.304	1.31863e-71	Timm17a
Scamp1	3.90454e-76	0.60198	0.463	0.14	1.32786e-71	Scamp1
Tmem165	4.41326e-76	0.611025	0.595	0.225	1.50086e-71	Tmem165
Rnf128	5.55782e-76	0.625051	0.747	0.325	1.8901e-71	Rnf128
Mef2a	6.28594e-76	-0.821657	0.492	0.657	2.13772e-71	Mef2a
Ap1s2	8.14035e-76	-1.19209	0.193	0.514	2.76837e-71	Ap1s2
MT1H	8.57139e-76	0.238829	0.187	0	2.91496e-71	MT1H
Cdc34	8.9297e-76	0.748126	0.718	0.288	3.03681e-71	Cdc34
Slc20a1	9.51346e-76	0.870326	0.508	0.134	3.23534e-71	Slc20a1
Dock2	1.14313e-75	-0.856865	0.44	0.622	3.88757e-71	Dock2
Tor1a	1.27627e-75	0.316663	0.591	0.281	4.34035e-71	Tor1a
Dnajb14	2.45328e-75	-0.80149	0.447	0.576	8.34311e-71	Dnajb14
Il13ra1	3.13468e-75	0.997053	0.294	0.035	1.06604e-70	Il13ra1
Idh1	3.2187e-75	-0.811909	0.516	0.69	1.09462e-70	Idh1
Ndufc1	4.48519e-75	0.598099	0.942	0.699	1.52532e-70	Ndufc1
Sar1a	4.5785e-75	0.6675	0.733	0.313	1.55706e-70	Sar1a
Rrp7a	5.05586e-75	0.520846	0.636	0.269	1.7194e-70	Rrp7a
Rpl15	5.24596e-75	-0.371199	0.741	0.713	1.78404e-70	Rpl15
Atp6v0e	5.47489e-75	0.335597	0.99	0.919	1.8619e-70	Atp6v0e
Ifi211	7.8045e-75	1.01303	0.37	0.058	2.65415e-70	Ifi211
Hspa4l	1.00726e-74	0.904355	0.601	0.187	3.4255e-70	Hspa4l
Ddhd1	1.33531e-74	0.9831	0.502	0.121	4.54111e-70	Ddhd1
Tecpr1	1.45221e-74	-0.801097	0.479	0.618	4.93866e-70	Tecpr1
Casp4	1.55583e-74	0.727563	0.582	0.195	5.29106e-70	Casp4
Hmgn2	2.42129e-74	0.733155	0.523	0.159	8.23433e-70	Hmgn2
Uso1	2.88215e-74	0.537027	0.632	0.261	9.80161e-70	Uso1
Atp1a1	3.04237e-74	0.751317	0.899	0.537	1.03465e-69	Atp1a1
Sssca1	4.3478e-74	0.627844	0.551	0.196	1.4786e-69	Sssca1
Wasf2	5.41227e-74	-0.483649	0.689	0.695	1.8406e-69	Wasf2
Fcgr2b	6.43143e-74	0.859731	0.798	0.359	2.1872e-69	Fcgr2b
Fdps	6.46654e-74	1.00446	0.49	0.115	2.19914e-69	Fdps
Rsl1d1	6.96608e-74	0.303783	0.64	0.323	2.36902e-69	Rsl1d1
Vcp	8.32012e-74	0.554107	0.967	0.742	2.82951e-69	Vcp
Clec5a	1.20077e-73	1.07655	0.484	0.109	4.08359e-69	Clec5a
Immt	1.36001e-73	0.462071	0.749	0.372	4.62512e-69	Immt
Nptn	1.4307e-73	-0.554168	0.644	0.686	4.86552e-69	Nptn
Rps19bp1	1.49812e-73	0.744666	0.685	0.267	5.09479e-69	Rps19bp1
Cst7	1.53726e-73	1.32825	0.249	0.012	5.22792e-69	Cst7
Car2	1.56158e-73	1.24145	0.206	0.003	5.31061e-69	Car2
Praf2	1.65303e-73	0.830356	0.42	0.098	5.62163e-69	Praf2
Mrto4	1.71475e-73	0.571852	0.484	0.165	5.83152e-69	Mrto4
Tmsb10	2.86885e-73	0.518301	0.951	0.812	9.75639e-69	Tmsb10
H2afz	3.42008e-73	-0.489121	0.833	0.927	1.1631e-68	H2afz
Mlx	3.6507e-73	0.776537	0.556	0.176	1.24153e-68	Mlx
Slc25a33	4.52129e-73	0.969424	0.276	0.033	1.5376e-68	Slc25a33
Dhps	5.12898e-73	0.701501	0.549	0.185	1.74426e-68	Dhps
P4hb	6.29727e-73	0.65939	0.94	0.634	2.14157e-68	P4hb
Plxna1	6.83877e-73	0.864757	0.733	0.293	2.32573e-68	Plxna1
Bccip	1.03727e-72	0.501812	0.535	0.21	3.52755e-68	Bccip
Mpeg1	1.10836e-72	-0.29574	0.936	0.95	3.76932e-68	Mpeg1
Nploc4	1.14822e-72	0.581756	0.496	0.167	3.90487e-68	Nploc4
Orai2	1.56648e-72	0.958929	0.377	0.069	5.32728e-68	Orai2
Ak2	1.81518e-72	0.805501	0.815	0.379	6.17306e-68	Ak2
Psmd14	2.37634e-72	0.73504	0.702	0.282	8.08146e-68	Psmd14
Tnip3	3.29799e-72	0.930351	0.593	0.181	1.12158e-67	Tnip3
Snrpd1	4.07436e-72	0.228998	0.689	0.391	1.38561e-67	Snrpd1
Ptms	4.48066e-72	-0.482337	0.79	0.898	1.52378e-67	Ptms
Gm21188	5.06692e-72	0.898371	0.471	0.116	1.72316e-67	Gm21188
Slc2a6	5.0734e-72	1.02113	0.556	0.155	1.72536e-67	Slc2a6
Pgm2	6.82094e-72	0.906268	0.432	0.098	2.31966e-67	Pgm2
Selplg	1.36994e-71	-0.612971	0.588	0.646	4.65889e-67	Selplg
Nucks1	1.53373e-71	0.0448483	0.695	0.423	5.21592e-67	Nucks1
Calr	1.61232e-71	0.411257	0.986	0.885	5.48319e-67	Calr
Yrdc	2.05165e-71	0.721348	0.488	0.146	6.97726e-67	Yrdc
Tmem5	2.39262e-71	0.425532	0.51	0.206	8.13683e-67	Tmem5
Tbc1d9	2.84246e-71	0.850288	0.463	0.117	9.66662e-67	Tbc1d9
Afp	3.02381e-71	1.12719	0.383	0.061	1.02834e-66	Afp
1810037I17Rik	3.10095e-71	0.629795	0.957	0.639	1.05457e-66	1810037I17Rik
Tiparp	3.86149e-71	0.785521	0.714	0.286	1.31322e-66	Tiparp
Prkacb	4.08539e-71	-0.961353	0.307	0.503	1.38936e-66	Prkacb
CXCL1	4.13572e-71	0.337225	0.216	0.007	1.40647e-66	CXCL1
Ptgs2os2	4.36798e-71	1.35572	0.202	0.003	1.48546e-66	Ptgs2os2
Gba	5.87773e-71	0.664098	0.753	0.337	1.9989e-66	Gba
Ppp3ca	6.56892e-71	-0.727894	0.547	0.691	2.23396e-66	Ppp3ca
Rpl23	7.74117e-71	-0.1242	0.998	0.986	2.63262e-66	Rpl23
Larp1	7.99439e-71	0.620579	0.623	0.246	2.71873e-66	Larp1
Rps13	8.03892e-71	-0.190904	0.975	0.973	2.73388e-66	Rps13
Tpcn1	8.21146e-71	-1.27845	0.084	0.407	2.79255e-66	Tpcn1
Nubp1	9.16735e-71	0.657232	0.593	0.222	3.11763e-66	Nubp1
Rpl28	1.04226e-70	-0.188398	0.977	0.973	3.54452e-66	Rpl28
Rpl23a	1.10856e-70	-0.343334	0.895	0.916	3.76999e-66	Rpl23a
Atraid	1.18483e-70	-0.659018	0.539	0.629	4.02938e-66	Atraid
Plxnc1	1.32938e-70	-1.1726	0.177	0.479	4.52095e-66	Plxnc1
Ergic1	1.59566e-70	0.666009	0.475	0.146	5.42653e-66	Ergic1
Prdx4	1.68991e-70	-0.478854	0.609	0.6	5.74704e-66	Prdx4
Chchd10	1.80612e-70	0.907654	0.683	0.255	6.14224e-66	Chchd10
Selenow	1.84662e-70	0.791665	0.844	0.427	6.28e-66	Selenow
Nagk	1.94583e-70	-0.477795	0.553	0.539	6.61736e-66	Nagk
Eaf1	2.35132e-70	0.787635	0.572	0.187	7.99637e-66	Eaf1
Ak6	2.40324e-70	0.758786	0.654	0.248	8.17294e-66	Ak6
Ebna1bp2	2.656e-70	0.504791	0.549	0.22	9.03254e-66	Ebna1bp2
Pole4	2.80548e-70	0.762267	0.677	0.264	9.54087e-66	Pole4
Snrpg	2.90686e-70	-0.22634	0.56	0.436	9.88566e-66	Snrpg
Zfand3	3.63432e-70	0.375129	0.613	0.286	1.23596e-65	Zfand3
Laptm4a	3.79543e-70	-0.467978	0.763	0.82	1.29075e-65	Laptm4a
Anp32e	4.07217e-70	0.278639	0.574	0.271	1.38486e-65	Anp32e
Helz2	5.25663e-70	1.1013	0.282	0.028	1.78767e-65	Helz2
Agfg1	6.04014e-70	0.575575	0.553	0.208	2.05413e-65	Agfg1
Ppp4r2	6.45853e-70	0.719777	0.658	0.253	2.19642e-65	Ppp4r2
Slc35b1	7.62421e-70	0.700669	0.66	0.261	2.59284e-65	Slc35b1
Syncrip	7.75982e-70	0.543492	0.671	0.299	2.63896e-65	Syncrip
2023-09-11	8.04086e-70	0.872606	0.514	0.145	2.73454e-65	2023-09-11
Numa1	8.23788e-70	-0.82066	0.42	0.582	2.80154e-65	Numa1
Mfsd11	8.36056e-70	-0.746067	0.469	0.586	2.84326e-65	Mfsd11
Man1c1	8.78022e-70	-0.850187	0.385	0.537	2.98598e-65	Man1c1
Bhlhe41	8.91113e-70	0.813666	0.654	0.24	3.0305e-65	Bhlhe41
Coq7	9.46201e-70	0.841791	0.504	0.143	3.21784e-65	Coq7
Ggta1	9.89222e-70	0.76753	0.599	0.21	3.36415e-65	Ggta1
Ppp2cb	1.06589e-69	0.686778	0.393	0.101	3.62486e-65	Ppp2cb
Lsm12	1.07494e-69	0.309067	0.673	0.363	3.65566e-65	Lsm12
Ppp1r14b	1.14669e-69	0.748354	0.881	0.512	3.89967e-65	Ppp1r14b
Dtnb	1.17668e-69	1.2684	0.247	0.015	4.00165e-65	Dtnb
Nrp1	1.23616e-69	-0.787829	0.498	0.698	4.20393e-65	Nrp1
Sptlc2	1.56155e-69	0.631993	0.654	0.268	5.31053e-65	Sptlc2
Psen1	1.58059e-69	0.436127	0.562	0.245	5.37527e-65	Psen1
Pim3	1.73466e-69	0.711682	0.449	0.126	5.89923e-65	Pim3
Golt1b	1.88934e-69	0.723444	0.438	0.12	6.42528e-65	Golt1b
2610507B11Rik	2.63994e-69	-0.618918	0.533	0.588	8.9779e-65	2610507B11Rik
Tnfrsf1a	4.65977e-69	0.158548	0.685	0.412	1.5847e-64	Tnfrsf1a
C15orf48	5.01315e-69	0.363633	0.204	0.005	1.70487e-64	C15orf48
Ahcyl1	5.24617e-69	0.465755	0.562	0.233	1.78412e-64	Ahcyl1
Snrpa1	5.61439e-69	0.616748	0.521	0.183	1.90934e-64	Snrpa1
Glud1	6.1706e-69	-0.493251	0.704	0.733	2.0985e-64	Glud1
Snu13	6.31255e-69	0.116759	0.654	0.401	2.14677e-64	Snu13
Usp18	7.41172e-69	1.14911	0.323	0.039	2.52058e-64	Usp18
Tbk1	8.32251e-69	0.353498	0.535	0.238	2.83032e-64	Tbk1
Dda1	8.36729e-69	0.51357	0.648	0.29	2.84555e-64	Dda1
Dnajc21	9.2613e-69	0.70074	0.514	0.166	3.14958e-64	Dnajc21
Tuba1c	9.26488e-69	0.183926	0.724	0.418	3.1508e-64	Tuba1c
Kxd1	1.04699e-68	-0.503867	0.527	0.527	3.5606e-64	Kxd1
Il10rb	1.23023e-68	-0.410358	0.704	0.671	4.18378e-64	Il10rb
Hnrnpab	1.23881e-68	0.588972	0.864	0.458	4.21294e-64	Hnrnpab
Tprgl	1.25294e-68	-0.34386	0.634	0.553	4.261e-64	Tprgl
Gdi2	1.36148e-68	-0.385502	0.866	0.897	4.63013e-64	Gdi2
Ginm1	1.46175e-68	0.397998	0.451	0.179	4.97111e-64	Ginm1
Adamtsl5	1.67321e-68	0.970158	0.416	0.087	5.69024e-64	Adamtsl5
Eif1ax	1.69749e-68	0.813008	0.805	0.384	5.77282e-64	Eif1ax
Metap1	1.76539e-68	0.746729	0.426	0.11	6.00375e-64	Metap1
Gm34643	3.29191e-68	1.27598	0.173	0.001	1.11951e-63	Gm34643
Calu	3.40606e-68	0.604031	0.611	0.243	1.15833e-63	Calu
Ube2f	3.60228e-68	0.622483	0.733	0.332	1.22506e-63	Ube2f
Ctdsp2	4.07617e-68	-0.815243	0.366	0.502	1.38622e-63	Ctdsp2
Gtpbp4	4.17993e-68	0.495425	0.613	0.266	1.42151e-63	Gtpbp4
Cldnd1	4.65498e-68	0.653613	0.389	0.104	1.58307e-63	Cldnd1
Psmd5	6.11913e-68	0.635891	0.486	0.16	2.08099e-63	Psmd5
Fam214b	6.16354e-68	0.588857	0.521	0.189	2.0961e-63	Fam214b
Spred1	6.83483e-68	0.416066	0.613	0.278	2.32439e-63	Spred1
Zfp36	7.01225e-68	-0.75709	0.525	0.814	2.38473e-63	Zfp36
Osbpl3	7.54454e-68	1.02537	0.473	0.113	2.56575e-63	Osbpl3
Chpf2	8.2327e-68	0.706425	0.626	0.239	2.79978e-63	Chpf2
Entpd1	8.55422e-68	-1.12369	0.173	0.436	2.90912e-63	Entpd1
Abcc1	8.57303e-68	0.842291	0.733	0.308	2.91552e-63	Abcc1
Pbdc1	8.7643e-68	0.512131	0.621	0.272	2.98056e-63	Pbdc1
Arhgap30	9.27431e-68	-0.668398	0.547	0.651	3.15401e-63	Arhgap30
Ifi205	9.56479e-68	1.28681	0.193	0.003	3.25279e-63	Ifi205
Hyou1	1.10918e-67	0.836762	0.453	0.115	3.7721e-63	Hyou1
Tes	1.17273e-67	0.775265	0.57	0.191	3.98824e-63	Tes
Fam20c	1.36071e-67	0.690228	0.905	0.591	4.62749e-63	Fam20c
Comt	1.45157e-67	-0.559443	0.576	0.628	4.9365e-63	Comt
Pgs1	1.45267e-67	0.612766	0.484	0.163	4.94024e-63	Pgs1
Ppp1r18	1.49241e-67	-0.545037	0.595	0.623	5.07539e-63	Ppp1r18
Tmem183a	1.62488e-67	0.404389	0.453	0.178	5.52591e-63	Tmem183a
Rars	1.87875e-67	0.522204	0.617	0.265	6.38925e-63	Rars
Eef2	1.94494e-67	-0.262953	0.94	0.958	6.61435e-63	Eef2
Gna12	2.03541e-67	-0.978823	0.321	0.562	6.92204e-63	Gna12
Hpse	2.05282e-67	-1.10621	0.202	0.457	6.98124e-63	Hpse
Vamp4	2.13456e-67	0.388637	0.687	0.352	7.25922e-63	Vamp4
Rab11b	2.1912e-67	-0.276215	0.64	0.537	7.45185e-63	Rab11b
Zfp36l2	2.42539e-67	-0.7251	0.566	0.764	8.24827e-63	Zfp36l2
Rwdd4a	2.46096e-67	0.721769	0.512	0.164	8.36922e-63	Rwdd4a
Pfn1	2.69688e-67	0.258756	0.99	0.955	9.17156e-63	Pfn1
Asah1	3.745e-67	-0.56004	0.693	0.79	1.2736e-62	Asah1
Lrp12	3.81773e-67	0.798973	0.521	0.157	1.29833e-62	Lrp12
Tmem33	4.03999e-67	0.295378	0.673	0.359	1.37392e-62	Tmem33
Zdhhc18	4.63182e-67	0.969251	0.465	0.114	1.57519e-62	Zdhhc18
Eif2s1	4.63541e-67	0.553837	0.689	0.316	1.57641e-62	Eif2s1
Csf2rb2	5.23353e-67	0.762501	0.84	0.429	1.77982e-62	Csf2rb2
Med10	5.59715e-67	0.412441	0.619	0.293	1.90348e-62	Med10
Mrps18b	6.12751e-67	0.758354	0.508	0.158	2.08384e-62	Mrps18b
Psmb7	6.44791e-67	0.71039	0.854	0.442	2.19281e-62	Psmb7
Scp2	6.51422e-67	-0.448895	0.65	0.649	2.21535e-62	Scp2
Cerk	6.73264e-67	-0.581713	0.574	0.625	2.28964e-62	Cerk
Pink1	6.94137e-67	-1.00734	0.239	0.454	2.36062e-62	Pink1
Rps6ka4	7.42703e-67	0.569576	0.471	0.162	2.52578e-62	Rps6ka4
Siglece	8.02649e-67	1.22131	0.212	0.008	2.72965e-62	Siglece
Etfb	8.28964e-67	-0.26034	0.615	0.518	2.81914e-62	Etfb
Gtf2f1	8.40224e-67	0.662217	0.646	0.262	2.85743e-62	Gtf2f1
Eif1a	8.52538e-67	0.719881	0.679	0.277	2.89931e-62	Eif1a
Metrnl	8.53392e-67	-0.610748	0.603	0.715	2.90221e-62	Metrnl
Rab12	9.78718e-67	0.476716	0.702	0.341	3.32842e-62	Rab12
Arhgap9	1.34985e-66	-0.681148	0.461	0.54	4.59056e-62	Arhgap9
Nampt	1.43952e-66	0.765449	0.85	0.451	4.89552e-62	Nampt
Gtf3c6	1.44212e-66	0.596438	0.51	0.181	4.90437e-62	Gtf3c6
Syk	1.62295e-66	0.633226	0.944	0.605	5.51932e-62	Syk
Apex1	1.8415e-66	0.595783	0.556	0.211	6.26256e-62	Apex1
Dnajc1	1.8739e-66	0.877952	0.72	0.302	6.37276e-62	Dnajc1
Ranbp1	2.23015e-66	0.510662	0.817	0.429	7.58429e-62	Ranbp1
Fmnl2	2.39239e-66	0.974475	0.296	0.041	8.13603e-62	Fmnl2
Ddx39b	2.40929e-66	0.630022	0.776	0.37	8.19353e-62	Ddx39b
Naip2	2.45385e-66	0.410807	0.479	0.194	8.34506e-62	Naip2
Hnrnpdl	2.47179e-66	0.596335	0.689	0.306	8.40607e-62	Hnrnpdl
Agpat3	2.47893e-66	0.574602	0.576	0.229	8.43035e-62	Agpat3
Adipor1	2.95649e-66	-0.404829	0.728	0.703	1.00544e-61	Adipor1
Ipo5	3.4347e-66	0.366641	0.578	0.271	1.16807e-61	Ipo5
Gss	3.6054e-66	1.02527	0.399	0.079	1.22613e-61	Gss
Acot7	3.6086e-66	0.72986	0.584	0.211	1.22721e-61	Acot7
Atp13a2	4.96295e-66	-0.643363	0.588	0.695	1.6878e-61	Atp13a2
Rnf11	5.35824e-66	0.583725	0.609	0.247	1.82223e-61	Rnf11
Ly75	5.41646e-66	1.26436	0.173	0.001	1.84203e-61	Ly75
Gbp5	5.89001e-66	1.1839	0.274	0.025	2.00307e-61	Gbp5
1810058I24Rik	6.57488e-66	-0.439663	0.796	0.869	2.23599e-61	1810058I24Rik
Nus1	6.81212e-66	0.739292	0.794	0.376	2.31667e-61	Nus1
Afg3l2	8.38671e-66	0.815949	0.475	0.134	2.85215e-61	Afg3l2
Ptges3	8.83523e-66	0.581944	0.821	0.423	3.00468e-61	Ptges3
Inpp5d	1.12131e-65	-0.808683	0.473	0.657	3.81334e-61	Inpp5d
Fbl	1.18236e-65	0.246644	0.519	0.258	4.02096e-61	Fbl
Rac2	1.19516e-65	0.507271	0.936	0.762	4.06449e-61	Rac2
Cd320	1.27444e-65	0.936818	0.397	0.086	4.33412e-61	Cd320
Nol12	1.43969e-65	0.475615	0.531	0.219	4.89611e-61	Nol12
Lrrc58	1.56908e-65	0.508306	0.634	0.282	5.33611e-61	Lrrc58
Coro1c	2.08997e-65	-0.329614	0.673	0.602	7.10755e-61	Coro1c
Hexb	2.18197e-65	-0.533735	0.619	0.652	7.42045e-61	Hexb
Spcs3	2.49233e-65	0.400988	0.531	0.232	8.4759e-61	Spcs3
Tomm40	2.57641e-65	0.599498	0.576	0.229	8.76184e-61	Tomm40
Pafah1b2	2.58967e-65	0.408777	0.535	0.234	8.80696e-61	Pafah1b2
Glrx	3.11494e-65	0.733707	0.665	0.263	1.05933e-60	Glrx
Med11	3.47076e-65	0.546707	0.453	0.157	1.18034e-60	Med11
Mtss1	3.51878e-65	-1.03021	0.288	0.577	1.19667e-60	Mtss1
Tspan4	3.81317e-65	-0.609754	0.549	0.628	1.29678e-60	Tspan4
Bola3	4.18988e-65	0.63501	0.638	0.265	1.4249e-60	Bola3
Taok3	5.13082e-65	-0.511939	0.634	0.671	1.74489e-60	Taok3
Gm47283	5.44445e-65	0.833726	0.626	0.227	1.85155e-60	Gm47283
Inf2	5.52422e-65	0.534077	0.418	0.139	1.87868e-60	Inf2
Edem2	5.69495e-65	0.768058	0.714	0.303	1.93674e-60	Edem2
Rpl13a	6.29757e-65	-0.317581	0.712	0.652	2.14168e-60	Rpl13a
Thoc7	6.58281e-65	0.190828	0.584	0.325	2.23868e-60	Thoc7
Sh3pxd2b	6.90558e-65	0.602294	0.71	0.321	2.34845e-60	Sh3pxd2b
Eif3e	7.48221e-65	-0.361518	0.712	0.666	2.54455e-60	Eif3e
Cdipt	7.85758e-65	0.206109	0.658	0.372	2.67221e-60	Cdipt
Rhoc	8.27962e-65	0.732323	0.73	0.319	2.81573e-60	Rhoc
Timm8b	9.08866e-65	0.736163	0.862	0.49	3.09087e-60	Timm8b
Txnl1	9.98177e-65	0.635055	0.877	0.479	3.3946e-60	Txnl1
Stom	1.02937e-64	-0.644811	0.492	0.568	3.50069e-60	Stom
Kif1c	1.05057e-64	0.465374	0.648	0.301	3.57278e-60	Kif1c
Btg3	1.39766e-64	0.97337	0.261	0.031	4.75316e-60	Btg3
Usp50	1.54799e-64	0.772798	0.362	0.081	5.2644e-60	Usp50
Ctsh	1.63273e-64	-0.56343	0.654	0.751	5.5526e-60	Ctsh
Txnl4a	1.63482e-64	0.525854	0.529	0.213	5.55969e-60	Txnl4a
Prmt1	1.77565e-64	0.367715	0.597	0.293	6.03863e-60	Prmt1
Cfl1	2.10438e-64	0.275129	0.994	0.952	7.15656e-60	Cfl1
Nip7	2.37889e-64	0.525266	0.479	0.177	8.09011e-60	Nip7
1810022K09Rik	2.52292e-64	0.400346	0.467	0.188	8.57994e-60	1810022K09Rik
Cux1	2.6953e-64	-0.43433	0.611	0.596	9.16617e-60	Cux1
Mff	2.92941e-64	0.145434	0.685	0.423	9.96234e-60	Mff
Tmem59	3.41121e-64	-0.430696	0.772	0.818	1.16008e-59	Tmem59
Snrpf	3.54258e-64	0.363894	0.648	0.331	1.20476e-59	Snrpf
Pnpla2	3.75342e-64	-0.475118	0.479	0.467	1.27646e-59	Pnpla2
Rab7b	3.76268e-64	-0.745417	0.467	0.603	1.27961e-59	Rab7b
Cacybp	4.62132e-64	0.758389	0.811	0.403	1.57162e-59	Cacybp
Rnps1	4.76904e-64	0.342048	0.551	0.256	1.62185e-59	Rnps1
Ufsp2	4.81314e-64	0.401352	0.685	0.347	1.63685e-59	Ufsp2
Rpl11	5.04845e-64	-0.171045	0.988	0.974	1.71688e-59	Rpl11
Trappc6a	5.31245e-64	-0.554301	0.514	0.546	1.80666e-59	Trappc6a
Stk17b	5.33402e-64	-0.808635	0.407	0.546	1.81399e-59	Stk17b
Socs2	5.50283e-64	1.18058	0.187	0.005	1.8714e-59	Socs2
Mcemp1	5.65085e-64	1.28986	0.2	0.006	1.92174e-59	Mcemp1
Mrps10	5.76033e-64	0.679577	0.465	0.148	1.95897e-59	Mrps10
Cisd1	6.12112e-64	0.56707	0.691	0.319	2.08167e-59	Cisd1
Ahsa1	6.37362e-64	0.2062	0.574	0.317	2.16754e-59	Ahsa1
Smim3	6.69684e-64	0.454551	0.465	0.179	2.27746e-59	Smim3
Hsd17b11	7.34639e-64	-0.781206	0.409	0.549	2.49836e-59	Hsd17b11
H1fx	8.95375e-64	1.14225	0.37	0.064	3.04499e-59	H1fx
Ola1	9.23916e-64	0.153689	0.584	0.345	3.14205e-59	Ola1
Ufd1	9.99393e-64	0.415885	0.496	0.209	3.39874e-59	Ufd1
Dnaja1	1.01024e-63	0.616466	0.819	0.419	3.43563e-59	Dnaja1
Psmd8	1.08742e-63	0.514316	0.944	0.759	3.69808e-59	Psmd8
Nlrp3	1.11417e-63	0.892248	0.599	0.205	3.78908e-59	Nlrp3
C1qbp	1.38331e-63	0.299156	0.648	0.351	4.70435e-59	C1qbp
Gm9843	1.40137e-63	-0.0672784	0.531	0.362	4.76579e-59	Gm9843
Polr2l	1.69736e-63	0.457601	0.531	0.221	5.77238e-59	Polr2l
Ube2e2	1.81737e-63	0.702171	0.327	0.073	6.1805e-59	Ube2e2
1700123O20Rik	1.87853e-63	0.451504	0.502	0.207	6.38849e-59	1700123O20Rik
Slc37a2	2.02313e-63	-0.926901	0.288	0.478	6.88026e-59	Slc37a2
Clic4	2.11714e-63	0.71934	0.854	0.46	7.19998e-59	Clic4
Tlr7	2.24276e-63	-0.737584	0.444	0.556	7.62717e-59	Tlr7
Dph3	2.29864e-63	0.575604	0.716	0.335	7.81722e-59	Dph3
Atf5	2.53949e-63	0.794912	0.539	0.174	8.63631e-59	Atf5
Stx6	3.30458e-63	0.570436	0.475	0.17	1.12382e-58	Stx6
Rab10os	3.30743e-63	0.475624	0.572	0.248	1.12479e-58	Rab10os
Bhlhe40	3.53891e-63	0.898623	0.389	0.086	1.20351e-58	Bhlhe40
Dmac1	4.1004e-63	-0.143246	0.572	0.424	1.39446e-58	Dmac1
Pi4k2a	4.13212e-63	0.465762	0.728	0.369	1.40525e-58	Pi4k2a
Psme3	5.16311e-63	0.40936	0.502	0.213	1.75587e-58	Psme3
Ykt6	5.25292e-63	0.576618	0.572	0.229	1.78641e-58	Ykt6
Stoml2	5.58706e-63	0.248501	0.473	0.231	1.90005e-58	Stoml2
Cotl1	5.8621e-63	-0.405951	0.827	0.889	1.99358e-58	Cotl1
Use1	6.28319e-63	-0.455478	0.695	0.711	2.13679e-58	Use1
G3bp1	7.47345e-63	0.331689	0.675	0.359	2.54157e-58	G3bp1
Vti1a	7.83573e-63	0.568773	0.461	0.158	2.66477e-58	Vti1a
Snrpd3	8.08669e-63	0.413506	0.788	0.438	2.75012e-58	Snrpd3
Fau	9.16381e-63	-0.117796	0.996	0.984	3.11643e-58	Fau
Tctex1d2	9.4277e-63	0.18132	0.621	0.359	3.20617e-58	Tctex1d2
Srpk1	1.14193e-62	0.280732	0.514	0.253	3.88348e-58	Srpk1
Atf6b	1.16144e-62	0.389714	0.521	0.229	3.94981e-58	Atf6b
Kpna4	1.28137e-62	0.821714	0.51	0.156	4.35768e-58	Kpna4
Mki67	1.36707e-62	0.0092838	0.321	0.134	4.64913e-58	Mki67
Tmem199	1.45404e-62	0.66214	0.463	0.149	4.94489e-58	Tmem199
Fnbp1	1.46619e-62	-0.463283	0.545	0.529	4.98621e-58	Fnbp1
Arhgap17	1.46735e-62	-0.6115	0.521	0.586	4.99018e-58	Arhgap17
Snrnp27	1.84501e-62	0.578139	0.798	0.409	6.27452e-58	Snrnp27
Tmed5	1.89449e-62	0.631834	0.817	0.418	6.44278e-58	Tmed5
Prelid3b	1.89632e-62	0.490629	0.547	0.229	6.44902e-58	Prelid3b
Fam162a	1.94297e-62	0.703532	0.704	0.305	6.60764e-58	Fam162a
Eef1b2	1.96685e-62	-0.286027	0.918	0.938	6.68887e-58	Eef1b2
Fundc2	2.13605e-62	-0.475232	0.562	0.571	7.26429e-58	Fundc2
Nop16	2.15746e-62	0.542843	0.426	0.146	7.33709e-58	Nop16
Ddx39	2.45442e-62	0.72991	0.512	0.17	8.34698e-58	Ddx39
Atp2a2	2.52346e-62	0.677581	0.776	0.373	8.58179e-58	Atp2a2
Slirp	2.53363e-62	0.709573	0.86	0.477	8.61638e-58	Slirp
Sra1	2.63691e-62	0.707118	0.813	0.409	8.96762e-58	Sra1
Rab32	2.67065e-62	0.674059	0.689	0.299	9.08233e-58	Rab32
Icam1	2.85861e-62	0.807102	0.663	0.262	9.72156e-58	Icam1
Srsf2	3.06379e-62	0.321958	0.726	0.406	1.04193e-57	Srsf2
9530068E07Rik	3.33118e-62	0.245493	0.679	0.384	1.13287e-57	9530068E07Rik
Ss18l2	3.70917e-62	0.486069	0.459	0.174	1.26141e-57	Ss18l2
Grpel1	3.9678e-62	0.754012	0.784	0.378	1.34937e-57	Grpel1
Pum3	4.57869e-62	0.627962	0.461	0.152	1.55712e-57	Pum3
Hras	5.05271e-62	0.588404	0.724	0.345	1.71833e-57	Hras
Mdm2	6.24602e-62	0.716925	0.757	0.351	2.12415e-57	Mdm2
Gapvd1	6.67264e-62	-0.440145	0.607	0.582	2.26923e-57	Gapvd1
Jagn1	6.87513e-62	0.35751	0.5	0.224	2.33809e-57	Jagn1
Dek	7.39659e-62	-0.469626	0.613	0.598	2.51543e-57	Dek
Skp1a	7.76057e-62	0.252309	0.656	0.364	2.63921e-57	Skp1a
Samsn1	7.76348e-62	0.914045	0.473	0.128	2.6402e-57	Samsn1
Ppp1r2	8.14942e-62	0.536683	0.681	0.318	2.77145e-57	Ppp1r2
Rp9	8.22378e-62	-0.335345	0.677	0.616	2.79674e-57	Rp9
Agpat5	8.48076e-62	0.433573	0.691	0.347	2.88414e-57	Agpat5
Gmppb	8.52516e-62	0.843666	0.366	0.081	2.89924e-57	Gmppb
Slc4a7	1.00855e-61	0.393779	0.568	0.259	3.42986e-57	Slc4a7
P4ha1	1.12409e-61	0.520025	0.632	0.282	3.8228e-57	P4ha1
Gm2a	1.24158e-61	-0.520505	0.66	0.717	4.22235e-57	Gm2a
Csf2ra	1.25153e-61	0.668143	0.891	0.523	4.25621e-57	Csf2ra
Ube2k	1.26376e-61	0.588827	0.84	0.45	4.2978e-57	Ube2k
Elp5	1.34797e-61	0.543968	0.57	0.238	4.58419e-57	Elp5
Rab21	1.38659e-61	0.280123	0.722	0.418	4.7155e-57	Rab21
Eif3h	1.43249e-61	-0.344854	0.811	0.813	4.87162e-57	Eif3h
Ubl4a	1.45106e-61	0.712057	0.572	0.211	4.93476e-57	Ubl4a
Nfam1	1.47674e-61	-0.63469	0.535	0.625	5.02209e-57	Nfam1
Slc38a7	1.57977e-61	0.501224	0.496	0.193	5.37247e-57	Slc38a7
Rnf13	1.58202e-61	-0.611409	0.562	0.643	5.38013e-57	Rnf13
Rab11fip5	1.65196e-61	-0.879772	0.331	0.51	5.61798e-57	Rab11fip5
Tm2d1	1.71115e-61	0.402507	0.626	0.305	5.81927e-57	Tm2d1
Pkig	1.73374e-61	-0.427892	0.525	0.493	5.89611e-57	Pkig
Blvra	1.95986e-61	-0.352917	0.669	0.624	6.66509e-57	Blvra
Isyna1	2.22755e-61	0.535579	0.535	0.218	7.57544e-57	Isyna1
Nfe2l1	2.38488e-61	0.575652	0.817	0.428	8.11051e-57	Nfe2l1
Cs	2.93673e-61	0.615246	0.698	0.319	9.98723e-57	Cs
Fcor	3.18139e-61	1.15381	0.274	0.03	1.08193e-56	Fcor
Rwdd1	3.24321e-61	0.716263	0.854	0.499	1.10295e-56	Rwdd1
Rad23b	3.45252e-61	0.524471	0.681	0.319	1.17413e-56	Rad23b
Il6ra	3.57243e-61	-1.02329	0.228	0.468	1.21491e-56	Il6ra
Elovl1	3.58985e-61	0.529799	0.765	0.391	1.22084e-56	Elovl1
Ppt1	3.59942e-61	-0.532334	0.484	0.509	1.22409e-56	Ppt1
Ube3a	3.94744e-61	-0.161916	0.588	0.439	1.34245e-56	Ube3a
Ube2s	4.40767e-61	0.426277	0.893	0.533	1.49896e-56	Ube2s
Mak16	4.83374e-61	0.682335	0.451	0.142	1.64386e-56	Mak16
Mybbp1a	5.37366e-61	0.547887	0.588	0.249	1.82747e-56	Mybbp1a
Smap2	5.51706e-61	-0.604679	0.521	0.577	1.87624e-56	Smap2
Mrpl54	6.06453e-61	0.596134	0.837	0.449	2.06242e-56	Mrpl54
Ncbp2	6.37364e-61	0.384494	0.496	0.22	2.16755e-56	Ncbp2
Ndufaf3	6.7456e-61	0.460031	0.58	0.262	2.29404e-56	Ndufaf3
Neurl3	7.09885e-61	-0.934935	0.288	0.495	2.41418e-56	Neurl3
Arl3	7.12558e-61	0.346012	0.595	0.293	2.42327e-56	Arl3
Cd53	7.43132e-61	0.475319	0.975	0.81	2.52724e-56	Cd53
Map2k1	7.60821e-61	0.524876	0.654	0.303	2.5874e-56	Map2k1
Nsun2	8.37787e-61	0.38155	0.449	0.187	2.84914e-56	Nsun2
Timp1	8.91535e-61	1.11764	0.204	0.009	3.03193e-56	Timp1
Gltp	9.37487e-61	-0.431952	0.79	0.826	3.18821e-56	Gltp
Stt3a	1.00993e-60	0.198946	0.576	0.32	3.43457e-56	Stt3a
Syngr1	1.0125e-60	-0.547691	0.679	0.799	3.44331e-56	Syngr1
Creld2	1.08083e-60	0.697927	0.512	0.177	3.67568e-56	Creld2
Tm9sf4	1.12605e-60	0.592817	0.691	0.317	3.82945e-56	Tm9sf4
Wipf1	1.20867e-60	-0.738469	0.422	0.534	4.11045e-56	Wipf1
Tmem2	1.23109e-60	0.925945	0.305	0.05	4.1867e-56	Tmem2
Idh3a	1.24519e-60	0.515116	0.36	0.111	4.23463e-56	Idh3a
Srebf2	1.25758e-60	0.371928	0.508	0.228	4.27679e-56	Srebf2
Tmem86a	1.26008e-60	-0.915706	0.241	0.423	4.28527e-56	Tmem86a
Psmc5	1.29672e-60	0.648199	0.827	0.433	4.40987e-56	Psmc5
Rbfa	1.31482e-60	-0.631109	0.401	0.463	4.47144e-56	Rbfa
Stat1	1.38828e-60	0.701546	0.597	0.224	4.72125e-56	Stat1
Usp14	1.4055e-60	0.41212	0.603	0.289	4.77983e-56	Usp14
Fam96b	1.45509e-60	0.473638	0.702	0.354	4.94847e-56	Fam96b
Eif3l	1.50699e-60	0.00473842	0.708	0.499	5.12498e-56	Eif3l
Chchd4	1.56915e-60	0.490917	0.44	0.164	5.33638e-56	Chchd4
Surf1	1.58843e-60	-0.498314	0.366	0.37	5.40193e-56	Surf1
H2-T22	1.61654e-60	0.76718	0.605	0.227	5.49752e-56	H2-T22
Daglb	1.74926e-60	-1.07035	0.183	0.448	5.94889e-56	Daglb
Mmadhc	1.82106e-60	0.464315	0.484	0.194	6.19307e-56	Mmadhc
Supt4a	2.01945e-60	-0.360145	0.761	0.734	6.86775e-56	Supt4a
Zdhhc12	2.21431e-60	0.738062	0.461	0.142	7.53044e-56	Zdhhc12
Srm	2.22176e-60	0.663245	0.401	0.116	7.55577e-56	Srm
Smc1a	2.46446e-60	-0.354849	0.516	0.458	8.38112e-56	Smc1a
Oas1a	2.48308e-60	0.755729	0.337	0.075	8.44445e-56	Oas1a
U2af2	2.56362e-60	0.189361	0.553	0.307	8.71836e-56	U2af2
Ncln	2.62252e-60	0.508801	0.49	0.191	8.91866e-56	Ncln
Gdpd1	2.8192e-60	0.0951501	0.617	0.379	9.58755e-56	Gdpd1
Utp3	2.90275e-60	-0.238615	0.634	0.528	9.87167e-56	Utp3
Lpxn	3.21263e-60	-0.760561	0.424	0.572	1.09255e-55	Lpxn
Eef1akmt4	3.22112e-60	0.569781	0.302	0.079	1.09544e-55	Eef1akmt4
Gnai3	3.39858e-60	0.170244	0.541	0.296	1.15579e-55	Gnai3
Dusp16	3.44694e-60	1.09625	0.241	0.022	1.17224e-55	Dusp16
Itgb2	3.69006e-60	0.56479	0.928	0.694	1.25492e-55	Itgb2
Rpl7a	3.95846e-60	-0.180766	0.977	0.954	1.34619e-55	Rpl7a
Dusp23	4.02241e-60	0.520842	0.432	0.154	1.36794e-55	Dusp23
Slc6a8	4.07036e-60	0.769242	0.695	0.297	1.38425e-55	Slc6a8
Azi2	4.08329e-60	0.303293	0.521	0.246	1.38865e-55	Azi2
Mapk3	4.84503e-60	-0.412471	0.77	0.78	1.6477e-55	Mapk3
Nav1	5.10368e-60	-0.80398	0.407	0.573	1.73566e-55	Nav1
Ech1	5.16868e-60	-0.325397	0.531	0.471	1.75776e-55	Ech1
Dcun1d5	5.43629e-60	0.482025	0.722	0.369	1.84877e-55	Dcun1d5
Pa2g4	5.44033e-60	0.143324	0.603	0.361	1.85015e-55	Pa2g4
Ssbp1	5.7369e-60	0.311489	0.599	0.314	1.951e-55	Ssbp1
Gnl3	6.62992e-60	0.499408	0.586	0.257	2.2547e-55	Gnl3
Stx11	6.69561e-60	1.02659	0.282	0.037	2.27704e-55	Stx11
Myo9b	6.82151e-60	-0.30103	0.646	0.566	2.31986e-55	Myo9b
Trappc5	6.83303e-60	0.28618	0.531	0.265	2.32378e-55	Trappc5
Tep1	7.20361e-60	-0.583555	0.426	0.468	2.4498e-55	Tep1
Nubp2	7.66877e-60	0.355186	0.475	0.213	2.608e-55	Nubp2
Clns1a	7.72281e-60	0.229293	0.504	0.261	2.62637e-55	Clns1a
Fbxl5	8.04984e-60	0.769031	0.434	0.123	2.73759e-55	Fbxl5
Znrf2	8.12105e-60	-0.6628	0.426	0.495	2.76181e-55	Znrf2
Arhgap19	8.23695e-60	-1.21515	0.021	0.321	2.80122e-55	Arhgap19
Sidt2	8.26482e-60	-0.146191	0.444	0.315	2.8107e-55	Sidt2
Ap2a2	8.63465e-60	-0.631742	0.529	0.592	2.93647e-55	Ap2a2
Creld1	9.20044e-60	0.489343	0.401	0.142	3.12889e-55	Creld1
Adprh	9.26944e-60	0.418881	0.615	0.299	3.15235e-55	Adprh
Gatad2a	9.28774e-60	0.431108	0.531	0.232	3.15857e-55	Gatad2a
Psma7	9.66349e-60	0.398285	0.955	0.848	3.28636e-55	Psma7
Ganab	1.0018e-59	0.156283	0.473	0.256	3.40692e-55	Ganab
Sec13	1.26056e-59	0.550551	0.654	0.3	4.28692e-55	Sec13
Xdh	1.29155e-59	-0.971988	0.249	0.471	4.3923e-55	Xdh
Wdr43	1.30247e-59	0.504197	0.449	0.162	4.42945e-55	Wdr43
Eif4a2	1.32852e-59	-0.438638	0.496	0.469	4.51802e-55	Eif4a2
Map2k3	1.5911e-59	0.185516	0.656	0.386	5.41102e-55	Map2k3
Abhd5	1.60783e-59	0.500157	0.488	0.191	5.46791e-55	Abhd5
Tollip	1.66348e-59	0.524208	0.473	0.173	5.65716e-55	Tollip
Cinp	1.68752e-59	0.598052	0.438	0.146	5.73893e-55	Cinp
Hpcal1	1.88328e-59	-0.582073	0.508	0.575	6.40467e-55	Hpcal1
Spag7	1.91026e-59	-0.164337	0.549	0.419	6.49642e-55	Spag7
Plod1	2.15983e-59	-0.405744	0.543	0.506	7.34514e-55	Plod1
Arhgap31	2.23677e-59	0.604882	0.726	0.345	7.60681e-55	Arhgap31
Emg1	2.24966e-59	0.26317	0.673	0.382	7.65065e-55	Emg1
Xrn2	2.40988e-59	-0.18907	0.578	0.452	8.19551e-55	Xrn2
Hprt	2.51682e-59	-0.351328	0.652	0.611	8.55921e-55	Hprt
Acbd3	2.61922e-59	0.476297	0.671	0.325	8.90743e-55	Acbd3
Tubb6	2.66997e-59	0.525932	0.593	0.255	9.08003e-55	Tubb6
Naa20	2.69975e-59	0.557239	0.613	0.268	9.18132e-55	Naa20
Ndufaf2	2.71706e-59	0.413863	0.418	0.165	9.24018e-55	Ndufaf2
Cd82	2.89541e-59	0.347881	0.595	0.295	9.8467e-55	Cd82
Cnih1	3.08837e-59	0.0663841	0.58	0.366	1.05029e-54	Cnih1
Ctsk	3.18363e-59	0.966668	0.247	0.022	1.08269e-54	Ctsk
Gm17018	3.36907e-59	-0.00885724	0.459	0.288	1.14575e-54	Gm17018
Mapk1	3.65824e-59	0.218476	0.654	0.378	1.24409e-54	Mapk1
Commd6	3.95454e-59	0.0984786	0.644	0.408	1.34486e-54	Commd6
Tgif1	3.97984e-59	0.320392	0.57	0.285	1.35346e-54	Tgif1
Srsf9	4.10766e-59	0.240668	0.71	0.426	1.39693e-54	Srsf9
Ndufb2	4.26293e-59	0.481565	0.825	0.462	1.44974e-54	Ndufb2
Imp4	4.51522e-59	0.208346	0.551	0.305	1.53554e-54	Imp4
Etf1	4.74027e-59	0.633228	0.747	0.36	1.61207e-54	Etf1
Bmyc	4.74832e-59	-1.19824	0.058	0.357	1.61481e-54	Bmyc
Gspt1	5.13683e-59	0.611612	0.772	0.387	1.74693e-54	Gspt1
Tcea1	5.31734e-59	0.315815	0.549	0.27	1.80832e-54	Tcea1
Acly	5.51149e-59	0.431724	0.558	0.25	1.87435e-54	Acly
Strap	5.84255e-59	0.356499	0.621	0.317	1.98694e-54	Strap
Srsf3	5.84667e-59	0.46418	0.842	0.481	1.98834e-54	Srsf3
Nupr1	6.33355e-59	0.863351	0.502	0.152	2.15391e-54	Nupr1
Manf	6.67697e-59	0.690533	0.85	0.471	2.27071e-54	Manf
Cdc26	6.76587e-59	0.288386	0.582	0.305	2.30094e-54	Cdc26
Bet1	6.78831e-59	0.502923	0.547	0.233	2.30857e-54	Bet1
Eif4e2	6.79727e-59	0.328888	0.718	0.404	2.31162e-54	Eif4e2
Snrpb2	7.01264e-59	-0.47918	0.562	0.556	2.38486e-54	Snrpb2
Tmed7	7.02412e-59	0.0413284	0.646	0.428	2.38876e-54	Tmed7
Leprot	7.52105e-59	-0.299757	0.57	0.489	2.55776e-54	Leprot
Emc6	8.20999e-59	0.516564	0.78	0.414	2.79205e-54	Emc6
Dnpep	8.54238e-59	0.0316718	0.5	0.311	2.90509e-54	Dnpep
Farsa	8.61258e-59	0.432913	0.461	0.19	2.92896e-54	Farsa
BC005537	8.65416e-59	-0.529496	0.716	0.855	2.94311e-54	BC005537
CXCL3	8.75522e-59	0.306155	0.187	0.009	2.97747e-54	CXCL3
Tsn	8.93446e-59	-0.0127939	0.798	0.601	3.03843e-54	Tsn
Ssr1	9.20731e-59	0.360948	0.7	0.378	3.13122e-54	Ssr1
Fam129a	9.62001e-59	-1.20077	0.049	0.345	3.27157e-54	Fam129a
Adcy7	1.01991e-58	-0.617405	0.461	0.524	3.4685e-54	Adcy7
Med8	1.03593e-58	0.429745	0.667	0.336	3.52298e-54	Med8
Oxct1	1.09667e-58	-0.452478	0.566	0.57	3.72956e-54	Oxct1
Klhl24	1.11515e-58	-0.792979	0.385	0.546	3.79239e-54	Klhl24
Rbm28	1.15133e-58	0.38211	0.523	0.239	3.91544e-54	Rbm28
Rpe	1.22158e-58	0.566005	0.391	0.123	4.15435e-54	Rpe
Etfa	1.29233e-58	0.116729	0.545	0.323	4.39495e-54	Etfa
Mphosph10	1.59264e-58	0.400264	0.484	0.207	5.41625e-54	Mphosph10
Pbxip1	1.7254e-58	0.560205	0.698	0.33	5.86775e-54	Pbxip1
Arl5a	1.78364e-58	0.245214	0.537	0.28	6.06579e-54	Arl5a
Cyb5r3	1.80433e-58	0.655051	0.887	0.547	6.13616e-54	Cyb5r3
Ptpro	1.80812e-58	-1.14285	0.117	0.402	6.14905e-54	Ptpro
Hck	1.88426e-58	0.724157	0.776	0.381	6.40798e-54	Hck
Mllt6	2.02482e-58	0.65562	0.566	0.218	6.88599e-54	Mllt6
Ift57	2.06055e-58	0.66887	0.385	0.111	7.00752e-54	Ift57
Hipk2	2.12915e-58	0.554002	0.628	0.279	7.24082e-54	Hipk2
Actr1a	2.15118e-58	0.0795991	0.484	0.282	7.31573e-54	Actr1a
Yeats4	2.27524e-58	-0.0944301	0.553	0.397	7.73765e-54	Yeats4
Slc39a1	2.37727e-58	0.331763	0.667	0.351	8.08462e-54	Slc39a1
Rbm7	2.48459e-58	0.357748	0.667	0.352	8.44961e-54	Rbm7
Ergic3	2.6021e-58	-0.258026	0.652	0.567	8.84923e-54	Ergic3
Ddx1	2.60729e-58	0.394269	0.488	0.216	8.86686e-54	Ddx1
Ptpn11	2.6186e-58	0.249288	0.502	0.252	8.90534e-54	Ptpn11
N4bp1	2.62466e-58	0.577795	0.617	0.264	8.92595e-54	N4bp1
Rpl17	2.80145e-58	-0.17295	0.975	0.967	9.52717e-54	Rpl17
Ddrgk1	2.93032e-58	-0.301408	0.735	0.674	9.96543e-54	Ddrgk1
Mrpl15	2.99257e-58	0.277222	0.601	0.326	1.01771e-53	Mrpl15
Snx8	3.23913e-58	-0.596983	0.484	0.535	1.10156e-53	Snx8
Fgd4	3.31769e-58	-1.03177	0.218	0.482	1.12828e-53	Fgd4
Rmc1	4.03022e-58	0.595227	0.325	0.088	1.3706e-53	Rmc1
Pop7	4.13543e-58	0.43303	0.502	0.216	1.40638e-53	Pop7
Map4	4.24098e-58	0.312928	0.568	0.288	1.44227e-53	Map4
Hibadh	4.2465e-58	0.401374	0.51	0.229	1.44415e-53	Hibadh
Dtx2	4.29349e-58	0.907547	0.348	0.071	1.46013e-53	Dtx2
Rab5a	4.84157e-58	0.173163	0.7	0.431	1.64652e-53	Rab5a
Trappc6b	4.89065e-58	0.19741	0.695	0.423	1.66321e-53	Trappc6b
Pfkp	4.98138e-58	0.762257	0.562	0.202	1.69407e-53	Pfkp
Scyl1	5.11048e-58	0.221722	0.473	0.238	1.73797e-53	Scyl1
Ndufb11	5.22413e-58	-0.329457	0.809	0.802	1.77662e-53	Ndufb11
Mafg	5.44312e-58	0.66647	0.786	0.395	1.85109e-53	Mafg
Saraf	5.73745e-58	-0.321783	0.708	0.661	1.95119e-53	Saraf
Dctpp1	5.93597e-58	-0.369161	0.377	0.332	2.01871e-53	Dctpp1
Dhx15	6.0057e-58	0.510691	0.461	0.171	2.04242e-53	Dhx15
Abcf2	6.30198e-58	0.570536	0.523	0.203	2.14318e-53	Abcf2
Atp6v0b	6.33689e-58	0.21677	0.994	0.961	2.15505e-53	Atp6v0b
Pla2g15	6.48703e-58	-0.901333	0.307	0.517	2.20611e-53	Pla2g15
Bbip1	6.96644e-58	0.453491	0.588	0.273	2.36915e-53	Bbip1
Gm15500	7.0504e-58	0.117813	0.58	0.354	2.3977e-53	Gm15500
Alkbh7	7.5585e-58	0.256866	0.42	0.197	2.5705e-53	Alkbh7
Ktn1	7.56739e-58	0.653779	0.57	0.221	2.57352e-53	Ktn1
Churc1	7.61071e-58	-0.356181	0.469	0.421	2.58825e-53	Churc1
Bcas2	7.6504e-58	0.0111531	0.679	0.474	2.60175e-53	Bcas2
Acot9	7.66228e-58	0.498087	0.506	0.207	2.60579e-53	Acot9
Pstpip2	8.00495e-58	0.986137	0.185	0.014	2.72232e-53	Pstpip2
Uqcc2	8.41278e-58	0.649132	0.87	0.5	2.86102e-53	Uqcc2
Eprs	8.79284e-58	0.599336	0.802	0.421	2.99027e-53	Eprs
Psma4	8.84455e-58	0.625554	0.895	0.59	3.00785e-53	Psma4
Scarb2	9.07053e-58	-0.624827	0.469	0.543	3.0847e-53	Scarb2
Dbnl	1.10269e-57	0.245193	0.605	0.333	3.75002e-53	Dbnl
AI662270	1.10659e-57	0.261405	0.644	0.359	3.76329e-53	AI662270
Nop53	1.11052e-57	-0.298723	0.601	0.524	3.77666e-53	Nop53
Dera	1.117e-57	0.401165	0.461	0.194	3.79869e-53	Dera
Hmgn1	1.12156e-57	-0.306788	0.605	0.533	3.81419e-53	Hmgn1
Snrpa	1.13706e-57	0.0812628	0.498	0.294	3.8669e-53	Snrpa
Timm10	1.1416e-57	0.50314	0.523	0.216	3.88234e-53	Timm10
Ppp5c	1.1654e-57	0.270931	0.389	0.169	3.9633e-53	Ppp5c
Arl2	1.20101e-57	0.122322	0.496	0.285	4.0844e-53	Arl2
Actr10	1.23728e-57	0.190645	0.626	0.369	4.20773e-53	Actr10
Tor1aip2	1.238e-57	0.4617	0.586	0.267	4.2102e-53	Tor1aip2
Cbx1	1.24105e-57	0.0215648	0.564	0.361	4.22055e-53	Cbx1
Cp	1.28986e-57	1.00826	0.243	0.026	4.38656e-53	Cp
Ptpa	1.3358e-57	-0.140962	0.564	0.425	4.5428e-53	Ptpa
Idh3g	1.39228e-57	-0.472194	0.519	0.526	4.73487e-53	Idh3g
Mettl23	1.44089e-57	0.0134875	0.492	0.311	4.90018e-53	Mettl23
Irgm1	1.55876e-57	0.793577	0.438	0.123	5.30104e-53	Irgm1
Trabd	1.60989e-57	0.232831	0.409	0.198	5.47493e-53	Trabd
B3gat3	1.61418e-57	0.171601	0.5	0.275	5.4895e-53	B3gat3
Tmem38b	1.64075e-57	0.535617	0.477	0.182	5.57987e-53	Tmem38b
Chmp3	1.70198e-57	0.0954181	0.718	0.481	5.7881e-53	Chmp3
Commd7	1.91044e-57	0.11224	0.654	0.416	6.49703e-53	Commd7
Ppfia1	1.9638e-57	0.739435	0.547	0.196	6.67849e-53	Ppfia1
Cenpb	2.12395e-57	-0.251557	0.77	0.697	7.22313e-53	Cenpb
Csk	2.33453e-57	-0.471132	0.481	0.484	7.93928e-53	Csk
Cpne2	2.3377e-57	0.650887	0.447	0.144	7.95005e-53	Cpne2
Emc8	2.49168e-57	0.128721	0.572	0.347	8.4737e-53	Emc8
Polr3d	2.59434e-57	0.855032	0.284	0.049	8.82283e-53	Polr3d
Pttg1	2.79452e-57	0.027851	0.496	0.305	9.50361e-53	Pttg1
Gm16286	2.81541e-57	0.219281	0.774	0.488	9.57463e-53	Gm16286
Preb	2.90369e-57	0.428612	0.523	0.232	9.87488e-53	Preb
Sde2	2.92275e-57	0.514252	0.519	0.212	9.9397e-53	Sde2
Vps37a	2.93784e-57	0.488901	0.467	0.18	9.99101e-53	Vps37a
Gbp3	2.96556e-57	1.02157	0.37	0.076	1.00853e-52	Gbp3
Cap1	3.09401e-57	0.130817	0.794	0.539	1.05221e-52	Cap1
Ankrd40	3.12499e-57	-0.00825792	0.465	0.288	1.06275e-52	Ankrd40
Tex261	3.1723e-57	-0.325401	0.693	0.644	1.07883e-52	Tex261
Ptgr1	3.21757e-57	0.927965	0.591	0.219	1.09423e-52	Ptgr1
Ncor1	3.31243e-57	-0.375159	0.681	0.66	1.12649e-52	Ncor1
Cdk5	3.38477e-57	0.165778	0.436	0.229	1.15109e-52	Cdk5
Gaa	3.39774e-57	0.366057	0.626	0.322	1.1555e-52	Gaa
Abce1	3.84009e-57	0.500751	0.465	0.177	1.30594e-52	Abce1
Mrpl41	4.07903e-57	0.523954	0.617	0.281	1.38719e-52	Mrpl41
Rexo2	4.10138e-57	0.614543	0.893	0.534	1.3948e-52	Rexo2
Pdxdc1	4.17013e-57	0.0664152	0.416	0.238	1.41818e-52	Pdxdc1
Rpl7	4.2916e-57	-0.27762	0.903	0.909	1.45949e-52	Rpl7
Spns1	4.79953e-57	0.305371	0.5	0.243	1.63223e-52	Spns1
Dap3	4.91508e-57	0.209073	0.473	0.242	1.67152e-52	Dap3
Arrb2	4.94764e-57	-0.475108	0.607	0.619	1.68259e-52	Arrb2
Skil	5.12525e-57	0.235527	0.574	0.308	1.743e-52	Skil
Lypla2	5.33561e-57	0.215497	0.551	0.298	1.81453e-52	Lypla2
Sars	5.36657e-57	0.559815	0.802	0.428	1.82506e-52	Sars
Exosc4	5.62512e-57	0.30879	0.543	0.273	1.91299e-52	Exosc4
Tmem126a	5.79301e-57	0.450487	0.667	0.336	1.97009e-52	Tmem126a
Chordc1	5.95869e-57	0.428886	0.572	0.268	2.02643e-52	Chordc1
Vta1	6.67135e-57	0.14834	0.473	0.261	2.26879e-52	Vta1
Atg3	6.90869e-57	0.177528	0.679	0.422	2.34951e-52	Atg3
Mtch1	7.06149e-57	-0.18931	0.691	0.581	2.40147e-52	Mtch1
Sqor	7.07279e-57	0.474534	0.679	0.339	2.40531e-52	Sqor
Pfdn6	7.84695e-57	0.488905	0.714	0.367	2.66859e-52	Pfdn6
Gys1	7.96322e-57	0.793551	0.356	0.084	2.70813e-52	Gys1
Retreg2	8.02684e-57	-0.258666	0.584	0.483	2.72977e-52	Retreg2
N4bp2l1	8.29523e-57	-1.09365	0.117	0.372	2.82104e-52	N4bp2l1
Hk1	8.66535e-57	0.615332	0.545	0.212	2.94691e-52	Hk1
Il4ra	9.20131e-57	0.538716	0.654	0.303	3.12918e-52	Il4ra
Fkbp15	9.56906e-57	-0.302459	0.566	0.481	3.25425e-52	Fkbp15
Anapc2	9.79361e-57	-0.0575748	0.442	0.291	3.33061e-52	Anapc2
Ap2b1	1.1334e-56	0.261548	0.667	0.381	3.85447e-52	Ap2b1
Tbxas1	1.18517e-56	-0.52638	0.512	0.541	4.03053e-52	Tbxas1
2810004N23Rik	1.18777e-56	0.329145	0.442	0.194	4.03937e-52	2810004N23Rik
Stard3nl	1.20452e-56	-0.353573	0.488	0.435	4.09632e-52	Stard3nl
Tmem184b	1.20661e-56	0.520147	0.438	0.16	4.10346e-52	Tmem184b
Tcp1	1.22138e-56	0.549962	0.895	0.535	4.15367e-52	Tcp1
H13	1.30185e-56	0.315913	0.805	0.49	4.42732e-52	H13
Dtymk	1.31952e-56	0.0541654	0.389	0.208	4.48742e-52	Dtymk
Mat2b	1.41054e-56	-0.501101	0.428	0.438	4.79696e-52	Mat2b
Atxn7l3b	1.43367e-56	-0.275605	0.663	0.579	4.87564e-52	Atxn7l3b
Tmem128	1.47834e-56	0.415325	0.543	0.249	5.02754e-52	Tmem128
9130401M01Rik	1.51151e-56	0.479336	0.477	0.191	5.14033e-52	9130401M01Rik
Gk	1.51678e-56	0.934031	0.317	0.056	5.15826e-52	Gk
Nrros	1.58842e-56	-0.590109	0.556	0.634	5.4019e-52	Nrros
Tmem11	1.59347e-56	0.166042	0.432	0.222	5.41909e-52	Tmem11
Mgat1	1.67578e-56	-0.263591	0.508	0.414	5.69898e-52	Mgat1
Snx6	1.72792e-56	0.166569	0.695	0.435	5.8763e-52	Snx6
Sqle	1.74109e-56	0.829093	0.337	0.073	5.92109e-52	Sqle
Dpp3	1.74517e-56	0.278728	0.492	0.242	5.93499e-52	Dpp3
Zwint	1.85467e-56	0.745372	0.58	0.221	6.30737e-52	Zwint
Sae1	1.86675e-56	0.0475519	0.475	0.281	6.34843e-52	Sae1
Anapc13	1.9889e-56	-0.152419	0.652	0.514	6.76387e-52	Anapc13
Aip	2.0724e-56	0.20599	0.667	0.401	7.04782e-52	Aip
Sec14l1	2.1046e-56	-0.55458	0.424	0.451	7.15732e-52	Sec14l1
Mcfd2	2.11771e-56	0.284267	0.576	0.3	7.2019e-52	Mcfd2
Sec63	2.13846e-56	0.204153	0.605	0.351	7.27249e-52	Sec63
Matr3	2.37804e-56	-0.156421	0.553	0.414	8.08724e-52	Matr3
Gmfb	2.38462e-56	0.534107	0.685	0.33	8.1096e-52	Gmfb
Srsf6	2.46669e-56	0.151373	0.595	0.357	8.38871e-52	Srsf6
Herc1	2.47472e-56	-0.518027	0.467	0.484	8.41604e-52	Herc1
Dnase1l1	2.48167e-56	-0.352265	0.658	0.617	8.43967e-52	Dnase1l1
Sulf2	2.53647e-56	-1.18065	0.025	0.308	8.62603e-52	Sulf2
Vapb	2.58622e-56	-0.035385	0.693	0.505	8.79521e-52	Vapb
Cast	2.61065e-56	-0.389926	0.611	0.577	8.87831e-52	Cast
Rusc2	2.62212e-56	0.798901	0.393	0.103	8.9173e-52	Rusc2
Dcxr	2.68337e-56	-0.531541	0.442	0.47	9.1256e-52	Dcxr
Gpsm3	2.71155e-56	-0.4117	0.71	0.717	9.22144e-52	Gpsm3
Polr2g	2.77527e-56	0.593029	0.805	0.427	9.43815e-52	Polr2g
Galc	2.88569e-56	-0.871349	0.298	0.482	9.81366e-52	Galc
Myd88	2.94498e-56	0.370815	0.451	0.194	1.00153e-51	Myd88
Huwe1	3.08862e-56	0.273296	0.595	0.32	1.05038e-51	Huwe1
Ppp3r1	3.17487e-56	0.296372	0.549	0.271	1.07971e-51	Ppp3r1
Relb	3.21338e-56	0.390601	0.459	0.196	1.09281e-51	Relb
Arhgef6	3.3529e-56	-0.944118	0.241	0.444	1.14025e-51	Arhgef6
Bcat2	3.55949e-56	0.0687029	0.5	0.294	1.21051e-51	Bcat2
Usb1	3.64655e-56	0.70232	0.317	0.073	1.24012e-51	Usb1
Eif2b5	3.85658e-56	0.444366	0.442	0.176	1.31155e-51	Eif2b5
Tmem248	3.87832e-56	0.375529	0.531	0.251	1.31894e-51	Tmem248
Flii	3.88646e-56	0.0934926	0.665	0.434	1.32171e-51	Flii
Eif3b	3.97875e-56	0.476391	0.782	0.428	1.35309e-51	Eif3b
Psmd9	4.30934e-56	0.215599	0.498	0.261	1.46552e-51	Psmd9
Hmox2	4.43687e-56	-0.318186	0.698	0.652	1.50889e-51	Hmox2
Morf4l2	4.44817e-56	0.450415	0.77	0.421	1.51273e-51	Morf4l2
Cenpx	4.60801e-56	-0.260271	0.726	0.658	1.56709e-51	Cenpx
Tlr1	4.71531e-56	0.676609	0.389	0.113	1.60358e-51	Tlr1
Psmd7	4.97679e-56	0.627376	0.874	0.512	1.69251e-51	Psmd7
Sec16a	5.33063e-56	0.287665	0.354	0.145	1.81284e-51	Sec16a
Serpinb8	5.35331e-56	0.61462	0.387	0.118	1.82055e-51	Serpinb8
Sar1b	5.55185e-56	0.351342	0.685	0.377	1.88807e-51	Sar1b
Naxe	5.74302e-56	-0.391302	0.533	0.516	1.95309e-51	Naxe
Tmem243	5.90028e-56	0.709242	0.453	0.146	2.00657e-51	Tmem243
Azin1	6.15013e-56	0.37444	0.566	0.27	2.09154e-51	Azin1
Hspa4	6.26008e-56	0.442746	0.794	0.446	2.12893e-51	Hspa4
Tomm70a	6.43201e-56	0.304459	0.486	0.23	2.1874e-51	Tomm70a
Rabgef1	6.5556e-56	0.720184	0.333	0.079	2.22943e-51	Rabgef1
Pfkl	6.73843e-56	0.833372	0.521	0.173	2.29161e-51	Pfkl
Epn1	6.88396e-56	-0.399459	0.648	0.629	2.3411e-51	Epn1
Prpf40a	7.20547e-56	-0.00610328	0.743	0.545	2.45044e-51	Prpf40a
Cdc42se1	8.01128e-56	0.314667	0.698	0.393	2.72448e-51	Cdc42se1
Nrbp1	8.08491e-56	-0.00876486	0.56	0.37	2.74952e-51	Nrbp1
Commd1	8.20935e-56	0.216387	0.644	0.386	2.79183e-51	Commd1
Rab22a	8.35252e-56	0.085173	0.512	0.305	2.84052e-51	Rab22a
Sdccag3	8.4114e-56	0.339018	0.457	0.203	2.86055e-51	Sdccag3
Paip2	9.85481e-56	-0.237227	0.724	0.624	3.35142e-51	Paip2
Gtf2e2	1.06963e-55	0.457175	0.37	0.131	3.63761e-51	Gtf2e2
S100A8	1.11067e-55	0.240511	0.171	0.005	3.77718e-51	S100A8
Ppp2r5c	1.14759e-55	-0.218712	0.63	0.52	3.90271e-51	Ppp2r5c
Sdhc	1.15275e-55	-0.0330594	0.71	0.527	3.92028e-51	Sdhc
Yipf5	1.17028e-55	0.314527	0.549	0.271	3.9799e-51	Yipf5
Atp5e	1.19823e-55	0.283461	0.979	0.925	4.07494e-51	Atp5e
Ptbp1	1.24133e-55	-0.0327265	0.584	0.409	4.22153e-51	Ptbp1
Itpa	1.26561e-55	0.495009	0.438	0.164	4.30409e-51	Itpa
Gm9794	1.27226e-55	0.0628895	0.556	0.355	4.32669e-51	Gm9794
Wars	1.30344e-55	0.577022	0.422	0.145	4.43274e-51	Wars
Edem1	1.34531e-55	0.077111	0.747	0.51	4.57513e-51	Edem1
Pex16	1.38287e-55	0.391761	0.412	0.164	4.70288e-51	Pex16
Zdhhc5	1.40121e-55	0.472827	0.416	0.152	4.76523e-51	Zdhhc5
Gstm2	1.40918e-55	1.12702	0.193	0.011	4.79234e-51	Gstm2
Cct6a	1.42411e-55	0.488089	0.833	0.476	4.84311e-51	Cct6a
Pepd	1.45291e-55	-0.266051	0.504	0.423	4.94104e-51	Pepd
Bcl7b	1.501e-55	0.2895	0.545	0.278	5.10459e-51	Bcl7b
Prrc2a	1.52375e-55	0.247728	0.679	0.397	5.18197e-51	Prrc2a
Rab24	1.56157e-55	0.349408	0.66	0.357	5.31058e-51	Rab24
Eif4b	1.5999e-55	-0.610212	0.551	0.65	5.44093e-51	Eif4b
Notch1	1.60567e-55	0.339269	0.628	0.325	5.46057e-51	Notch1
2210016F16Rik	1.60659e-55	0.41393	0.601	0.292	5.46369e-51	2210016F16Rik
Pofut2	1.62735e-55	0.244	0.558	0.297	5.53429e-51	Pofut2
Rnf19b	1.64193e-55	0.376302	0.691	0.37	5.58386e-51	Rnf19b
Chtop	1.76702e-55	0.357962	0.492	0.225	6.00928e-51	Chtop
Slc11a1	1.82106e-55	0.657066	0.872	0.546	6.19305e-51	Slc11a1
Tmem63b	1.84066e-55	0.561226	0.389	0.128	6.25971e-51	Tmem63b
Dhx38	1.85285e-55	0.109567	0.49	0.286	6.30118e-51	Dhx38
Snx4	1.88173e-55	0.157807	0.494	0.267	6.39939e-51	Snx4
Vwa5a	1.99121e-55	-0.671763	0.471	0.575	6.77171e-51	Vwa5a
Noc2l	2.13706e-55	0.233402	0.498	0.256	7.26773e-51	Noc2l
Ppm1h	2.22297e-55	0.26828	0.463	0.224	7.55986e-51	Ppm1h
Nsmce2	2.29428e-55	0.00151058	0.545	0.364	7.80238e-51	Nsmce2
Sucla2	2.33796e-55	0.202265	0.43	0.216	7.95093e-51	Sucla2
Lyrm2	2.37709e-55	0.318905	0.442	0.202	8.084e-51	Lyrm2
Vdac3	2.40121e-55	0.596995	0.825	0.45	8.16603e-51	Vdac3
Ppp6r1	2.5064e-55	0.250833	0.623	0.347	8.52375e-51	Ppp6r1
Gosr2	2.67261e-55	0.354732	0.469	0.209	9.08901e-51	Gosr2
Slc26a11	2.67456e-55	-1.16908	0.066	0.356	9.09566e-51	Slc26a11
Parl	2.72137e-55	0.366862	0.498	0.23	9.25485e-51	Parl
Lsm2	2.79318e-55	0.197037	0.436	0.213	9.49904e-51	Lsm2
Hfe	2.88458e-55	-1.12036	0.109	0.399	9.80989e-51	Hfe
S100a6	2.9294e-55	-0.298055	0.907	0.958	9.9623e-51	S100a6
Maf1	3.05715e-55	-0.417852	0.488	0.473	1.03967e-50	Maf1
Tufm	3.13508e-55	0.213918	0.438	0.218	1.06618e-50	Tufm
Mpp6	3.4914e-55	0.493911	0.609	0.285	1.18735e-50	Mpp6
Rsbn1l	3.53828e-55	-0.434991	0.457	0.437	1.2033e-50	Rsbn1l
U2af1	3.55039e-55	0.223148	0.562	0.315	1.20742e-50	U2af1
Llph	3.59758e-55	0.435738	0.872	0.53	1.22346e-50	Llph
Pmpcb	3.60279e-55	0.142803	0.469	0.262	1.22524e-50	Pmpcb
Wdr61	3.78265e-55	0.173789	0.533	0.3	1.2864e-50	Wdr61
Plod3	3.83309e-55	0.293544	0.601	0.321	1.30356e-50	Plod3
Pop5	3.8736e-55	0.0764707	0.527	0.324	1.31733e-50	Pop5
Rest	4.16836e-55	0.380557	0.543	0.258	1.41758e-50	Rest
Rell1	4.65392e-55	-1.08145	0.156	0.439	1.5827e-50	Rell1
Fibp	4.81864e-55	0.0667318	0.514	0.32	1.63872e-50	Fibp
Hnrnpa3	5.18057e-55	0.0978491	0.788	0.551	1.76181e-50	Hnrnpa3
Slc25a1	5.23071e-55	0.365179	0.632	0.329	1.77886e-50	Slc25a1
Tsg101	5.38663e-55	0.0753783	0.595	0.375	1.83189e-50	Tsg101
Gps1	6.1217e-55	0.360335	0.545	0.266	2.08187e-50	Gps1
Slc39a4	6.58731e-55	1.02912	0.187	0.013	2.24021e-50	Slc39a4
Psmc1	6.7233e-55	0.511799	0.813	0.451	2.28646e-50	Psmc1
Ndufv1	6.80632e-55	0.074496	0.553	0.357	2.31469e-50	Ndufv1
Coro1a	7.20667e-55	-0.548694	0.663	0.829	2.45084e-50	Coro1a
Pold4	7.21675e-55	-0.102424	0.7	0.543	2.45427e-50	Pold4
Nap1l4	7.24962e-55	0.10899	0.469	0.269	2.46545e-50	Nap1l4
Ubqln1	7.29199e-55	0.408574	0.545	0.252	2.47986e-50	Ubqln1
Rtp4	7.88509e-55	0.721052	0.519	0.182	2.68156e-50	Rtp4
Lsm7	8.15782e-55	0.401399	0.508	0.23	2.77431e-50	Lsm7
Parp1	8.3966e-55	-0.486721	0.395	0.404	2.85552e-50	Parp1
Afg3l1	8.64981e-55	0.279323	0.473	0.231	2.94163e-50	Afg3l1
Atic	8.72716e-55	0.496972	0.459	0.178	2.96793e-50	Atic
AI413582	8.75421e-55	-0.170599	0.63	0.502	2.97713e-50	AI413582
Snd1	9.30812e-55	0.276191	0.523	0.27	3.1655e-50	Snd1
Tmem123	9.30945e-55	0.174545	0.537	0.295	3.16596e-50	Tmem123
Mrps25	9.33457e-55	0.0965848	0.492	0.294	3.1745e-50	Mrps25
Hagh	1.04398e-54	0.0795286	0.49	0.294	3.55036e-50	Hagh
Snrpd2	1.08588e-54	0.281472	0.767	0.474	3.69287e-50	Snrpd2
Spop	1.16145e-54	-0.148591	0.669	0.524	3.94986e-50	Spop
Gnl1	1.18651e-54	0.389233	0.492	0.221	4.03508e-50	Gnl1
Ssrp1	1.25865e-54	-0.157766	0.547	0.42	4.2804e-50	Ssrp1
Hcfc1r1	1.26819e-54	-0.282165	0.708	0.644	4.31288e-50	Hcfc1r1
Tpd52	1.27466e-54	-0.409008	0.792	0.866	4.33486e-50	Tpd52
2023-09-07	1.27853e-54	0.30126	0.811	0.505	4.34801e-50	2023-09-07
Rtf1	1.29484e-54	-0.2464	0.556	0.462	4.40348e-50	Rtf1
Mrpl4	1.30485e-54	0.0225202	0.601	0.409	4.43753e-50	Mrpl4
Srpr	1.31342e-54	0.475114	0.749	0.402	4.46669e-50	Srpr
Itgb1bp1	1.47277e-54	0.46858	0.621	0.3	5.00859e-50	Itgb1bp1
Dusp11	1.49208e-54	0.0412179	0.617	0.41	5.07426e-50	Dusp11
Cd300lb	1.50101e-54	-1.0447	0.163	0.421	5.10464e-50	Cd300lb
Rsad2	1.51461e-54	1.02466	0.305	0.048	5.15088e-50	Rsad2
Psmc2	1.5154e-54	0.606837	0.747	0.375	5.15357e-50	Psmc2
Psmg4	1.53649e-54	0.00939549	0.593	0.407	5.22529e-50	Psmg4
Cdc5l	1.56421e-54	-0.156863	0.654	0.518	5.31956e-50	Cdc5l
1110065P20Rik	1.60815e-54	0.351625	0.372	0.152	5.46899e-50	1110065P20Rik
Dennd5a	1.61575e-54	-0.416613	0.461	0.431	5.49486e-50	Dennd5a
Idh3b	1.61607e-54	-0.0683681	0.617	0.457	5.49593e-50	Idh3b
Dlst	1.65019e-54	0.245182	0.572	0.312	5.61197e-50	Dlst
Ddx3x	1.71019e-54	-0.421137	0.689	0.684	5.81601e-50	Ddx3x
Bsg	1.72903e-54	0.429245	0.971	0.808	5.8801e-50	Bsg
Ankrd50	1.73971e-54	0.504345	0.325	0.1	5.91641e-50	Ankrd50
Yipf3	1.74136e-54	-0.0335779	0.613	0.435	5.92203e-50	Yipf3
BC005624	1.76116e-54	-0.183034	0.619	0.499	5.98934e-50	BC005624
Copz1	1.7975e-54	0.211283	0.698	0.425	6.11294e-50	Copz1
Irak1	1.88314e-54	-0.058421	0.537	0.37	6.40418e-50	Irak1
Fastk	2.0054e-54	0.520128	0.393	0.136	6.81998e-50	Fastk
Mtch2	2.05338e-54	0.282076	0.687	0.402	6.98312e-50	Mtch2
Samd8	2.15098e-54	0.466582	0.523	0.221	7.31505e-50	Samd8
Rabep1	2.19926e-54	0.116179	0.642	0.406	7.47925e-50	Rabep1
Acbd6	2.23302e-54	-0.021399	0.537	0.366	7.59405e-50	Acbd6
Otub1	2.24165e-54	0.219816	0.611	0.352	7.62339e-50	Otub1
Babam1	2.25765e-54	0.0903792	0.584	0.374	7.67783e-50	Babam1
Pttg1ip	2.28253e-54	0.372122	0.722	0.4	7.76243e-50	Pttg1ip
Asns	2.30411e-54	1.08509	0.329	0.059	7.83583e-50	Asns
Samm50	2.43356e-54	0.23639	0.656	0.389	8.27606e-50	Samm50
Keap1	2.44502e-54	0.196972	0.599	0.347	8.31502e-50	Keap1
Faim	2.51214e-54	0.157963	0.484	0.266	8.5433e-50	Faim
Krcc1	2.62209e-54	0.0732998	0.646	0.429	8.91719e-50	Krcc1
Ube2n	2.64125e-54	0.279025	0.644	0.368	8.98236e-50	Ube2n
Mrpl32	2.64327e-54	0.270746	0.576	0.309	8.98924e-50	Mrpl32
Higd2a	2.67709e-54	-0.363959	0.669	0.631	9.10424e-50	Higd2a
Kdelr1	2.68297e-54	-0.305614	0.632	0.572	9.12424e-50	Kdelr1
Piezo1	2.69087e-54	0.450657	0.588	0.272	9.15111e-50	Piezo1
Bag6	2.70382e-54	0.0569145	0.57	0.365	9.19516e-50	Bag6
Prkrip1	2.71133e-54	0.559238	0.416	0.143	9.22069e-50	Prkrip1
Slamf7	2.78939e-54	0.750903	0.78	0.422	9.48615e-50	Slamf7
Pnkd	2.80752e-54	-0.106396	0.66	0.509	9.54782e-50	Pnkd
Cct5	2.83964e-54	0.0437085	0.837	0.625	9.65706e-50	Cct5
Psmb8	2.9436e-54	0.535281	0.883	0.684	1.00106e-49	Psmb8
Yipf4	2.96275e-54	0.0353182	0.51	0.319	1.00757e-49	Yipf4
Cript	2.97542e-54	0.074145	0.753	0.527	1.01188e-49	Cript
Uchl5	3.05293e-54	0.118927	0.42	0.233	1.03824e-49	Uchl5
Eif4g3	3.30069e-54	-0.141888	0.477	0.345	1.1225e-49	Eif4g3
Szrd1	3.44583e-54	0.260576	0.58	0.316	1.17186e-49	Szrd1
Josd2	3.46825e-54	0.0992701	0.514	0.308	1.17948e-49	Josd2
Ptgir	3.54521e-54	1.04747	0.206	0.016	1.20565e-49	Ptgir
Psmg3	3.91815e-54	0.364629	0.414	0.173	1.33248e-49	Psmg3
Twf2	4.003e-54	-0.29494	0.599	0.519	1.36134e-49	Twf2
Impdh1	4.06848e-54	0.432322	0.356	0.124	1.38361e-49	Impdh1
Eloc	4.28002e-54	0.540685	0.909	0.565	1.45555e-49	Eloc
Gemin7	4.31497e-54	0.250648	0.607	0.343	1.46743e-49	Gemin7
Lap3	4.39332e-54	0.471196	0.457	0.184	1.49408e-49	Lap3
Kcnab2	4.61798e-54	0.343375	0.465	0.212	1.57048e-49	Kcnab2
Myadm	4.78513e-54	0.403962	0.564	0.267	1.62733e-49	Myadm
Hist1h2ap	4.86871e-54	-1.02442	0.235	0.46	1.65575e-49	Hist1h2ap
Aph1a	4.93941e-54	-0.00110491	0.652	0.456	1.6798e-49	Aph1a
Rnaseh2a	5.08382e-54	0.282196	0.422	0.197	1.72891e-49	Rnaseh2a
Bod1l	5.10799e-54	-0.223952	0.506	0.409	1.73713e-49	Bod1l
Hnrnph2	5.17906e-54	0.104602	0.574	0.348	1.76129e-49	Hnrnph2
Apip	5.37219e-54	-0.0775459	0.424	0.286	1.82698e-49	Apip
Hcst	5.40949e-54	-0.151375	0.543	0.412	1.83966e-49	Hcst
Cpne3	5.43405e-54	-0.2023	0.547	0.431	1.84801e-49	Cpne3
Hnrnpd	5.66827e-54	0.561416	0.743	0.381	1.92766e-49	Hnrnpd
Nme6	5.72931e-54	0.563269	0.307	0.084	1.94842e-49	Nme6
Panx1	5.7542e-54	0.703655	0.377	0.104	1.95689e-49	Panx1
Pnpla7	5.89639e-54	-0.780473	0.317	0.459	2.00524e-49	Pnpla7
2023-03-02	6.05655e-54	-0.287394	0.574	0.497	2.05971e-49	2023-03-02
Mfsd5	6.07053e-54	0.0260197	0.603	0.4	2.06447e-49	Mfsd5
Thumpd3	6.90693e-54	0.285445	0.368	0.155	2.34891e-49	Thumpd3
Cfdp1	7.10581e-54	0.127708	0.607	0.381	2.41654e-49	Cfdp1
Atg5	7.39842e-54	0.305121	0.679	0.384	2.51605e-49	Atg5
Rpl3	7.46053e-54	-0.209459	0.953	0.941	2.53718e-49	Rpl3
Smc6	7.59481e-54	0.0352837	0.611	0.411	2.58284e-49	Smc6
Ltbr	8.06407e-54	0.379851	0.527	0.249	2.74243e-49	Ltbr
Tmem192	8.08292e-54	0.285118	0.708	0.418	2.74884e-49	Tmem192
Rps27a	8.1374e-54	-0.109337	0.994	0.982	2.76737e-49	Rps27a
Bin1	8.2828e-54	-0.225416	0.722	0.624	2.81681e-49	Bin1
Hist1h1e	8.41521e-54	-0.815819	0.319	0.474	2.86184e-49	Hist1h1e
Mrps26	8.96067e-54	-0.0515375	0.447	0.297	3.04735e-49	Mrps26
Srprb	9.46195e-54	0.354098	0.377	0.152	3.21782e-49	Srprb
Usp25	9.93418e-54	0.449969	0.689	0.355	3.37841e-49	Usp25
Sap18	1.00083e-53	0.281337	0.695	0.409	3.40363e-49	Sap18
Pip5k1a	1.03709e-53	0.52604	0.5	0.201	3.52694e-49	Pip5k1a
Rbm8a	1.04279e-53	0.139677	0.798	0.547	3.54631e-49	Rbm8a
Ndufa12	1.055e-53	-0.0368519	0.566	0.401	3.58784e-49	Ndufa12
Nans	1.06825e-53	0.541881	0.623	0.289	3.6329e-49	Nans
R3hdm4	1.13977e-53	-0.371852	0.424	0.376	3.87612e-49	R3hdm4
Pdzd11	1.18869e-53	0.542759	0.436	0.162	4.04249e-49	Pdzd11
Dnttip2	1.19816e-53	0.0165381	0.568	0.379	4.0747e-49	Dnttip2
Plekha1	1.20025e-53	0.395761	0.409	0.168	4.08182e-49	Plekha1
Egr2	1.23883e-53	0.990919	0.278	0.041	4.21302e-49	Egr2
Spr	1.24713e-53	0.233782	0.479	0.249	4.24125e-49	Spr
Txndc9	1.27037e-53	0.175391	0.695	0.443	4.32026e-49	Txndc9
Mpc2	1.27416e-53	-0.135635	0.716	0.583	4.33317e-49	Mpc2
Gga1	1.28009e-53	0.0555473	0.527	0.327	4.35332e-49	Gga1
Ngdn	1.30974e-53	0.107583	0.447	0.253	4.45417e-49	Ngdn
Vps36	1.31404e-53	0.199393	0.628	0.376	4.46877e-49	Vps36
Ppt2	1.39833e-53	0.228785	0.669	0.398	4.75543e-49	Ppt2
Tmem9b	1.43339e-53	0.211535	0.63	0.371	4.87468e-49	Tmem9b
Tpst2	1.4393e-53	0.246471	0.475	0.242	4.89477e-49	Tpst2
Ilk	1.44744e-53	-0.307044	0.593	0.534	4.92244e-49	Ilk
Knop1	1.45671e-53	0.48418	0.572	0.258	4.95399e-49	Knop1
Rack1	1.4843e-53	-0.167016	0.975	0.974	5.04782e-49	Rack1
Lpcat3	1.48762e-53	0.184639	0.444	0.237	5.05911e-49	Lpcat3
Itga1	1.49739e-53	1.16731	0.181	0.008	5.09231e-49	Itga1
Sec61a1	1.50621e-53	0.438142	0.704	0.371	5.12231e-49	Sec61a1
Esrra	1.52505e-53	0.439032	0.389	0.145	5.18638e-49	Esrra
Cops5	1.56056e-53	0.350851	0.63	0.335	5.30716e-49	Cops5
Vma21	1.58066e-53	0.23981	0.605	0.341	5.3755e-49	Vma21
Prpf19	1.59117e-53	0.0183936	0.428	0.263	5.41125e-49	Prpf19
E2f5	1.59243e-53	0.68563	0.274	0.061	5.41552e-49	E2f5
Irf9	1.59475e-53	0.141844	0.405	0.207	5.42344e-49	Irf9
Ubald1	1.6738e-53	-0.743276	0.311	0.429	5.69226e-49	Ubald1
Ufm1	1.6812e-53	0.550102	0.712	0.358	5.71743e-49	Ufm1
Gpat4	1.68482e-53	0.361615	0.475	0.214	5.72973e-49	Gpat4
Slc46a3	1.70564e-53	-1.1591	0.037	0.308	5.80053e-49	Slc46a3
Dnajc10	1.7589e-53	0.500857	0.617	0.288	5.98166e-49	Dnajc10
Rtf2	1.82143e-53	0.170502	0.745	0.486	6.19431e-49	Rtf2
Snx9	1.84035e-53	-0.191682	0.553	0.43	6.25867e-49	Snx9
Csnk2a2	1.89441e-53	0.300694	0.687	0.393	6.44252e-49	Csnk2a2
Nudc	1.90578e-53	0.118643	0.72	0.484	6.48119e-49	Nudc
Mrpl35	1.99888e-53	0.299117	0.603	0.33	6.79778e-49	Mrpl35
Bin3	2.00208e-53	-0.0255353	0.457	0.298	6.80867e-49	Bin3
Mrps23	2.01855e-53	0.0772872	0.566	0.361	6.8647e-49	Mrps23
Get4	2.02581e-53	0.437123	0.436	0.176	6.88937e-49	Get4
Man1a2	2.12885e-53	0.303424	0.49	0.238	7.2398e-49	Man1a2
Dnajb11	2.13003e-53	0.56147	0.765	0.402	7.24381e-49	Dnajb11
Klf13	2.14428e-53	-0.145203	0.726	0.587	7.29226e-49	Klf13
Znhit1	2.17071e-53	0.583393	0.844	0.479	7.38216e-49	Znhit1
Kmt2e	2.30959e-53	-0.404361	0.593	0.569	7.85445e-49	Kmt2e
Ssna1	2.39686e-53	0.201713	0.671	0.417	8.15123e-49	Ssna1
Tpp2	2.41414e-53	0.0154823	0.58	0.385	8.21001e-49	Tpp2
Glrx2	2.42557e-53	0.279862	0.663	0.383	8.24889e-49	Glrx2
Mink1	2.58941e-53	0.0227768	0.461	0.28	8.80605e-49	Mink1
Erbin	2.68612e-53	-0.647125	0.379	0.448	9.13496e-49	Erbin
Phax	2.68767e-53	-0.227079	0.436	0.35	9.14021e-49	Phax
Snapc5	2.69459e-53	0.0438863	0.65	0.449	9.16375e-49	Snapc5
Pam16	2.71133e-53	0.40137	0.58	0.287	9.22069e-49	Pam16
Tmem205	2.75602e-53	-0.311039	0.578	0.527	9.37267e-49	Tmem205
Fblim1	2.79697e-53	-0.47344	0.481	0.485	9.51193e-49	Fblim1
Kif3a	2.82146e-53	-0.62114	0.383	0.436	9.59522e-49	Kif3a
B9d2	2.87053e-53	0.150211	0.43	0.226	9.7621e-49	B9d2
Bri3bp	2.87347e-53	0.272279	0.377	0.17	9.77211e-49	Bri3bp
P2rx4	2.98232e-53	-0.310705	0.765	0.739	1.01423e-48	P2rx4
Rpn1	3.0077e-53	0.585861	0.897	0.557	1.02286e-48	Rpn1
Dync1li1	3.05043e-53	0.389713	0.553	0.26	1.03739e-48	Dync1li1
1110038B12Rik	3.05468e-53	-0.0796442	0.553	0.407	1.03884e-48	1110038B12Rik
Plekhj1	3.12404e-53	0.00659421	0.712	0.515	1.06242e-48	Plekhj1
Atxn2l	3.25239e-53	0.164159	0.562	0.329	1.10607e-48	Atxn2l
Fuca2	3.31274e-53	0.489702	0.603	0.283	1.1266e-48	Fuca2
Pdcd10	3.53658e-53	-0.031584	0.63	0.453	1.20272e-48	Pdcd10
Luc7l3	3.57754e-53	0.0477104	0.595	0.39	1.21665e-48	Luc7l3
Idnk	3.74179e-53	0.498772	0.654	0.321	1.27251e-48	Idnk
Rab9	3.77144e-53	-0.423605	0.414	0.4	1.28259e-48	Rab9
Snrpe	3.82252e-53	-0.117771	0.844	0.711	1.29996e-48	Snrpe
Cox19	3.91212e-53	0.34461	0.477	0.222	1.33043e-48	Cox19
Tra2b	3.92239e-53	0.351414	0.71	0.401	1.33393e-48	Tra2b
Ensa	3.92779e-53	-0.140136	0.531	0.392	1.33576e-48	Ensa
Atxn10	3.98569e-53	-0.243067	0.492	0.4	1.35545e-48	Atxn10
Nipbl	4.01776e-53	-0.338621	0.609	0.556	1.36636e-48	Nipbl
Rexo1	4.40815e-53	0.277259	0.418	0.194	1.49912e-48	Rexo1
Dld	4.45237e-53	0.309956	0.5	0.242	1.51416e-48	Dld
Zcchc9	4.56599e-53	0.34374	0.438	0.195	1.5528e-48	Zcchc9
Fam234a	4.80354e-53	-0.386722	0.488	0.451	1.63359e-48	Fam234a
Sypl	4.81252e-53	-0.133812	0.735	0.584	1.63664e-48	Sypl
Arid5b	5.06613e-53	0.171979	0.531	0.298	1.72289e-48	Arid5b
Eif4h	5.11054e-53	0.0407516	0.761	0.548	1.73799e-48	Eif4h
Wdr1	5.29435e-53	0.222315	0.858	0.578	1.8005e-48	Wdr1
Zswim7	5.36872e-53	0.615962	0.296	0.075	1.82579e-48	Zswim7
C1d	5.37317e-53	-0.0253561	0.545	0.377	1.82731e-48	C1d
Manbal	5.46131e-53	0.281324	0.51	0.26	1.85728e-48	Manbal
Ndufs4	5.60698e-53	0.346112	0.708	0.404	1.90682e-48	Ndufs4
Mier1	5.77367e-53	-0.367487	0.492	0.446	1.96351e-48	Mier1
St8sia4	5.88242e-53	-0.885286	0.278	0.459	2.00049e-48	St8sia4
Drg1	6.0222e-53	0.0967542	0.519	0.313	2.04803e-48	Drg1
Mrpl16	6.12685e-53	0.382034	0.422	0.177	2.08362e-48	Mrpl16
Rheb	6.20489e-53	0.27473	0.646	0.37	2.11016e-48	Rheb
Gsdmd	6.28443e-53	0.369897	0.617	0.321	2.13721e-48	Gsdmd
Blmh	6.28505e-53	-0.328462	0.43	0.369	2.13742e-48	Blmh
Poldip3	6.63239e-53	0.313074	0.533	0.269	2.25554e-48	Poldip3
Nsf	6.79497e-53	0.217673	0.628	0.364	2.31083e-48	Nsf
Ube2a	6.97272e-53	0.550247	0.819	0.457	2.37128e-48	Ube2a
Emd	7.23657e-53	0.264739	0.508	0.262	2.46101e-48	Emd
Mitd1	7.26032e-53	0.65481	0.36	0.1	2.46909e-48	Mitd1
Mphosph8	7.28614e-53	0.350217	0.566	0.286	2.47787e-48	Mphosph8
Lias	7.59574e-53	0.199148	0.374	0.175	2.58316e-48	Lias
Prcp	7.82589e-53	-0.62103	0.387	0.452	2.66143e-48	Prcp
Tmx1	7.8499e-53	0.136778	0.533	0.311	2.66959e-48	Tmx1
Fam241a	7.94259e-53	0.783437	0.459	0.144	2.70112e-48	Fam241a
Slc36a4	8.12511e-53	0.531882	0.409	0.143	2.76319e-48	Slc36a4
Cd81	8.36587e-53	-0.603658	0.588	0.726	2.84506e-48	Cd81
Nono	8.41462e-53	-0.292723	0.599	0.524	2.86164e-48	Nono
Mtf2	8.51211e-53	0.495198	0.428	0.16	2.8948e-48	Mtf2
Abr	8.54499e-53	0.3562	0.763	0.443	2.90598e-48	Abr
Commd8	8.67534e-53	-0.211526	0.525	0.42	2.95031e-48	Commd8
Bzw1	8.7684e-53	0.489784	0.835	0.484	2.98196e-48	Bzw1
Zdhhc14	9.1186e-53	-1.1006	0.107	0.384	3.10105e-48	Zdhhc14
Ube2d2a	9.32303e-53	0.163403	0.807	0.544	3.17058e-48	Ube2d2a
Dnm2	9.4369e-53	0.27796	0.745	0.45	3.2093e-48	Dnm2
Myl12b	9.84081e-53	-0.108593	0.504	0.372	3.34666e-48	Myl12b
Med15	1.00872e-52	-0.0484227	0.562	0.394	3.43046e-48	Med15
Tnfsf12	1.04154e-52	-0.344023	0.654	0.625	3.54205e-48	Tnfsf12
Ube2z	1.05689e-52	0.326176	0.529	0.264	3.59428e-48	Ube2z
Ndufa9	1.06689e-52	0.0724678	0.593	0.386	3.62828e-48	Ndufa9
R3hdm1	1.07108e-52	0.0225663	0.506	0.327	3.64252e-48	R3hdm1
Eif3m	1.10583e-52	-0.178617	0.698	0.586	3.76072e-48	Eif3m
Smn1	1.13627e-52	0.204213	0.403	0.201	3.86423e-48	Smn1
Sf3b3	1.14207e-52	-0.0199912	0.477	0.308	3.88394e-48	Sf3b3
Impa1	1.14787e-52	0.290921	0.428	0.199	3.90367e-48	Impa1
Ccdc59	1.1499e-52	0.172812	0.634	0.386	3.91057e-48	Ccdc59
4933434E20Rik	1.17316e-52	0.151884	0.516	0.296	3.98967e-48	4933434E20Rik
Psmd6	1.1732e-52	0.438273	0.792	0.454	3.98983e-48	Psmd6
Rnf126	1.17556e-52	0.653996	0.44	0.149	3.99784e-48	Rnf126
Snx12	1.19434e-52	0.343792	0.512	0.249	4.0617e-48	Snx12
Mfsd10	1.19993e-52	0.175376	0.395	0.197	4.08073e-48	Mfsd10
Naa15	1.21513e-52	0.363902	0.51	0.244	4.13242e-48	Naa15
Naa25	1.22582e-52	0.668345	0.335	0.09	4.16878e-48	Naa25
Washc3	1.22953e-52	-0.0800304	0.545	0.393	4.18139e-48	Washc3
Coq10b	1.23104e-52	0.401828	0.34	0.123	4.18651e-48	Coq10b
Wdr26	1.27462e-52	-0.443572	0.695	0.727	4.33474e-48	Wdr26
Med29	1.27887e-52	0.477207	0.578	0.27	4.34917e-48	Med29
Nsfl1c	1.29706e-52	0.366259	0.504	0.235	4.41105e-48	Nsfl1c
Stk38	1.33631e-52	-0.144679	0.584	0.443	4.54453e-48	Stk38
Hdac1	1.3405e-52	0.173063	0.521	0.299	4.55878e-48	Hdac1
Nxt1	1.37713e-52	0.313489	0.385	0.165	4.68333e-48	Nxt1
Ythdf2	1.37921e-52	0.238842	0.496	0.26	4.69041e-48	Ythdf2
Gipc1	1.39359e-52	0.396057	0.49	0.226	4.73933e-48	Gipc1
Atf4	1.45962e-52	0.591343	0.778	0.409	4.96388e-48	Atf4
Rpp21	1.46008e-52	-0.0584427	0.582	0.423	4.96544e-48	Rpp21
Aftph	1.49217e-52	-0.407009	0.49	0.46	5.07456e-48	Aftph
Rasa1	1.55133e-52	-0.613584	0.356	0.401	5.27578e-48	Rasa1
Srd5a3	1.56576e-52	0.305264	0.486	0.236	5.32482e-48	Srd5a3
Suds3	1.59078e-52	0.224123	0.57	0.322	5.40991e-48	Suds3
Kdelr2	1.72759e-52	0.282311	0.521	0.27	5.87517e-48	Kdelr2
Flna	1.75514e-52	0.530547	0.877	0.526	5.96889e-48	Flna
Ppp4c	1.76364e-52	0.00763734	0.584	0.397	5.99778e-48	Ppp4c
Slc25a5	1.77208e-52	0.510242	0.936	0.704	6.02648e-48	Slc25a5
Slc4a2	1.777e-52	0.139064	0.436	0.238	6.04323e-48	Slc4a2
Ccdc47	1.88433e-52	0.0900877	0.553	0.343	6.40823e-48	Ccdc47
Cox5a	1.88875e-52	0.295146	0.981	0.914	6.42328e-48	Cox5a
Wac	1.8982e-52	-0.278115	0.465	0.381	6.4554e-48	Wac
Polr2c	1.93698e-52	0.490366	0.621	0.3	6.58727e-48	Polr2c
Plekho2	1.96806e-52	0.0374818	0.747	0.53	6.69297e-48	Plekho2
Clpp	1.98318e-52	0.458187	0.488	0.208	6.74439e-48	Clpp
Smarca4	2.09885e-52	0.247102	0.698	0.425	7.13778e-48	Smarca4
Coa5	2.11636e-52	0.240409	0.603	0.342	7.19731e-48	Coa5
Pgp	2.11983e-52	0.317204	0.626	0.341	7.20912e-48	Pgp
Ccs	2.21556e-52	-0.234218	0.35	0.272	7.53469e-48	Ccs
Ttc19	2.28508e-52	0.554275	0.274	0.071	7.77111e-48	Ttc19
B3gnt8	2.33591e-52	-0.907914	0.216	0.402	7.94398e-48	B3gnt8
Isca2	2.39742e-52	0.442073	0.381	0.146	8.15316e-48	Isca2
Nxf1	2.40536e-52	-0.0937375	0.588	0.434	8.18013e-48	Nxf1
Ecpas	2.41322e-52	0.519378	0.628	0.294	8.20686e-48	Ecpas
Fubp1	2.55758e-52	0.444278	0.595	0.286	8.69782e-48	Fubp1
Actr1b	2.60649e-52	0.393213	0.444	0.192	8.86414e-48	Actr1b
Rab3il1	2.82676e-52	-0.948035	0.267	0.541	9.61326e-48	Rab3il1
Ednrb	2.85591e-52	1.08802	0.233	0.023	9.71238e-48	Ednrb
Uck2	3.0953e-52	1.08702	0.249	0.03	1.05265e-47	Uck2
Ctdnep1	3.13926e-52	0.0719169	0.728	0.508	1.0676e-47	Ctdnep1
Naa50	3.14099e-52	0.204596	0.733	0.463	1.06819e-47	Naa50
Safb2	3.32454e-52	0.319098	0.728	0.423	1.13061e-47	Safb2
Tap2	3.32777e-52	0.603388	0.519	0.205	1.13171e-47	Tap2
1700020I14Rik	3.47167e-52	-0.22101	0.455	0.352	1.18065e-47	1700020I14Rik
Pak1ip1	3.48951e-52	0.451796	0.574	0.27	1.18671e-47	Pak1ip1
Serf1	3.55093e-52	0.923576	0.469	0.142	1.2076e-47	Serf1
Lamtor1	3.71721e-52	-0.219248	0.842	0.782	1.26415e-47	Lamtor1
Mrpl17	3.74846e-52	0.475547	0.718	0.382	1.27478e-47	Mrpl17
Syf2	3.803e-52	-0.0693901	0.687	0.516	1.29333e-47	Syf2
Txndc5	3.81787e-52	0.38776	0.457	0.202	1.29838e-47	Txndc5
Nfil3	3.84676e-52	0.708031	0.323	0.08	1.30821e-47	Nfil3
Ssfa2	3.96002e-52	0.17894	0.512	0.287	1.34672e-47	Ssfa2
Ndufaf8	4.01689e-52	0.172593	0.611	0.369	1.36606e-47	Ndufaf8
Arpc5l	4.04941e-52	0.151864	0.595	0.369	1.37712e-47	Arpc5l
Tifa	4.0651e-52	-0.197381	0.465	0.357	1.38246e-47	Tifa
Mrpl46	4.07072e-52	0.279614	0.432	0.206	1.38437e-47	Mrpl46
Cbx3	4.50569e-52	-0.569766	0.348	0.39	1.53229e-47	Cbx3
Wsb2	4.69078e-52	0.455537	0.658	0.334	1.59524e-47	Wsb2
Gorasp2	4.83635e-52	0.373662	0.615	0.32	1.64475e-47	Gorasp2
Mbp	4.89244e-52	-0.842001	0.274	0.44	1.66382e-47	Mbp
Kpna1	5.0595e-52	0.367544	0.366	0.148	1.72063e-47	Kpna1
Asap1	5.10518e-52	-0.283521	0.623	0.557	1.73617e-47	Asap1
Bicd2	5.13634e-52	0.178581	0.465	0.252	1.74677e-47	Bicd2
Hnrnpa0	5.14352e-52	-0.100441	0.667	0.523	1.74921e-47	Hnrnpa0
Baz1a	5.45867e-52	0.448417	0.502	0.216	1.85638e-47	Baz1a
Osbpl8	5.48715e-52	-0.421802	0.706	0.732	1.86607e-47	Osbpl8
Synj2bp	5.51861e-52	0.0348131	0.465	0.289	1.87677e-47	Synj2bp
Sphk2	5.59344e-52	0.0587328	0.521	0.327	1.90222e-47	Sphk2
Fkbp4	5.66581e-52	0.460815	0.527	0.24	1.92683e-47	Fkbp4
Nck1	5.66629e-52	0.42307	0.414	0.165	1.92699e-47	Nck1
Ap1g1	5.71919e-52	0.307801	0.498	0.243	1.94498e-47	Ap1g1
Dctn4	5.73347e-52	0.120297	0.564	0.343	1.94984e-47	Dctn4
Ebp	5.75049e-52	-0.108839	0.574	0.439	1.95563e-47	Ebp
Srgap2	5.89156e-52	-0.505076	0.432	0.451	2.0036e-47	Srgap2
Slc38a10	5.92809e-52	0.228936	0.576	0.327	2.01603e-47	Slc38a10
Prkcsh	5.94799e-52	0.537176	0.796	0.437	2.02279e-47	Prkcsh
Limd1	6.08545e-52	0.487325	0.656	0.323	2.06954e-47	Limd1
Glrx5	6.1282e-52	0.22882	0.673	0.409	2.08408e-47	Glrx5
Chrac1	6.44695e-52	0.0843276	0.648	0.432	2.19248e-47	Chrac1
Me1	6.4922e-52	1.0201	0.195	0.016	2.20787e-47	Me1
Anapc5	6.51363e-52	-0.238186	0.504	0.411	2.21515e-47	Anapc5
Ankrd12	6.6594e-52	-0.234779	0.582	0.482	2.26473e-47	Ankrd12
Nfkb1	6.84069e-52	0.501821	0.751	0.4	2.32638e-47	Nfkb1
Thoc6	6.99098e-52	0.45556	0.391	0.146	2.37749e-47	Thoc6
Gm47727	7.46309e-52	0.976656	0.156	0.006	2.53805e-47	Gm47727
Zmat2	7.46358e-52	0.0924258	0.743	0.517	2.53821e-47	Zmat2
Dcaf13	7.48045e-52	0.371326	0.44	0.19	2.54395e-47	Dcaf13
Phf5a	7.62357e-52	0.248862	0.681	0.409	2.59262e-47	Phf5a
Xkr8	7.68813e-52	0.749903	0.183	0.024	2.61458e-47	Xkr8
Pcbp2	7.85507e-52	-0.345645	0.864	0.902	2.67135e-47	Pcbp2
Smim7	8.15015e-52	0.183348	0.623	0.378	2.7717e-47	Smim7
Nit1	8.4632e-52	0.173353	0.37	0.184	2.87816e-47	Nit1
Sdhd	8.51294e-52	0.242539	0.735	0.456	2.89508e-47	Sdhd
Trpc4ap	9.11811e-52	0.120111	0.675	0.439	3.10089e-47	Trpc4ap
Pon2	9.13003e-52	-0.3055	0.615	0.549	3.10494e-47	Pon2
Mrpl11	9.37069e-52	0.27598	0.599	0.335	3.18679e-47	Mrpl11
Caprin1	9.74797e-52	0.142957	0.728	0.482	3.31509e-47	Caprin1
Ino80e	9.78761e-52	0.257367	0.506	0.264	3.32857e-47	Ino80e
Sdha	9.85907e-52	-0.16719	0.669	0.544	3.35287e-47	Sdha
Mrpl58	1.00138e-51	0.17373	0.533	0.308	3.40549e-47	Mrpl58
Arhgap15	1.02034e-51	-1.08933	0.066	0.303	3.46997e-47	Arhgap15
Ppil2	1.0222e-51	-0.309091	0.479	0.418	3.47631e-47	Ppil2
Rfc1	1.03521e-51	-0.351672	0.412	0.365	3.52053e-47	Rfc1
Pcx	1.05827e-51	1.00455	0.173	0.01	3.59896e-47	Pcx
Akirin2	1.06025e-51	-0.0705158	0.488	0.338	3.60568e-47	Akirin2
Twf1	1.11104e-51	0.103277	0.64	0.407	3.77844e-47	Twf1
Cept1	1.11447e-51	0.197732	0.525	0.289	3.79008e-47	Cept1
Pacs2	1.1219e-51	-0.0287158	0.496	0.331	3.81537e-47	Pacs2
Mrpl21	1.18343e-51	0.32582	0.619	0.334	4.02459e-47	Mrpl21
Ddx17	1.23274e-51	-0.328632	0.685	0.636	4.19232e-47	Ddx17
Hmgb1	1.25268e-51	-0.143053	0.718	0.565	4.2601e-47	Hmgb1
Samd4b	1.27941e-51	0.283646	0.601	0.328	4.35103e-47	Samd4b
Rpf2	1.33269e-51	0.610077	0.364	0.111	4.53222e-47	Rpf2
Tmem97	1.36659e-51	0.431319	0.399	0.156	4.64751e-47	Tmem97
Irf2	1.40126e-51	-0.399863	0.473	0.453	4.7654e-47	Irf2
Myo5a	1.41215e-51	-0.375001	0.689	0.67	4.80243e-47	Myo5a
Ptpmt1	1.41639e-51	0.46551	0.679	0.352	4.81687e-47	Ptpmt1
Cab39	1.41841e-51	-0.185913	0.609	0.494	4.82375e-47	Cab39
Dhrs7	1.44422e-51	-0.390038	0.442	0.416	4.91151e-47	Dhrs7
Ormdl2	1.45623e-51	0.0964076	0.502	0.307	4.95235e-47	Ormdl2
Tmem230	1.49064e-51	0.211831	0.473	0.253	5.06937e-47	Tmem230
Zcchc17	1.53271e-51	0.0759145	0.547	0.351	5.21244e-47	Zcchc17
Il10ra	1.54035e-51	-0.914972	0.206	0.395	5.23842e-47	Il10ra
Nt5c	1.55869e-51	0.280864	0.679	0.399	5.30078e-47	Nt5c
Mtfr1l	1.64528e-51	0.1472	0.525	0.304	5.59529e-47	Mtfr1l
Hspbp1	1.77124e-51	0.302896	0.428	0.195	6.02364e-47	Hspbp1
Myo1c	1.80564e-51	0.410905	0.578	0.28	6.14062e-47	Myo1c
Eif2b2	1.81281e-51	0.142812	0.475	0.268	6.16499e-47	Eif2b2
Timm17b	1.82474e-51	0.0193461	0.461	0.293	6.20558e-47	Timm17b
2310011J03Rik	1.94662e-51	0.229663	0.588	0.338	6.62007e-47	2310011J03Rik
Abcf1	1.94879e-51	0.320383	0.8	0.495	6.62743e-47	Abcf1
Psmd13	1.97687e-51	0.541999	0.87	0.521	6.72294e-47	Psmd13
Lcp2	1.98119e-51	0.564975	0.541	0.226	6.73762e-47	Lcp2
Pomp	2.11874e-51	0.402346	0.963	0.82	7.2054e-47	Pomp
Rasa2	2.13113e-51	0.815237	0.274	0.051	7.24753e-47	Rasa2
Eci1	2.16288e-51	0.281105	0.331	0.14	7.35552e-47	Eci1
Copb2	2.17614e-51	0.104596	0.691	0.466	7.40062e-47	Copb2
Itpripl2	2.20255e-51	0.472119	0.784	0.438	7.49045e-47	Itpripl2
Rab6a	2.21325e-51	0.410611	0.634	0.322	7.52682e-47	Rab6a
Sfxn1	2.24287e-51	0.50845	0.451	0.176	7.62755e-47	Sfxn1
Mrpl55	2.25006e-51	0.537077	0.607	0.282	7.652e-47	Mrpl55
Ubap2l	2.27921e-51	-0.229609	0.714	0.625	7.75114e-47	Ubap2l
Arih1	2.30791e-51	0.217188	0.543	0.3	7.84876e-47	Arih1
Tmf1	2.33427e-51	-0.173043	0.533	0.405	7.93838e-47	Tmf1
Chchd7	2.3724e-51	0.174931	0.56	0.326	8.06807e-47	Chchd7
Magoh	2.38364e-51	0.070426	0.537	0.344	8.10628e-47	Magoh
0610037L13Rik	2.48942e-51	0.417616	0.329	0.117	8.46601e-47	0610037L13Rik
Ncoa4	2.50175e-51	-0.453863	0.502	0.508	8.50796e-47	Ncoa4
Ide	2.5389e-51	0.292055	0.488	0.24	8.63428e-47	Ide
Srsf10	2.64251e-51	0.157194	0.461	0.253	8.98666e-47	Srsf10
Ubn1	2.65856e-51	-0.321238	0.463	0.399	9.04124e-47	Ubn1
Dlgap4	2.69475e-51	-0.0499695	0.51	0.356	9.16429e-47	Dlgap4
Lrrfip2	2.69791e-51	0.571515	0.619	0.282	9.17504e-47	Lrrfip2
Pgap2	2.75763e-51	0.673089	0.695	0.328	9.37815e-47	Pgap2
Nrd1	2.84935e-51	0.29946	0.597	0.322	9.69007e-47	Nrd1
Sys1	2.85382e-51	0.104913	0.65	0.428	9.70527e-47	Sys1
Cyc1	2.92426e-51	0.591304	0.776	0.413	9.94483e-47	Cyc1
Rab1b	2.94593e-51	0.103029	0.673	0.453	1.00185e-46	Rab1b
Tox4	3.00542e-51	-0.105156	0.498	0.357	1.02208e-46	Tox4
Zmynd8	3.07332e-51	-0.371985	0.586	0.55	1.04518e-46	Zmynd8
Zfp593	3.11747e-51	0.473582	0.426	0.165	1.06019e-46	Zfp593
2310009A05Rik	3.1386e-51	0.037072	0.428	0.256	1.06737e-46	2310009A05Rik
Dctn6	3.18176e-51	-0.119483	0.475	0.342	1.08205e-46	Dctn6
Ppme1	3.27038e-51	0.504367	0.366	0.126	1.11219e-46	Ppme1
Qars	3.35955e-51	-0.217813	0.477	0.387	1.14252e-46	Qars
Cdk4	3.41561e-51	0.13459	0.648	0.42	1.16158e-46	Cdk4
Ptcd2	3.76118e-51	0.248214	0.346	0.152	1.2791e-46	Ptcd2
Timm8a1	3.8099e-51	0.879118	0.307	0.062	1.29567e-46	Timm8a1
Yif1a	4.14802e-51	0.150532	0.521	0.305	1.41066e-46	Yif1a
Fcho2	4.20539e-51	-0.526945	0.43	0.452	1.43017e-46	Fcho2
Pou2f2	4.20621e-51	-0.760314	0.449	0.632	1.43045e-46	Pou2f2
Itsn2	4.22104e-51	-0.253128	0.502	0.41	1.43549e-46	Itsn2
Taf6l	4.23232e-51	-0.0486929	0.66	0.489	1.43933e-46	Taf6l
Exoc3	4.2476e-51	-0.28739	0.613	0.541	1.44453e-46	Exoc3
Xpa	4.34828e-51	-0.267496	0.362	0.285	1.47876e-46	Xpa
Cct4	4.55369e-51	-0.0643937	0.743	0.582	1.54862e-46	Cct4
Dpf2	4.64829e-51	0.168001	0.481	0.267	1.58079e-46	Dpf2
Cebpz	4.65672e-51	0.206801	0.535	0.298	1.58366e-46	Cebpz
U2surp	4.68728e-51	0.0281005	0.679	0.475	1.59405e-46	U2surp
1500011K16Rik	4.76506e-51	0.258373	0.671	0.398	1.6205e-46	1500011K16Rik
Ywhaq	4.77916e-51	0.107897	0.807	0.579	1.6253e-46	Ywhaq
D17Wsu92e	4.81118e-51	0.52229	0.77	0.416	1.63619e-46	D17Wsu92e
Galk1	4.9552e-51	0.326838	0.461	0.217	1.68517e-46	Galk1
Mtx2	5.05255e-51	0.264868	0.455	0.227	1.71827e-46	Mtx2
Gpr137b-ps	5.06485e-51	-0.195532	0.64	0.532	1.72245e-46	Gpr137b-ps
Smim26	5.22382e-51	0.262092	0.403	0.189	1.77652e-46	Smim26
Ncoa3	5.24943e-51	-0.674308	0.317	0.394	1.78522e-46	Ncoa3
Rgs19	5.25834e-51	0.000426823	0.558	0.382	1.78826e-46	Rgs19
Cyth2	5.29275e-51	0.149482	0.447	0.247	1.79996e-46	Cyth2
Copg1	5.48146e-51	0.410356	0.51	0.236	1.86414e-46	Copg1
Sec31a	6.01942e-51	0.264105	0.566	0.31	2.04709e-46	Sec31a
Fam76a	6.14646e-51	-0.152649	0.477	0.356	2.09029e-46	Fam76a
Rtcb	6.23601e-51	-0.0922501	0.519	0.378	2.12074e-46	Rtcb
Zfp207	6.62031e-51	0.332717	0.634	0.346	2.25143e-46	Zfp207
Mpnd	6.76484e-51	0.2125	0.531	0.296	2.30059e-46	Mpnd
Zc3h15	6.90688e-51	0.292448	0.7	0.413	2.34889e-46	Zc3h15
Mrpl45	7.10423e-51	0.57781	0.665	0.317	2.41601e-46	Mrpl45
Ifnar1	7.62641e-51	0.41489	0.586	0.288	2.59359e-46	Ifnar1
Arhgef2	7.79518e-51	-0.385048	0.479	0.456	2.65098e-46	Arhgef2
Rock2	7.84593e-51	-0.142408	0.605	0.463	2.66824e-46	Rock2
Cul5	7.91913e-51	0.18623	0.391	0.196	2.69314e-46	Cul5
Sarnp	8.0504e-51	-0.0269061	0.527	0.365	2.73778e-46	Sarnp
Sdf2	8.68412e-51	0.00303297	0.722	0.529	2.95329e-46	Sdf2
Sacm1l	8.7128e-51	0.313688	0.393	0.168	2.96305e-46	Sacm1l
Iqgap2	9.206e-51	-1.02281	0.165	0.428	3.13078e-46	Iqgap2
Rap1a	9.48299e-51	0.0749214	0.73	0.514	3.22498e-46	Rap1a
Polr3k	9.75637e-51	0.264952	0.391	0.178	3.31794e-46	Polr3k
Sf3b4	9.75978e-51	0.182247	0.547	0.319	3.3191e-46	Sf3b4
Ccdc12	9.96117e-51	-0.215266	0.753	0.668	3.38759e-46	Ccdc12
Wbp11	1.00267e-50	0.0921915	0.576	0.367	3.40988e-46	Wbp11
Bop1	1.01243e-50	0.539475	0.383	0.131	3.44309e-46	Bop1
Pdia4	1.01544e-50	0.69374	0.549	0.216	3.45329e-46	Pdia4
Ppil3	1.01965e-50	0.330793	0.329	0.131	3.46763e-46	Ppil3
FABP4	1.04686e-50	-1.16473	0	0.226	3.56017e-46	FABP4
Usp8	1.06242e-50	-0.369705	0.494	0.456	3.61308e-46	Usp8
Mrpl36	1.06875e-50	0.135693	0.58	0.358	3.63459e-46	Mrpl36
Ezr	1.08312e-50	0.750406	0.449	0.145	3.68348e-46	Ezr
Pigk	1.13216e-50	0.233002	0.463	0.24	3.85026e-46	Pigk
Vasp	1.13805e-50	0.684508	0.794	0.436	3.87029e-46	Vasp
Ctbp1	1.1835e-50	0.00729288	0.58	0.397	4.02484e-46	Ctbp1
Gars	1.22585e-50	0.366816	0.512	0.248	4.16886e-46	Gars
Oasl2	1.23174e-50	0.764491	0.498	0.17	4.18889e-46	Oasl2
Nap1l1	1.2945e-50	-0.164882	0.73	0.602	4.40232e-46	Nap1l1
Nup62	1.29532e-50	0.440712	0.556	0.26	4.40512e-46	Nup62
Abca7	1.29689e-50	0.530196	0.379	0.129	4.41047e-46	Abca7
Ube2j1	1.30506e-50	0.335023	0.43	0.191	4.43825e-46	Ube2j1
Rpl7l1	1.32719e-50	0.284596	0.646	0.372	4.51352e-46	Rpl7l1
Glod4	1.33006e-50	-0.247122	0.383	0.306	4.52327e-46	Glod4
Ddx41	1.34904e-50	0.00980326	0.457	0.292	4.58781e-46	Ddx41
Nop14	1.37631e-50	0.423887	0.471	0.204	4.68057e-46	Nop14
Mrps6	1.4073e-50	0.220385	0.467	0.245	4.78594e-46	Mrps6
Slc35c2	1.46221e-50	-0.0809672	0.344	0.221	4.97269e-46	Slc35c2
Yif1b	1.66786e-50	0.572646	0.706	0.355	5.67206e-46	Yif1b
Cav2	1.69686e-50	0.170466	0.481	0.266	5.77069e-46	Cav2
Ctcf	1.72701e-50	-0.219356	0.461	0.369	5.87321e-46	Ctcf
Psmc6	1.7494e-50	0.532748	0.782	0.429	5.94936e-46	Psmc6
Mrpl48	1.77637e-50	0.058041	0.531	0.346	6.04106e-46	Mrpl48
Spag9	1.78088e-50	-0.114438	0.679	0.532	6.05641e-46	Spag9
Fam3a	1.78093e-50	0.0581938	0.294	0.152	6.05659e-46	Fam3a
Ddx47	1.79412e-50	0.0740209	0.377	0.211	6.10146e-46	Ddx47
Rad23a	1.80337e-50	0.356952	0.556	0.276	6.13289e-46	Rad23a
Usp5	1.80732e-50	0.376971	0.477	0.218	6.14635e-46	Usp5
Aldh3b1	1.81863e-50	0.380456	0.656	0.355	6.1848e-46	Aldh3b1
Hars	1.84224e-50	0.41225	0.504	0.229	6.26508e-46	Hars
Sbno1	1.91527e-50	0.314392	0.671	0.378	6.51346e-46	Sbno1
Ralbp1	1.93549e-50	-0.278843	0.724	0.659	6.58222e-46	Ralbp1
Asna1	1.96191e-50	0.460643	0.648	0.333	6.67205e-46	Asna1
Tlr2	1.97149e-50	0.66587	0.765	0.399	6.70464e-46	Tlr2
Tcn2	2.00445e-50	-0.476034	0.494	0.512	6.81672e-46	Tcn2
Mrps7	2.04586e-50	0.432452	0.64	0.329	6.95755e-46	Mrps7
Gpalpp1	2.17946e-50	0.231862	0.434	0.218	7.41191e-46	Gpalpp1
Mrpl2	2.20711e-50	0.142204	0.537	0.322	7.50592e-46	Mrpl2
Copb1	2.21864e-50	0.0802339	0.58	0.376	7.54516e-46	Copb1
Echs1	2.23467e-50	0.319904	0.619	0.34	7.59965e-46	Echs1
Adam10	2.33322e-50	-0.309496	0.442	0.371	7.93482e-46	Adam10
Mcee	2.34227e-50	-0.407268	0.457	0.448	7.96559e-46	Mcee
Mrps16	2.57813e-50	0.104385	0.687	0.464	8.76771e-46	Mrps16
Tmco1	2.58485e-50	-0.174926	0.724	0.612	8.79054e-46	Tmco1
E230032D23Rik	2.88661e-50	0.593622	0.247	0.058	9.81677e-46	E230032D23Rik
Atp5g1	2.91713e-50	0.472983	0.936	0.739	9.92058e-46	Atp5g1
Cdk6	2.96674e-50	0.336315	0.484	0.224	1.00893e-45	Cdk6
Mrpl42	2.9834e-50	0.150386	0.71	0.475	1.01459e-45	Mrpl42
Tor3a	2.99387e-50	0.574996	0.584	0.255	1.01815e-45	Tor3a
Dynlt3	3.05715e-50	0.013241	0.56	0.379	1.03968e-45	Dynlt3
Immp1l	3.14213e-50	0.217394	0.379	0.182	1.06858e-45	Immp1l
Tpm1	3.14712e-50	0.275128	0.603	0.334	1.07027e-45	Tpm1
Slc35a4	3.16084e-50	0.244769	0.453	0.23	1.07494e-45	Slc35a4
Akr1b3	3.20371e-50	-0.327183	0.702	0.672	1.08952e-45	Akr1b3
Borcs8	3.45878e-50	0.153169	0.475	0.272	1.17626e-45	Borcs8
Mrps18a	3.46409e-50	0.222542	0.77	0.501	1.17807e-45	Mrps18a
Prpf31	3.61464e-50	0.476347	0.537	0.244	1.22927e-45	Prpf31
Plekhb2	3.61533e-50	0.0797217	0.722	0.498	1.2295e-45	Plekhb2
Eif1b	3.74038e-50	0.134538	0.704	0.467	1.27203e-45	Eif1b
Gnptab	3.75684e-50	0.23858	0.409	0.199	1.27763e-45	Gnptab
Sec23b	3.96741e-50	0.483627	0.463	0.188	1.34924e-45	Sec23b
Trappc10	4.08677e-50	0.147767	0.473	0.274	1.38983e-45	Trappc10
Pmp22	4.14377e-50	-0.486903	0.704	0.873	1.40921e-45	Pmp22
Pip4p1	4.14852e-50	-0.202012	0.543	0.441	1.41083e-45	Pip4p1
Mcrip1	4.18317e-50	-0.253854	0.525	0.438	1.42261e-45	Mcrip1
Ndel1	4.2438e-50	0.29079	0.551	0.292	1.44323e-45	Ndel1
Wtap	4.27069e-50	0.245827	0.582	0.328	1.45238e-45	Wtap
Ube2d-ps	4.32069e-50	0.518913	0.315	0.1	1.46938e-45	Ube2d-ps
Ppp1r15b	4.35188e-50	0.514877	0.447	0.171	1.47999e-45	Ppp1r15b
Ube2e1	4.40648e-50	0.0459557	0.5	0.316	1.49855e-45	Ube2e1
Rce1	4.42446e-50	0.229333	0.374	0.174	1.50467e-45	Rce1
Mdfic	4.59548e-50	-0.0832356	0.658	0.498	1.56283e-45	Mdfic
Chd1	4.75366e-50	0.131122	0.409	0.226	1.61662e-45	Chd1
Suclg1	4.86367e-50	0.112342	0.638	0.42	1.65404e-45	Suclg1
Tspan3	5.16988e-50	0.412386	0.57	0.28	1.75817e-45	Tspan3
Arid1a	5.4196e-50	-0.253419	0.496	0.412	1.8431e-45	Arid1a
Becn1	5.43428e-50	-0.0210448	0.502	0.337	1.84809e-45	Becn1
Fam168b	5.4454e-50	-0.624928	0.368	0.44	1.85187e-45	Fam168b
Dhx9	5.61457e-50	0.199549	0.44	0.229	1.9094e-45	Dhx9
Gsk3a	6.59916e-50	0.0354714	0.537	0.35	2.24424e-45	Gsk3a
Cited2	6.60169e-50	-0.55779	0.5	0.545	2.2451e-45	Cited2
Ift43	6.61652e-50	0.289553	0.319	0.129	2.25015e-45	Ift43
Tsen34	6.68477e-50	-0.28872	0.412	0.341	2.27336e-45	Tsen34
Tmem60	6.73833e-50	0.225004	0.535	0.299	2.29157e-45	Tmem60
Tuba1b	6.8158e-50	0.174396	0.848	0.56	2.31792e-45	Tuba1b
Ten1	6.90297e-50	0.0504326	0.718	0.515	2.34756e-45	Ten1
Pkn1	7.04248e-50	-0.152267	0.597	0.468	2.39501e-45	Pkn1
Kpna3	7.49692e-50	0.470388	0.5	0.219	2.54955e-45	Kpna3
Hikeshi	7.65341e-50	0.0335894	0.492	0.315	2.60277e-45	Hikeshi
Rnf187	7.74282e-50	-0.172033	0.603	0.497	2.63318e-45	Rnf187
Nosip	7.85261e-50	-0.071741	0.356	0.233	2.67052e-45	Nosip
Slk	7.87614e-50	-0.098753	0.626	0.474	2.67852e-45	Slk
Dhdds	7.9872e-50	0.358399	0.381	0.156	2.71629e-45	Dhdds
Glrx3	8.08982e-50	-0.0548814	0.65	0.495	2.75119e-45	Glrx3
Smim20	8.16436e-50	-0.183352	0.463	0.361	2.77654e-45	Smim20
Mea1	8.24589e-50	0.260145	0.671	0.4	2.80426e-45	Mea1
Arl6ip5	8.34595e-50	-0.217431	0.568	0.48	2.83829e-45	Arl6ip5
Dok1	8.34928e-50	-0.139245	0.465	0.349	2.83942e-45	Dok1
Napsa	8.5264e-50	-0.544006	0.463	0.505	2.89966e-45	Napsa
Plcg2	9.22746e-50	-0.360994	0.395	0.359	3.13807e-45	Plcg2
Ttc39c	9.32078e-50	0.72074	0.23	0.041	3.16981e-45	Ttc39c
Lrrc8c	9.34437e-50	0.565065	0.288	0.081	3.17783e-45	Lrrc8c
Ubxn6	9.5458e-50	0.0151244	0.679	0.484	3.24634e-45	Ubxn6
Nckap1l	9.74259e-50	-0.155236	0.761	0.641	3.31326e-45	Nckap1l
Naxd	9.97827e-50	0.108748	0.51	0.308	3.39341e-45	Naxd
Rrp8	1.00597e-49	0.438444	0.323	0.109	3.4211e-45	Rrp8
Rab35	1.02248e-49	-0.13662	0.471	0.351	3.47725e-45	Rab35
Nufip1	1.04579e-49	0.480956	0.37	0.133	3.55652e-45	Nufip1
Plk3	1.08219e-49	0.92243	0.222	0.03	3.6803e-45	Plk3
Tmem120a	1.10583e-49	0.50481	0.607	0.288	3.76071e-45	Tmem120a
Mroh1	1.16462e-49	0.20664	0.562	0.324	3.96063e-45	Mroh1
Dnlz	1.18369e-49	0.336811	0.498	0.243	4.02548e-45	Dnlz
Tmem167	1.21783e-49	0.563192	0.895	0.569	4.14159e-45	Tmem167
Necap2	1.26493e-49	-0.104636	0.728	0.589	4.30176e-45	Necap2
Usp47	1.37473e-49	-0.0402006	0.418	0.27	4.67519e-45	Usp47
Ddi2	1.3884e-49	-0.710737	0.34	0.454	4.72166e-45	Ddi2
B430306N03Rik	1.40061e-49	0.747262	0.315	0.075	4.76321e-45	B430306N03Rik
Dapk3	1.42297e-49	0.336368	0.558	0.288	4.83924e-45	Dapk3
Tm9sf2	1.44981e-49	-0.18018	0.572	0.453	4.93052e-45	Tm9sf2
Fbxo22	1.47004e-49	0.467275	0.506	0.22	4.99931e-45	Fbxo22
Tnfaip1	1.50448e-49	0.116221	0.418	0.229	5.11644e-45	Tnfaip1
Cln3	1.53566e-49	-0.0906769	0.545	0.4	5.22247e-45	Cln3
Rap2b	1.61707e-49	-0.297832	0.531	0.473	5.49935e-45	Rap2b
Sdhaf1	1.65867e-49	0.519463	0.364	0.124	5.64082e-45	Sdhaf1
Tceal9	1.83705e-49	-0.0517252	0.576	0.41	6.24743e-45	Tceal9
Vps4b	1.87799e-49	0.169686	0.675	0.428	6.38666e-45	Vps4b
BC028528	1.94689e-49	-0.0608	0.558	0.402	6.62099e-45	BC028528
Bscl2	1.95421e-49	-0.165522	0.525	0.408	6.64588e-45	Bscl2
Cr1l	1.95942e-49	-0.0454104	0.471	0.323	6.6636e-45	Cr1l
Tapt1	2.00966e-49	0.780832	0.235	0.04	6.83445e-45	Tapt1
Nsmce1	2.05537e-49	-0.178985	0.397	0.298	6.9899e-45	Nsmce1
Capn2	2.08115e-49	-0.613062	0.389	0.474	7.07757e-45	Capn2
Sltm	2.11736e-49	0.268128	0.636	0.365	7.20073e-45	Sltm
Uhmk1	2.12361e-49	0.015702	0.486	0.307	7.22198e-45	Uhmk1
Tex264	2.1466e-49	-0.198607	0.636	0.534	7.30014e-45	Tex264
Arl8a	2.20016e-49	0.414821	0.794	0.468	7.4823e-45	Arl8a
Setd3	2.31974e-49	-0.0740714	0.56	0.408	7.88897e-45	Setd3
Cmas	2.40334e-49	-0.00027205	0.588	0.408	8.17329e-45	Cmas
Frrs1	2.40754e-49	-0.0447108	0.646	0.476	8.18756e-45	Frrs1
Adap1	2.49816e-49	-0.0851932	0.428	0.295	8.49573e-45	Adap1
Ado	2.56132e-49	0.50678	0.475	0.197	8.71055e-45	Ado
Ppdpf	2.56741e-49	0.26767	0.634	0.368	8.73125e-45	Ppdpf
Amfr	2.60054e-49	0.0996702	0.582	0.364	8.84392e-45	Amfr
Hmgcl	2.61193e-49	-0.276783	0.465	0.401	8.88266e-45	Hmgcl
Triap1	2.62692e-49	-0.261241	0.5	0.431	8.93364e-45	Triap1
Prelid1	2.64567e-49	0.519311	0.934	0.664	8.99739e-45	Prelid1
Bcl7c	2.71759e-49	-0.0619637	0.372	0.246	9.24199e-45	Bcl7c
Cct8	2.92855e-49	0.415022	0.848	0.521	9.9594e-45	Cct8
Osbpl9	3.06707e-49	-0.430951	0.465	0.453	1.04305e-44	Osbpl9
Sgta	3.19936e-49	0.236006	0.695	0.427	1.08804e-44	Sgta
Psmd2	3.25661e-49	0.531121	0.887	0.552	1.10751e-44	Psmd2
Xpo1	3.25685e-49	0.418762	0.455	0.196	1.10759e-44	Xpo1
Clptm1	3.34552e-49	0.08618	0.737	0.514	1.13775e-44	Clptm1
Stk11	3.4053e-49	-0.161737	0.471	0.36	1.15807e-44	Stk11
Xpnpep1	3.46661e-49	0.48132	0.391	0.146	1.17892e-44	Xpnpep1
B4galt5	3.52253e-49	0.558947	0.424	0.154	1.19794e-44	B4galt5
Acadvl	3.52645e-49	0.0429599	0.422	0.258	1.19927e-44	Acadvl
Stt3b	3.65186e-49	0.162162	0.549	0.32	1.24192e-44	Stt3b
Arl1	3.66983e-49	0.591037	0.78	0.422	1.24804e-44	Arl1
Slain2	3.74236e-49	-0.00396466	0.422	0.267	1.2727e-44	Slain2
Tmem109	3.74718e-49	-0.211032	0.447	0.351	1.27434e-44	Tmem109
Etfrf1	3.80782e-49	0.477407	0.393	0.149	1.29496e-44	Etfrf1
Slc25a39	3.97284e-49	-0.125993	0.689	0.554	1.35108e-44	Slc25a39
Cnbp	4.12224e-49	0.448191	0.833	0.5	1.40189e-44	Cnbp
Rab8b	4.13093e-49	-0.39847	0.654	0.64	1.40485e-44	Rab8b
Hnrnpul2	4.19762e-49	-0.0570625	0.681	0.512	1.42753e-44	Hnrnpul2
Ppig	4.28816e-49	0.19956	0.848	0.581	1.45832e-44	Ppig
Vamp3	4.28911e-49	0.0365332	0.516	0.335	1.45864e-44	Vamp3
Naglu	4.34666e-49	-0.230097	0.527	0.439	1.47821e-44	Naglu
Rangap1	4.44706e-49	0.0913068	0.428	0.236	1.51236e-44	Rangap1
Zfand6	4.48549e-49	-0.288219	0.632	0.565	1.52542e-44	Zfand6
Csnk1g3	4.58125e-49	0.193065	0.459	0.247	1.55799e-44	Csnk1g3
Arpc4	4.60432e-49	-0.213982	0.807	0.727	1.56584e-44	Arpc4
Lat2	4.62959e-49	-0.263282	0.714	0.652	1.57443e-44	Lat2
Ptov1	4.64351e-49	-0.323598	0.527	0.478	1.57916e-44	Ptov1
Pgrmc1	4.65477e-49	0.0120145	0.467	0.302	1.58299e-44	Pgrmc1
Rcn2	4.79769e-49	0.248075	0.383	0.18	1.6316e-44	Rcn2
Hnrnpa1	4.82928e-49	0.284973	0.677	0.396	1.64234e-44	Hnrnpa1
Nabp2	5.04353e-49	0.0753606	0.523	0.33	1.7152e-44	Nabp2
Commd3	5.09398e-49	0.300607	0.761	0.471	1.73236e-44	Commd3
Tmem251	5.23306e-49	0.321948	0.453	0.218	1.77966e-44	Tmem251
Ptrh1	5.23704e-49	0.889201	0.255	0.042	1.78101e-44	Ptrh1
Emc3	5.41845e-49	0.0235054	0.613	0.427	1.84271e-44	Emc3
Lsm6	5.46955e-49	0.0309331	0.471	0.304	1.86008e-44	Lsm6
Eif4ebp2	5.52292e-49	-0.732483	0.319	0.45	1.87823e-44	Eif4ebp2
Eif4a3	5.54045e-49	-0.0867659	0.469	0.333	1.8842e-44	Eif4a3
Polr2j	5.59259e-49	-0.0163036	0.648	0.477	1.90193e-44	Polr2j
Pex19	5.60053e-49	0.165163	0.381	0.191	1.90463e-44	Pex19
Derl2	5.68337e-49	0.465917	0.72	0.392	1.9328e-44	Derl2
Psme4	5.79796e-49	0.110743	0.492	0.289	1.97177e-44	Psme4
Zranb2	5.90448e-49	0.442933	0.638	0.324	2.008e-44	Zranb2
Mrps34	5.99457e-49	0.197031	0.588	0.353	2.03863e-44	Mrps34
Pet100	6.00603e-49	0.525435	0.817	0.468	2.04253e-44	Pet100
Tspan31	6.0112e-49	0.250395	0.681	0.408	2.04429e-44	Tspan31
Lage3	6.254e-49	0.0535778	0.479	0.307	2.12686e-44	Lage3
Zc3h18	6.36407e-49	0.221068	0.424	0.216	2.16429e-44	Zc3h18
Psma5	6.36803e-49	0.54791	0.79	0.439	2.16564e-44	Psma5
Fmc1	6.75825e-49	0.449278	0.37	0.14	2.29834e-44	Fmc1
Pef1	6.87536e-49	0.22561	0.395	0.193	2.33817e-44	Pef1
Hist3h2a	7.06688e-49	-0.710207	0.28	0.38	2.40331e-44	Hist3h2a
Ap3s2	7.14855e-49	0.338429	0.325	0.127	2.43108e-44	Ap3s2
Nras	7.21095e-49	0.163654	0.735	0.485	2.4523e-44	Nras
Tnfrsf23	7.35513e-49	0.757346	0.296	0.067	2.50133e-44	Tnfrsf23
Scamp2	7.5153e-49	-0.315735	0.667	0.615	2.5558e-44	Scamp2
D16Ertd472e	7.51975e-49	0.924696	0.204	0.023	2.55732e-44	D16Ertd472e
Golga7	7.61087e-49	0.129368	0.574	0.353	2.5883e-44	Golga7
Phgdh	7.72458e-49	1.11872	0.261	0.037	2.62698e-44	Phgdh
Eps15	7.89549e-49	-0.563811	0.362	0.409	2.6851e-44	Eps15
Ndufs3	7.97747e-49	0.0764195	0.547	0.355	2.71298e-44	Ndufs3
R3hdm2	8.02973e-49	-0.288931	0.467	0.402	2.73075e-44	R3hdm2
Cd200r1	8.49359e-49	-0.153768	0.547	0.428	2.8885e-44	Cd200r1
Zfp622	8.61429e-49	-0.246526	0.44	0.364	2.92955e-44	Zfp622
Ssr3	8.64098e-49	0.441391	0.833	0.501	2.93862e-44	Ssr3
Ccdc107	8.85385e-49	0.185249	0.494	0.28	3.01102e-44	Ccdc107
Snap23	9.04571e-49	-0.41133	0.51	0.496	3.07627e-44	Snap23
Hook3	9.13196e-49	-0.19888	0.525	0.421	3.1056e-44	Hook3
Nudt5	9.1338e-49	0.251158	0.354	0.158	3.10622e-44	Nudt5
Ube2b	9.46328e-49	-0.140675	0.683	0.551	3.21827e-44	Ube2b
Prdx3	9.5797e-49	0.417508	0.449	0.193	3.25786e-44	Prdx3
Nemf	9.62763e-49	0.0151185	0.504	0.328	3.27416e-44	Nemf
Vkorc1	9.63394e-49	-0.547309	0.327	0.37	3.27631e-44	Vkorc1
Cers6	9.71361e-49	0.604547	0.525	0.214	3.3034e-44	Cers6
Sertad1	9.79808e-49	0.193182	0.366	0.179	3.33213e-44	Sertad1
Rpl36al	1.03523e-48	-0.0998893	0.718	0.583	3.5206e-44	Rpl36al
Stx8	1.04682e-48	0.201991	0.663	0.416	3.56004e-44	Stx8
Tlr6	1.06074e-48	0.56619	0.245	0.06	3.60737e-44	Tlr6
Sirt7	1.07916e-48	-0.378581	0.401	0.373	3.66999e-44	Sirt7
Dhrs1	1.10084e-48	0.064112	0.58	0.38	3.74374e-44	Dhrs1
Eif2ak2	1.10923e-48	0.42986	0.43	0.179	3.77226e-44	Eif2ak2
Npc1	1.11579e-48	-0.277077	0.603	0.531	3.79457e-44	Npc1
Hypk	1.1374e-48	0.188779	0.475	0.262	3.86808e-44	Hypk
CCL7	1.1486e-48	0.189429	0.138	0.003	3.90617e-44	CCL7
Mrpl24	1.15455e-48	-0.171692	0.63	0.521	3.9264e-44	Mrpl24
Sec11a	1.17325e-48	0.0657816	0.706	0.501	3.98999e-44	Sec11a
Cul3	1.19808e-48	0.2951	0.63	0.355	4.07445e-44	Cul3
Ltv1	1.24383e-48	0.449162	0.305	0.101	4.23001e-44	Ltv1
Taf11	1.25898e-48	0.204482	0.455	0.239	4.28153e-44	Taf11
Tceal8	1.26722e-48	0.311965	0.444	0.214	4.30957e-44	Tceal8
Bag3	1.31549e-48	0.210352	0.383	0.188	4.47372e-44	Bag3
Snx2	1.33106e-48	-0.0429944	0.605	0.44	4.52666e-44	Snx2
Sbno2	1.33727e-48	0.280799	0.504	0.258	4.54777e-44	Sbno2
Wdr83os	1.3394e-48	0.387961	0.825	0.507	4.55504e-44	Wdr83os
Tuba1a	1.35331e-48	0.397671	0.473	0.211	4.60235e-44	Tuba1a
Stx4a	1.35463e-48	0.276205	0.79	0.502	4.60681e-44	Stx4a
Pi4ka	1.38117e-48	0.503222	0.424	0.163	4.69707e-44	Pi4ka
Rtraf	1.3932e-48	-0.199156	0.815	0.738	4.73799e-44	Rtraf
Ikbkb	1.41563e-48	0.225785	0.671	0.407	4.81429e-44	Ikbkb
Uqcrc2	1.41846e-48	0.105592	0.71	0.487	4.82388e-44	Uqcrc2
Supt6	1.43696e-48	0.286918	0.531	0.28	4.88683e-44	Supt6
Eif2ak1	1.50706e-48	-0.0040155	0.393	0.245	5.12522e-44	Eif2ak1
Sgms2	1.51471e-48	0.903574	0.171	0.015	5.15122e-44	Sgms2
Ralb	1.53616e-48	0.00936436	0.541	0.365	5.22419e-44	Ralb
Aimp1	1.53871e-48	-0.168439	0.669	0.563	5.23284e-44	Aimp1
[truncated: 6,058 more rows]

## Sheet: BMDMWTvsDRD1_DGE
	p_val	avg_log2FC	pct.1	pct.2	p_val_adj	gene
Sod2	7.37066e-162	-0.938113	0.881	0.996	2.50662e-157	Sod2
Cxcl2	1.12264e-156	-1.45552	0.632	0.988	3.81789e-152	Cxcl2
Itm2b	1.02927e-151	0.754886	1	0.788	3.50035e-147	Itm2b
Il1b	1.94268e-144	-2.22509	0.227	0.959	6.60667e-140	Il1b
Slc7a11	9.63048e-138	-2.22394	0.126	0.947	3.27513e-133	Slc7a11
Acod1	3.5923e-132	-1.81725	0.29	0.977	1.22167e-127	Acod1
Clec4e	6.08588e-129	-1.4912	0.543	0.977	2.06969e-124	Clec4e
Trem2	1.78819e-115	0.904165	0.981	0.599	6.08126e-111	Trem2
Hexa	4.06186e-115	0.693864	0.981	0.807	1.38136e-110	Hexa
Il1rn	6.72632e-115	-2.1305	0.134	0.905	2.28749e-110	Il1rn
Ctss	1.43812e-114	0.449203	1	0.973	4.89077e-110	Ctss
Tma16	2.45036e-110	-1.61667	0.372	0.955	8.33318e-106	Tma16
Ctsd	1.16495e-101	0.308548	1	0.994	3.96176e-97	Ctsd
Ctsb	1.14748e-100	0.279126	1	0.994	3.90235e-96	Ctsb
Procr	4.23434e-100	-1.94818	0.23	0.891	1.44001e-95	Procr
Pgam1	2.84727e-99	-0.638609	0.888	0.992	9.68298e-95	Pgam1
Ptgs2	1.73908e-96	-2.09846	0.089	0.823	5.91425e-92	Ptgs2
Esd	6.32922e-94	-0.674098	0.914	0.996	2.15244e-89	Esd
Cxcl3	1.13475e-93	-2.18231	0.134	0.794	3.85906e-89	Cxcl3
Dhrs3	8.40485e-93	1.42361	0.881	0.253	2.85832e-88	Dhrs3
Ptpn18	4.79874e-92	1.49885	0.862	0.263	1.63196e-87	Ptpn18
Bcl2a1b	4.88876e-92	-1.31013	0.483	0.955	1.66257e-87	Bcl2a1b
Rgs10	1.35795e-88	0.996708	0.874	0.428	4.61812e-84	Rgs10
Grn	2.38071e-87	0.429672	1	0.971	8.09631e-83	Grn
Bcl2a1d	5.66617e-85	-2.044	0.078	0.77	1.92695e-80	Bcl2a1d
Ehd1	9.98222e-85	-1.1057	0.576	0.951	3.39475e-80	Ehd1
Alas1	3.68015e-84	-1.37149	0.52	0.938	1.25155e-79	Alas1
C3ar1	1.03124e-83	1.22159	0.903	0.424	3.50705e-79	C3ar1
Selenop	1.13123e-83	1.54663	0.788	0.144	3.84709e-79	Selenop
Srgn	4.27706e-83	-1.27677	0.639	0.957	1.45454e-78	Srgn
Lgmn	7.9474e-83	1.01528	0.959	0.486	2.70275e-78	Lgmn
Malt1	1.43501e-82	-1.76177	0.208	0.86	4.88018e-78	Malt1
Laptm5	1.63779e-82	0.536898	0.989	0.866	5.56981e-78	Laptm5
Slc7a2	5.56065e-81	-2.14583	0.063	0.72	1.89107e-76	Slc7a2
Mif	3.00641e-79	-0.829124	0.773	0.977	1.02242e-74	Mif
Clec12a	3.59963e-79	1.24025	0.907	0.426	1.22416e-74	Clec12a
Tyrobp	3.81957e-79	0.329702	0.993	0.975	1.29896e-74	Tyrobp
Ier3	5.94278e-79	-1.3352	0.509	0.947	2.02102e-74	Ier3
Gapdh	1.14631e-78	-0.412354	0.978	0.998	3.89836e-74	Gapdh
Txn1	1.27358e-78	-0.431079	0.963	0.994	4.3312e-74	Txn1
Timp2	1.30163e-77	1.14949	0.903	0.463	4.42659e-73	Timp2
Bcl2a1a	1.46426e-77	-2.03401	0.059	0.718	4.97964e-73	Bcl2a1a
Cst3	3.14122e-77	0.352468	1	0.969	1.06827e-72	Cst3
Atp6v1e1	9.57386e-77	-0.601257	0.903	0.986	3.25588e-72	Atp6v1e1
Smpdl3a	2.12806e-76	1.11316	0.885	0.494	7.2371e-72	Smpdl3a
Inhba	1.09029e-75	-2.12424	0.015	0.63	3.70788e-71	Inhba
Slc15a3	2.62958e-75	-1.12775	0.584	0.959	8.94267e-71	Slc15a3
Lipa	3.06489e-75	0.819424	0.978	0.65	1.04231e-70	Lipa
Ptms	7.58124e-75	0.703743	0.959	0.79	2.57823e-70	Ptms
Pld4	2.3261e-74	1.3947	0.844	0.298	7.91061e-70	Pld4
Cebpb	3.1353e-74	-0.591079	0.926	0.992	1.06625e-69	Cebpb
Ldha	2.62805e-72	-0.628942	0.896	0.977	8.93746e-68	Ldha
Txnrd1	2.87935e-71	-1.17107	0.569	0.951	9.79209e-67	Txnrd1
Crip1	3.64031e-71	0.913027	0.937	0.628	1.238e-66	Crip1
C1qc	3.82766e-71	1.11369	0.892	0.42	1.30171e-66	C1qc
Wwp1	8.78623e-71	1.37106	0.71	0.183	2.98802e-66	Wwp1
Clmp	1.01138e-70	-2.04618	0.056	0.669	3.4395e-66	Clmp
Plpp3	2.67117e-69	-1.88253	0.078	0.706	9.08412e-65	Plpp3
Ucp2	3.16669e-69	0.894714	0.929	0.553	1.07693e-64	Ucp2
C1qb	1.48349e-68	0.967093	0.933	0.492	5.04505e-64	C1qb
Prdx5	1.48555e-68	-0.451765	0.974	0.99	5.05204e-64	Prdx5
Wfdc17	1.76539e-68	-0.854368	0.862	0.969	6.00375e-64	Wfdc17
Unc93b1	1.52581e-67	0.712715	0.97	0.7	5.18898e-63	Unc93b1
Gas6	3.01154e-67	1.44107	0.714	0.175	1.02416e-62	Gas6
Hacd4	4.96472e-67	1.32476	0.766	0.253	1.6884e-62	Hacd4
Pgk1	2.58085e-66	-0.605133	0.885	0.975	8.77697e-62	Pgk1
Igf1	5.46308e-66	0.954339	0.914	0.537	1.85788e-61	Igf1
AA467197	2.62988e-65	-1.86716	0.134	0.73	8.94368e-61	AA467197
Pltp	3.24476e-65	1.00689	0.848	0.379	1.10348e-60	Pltp
Saa3	6.07965e-64	-0.95233	0.859	0.967	2.06757e-59	Saa3
Mt2	3.84657e-63	-1.78981	0.152	0.735	1.30814e-58	Mt2
Calm2	1.0319e-62	0.558659	0.948	0.837	3.50927e-58	Calm2
Mt1	1.73854e-61	-0.82605	0.848	0.975	5.91242e-57	Mt1
Serpinb6a	1.76494e-61	0.571394	0.952	0.733	6.00222e-57	Serpinb6a
Mbnl1	2.73184e-61	0.975624	0.87	0.43	9.29043e-57	Mbnl1
F10	1.07689e-59	-1.70882	0.152	0.733	3.6623e-55	F10
Hmox1	1.37695e-59	-0.855102	0.825	0.971	4.68273e-55	Hmox1
Plaur	4.27001e-59	-1.71268	0.134	0.706	1.45215e-54	Plaur
Cd300a	5.48444e-59	1.38404	0.654	0.156	1.86515e-54	Cd300a
Prdx1	5.82231e-59	-0.435718	0.993	0.996	1.98005e-54	Prdx1
Tarm1	1.09589e-58	-1.92923	0.033	0.578	3.72692e-54	Tarm1
Csf2rb	1.38505e-58	-0.728835	0.851	0.986	4.71027e-54	Csf2rb
Slc2a1	2.98865e-58	-1.58952	0.141	0.726	1.01638e-53	Slc2a1
Ehd4	3.27616e-58	1.02008	0.84	0.412	1.11416e-53	Ehd4
Ly6e	5.22906e-58	0.807827	0.959	0.673	1.7783e-53	Ly6e
Pkm	1.0122e-57	-0.321174	0.97	0.996	3.44229e-53	Pkm
Traf1	1.2475e-57	-1.51422	0.149	0.739	4.24251e-53	Traf1
Mpeg1	1.37577e-56	0.399531	0.989	0.936	4.67872e-52	Mpeg1
Igfbp4	6.71363e-56	1.38876	0.602	0.086	2.28317e-51	Igfbp4
Gch1	7.38156e-56	-1.25895	0.327	0.852	2.51032e-51	Gch1
Npc2	9.71618e-56	0.258603	0.996	0.981	3.30428e-51	Npc2
Snx5	3.24508e-55	0.850352	0.859	0.549	1.10359e-50	Snx5
Hsp90aa1	6.94696e-55	-0.784537	0.755	0.967	2.36252e-50	Hsp90aa1
Acsl1	9.04809e-55	-1.27782	0.446	0.87	3.07708e-50	Acsl1
Ccl3	1.83843e-54	-1.29933	0.491	0.905	6.25214e-50	Ccl3
Aldh2	1.56407e-53	0.630897	0.922	0.695	5.31908e-49	Aldh2
B2m	1.67227e-53	0.218944	1	0.99	5.68704e-49	B2m
Lamp1	1.30583e-52	0.256952	0.996	0.99	4.44085e-48	Lamp1
Socs3	1.53358e-52	-1.52173	0.152	0.706	5.21541e-48	Socs3
Lst1	1.70918e-52	0.801834	0.933	0.665	5.81258e-48	Lst1
Tnfaip8l2	2.34271e-52	0.983339	0.799	0.426	7.9671e-48	Tnfaip8l2
Met	3.47736e-52	-1.88753	0.007	0.475	1.18258e-47	Met
Tnf	6.50703e-52	-1.56367	0.141	0.691	2.21291e-47	Tnf
Gng12	3.04201e-50	-0.724994	0.736	0.932	1.03453e-45	Gng12
Apobec1	3.12455e-50	1.06715	0.781	0.389	1.0626e-45	Apobec1
H2-D1	3.80989e-50	0.252478	1	0.994	1.29567e-45	H2-D1
Cd274	6.99179e-50	-1.07366	0.491	0.903	2.37777e-45	Cd274
Ly86	1.18987e-49	1.2852	0.714	0.251	4.04649e-45	Ly86
Psap	1.74863e-49	0.263737	1	0.994	5.94675e-45	Psap
Pdpn	5.01537e-49	-1.77213	0.093	0.599	1.70563e-44	Pdpn
Abcc5	5.79361e-49	-1.0952	0.349	0.862	1.97029e-44	Abcc5
Gyg	1.66207e-48	0.894492	0.732	0.481	5.65236e-44	Gyg
Plin2	4.33384e-48	0.687844	0.9	0.708	1.47385e-43	Plin2
Ms4a7	5.64872e-48	0.443785	0.967	0.858	1.92102e-43	Ms4a7
Eif6	8.73835e-48	-0.882642	0.587	0.916	2.97174e-43	Eif6
Ypel3	2.68685e-47	0.872536	0.792	0.426	9.13744e-43	Ypel3
Zc3h12a	3.90359e-47	-1.40193	0.156	0.683	1.32753e-42	Zc3h12a
Aplp2	4.73182e-47	0.668326	0.918	0.667	1.6092e-42	Aplp2
Msr1	5.32859e-47	-0.887863	0.599	0.92	1.81215e-42	Msr1
Ctsh	1.39093e-46	0.729332	0.855	0.654	4.73027e-42	Ctsh
Ppfia3	1.87904e-46	-1.85033	0.026	0.479	6.39025e-42	Ppfia3
Nceh1	2.10091e-46	0.829573	0.87	0.572	7.14478e-42	Nceh1
Abhd12	2.63497e-46	0.911312	0.81	0.459	8.96102e-42	Abhd12
Pilra	5.0705e-46	-1.33643	0.234	0.749	1.72438e-41	Pilra
Slc6a12	1.73214e-45	-1.4717	0.171	0.681	5.89067e-41	Slc6a12
Denr	3.63176e-45	-0.983285	0.532	0.895	1.23509e-40	Denr
Gclm	6.25671e-45	-0.917854	0.617	0.932	2.12778e-40	Gclm
Ifi27l2a	6.88151e-45	0.979917	0.751	0.496	2.34026e-40	Ifi27l2a
Clec4n	9.48786e-45	-1.38881	0.279	0.757	3.22663e-40	Clec4n
Nfkbia	1.46693e-44	-0.66213	0.803	0.957	4.98874e-40	Nfkbia
Cd33	1.6982e-44	-1.3812	0.082	0.576	5.77525e-40	Cd33
Rgs2	1.81803e-44	1.23435	0.576	0.132	6.18276e-40	Rgs2
Plxnb2	1.83702e-44	0.750519	0.888	0.656	6.24732e-40	Plxnb2
Ms4a6d	2.9055e-44	-0.593364	0.814	0.975	9.88104e-40	Ms4a6d
Aif1	3.10103e-44	1.2346	0.758	0.323	1.0546e-39	Aif1
Sdc1	5.64374e-44	-1.03317	0.342	0.842	1.91932e-39	Sdc1
Palld	6.81395e-44	-1.55449	0.104	0.593	2.31729e-39	Palld
Maf	7.91633e-44	1.09071	0.736	0.284	2.69218e-39	Maf
S100a4	2.71141e-43	0.628721	0.929	0.615	9.22097e-39	S100a4
Bola2	3.22798e-43	-0.603767	0.781	0.963	1.09777e-38	Bola2
Bri3	4.63671e-43	0.35828	0.959	0.901	1.57685e-38	Bri3
Lrpap1	4.95645e-43	-0.810911	0.714	0.932	1.68559e-38	Lrpap1
Celf2	9.10868e-43	1.03845	0.732	0.333	3.09768e-38	Celf2
Prdx6	9.25876e-43	-1.00403	0.613	0.918	3.14872e-38	Prdx6
Tpi1	4.85805e-42	-0.668967	0.788	0.959	1.65213e-37	Tpi1
Hpgds	6.69933e-42	1.08133	0.68	0.298	2.27831e-37	Hpgds
Ckb	8.98157e-42	1.02119	0.822	0.385	3.05445e-37	Ckb
Vsir	9.09391e-42	0.873278	0.743	0.381	3.09266e-37	Vsir
Man2b1	1.35953e-41	0.805166	0.822	0.477	4.6235e-37	Man2b1
Hpse	1.60018e-41	1.06561	0.532	0.202	5.44188e-37	Hpse
Lyz2	1.78445e-41	0.306676	1	0.967	6.06855e-37	Lyz2
Mtpn	2.10639e-41	-0.622532	0.803	0.963	7.16343e-37	Mtpn
Serinc3	2.42107e-41	0.840854	0.758	0.368	8.23357e-37	Serinc3
Mmp14	1.06256e-40	-0.970502	0.409	0.866	3.61357e-36	Mmp14
Gde1	1.09113e-40	-0.992176	0.472	0.87	3.7107e-36	Gde1
Tnip1	1.3267e-40	-0.92913	0.491	0.883	4.51185e-36	Tnip1
Tagln2	2.14027e-40	-0.481665	0.874	0.967	7.27862e-36	Tagln2
Pdxk	5.29971e-40	0.946081	0.654	0.395	1.80233e-35	Pdxk
Fabp5	6.9901e-40	0.441324	0.877	0.858	2.37719e-35	Fabp5
Flrt3	7.34873e-40	-1.76653	0.022	0.424	2.49915e-35	Flrt3
Eno1	7.54602e-40	-0.71978	0.673	0.924	2.56625e-35	Eno1
Psmb5	1.89493e-39	-0.596688	0.762	0.932	6.44429e-35	Psmb5
Mafb	2.7341e-39	1.00721	0.762	0.313	9.29812e-35	Mafb
Clec4a3	3.60942e-39	1.14287	0.613	0.265	1.22749e-34	Clec4a3
Id3	3.87635e-39	1.07158	0.487	0.074	1.31827e-34	Id3
Scimp	4.23172e-39	-1.75849	0.007	0.379	1.43912e-34	Scimp
Fpr2	4.66076e-39	-1.51898	0.138	0.599	1.58503e-34	Fpr2
Ccr1	1.06804e-38	-1.49928	0.104	0.562	3.63219e-34	Ccr1
Hsp90ab1	1.19082e-38	-0.215709	0.993	0.996	4.04973e-34	Hsp90ab1
Phlda1	1.34974e-38	-1.528	0.067	0.506	4.5902e-34	Phlda1
Chst11	1.58648e-38	-1.62269	0.045	0.461	5.3953e-34	Chst11
Ran	1.59563e-38	-0.601461	0.773	0.959	5.42643e-34	Ran
Alox5ap	1.69075e-38	0.69315	0.87	0.595	5.74991e-34	Alox5ap
Psmb6	2.4677e-38	-0.457091	0.892	0.975	8.39216e-34	Psmb6
Aph1c	2.60384e-38	0.978779	0.617	0.331	8.85514e-34	Aph1c
Cd14	3.41054e-38	-0.696909	0.81	0.942	1.15986e-33	Cd14
Atp6v0b	5.25882e-38	-0.23556	0.985	0.994	1.78842e-33	Atp6v0b
Ass1	7.04857e-38	-1.26583	0.249	0.714	2.39708e-33	Ass1
Gnai2	7.36264e-38	0.299826	0.981	0.94	2.50389e-33	Gnai2
Rps27	1.03618e-37	0.247687	0.989	0.969	3.52383e-33	Rps27
Clec4d	1.57112e-37	-0.324201	0.941	0.984	5.34307e-33	Clec4d
Pou2f2	1.71507e-37	0.965556	0.758	0.449	5.8326e-33	Pou2f2
Slc6a6	1.71821e-37	0.477877	0.933	0.805	5.8433e-33	Slc6a6
Sptssa	2.78826e-37	0.625662	0.807	0.607	9.4823e-33	Sptssa
Susd3	2.91229e-37	1.07681	0.546	0.187	9.90413e-33	Susd3
Gnas	3.0029e-37	0.279443	0.989	0.963	1.02123e-32	Gnas
Rps21	4.57455e-37	0.173583	0.996	0.986	1.55571e-32	Rps21
Gm2a	5.77107e-37	0.718818	0.851	0.66	1.96262e-32	Gm2a
Tmem106a	7.80625e-37	0.630908	0.881	0.679	2.65475e-32	Tmem106a
Hcls1	9.14008e-37	-0.651083	0.736	0.947	3.10836e-32	Hcls1
Slc48a1	9.5862e-37	-0.545232	0.829	0.959	3.26007e-32	Slc48a1
Plek	2.01587e-36	-0.867799	0.595	0.909	6.85559e-32	Plek
Lox	2.23226e-36	-1.69348	0.056	0.457	7.59148e-32	Lox
Ifrd1	2.68159e-36	-0.977507	0.301	0.772	9.11953e-32	Ifrd1
Tpm4	3.10663e-36	-0.819458	0.539	0.895	1.0565e-31	Tpm4
Coro1a	3.76208e-36	0.647897	0.888	0.663	1.27941e-31	Coro1a
Slc43a2	4.91423e-36	0.724637	0.896	0.545	1.67123e-31	Slc43a2
Src	5.11443e-36	-1.4743	0.078	0.51	1.73931e-31	Src
Fos	5.21047e-36	0.998685	0.74	0.317	1.77198e-31	Fos
Lair1	5.5253e-36	1.07801	0.606	0.263	1.87904e-31	Lair1
Atp13a2	6.76598e-36	0.718134	0.781	0.588	2.30098e-31	Atp13a2
Ptpre	6.80245e-36	-0.815187	0.606	0.912	2.31338e-31	Ptpre
Abracl	1.42066e-35	-0.709872	0.71	0.934	4.83138e-31	Abracl
Pla2g4a	1.92355e-35	-1.3305	0.108	0.551	6.54162e-31	Pla2g4a
Gpr84	3.47542e-35	-1.43554	0.059	0.471	1.18192e-30	Gpr84
Itgb5	3.56776e-35	0.875079	0.665	0.399	1.21332e-30	Itgb5
Mpp1	3.59161e-35	0.579273	0.814	0.683	1.22143e-30	Mpp1
Hvcn1	3.98629e-35	-0.84962	0.561	0.883	1.35566e-30	Hvcn1
Cpd	4.8998e-35	-0.859367	0.532	0.889	1.66632e-30	Cpd
Srxn1	5.61141e-35	-0.993722	0.416	0.829	1.90833e-30	Srxn1
Sdc3	6.9662e-35	0.888274	0.814	0.525	2.36907e-30	Sdc3
Rab7b	7.38267e-35	0.846722	0.71	0.467	2.5107e-30	Rab7b
Syngr1	7.77685e-35	0.65367	0.877	0.679	2.64475e-30	Syngr1
Ets2	1.01306e-34	-1.23949	0.134	0.582	3.44521e-30	Ets2
C1qa	1.1482e-34	0.986766	0.736	0.366	3.9048e-30	C1qa
Mmp12	1.25319e-34	-1.19257	0.454	0.776	4.26186e-30	Mmp12
Fxyd5	1.30405e-34	0.284312	0.978	0.957	4.4348e-30	Fxyd5
Ap1s2	1.5709e-34	1.04625	0.532	0.193	5.34233e-30	Ap1s2
Cct3	3.70318e-34	-0.85809	0.494	0.862	1.25938e-29	Cct3
Ccl9	4.34216e-34	-0.505249	0.877	0.949	1.47668e-29	Ccl9
Cdc42ep2	5.6946e-34	-1.33246	0.112	0.545	1.93662e-29	Cdc42ep2
Plxnc1	6.50943e-34	1.01394	0.498	0.177	2.21373e-29	Plxnc1
Ly9	7.85463e-34	0.523209	0.9	0.827	2.6712e-29	Ly9
Mir155hg	8.1499e-34	-1.66296	0.015	0.36	2.77162e-29	Mir155hg
Slco3a1	1.14199e-33	-1.41804	0.082	0.496	3.88369e-29	Slco3a1
Msn	1.27178e-33	-0.495416	0.844	0.967	4.32508e-29	Msn
Dock2	1.44087e-33	0.840318	0.729	0.44	4.90013e-29	Dock2
Adora2b	4.31959e-33	-1.46742	0.033	0.399	1.46901e-28	Adora2b
Mgst3	4.99181e-33	0.804539	0.554	0.35	1.69762e-28	Mgst3
Slc37a2	5.63007e-33	0.982661	0.569	0.288	1.91467e-28	Slc37a2
Slc16a3	6.44711e-33	-1.21327	0.245	0.667	2.19253e-28	Slc16a3
Ptges	6.63704e-33	-1.63148	0.056	0.428	2.25713e-28	Ptges
Tpcn1	8.11462e-33	1.02228	0.387	0.084	2.75962e-28	Tpcn1
Fuca1	9.02255e-33	0.58778	0.84	0.663	3.06839e-28	Fuca1
Pf4	9.3474e-33	-0.753334	0.732	0.93	3.17887e-28	Pf4
Slc3a2	9.9805e-33	-0.570474	0.792	0.949	3.39417e-28	Slc3a2
Irak3	1.63754e-32	-0.982686	0.312	0.751	5.56895e-28	Irak3
Myo1f	2.96559e-32	0.587698	0.896	0.687	1.00854e-27	Myo1f
Mxd4	3.69788e-32	0.971317	0.498	0.169	1.25757e-27	Mxd4
Jak2	4.87008e-32	-1.09736	0.257	0.693	1.65622e-27	Jak2
Otulinl	7.62485e-32	0.953429	0.528	0.212	2.59306e-27	Otulinl
Cxcr4	1.33235e-31	1.08757	0.491	0.132	4.53104e-27	Cxcr4
2410006H16Rik	1.65054e-31	0.882121	0.71	0.364	5.61315e-27	2410006H16Rik
Ahr	2.50889e-31	-1.28974	0.071	0.459	8.53222e-27	Ahr
Sat1	2.87328e-31	0.607011	0.874	0.64	9.77145e-27	Sat1
Evi2a	4.19397e-31	0.729955	0.673	0.475	1.42629e-26	Evi2a
Gsr	6.13708e-31	-0.931658	0.357	0.774	2.0871e-26	Gsr
Irf2bp2	7.05259e-31	0.657515	0.851	0.582	2.39844e-26	Irf2bp2
Gpc1	7.3683e-31	-1.26643	0.119	0.533	2.50581e-26	Gpc1
AC160336.1	8.03635e-31	-1.11308	0.275	0.691	2.733e-26	AC160336.1
Dcbld2	1.18857e-30	-1.44753	0.052	0.422	4.04208e-26	Dcbld2
Mmp13	1.80159e-30	-1.61868	0.082	0.43	6.12685e-26	Mmp13
Cd93	2.29318e-30	0.819743	0.736	0.424	7.79865e-26	Cd93
Atpif1	2.29939e-30	0.319916	0.993	0.924	7.81976e-26	Atpif1
Nfkbib	2.35036e-30	-1.00114	0.29	0.71	7.99311e-26	Nfkbib
Camk1	3.00682e-30	0.738067	0.736	0.521	1.02256e-25	Camk1
Atp1a1	4.73361e-30	-0.709555	0.617	0.899	1.60981e-25	Atp1a1
Csf1r	5.08377e-30	0.401353	0.981	0.807	1.72889e-25	Csf1r
Mtss1	5.40164e-30	0.98299	0.628	0.288	1.83699e-25	Mtss1
Higd1a	5.75629e-30	-0.771965	0.561	0.868	1.9576e-25	Higd1a
Blvrb	5.77735e-30	-0.355065	0.922	0.984	1.96476e-25	Blvrb
Mfap3l	5.87157e-30	-1.24465	0.078	0.463	1.9968e-25	Mfap3l
Lsp1	6.08476e-30	0.986285	0.349	0.045	2.06931e-25	Lsp1
H2-T23	6.13546e-30	0.523035	0.866	0.784	2.08655e-25	H2-T23
Cxcl1	6.32412e-30	-1.55264	0.126	0.467	2.15071e-25	Cxcl1
S100a6	7.55688e-30	0.322757	0.967	0.907	2.56994e-25	S100a6
Lgals3bp	8.04436e-30	0.453634	0.959	0.866	2.73572e-25	Lgals3bp
St3gal1	8.36867e-30	-0.882182	0.368	0.78	2.84602e-25	St3gal1
Samhd1	9.40484e-30	0.67436	0.859	0.667	3.1984e-25	Samhd1
Arl11	1.15602e-29	0.699946	0.606	0.44	3.93141e-25	Arl11
Evl	1.54622e-29	0.764307	0.621	0.434	5.25837e-25	Evl
Atp6v0e	3.77676e-29	-0.288356	0.952	0.99	1.2844e-24	Atp6v0e
Xdh	3.93495e-29	0.965685	0.55	0.249	1.3382e-24	Xdh
Slc25a37	5.09483e-29	-1.10337	0.145	0.553	1.73265e-24	Slc25a37
Ahnak	6.17927e-29	0.387774	0.955	0.844	2.10144e-24	Ahnak
Ero1l	6.61145e-29	-1.1353	0.197	0.605	2.24842e-24	Ero1l
Fcgrt	7.59429e-29	0.940361	0.416	0.117	2.58267e-24	Fcgrt
Dbp	7.61315e-29	0.931654	0.357	0.06	2.58908e-24	Dbp
Fam129b	8.01654e-29	-0.873061	0.431	0.805	2.72627e-24	Fam129b
Spryd7	8.14278e-29	-1.07793	0.156	0.566	2.7692e-24	Spryd7
Eif1	8.29075e-29	-0.240914	0.981	0.992	2.81952e-24	Eif1
Daglb	8.30866e-29	1.0379	0.502	0.183	2.82561e-24	Daglb
Slco4a1	8.76654e-29	-1.36984	0.078	0.442	2.98132e-24	Slco4a1
Gm14005	8.9164e-29	-1.29893	0.067	0.432	3.03229e-24	Gm14005
Mapkapk2	1.06082e-28	-0.619284	0.736	0.94	3.60765e-24	Mapkapk2
Slc39a14	1.09624e-28	-1.34106	0.067	0.432	3.72808e-24	Slc39a14
Tnfaip3	1.17808e-28	-1.02363	0.238	0.656	4.00642e-24	Tnfaip3
Ybx3	1.6617e-28	-0.867996	0.353	0.759	5.65109e-24	Ybx3
Apoe	1.66821e-28	0.658862	0.766	0.529	5.67326e-24	Apoe
Foxp4	1.90639e-28	-1.17075	0.067	0.422	6.48326e-24	Foxp4
Nme1	2.45675e-28	-0.610541	0.699	0.909	8.35491e-24	Nme1
Fcgr1	2.538e-28	0.965061	0.699	0.356	8.63123e-24	Fcgr1
Selplg	2.66197e-28	0.531112	0.662	0.588	9.05284e-24	Selplg
Zfas1	3.08886e-28	0.940476	0.58	0.307	1.05046e-23	Zfas1
Dst	5.81754e-28	-1.06419	0.171	0.578	1.97843e-23	Dst
Msantd3	5.98152e-28	-1.51214	0.019	0.325	2.03419e-23	Msantd3
Plk2	6.33694e-28	-1.03753	0.312	0.706	2.15507e-23	Plk2
Cadm1	6.4853e-28	0.893474	0.517	0.208	2.20552e-23	Cadm1
Tiparp	7.98928e-28	-0.881227	0.301	0.714	2.71699e-23	Tiparp
Rasa4	8.58307e-28	0.644811	0.751	0.611	2.91893e-23	Rasa4
Upp1	9.94371e-28	-1.52114	0.004	0.276	3.38166e-23	Upp1
Gpr65	1.04602e-27	1.05822	0.532	0.169	3.5573e-23	Gpr65
Ccl2	1.06354e-27	-1.32998	0.119	0.494	3.6169e-23	Ccl2
Gsap	1.34862e-27	-0.987758	0.197	0.607	4.58638e-23	Gsap
Emp3	2.03744e-27	0.299543	0.985	0.905	6.92892e-23	Emp3
Pdlim7	2.78626e-27	-1.22921	0.033	0.352	9.4755e-23	Pdlim7
Lmo2	2.915e-27	0.804148	0.673	0.395	9.91334e-23	Lmo2
Txnip	3.0027e-27	0.877805	0.58	0.218	1.02116e-22	Txnip
Rnase4	4.33462e-27	0.883949	0.294	0.035	1.47412e-22	Rnase4
Aldoa	4.43057e-27	-0.223763	0.974	0.996	1.50675e-22	Aldoa
Rpl35a	5.49608e-27	0.175443	0.993	0.979	1.86911e-22	Rpl35a
Idh1	5.58432e-27	0.674254	0.695	0.516	1.89912e-22	Idh1
Tmem86a	7.83108e-27	0.817997	0.446	0.241	2.66319e-22	Tmem86a
P2rx4	7.91668e-27	0.46303	0.866	0.765	2.6923e-22	P2rx4
Nrros	8.99532e-27	0.686423	0.74	0.556	3.05913e-22	Nrros
Rpl18a	9.68216e-27	0.189276	0.981	0.977	3.29271e-22	Rpl18a
Gng2	1.0332e-26	0.561951	0.836	0.652	3.5137e-22	Gng2
Rplp1	1.11053e-26	0.131304	1	0.994	3.77671e-22	Rplp1
Marcks	1.13126e-26	0.558163	0.907	0.695	3.8472e-22	Marcks
Anxa1	1.24633e-26	0.460819	0.929	0.837	4.23851e-22	Anxa1
Rps12	1.35966e-26	0.144407	1	0.992	4.62395e-22	Rps12
Cflar	1.38305e-26	-0.743383	0.502	0.852	4.70346e-22	Cflar
Zfp36	1.40872e-26	0.677733	0.851	0.525	4.79079e-22	Zfp36
Fam162a	1.49561e-26	-0.912568	0.312	0.704	5.08628e-22	Fam162a
Adgre1	1.53272e-26	0.342413	0.967	0.924	5.21248e-22	Adgre1
Tnfrsf26	1.67309e-26	-1.22522	0.063	0.407	5.68985e-22	Tnfrsf26
1810037I17Rik	2.14934e-26	-0.49171	0.796	0.957	7.30947e-22	1810037I17Rik
Tes	2.20532e-26	-0.96531	0.175	0.57	7.49985e-22	Tes
Ifi207	2.21595e-26	0.687587	0.743	0.556	7.53601e-22	Ifi207
Socs1	2.37623e-26	-1.34676	0.048	0.379	8.08107e-22	Socs1
Pcdh7	2.37805e-26	-0.840612	0.257	0.663	8.08728e-22	Pcdh7
Lrrc59	2.53174e-26	-0.734249	0.439	0.817	8.60995e-22	Lrrc59
Scd2	2.62403e-26	-1.21708	0.112	0.484	8.9238e-22	Scd2
Gpd2	2.64953e-26	-1.03228	0.149	0.535	9.0105e-22	Gpd2
Cish	3.50623e-26	-1.43276	0.019	0.311	1.1924e-21	Cish
Rbpj	4.01359e-26	-0.613274	0.639	0.924	1.36494e-21	Rbpj
Itga5	5.05934e-26	-0.826852	0.372	0.761	1.72058e-21	Itga5
Cyb5a	5.50817e-26	-0.367497	0.922	0.965	1.87322e-21	Cyb5a
Sirpa	6.04677e-26	0.302868	0.985	0.944	2.05639e-21	Sirpa
Tmem176b	6.98111e-26	0.938321	0.576	0.309	2.37413e-21	Tmem176b
Notch1	7.09942e-26	-0.868582	0.23	0.628	2.41437e-21	Notch1
Iqgap2	9.67781e-26	0.97392	0.45	0.165	3.29123e-21	Iqgap2
Psmd7	1.27512e-25	-0.658578	0.591	0.874	4.33642e-21	Psmd7
Atp1b3	1.52709e-25	-0.440824	0.874	0.963	5.19334e-21	Atp1b3
Atp2b1	1.58976e-25	0.51847	0.896	0.71	5.40644e-21	Atp2b1
Cerk	1.75925e-25	0.61275	0.714	0.574	5.98285e-21	Cerk
Rps14	1.89139e-25	0.144111	0.993	0.988	6.43225e-21	Rps14
Mrc1	2.02878e-25	0.920731	0.524	0.175	6.89946e-21	Mrc1
Rab11fip5	2.06744e-25	0.76409	0.532	0.331	7.03096e-21	Rab11fip5
Rbpms	2.34832e-25	-1.01936	0.152	0.533	7.98618e-21	Rbpms
Eif1ax	2.35179e-25	-0.76192	0.461	0.805	7.99795e-21	Eif1ax
Eva1b	2.586e-25	-0.772804	0.245	0.64	8.79445e-21	Eva1b
Tmem37	2.90262e-25	0.825648	0.383	0.152	9.87122e-21	Tmem37
Tecpr1	2.96778e-25	0.675077	0.639	0.479	1.00928e-20	Tecpr1
Neurl3	3.64631e-25	0.833246	0.554	0.288	1.24004e-20	Neurl3
Nagk	3.69208e-25	0.528837	0.632	0.553	1.2556e-20	Nagk
Klf7	4.5531e-25	-0.982008	0.219	0.609	1.54842e-20	Klf7
Mcoln2	4.59177e-25	-0.828294	0.357	0.741	1.56157e-20	Mcoln2
Nfkb2	5.05303e-25	-0.831898	0.361	0.743	1.71843e-20	Nfkb2
Vcp	5.91534e-25	-0.459443	0.818	0.967	2.01169e-20	Vcp
Rnf13	6.54773e-25	0.584423	0.699	0.562	2.22675e-20	Rnf13
Sh3bgrl3	7.2859e-25	0.20357	0.993	0.969	2.47779e-20	Sh3bgrl3
Lamp2	7.35778e-25	0.356743	0.937	0.846	2.50223e-20	Lamp2
Rpl37a	7.37851e-25	0.137284	1	0.996	2.50929e-20	Rpl37a
Rpl32	7.9205e-25	0.153533	0.985	0.977	2.6936e-20	Rpl32
Ube2m	8.40259e-25	-0.548837	0.71	0.905	2.85755e-20	Ube2m
Psmd11	9.17639e-25	-0.7126	0.546	0.85	3.12071e-20	Psmd11
Ifngr1	9.2317e-25	0.728376	0.61	0.379	3.13952e-20	Ifngr1
Aes	1.05248e-24	0.435481	0.937	0.8	3.57929e-20	Aes
Gpnmb	1.13379e-24	0.240225	0.981	0.959	3.85578e-20	Gpnmb
Rab3il1	1.13874e-24	0.931887	0.576	0.267	3.87263e-20	Rab3il1
Mef2c	1.14375e-24	0.860374	0.476	0.224	3.88967e-20	Mef2c
Filip1l	1.17176e-24	-0.933104	0.152	0.525	3.98491e-20	Filip1l
Vcan	1.21112e-24	-1.31757	0.026	0.311	4.11877e-20	Vcan
Car13	1.58203e-24	-0.953187	0.223	0.611	5.38016e-20	Car13
Acp5	1.93476e-24	-1.20035	0.245	0.593	6.57974e-20	Acp5
Galnt6	1.97646e-24	-0.936464	0.264	0.648	6.72154e-20	Galnt6
Rab10	2.07867e-24	-0.588225	0.699	0.916	7.06915e-20	Rab10
Laptm4a	2.11655e-24	0.429525	0.874	0.763	7.19797e-20	Laptm4a
Rnf150	2.64508e-24	0.885518	0.29	0.047	8.99538e-20	Rnf150
Bst1	2.65824e-24	-1.2548	0.13	0.484	9.04013e-20	Bst1
Sesn1	2.75558e-24	0.856921	0.32	0.086	9.37116e-20	Sesn1
Pde4b	2.86518e-24	-0.850419	0.219	0.605	9.7439e-20	Pde4b
Arhgap18	2.95245e-24	0.863111	0.379	0.128	1.00407e-19	Arhgap18
H2-K1	4.14118e-24	0.202896	1	0.99	1.40833e-19	H2-K1
Plekhm1	4.52707e-24	0.779553	0.487	0.292	1.53957e-19	Plekhm1
Tnfrsf1b	5.17901e-24	-0.504432	0.818	0.944	1.76128e-19	Tnfrsf1b
Exoc3l4	5.42751e-24	-0.972055	0.19	0.568	1.84579e-19	Exoc3l4
Hsph1	5.60928e-24	-1.02214	0.178	0.549	1.9076e-19	Hsph1
Man1c1	6.48994e-24	0.542562	0.483	0.385	2.2071e-19	Man1c1
Rps24	6.57549e-24	0.117891	0.993	0.992	2.23619e-19	Rps24
Wnk1	6.71829e-24	0.507619	0.766	0.658	2.28476e-19	Wnk1
Pip4k2a	8.66639e-24	0.760597	0.621	0.383	2.94727e-19	Pip4k2a
Jag1	8.67083e-24	-1.1695	0.041	0.335	2.94878e-19	Jag1
Eif5a	9.37085e-24	-0.345885	0.892	0.967	3.18684e-19	Eif5a
Nqo1	9.63982e-24	-1.1231	0.134	0.494	3.27831e-19	Nqo1
Rps29	1.23908e-23	0.116348	0.996	0.996	4.21386e-19	Rps29
Nrp2	1.34286e-23	-0.359956	0.903	0.955	4.56681e-19	Nrp2
Hpcal1	1.37789e-23	0.677372	0.721	0.508	4.68592e-19	Hpcal1
Slpi	1.40134e-23	-1.25978	0.156	0.502	4.76568e-19	Slpi
Ctdsp2	1.52545e-23	0.680054	0.528	0.366	5.18773e-19	Ctdsp2
Epsti1	2.16148e-23	0.801601	0.587	0.366	7.35077e-19	Epsti1
Fam129a	2.45839e-23	0.873737	0.297	0.049	8.3605e-19	Fam129a
Nek6	2.48483e-23	-0.931131	0.171	0.539	8.45041e-19	Nek6
Uchl1	2.61052e-23	-0.884083	0.368	0.724	8.87787e-19	Uchl1
Trf	3.01691e-23	0.846809	0.413	0.148	1.02599e-18	Trf
Prelid1	3.61063e-23	-0.448807	0.784	0.934	1.2279e-18	Prelid1
Nlrp3	4.57085e-23	-0.878328	0.223	0.599	1.55446e-18	Nlrp3
Rcbtb2	5.28212e-23	0.68053	0.61	0.377	1.79634e-18	Rcbtb2
Rps4x	6.1731e-23	0.141792	0.974	0.979	2.09935e-18	Rps4x
Limd2	6.345e-23	0.713819	0.732	0.492	2.15781e-18	Limd2
9930111J21Rik2	7.71426e-23	0.934697	0.372	0.111	2.62347e-18	9930111J21Rik2
Plpp1	8.29255e-23	-1.3045	0.022	0.276	2.82013e-18	Plpp1
Ell2	8.39059e-23	-0.618604	0.353	0.724	2.85347e-18	Ell2
Ptpro	1.06349e-22	0.87686	0.364	0.117	3.61673e-18	Ptpro
Prkacb	1.31284e-22	0.643351	0.45	0.307	4.46472e-18	Prkacb
Rcl1	1.41054e-22	-1.19351	0.089	0.414	4.79697e-18	Rcl1
Gm37498	1.59882e-22	-1.42253	0.004	0.233	5.43726e-18	Gm37498
Ptpra	1.65379e-22	0.460837	0.677	0.609	5.62422e-18	Ptpra
Ppp3ca	1.81669e-22	0.596821	0.729	0.547	6.17821e-18	Ppp3ca
Sema4d	1.85174e-22	0.692111	0.717	0.502	6.2974e-18	Sema4d
Ccl4	1.99844e-22	-1.05928	0.338	0.671	6.79628e-18	Ccl4
Qk	2.39989e-22	0.52478	0.743	0.619	8.16155e-18	Qk
Stard3nl	2.40319e-22	0.561561	0.595	0.488	8.17277e-18	Stard3nl
Arhgap15	2.49713e-22	0.817594	0.268	0.066	8.49223e-18	Arhgap15
Fgd4	2.56304e-22	0.840361	0.494	0.218	8.7164e-18	Fgd4
Gadd45b	2.80413e-22	-0.796691	0.454	0.778	9.53627e-18	Gadd45b
Comt	2.96516e-22	0.527564	0.684	0.576	1.00839e-17	Comt
Arg2	5.8091e-22	-1.40873	0.037	0.313	1.97556e-17	Arg2
Ralgds	6.49859e-22	-0.983685	0.223	0.576	2.21004e-17	Ralgds
Spint1	7.07122e-22	-1.39618	0.026	0.29	2.40478e-17	Spint1
Rsrp1	7.47842e-22	0.730261	0.636	0.42	2.54326e-17	Rsrp1
Pgd	7.90846e-22	-0.432319	0.84	0.944	2.68951e-17	Pgd
Timm8b	8.41959e-22	-0.610936	0.599	0.862	2.86333e-17	Timm8b
Ubald1	8.56972e-22	0.653928	0.454	0.311	2.91439e-17	Ubald1
Lamtor1	9.2886e-22	0.349732	0.9	0.842	3.15887e-17	Lamtor1
Srgap2	1.07093e-21	0.628081	0.576	0.432	3.64202e-17	Srgap2
Micall2	1.11169e-21	-0.800189	0.123	0.438	3.78063e-17	Micall2
Hexb	1.26079e-21	0.510852	0.721	0.619	4.28771e-17	Hexb
Arhgef6	1.30448e-21	0.737528	0.42	0.241	4.43627e-17	Arhgef6
Gbp7	1.32182e-21	-0.868046	0.197	0.556	4.49525e-17	Gbp7
Itga6	1.40213e-21	0.837102	0.331	0.088	4.76836e-17	Itga6
Prkar2b	1.45086e-21	-1.03347	0.119	0.453	4.93407e-17	Prkar2b
Fgl2	1.51199e-21	1.19644	0.238	0.037	5.14196e-17	Fgl2
Sav1	1.53093e-21	-0.523203	0.193	0.494	5.2064e-17	Sav1
M6pr	1.63624e-21	-0.430263	0.788	0.965	5.56452e-17	M6pr
Smpdl3b	1.77457e-21	-1.08848	0.115	0.447	6.03497e-17	Smpdl3b
Gltp	1.78094e-21	0.396112	0.877	0.79	6.05661e-17	Gltp
BC005537	2.0632e-21	0.478219	0.892	0.716	7.01654e-17	BC005537
Nfkbie	2.36147e-21	-0.973329	0.13	0.465	8.03088e-17	Nfkbie
Cycs	2.60061e-21	-0.559333	0.576	0.879	8.84415e-17	Cycs
Itgb8	2.9219e-21	-1.31202	0.007	0.226	9.93681e-17	Itgb8
Rps26	2.99718e-21	0.149654	0.989	0.99	1.01928e-16	Rps26
Smim14	3.78428e-21	0.520756	0.729	0.588	1.28696e-16	Smim14
Rab32	3.80228e-21	-0.738336	0.327	0.689	1.29308e-16	Rab32
Stab1	4.29415e-21	0.698036	0.628	0.329	1.46036e-16	Stab1
Cox17	4.67684e-21	-0.540613	0.595	0.891	1.5905e-16	Cox17
Gsn	4.78424e-21	0.473555	0.848	0.685	1.62702e-16	Gsn
Oxct1	5.0315e-21	0.544046	0.703	0.566	1.71111e-16	Oxct1
Hspa4l	5.48516e-21	-0.822944	0.242	0.601	1.86539e-16	Hspa4l
Hsd17b12	5.90152e-21	-0.629837	0.483	0.815	2.00699e-16	Hsd17b12
Maff	6.13881e-21	-1.1735	0.033	0.296	2.08769e-16	Maff
Rab11fip1	6.71665e-21	-1.16144	0.082	0.387	2.2842e-16	Rab11fip1
Smagp	6.74139e-21	0.799302	0.29	0.056	2.29261e-16	Smagp
Slc15a4	8.59183e-21	0.774942	0.461	0.241	2.92191e-16	Slc15a4
Cd180	8.88001e-21	0.677442	0.643	0.449	3.01991e-16	Cd180
Mdh2	9.39422e-21	-0.487427	0.736	0.909	3.19479e-16	Mdh2
Arhgap45	9.44812e-21	0.592989	0.587	0.451	3.21312e-16	Arhgap45
Serf1	1.04653e-20	-1.04204	0.141	0.469	3.55905e-16	Serf1
Fgd2	1.17362e-20	0.843058	0.223	0.027	3.99125e-16	Fgd2
Igf2bp2	1.20688e-20	-0.860279	0.119	0.43	4.10435e-16	Igf2bp2
Gpx1	1.2737e-20	0.308336	0.974	0.903	4.33159e-16	Gpx1
Tpt1	1.29684e-20	0.102572	0.996	0.998	4.41029e-16	Tpt1
Hspa9	1.37514e-20	-0.542876	0.572	0.879	4.67658e-16	Hspa9
Rwdd1	1.69472e-20	-0.571098	0.647	0.854	5.7634e-16	Rwdd1
Frmd4b	1.94637e-20	0.873964	0.379	0.107	6.61921e-16	Frmd4b
Tuba4a	2.17862e-20	-0.75742	0.346	0.698	7.40906e-16	Tuba4a
Ttc7	2.32097e-20	0.689496	0.409	0.257	7.89317e-16	Ttc7
Adap2	2.39238e-20	0.833102	0.413	0.175	8.13601e-16	Adap2
Pgap1	2.48772e-20	0.854328	0.424	0.222	8.46024e-16	Pgap1
Pilrb1	2.51602e-20	-1.11107	0.074	0.368	8.55647e-16	Pilrb1
Gm1673	2.54191e-20	0.757361	0.271	0.056	8.64453e-16	Gm1673
Clec4a1	2.56479e-20	0.771103	0.654	0.405	8.72235e-16	Clec4a1
Asah1	2.59848e-20	0.457204	0.836	0.693	8.83693e-16	Asah1
Mapk3	2.68828e-20	0.40045	0.84	0.77	9.14229e-16	Mapk3
H2afv	2.75441e-20	0.674024	0.502	0.305	9.3672e-16	H2afv
Eef1e1	2.93078e-20	-0.73222	0.171	0.496	9.96699e-16	Eef1e1
Fpr1	2.94832e-20	-1.2977	0.059	0.344	1.00266e-15	Fpr1
Rnf130	3.02507e-20	0.445372	0.866	0.755	1.02876e-15	Rnf130
Erp29	3.1908e-20	0.342346	0.952	0.862	1.08513e-15	Erp29
Rps7	3.53483e-20	0.188352	0.926	0.938	1.20213e-15	Rps7
Coro1c	3.5776e-20	0.354868	0.677	0.673	1.21667e-15	Coro1c
Dpysl2	3.65171e-20	0.659082	0.688	0.506	1.24187e-15	Dpysl2
Cd164	3.88375e-20	-0.823367	0.264	0.611	1.32079e-15	Cd164
Glud1	3.915e-20	0.416239	0.781	0.704	1.33141e-15	Glud1
Ms4a6b	4.08632e-20	0.825254	0.539	0.28	1.38968e-15	Ms4a6b
Folr2	4.29382e-20	0.735814	0.476	0.335	1.46024e-15	Folr2
Cd72	4.65195e-20	0.617549	0.755	0.599	1.58203e-15	Cd72
Dusp4	4.89363e-20	-1.02304	0.074	0.366	1.66423e-15	Dusp4
Hax1	5.13468e-20	-0.67402	0.394	0.741	1.7462e-15	Hax1
Hif1a	6.26362e-20	-0.756407	0.483	0.782	2.13013e-15	Hif1a
Eef1a1	6.68882e-20	0.107322	1	0.996	2.27473e-15	Eef1a1
Hfe	7.17384e-20	0.829569	0.349	0.109	2.43968e-15	Hfe
Fkbp1a	7.21004e-20	-0.45712	0.751	0.94	2.45199e-15	Fkbp1a
Scamp1	7.29966e-20	-0.722374	0.145	0.463	2.48247e-15	Scamp1
Eif4ebp1	8.49903e-20	-0.686633	0.494	0.792	2.89035e-15	Eif4ebp1
Fam104a	8.64399e-20	-0.565487	0.613	0.868	2.93965e-15	Fam104a
Ube2s	8.74977e-20	-0.500275	0.61	0.893	2.97562e-15	Ube2s
Rai14	8.91595e-20	-1.06765	0.112	0.424	3.03213e-15	Rai14
Gas5	8.93798e-20	0.415621	0.877	0.761	3.03963e-15	Gas5
Wipf1	8.93902e-20	0.646974	0.61	0.422	3.03998e-15	Wipf1
Aars	9.80674e-20	-0.695507	0.271	0.619	3.33508e-15	Aars
Arhgap19	1.03891e-19	0.754446	0.227	0.021	3.53314e-15	Arhgap19
Rab10os	1.09025e-19	-0.645118	0.234	0.572	3.70771e-15	Rab10os
Arhgap9	1.23446e-19	0.594561	0.613	0.461	4.19816e-15	Arhgap9
Nptn	1.39958e-19	0.462675	0.743	0.644	4.7597e-15	Nptn
Cisd2	1.42711e-19	-0.611611	0.543	0.833	4.8533e-15	Cisd2
Car2	1.49958e-19	-1.2258	0.004	0.206	5.09979e-15	Car2
AI413582	1.59923e-19	0.426563	0.677	0.63	5.43866e-15	AI413582
Eif4e	1.69809e-19	-0.615906	0.401	0.745	5.77486e-15	Eif4e
Srsf7	1.74129e-19	-0.569593	0.286	0.619	5.92177e-15	Srsf7
Psma7	2.26951e-19	-0.307344	0.896	0.955	7.71816e-15	Psma7
Ddit3	2.3619e-19	0.725738	0.55	0.362	8.03235e-15	Ddit3
Rapgef1	2.61211e-19	-0.740154	0.204	0.537	8.88327e-15	Rapgef1
Clta	2.66398e-19	0.220348	0.97	0.944	9.05967e-15	Clta
Ppa1	2.75329e-19	-0.87454	0.126	0.436	9.3634e-15	Ppa1
Fblim1	2.91287e-19	0.559714	0.602	0.481	9.90607e-15	Fblim1
Fyb	3.02357e-19	0.326466	0.952	0.883	1.02826e-14	Fyb
Rpl39	3.32356e-19	0.127101	0.993	0.99	1.13027e-14	Rpl39
Cd84	3.69003e-19	0.381708	0.911	0.833	1.2549e-14	Cd84
Irf8	4.07306e-19	0.496354	0.829	0.617	1.38516e-14	Irf8
H1fx	4.13205e-19	-1.09542	0.082	0.37	1.40523e-14	H1fx
Zfp36l2	4.18141e-19	0.585027	0.796	0.566	1.42201e-14	Zfp36l2
Cd48	4.31177e-19	0.430718	0.74	0.665	1.46635e-14	Cd48
Gbe1	4.42954e-19	-0.93989	0.13	0.444	1.5064e-14	Gbe1
Slc22a4	4.73434e-19	-1.03825	0.063	0.335	1.61006e-14	Slc22a4
H2-DMa	5.05311e-19	0.748934	0.431	0.286	1.71846e-14	H2-DMa
Cd300lb	5.26258e-19	0.824215	0.387	0.163	1.7897e-14	Cd300lb
Fmnl2	5.43755e-19	-1.06028	0.041	0.296	1.8492e-14	Fmnl2
Napsa	5.49911e-19	0.548727	0.561	0.463	1.87014e-14	Napsa
H2-M2	6.05958e-19	-1.20841	0.167	0.438	2.06074e-14	H2-M2
Sod1	6.44407e-19	0.491757	0.874	0.683	2.1915e-14	Sod1
Taok3	7.52069e-19	0.47873	0.74	0.634	2.55764e-14	Taok3
Sphk1	7.99418e-19	-1.27057	0.007	0.21	2.71866e-14	Sphk1
Pla2g15	8.35817e-19	0.714634	0.509	0.307	2.84245e-14	Pla2g15
Stom	8.70376e-19	0.539616	0.595	0.492	2.95997e-14	Stom
Hsd17b11	9.58501e-19	0.585101	0.565	0.409	3.25967e-14	Hsd17b11
Fabp3	9.63018e-19	-1.09097	0.208	0.492	3.27503e-14	Fabp3
Ptpn6	9.73048e-19	0.451961	0.881	0.774	3.30914e-14	Ptpn6
Tcf4	1.19993e-18	0.635883	0.565	0.387	4.08071e-14	Tcf4
P2ry6	1.28285e-18	0.597006	0.658	0.473	4.3627e-14	P2ry6
Batf	1.28608e-18	-1.0177	0.071	0.346	4.37369e-14	Batf
Rpl10	1.31363e-18	0.159705	0.985	0.973	4.46739e-14	Rpl10
Leprot	1.38894e-18	0.338666	0.561	0.57	4.72352e-14	Leprot
Igfbp7	1.396e-18	-1.29586	0.041	0.286	4.74751e-14	Igfbp7
Top1	1.42573e-18	-0.564117	0.621	0.86	4.84862e-14	Top1
Riok3	1.46657e-18	-0.577034	0.517	0.823	4.98751e-14	Riok3
Psmd1	1.50044e-18	-0.552731	0.628	0.87	5.1027e-14	Psmd1
Mafg	1.92493e-18	-0.628714	0.472	0.786	6.5463e-14	Mafg
2610507B11Rik	2.17987e-18	0.468647	0.617	0.533	7.41329e-14	2610507B11Rik
Slc9a9	2.32723e-18	0.702905	0.23	0.029	7.91446e-14	Slc9a9
Tep1	2.37066e-18	0.52936	0.52	0.426	8.06214e-14	Tep1
Rpl37	2.91921e-18	0.134447	0.993	0.984	9.92764e-14	Rpl37
Il10rb	3.0149e-18	0.341845	0.721	0.704	1.02531e-13	Il10rb
Fcgr2b	3.06247e-18	-0.665378	0.532	0.798	1.04149e-13	Fcgr2b
Txnl1	3.29555e-18	-0.523321	0.61	0.877	1.12075e-13	Txnl1
Timm17a	3.44751e-18	-0.621684	0.424	0.751	1.17243e-13	Timm17a
Dnmt3l	3.64595e-18	-1.29943	0.015	0.226	1.23992e-13	Dnmt3l
Eaf1	3.80033e-18	-0.694936	0.242	0.572	1.29242e-13	Eaf1
Itm2c	3.97666e-18	0.459604	0.848	0.722	1.35238e-13	Itm2c
Metrnl	4.03709e-18	0.551605	0.796	0.603	1.37293e-13	Metrnl
Ggta1	4.22631e-18	-0.781719	0.271	0.599	1.43728e-13	Ggta1
Nus1	4.37579e-18	-0.620551	0.498	0.794	1.48812e-13	Nus1
Map2k1	5.12789e-18	-0.702528	0.323	0.654	1.74389e-13	Map2k1
Tfec	5.33073e-18	-0.792186	0.167	0.481	1.81287e-13	Tfec
Csk	5.33698e-18	0.476149	0.572	0.481	1.815e-13	Csk
Il4ra	5.3487e-18	-0.616051	0.32	0.654	1.81899e-13	Il4ra
Layn	5.38291e-18	-1.14013	0.059	0.321	1.83062e-13	Layn
Cd28	6.19903e-18	0.774943	0.375	0.121	2.10817e-13	Cd28
Anapc5	6.22156e-18	0.439429	0.569	0.504	2.11583e-13	Anapc5
Acpp	6.27246e-18	-1.2473	0.097	0.358	2.13314e-13	Acpp
Nhp2	6.84324e-18	-0.563468	0.517	0.817	2.32725e-13	Nhp2
Il11ra1	6.99047e-18	-0.711533	0.387	0.708	2.37732e-13	Il11ra1
Anp32e	7.96843e-18	-0.417435	0.279	0.574	2.7099e-13	Anp32e
Slc20a1	8.11463e-18	-0.754908	0.19	0.508	2.75962e-13	Slc20a1
Rps27a	8.49582e-18	0.11137	1	0.994	2.88926e-13	Rps27a
Use1	8.52733e-18	0.38164	0.743	0.695	2.89997e-13	Use1
Nomo1	8.53215e-18	-0.820449	0.16	0.471	2.90161e-13	Nomo1
Mrpl52	8.83446e-18	-0.329015	0.881	0.947	3.00442e-13	Mrpl52
Hmgn2	9.05667e-18	-0.74847	0.201	0.523	3.07999e-13	Hmgn2
Oas3	9.09128e-18	0.808095	0.625	0.335	3.09176e-13	Oas3
Syncrip	9.25358e-18	-0.567958	0.342	0.671	3.14696e-13	Syncrip
Cd53	9.98929e-18	-0.356605	0.911	0.975	3.39716e-13	Cd53
B4galt6	1.08762e-17	0.605879	0.535	0.397	3.69878e-13	B4galt6
Hcfc1r1	1.12167e-17	0.381449	0.762	0.708	3.81457e-13	Hcfc1r1
Chpf2	1.14878e-17	-0.686347	0.294	0.626	3.90677e-13	Chpf2
Gnpda1	1.27543e-17	0.669367	0.48	0.315	4.33749e-13	Gnpda1
Polb	1.29853e-17	0.479492	0.357	0.286	4.41602e-13	Polb
Ech1	1.32156e-17	0.30929	0.524	0.531	4.49438e-13	Ech1
Eif3f	1.36077e-17	0.327668	0.926	0.827	4.6277e-13	Eif3f
Tnfaip2	1.40757e-17	-0.282115	0.933	0.988	4.78685e-13	Tnfaip2
Hbegf	1.41636e-17	-1.10474	0.004	0.187	4.81675e-13	Hbegf
Rapsn	1.44699e-17	0.723974	0.193	0.027	4.92091e-13	Rapsn
Agtrap	1.51298e-17	-0.566601	0.435	0.757	5.14535e-13	Agtrap
Smim3	1.76962e-17	-0.609247	0.171	0.465	6.01812e-13	Smim3
Dnajb14	1.80378e-17	0.556689	0.58	0.447	6.1343e-13	Dnajb14
Dock8	1.83515e-17	0.654774	0.457	0.307	6.24099e-13	Dock8
Gpsm3	1.8858e-17	0.432053	0.81	0.71	6.41324e-13	Gpsm3
Fth1	1.88792e-17	-0.0631949	1	0.998	6.42045e-13	Fth1
Sgpp1	2.0586e-17	0.555017	0.338	0.239	7.00089e-13	Sgpp1
Zfand3	2.06616e-17	-0.36669	0.327	0.613	7.02659e-13	Zfand3
Slc26a11	2.20935e-17	0.741235	0.268	0.066	7.51357e-13	Slc26a11
Rgl1	2.39007e-17	-0.876287	0.104	0.381	8.12815e-13	Rgl1
Sec14l1	2.39188e-17	0.55011	0.55	0.424	8.1343e-13	Sec14l1
Rpl34	2.42734e-17	0.149502	0.985	0.973	8.25491e-13	Rpl34
Kxd1	2.4653e-17	0.412238	0.587	0.527	8.38398e-13	Kxd1
Slc46a3	2.56471e-17	0.727723	0.219	0.037	8.72206e-13	Slc46a3
Dmac1	2.58837e-17	0.170858	0.487	0.572	8.80254e-13	Dmac1
Rell1	2.718e-17	0.771734	0.39	0.156	9.24336e-13	Rell1
Ccdc12	2.95653e-17	0.272159	0.736	0.753	1.00546e-12	Ccdc12
Tmem205	3.09547e-17	0.403936	0.621	0.578	1.05271e-12	Tmem205
Blvra	3.12119e-17	0.283675	0.651	0.669	1.06145e-12	Blvra
Ifi27	3.23072e-17	-0.594565	0.558	0.813	1.0987e-12	Ifi27
Yrdc	3.28076e-17	-0.742015	0.178	0.488	1.11572e-12	Yrdc
Bcat2	3.3843e-17	0.205252	0.439	0.5	1.15093e-12	Bcat2
Bphl	3.56348e-17	0.744722	0.309	0.136	1.21187e-12	Bphl
Surf1	3.60423e-17	0.371097	0.39	0.366	1.22572e-12	Surf1
Fabp4	3.73394e-17	0.791221	0.55	0.383	1.26984e-12	Fabp4
Rpl22	3.782e-17	0.156587	0.985	0.973	1.28618e-12	Rpl22
Galc	3.80986e-17	0.616301	0.454	0.298	1.29566e-12	Galc
Snx8	3.88692e-17	0.48211	0.55	0.484	1.32186e-12	Snx8
Ptma	4.05115e-17	0.234148	0.978	0.947	1.37772e-12	Ptma
Cd68	4.27965e-17	0.225425	0.978	0.93	1.45542e-12	Cd68
Psmd3	4.29727e-17	-0.596439	0.379	0.704	1.46141e-12	Psmd3
Traf5	4.52442e-17	-0.848954	0.104	0.381	1.53866e-12	Traf5
Dnajc1	4.64434e-17	-0.682744	0.409	0.72	1.57945e-12	Dnajc1
Chchd2	5.03232e-17	-0.163793	0.978	0.984	1.71139e-12	Chchd2
Plcg2	5.25655e-17	0.406392	0.428	0.395	1.78765e-12	Plcg2
Abcc1	5.30033e-17	-0.674706	0.428	0.733	1.80254e-12	Abcc1
Acsl4	5.53974e-17	-0.585978	0.372	0.695	1.88396e-12	Acsl4
Ap1b1	5.90303e-17	0.609619	0.494	0.377	2.0075e-12	Ap1b1
Il6ra	6.36437e-17	0.704767	0.446	0.228	2.16439e-12	Il6ra
Ap2a2	6.74579e-17	0.487699	0.617	0.529	2.29411e-12	Ap2a2
Dph3	6.7926e-17	-0.494866	0.401	0.716	2.31003e-12	Dph3
Gm47283	6.82895e-17	-0.748393	0.305	0.626	2.32239e-12	Gm47283
Znrf2	6.89573e-17	0.509678	0.517	0.426	2.3451e-12	Znrf2
Pld3	7.32706e-17	0.274086	0.963	0.909	2.49179e-12	Pld3
Inpp5d	7.6347e-17	0.581669	0.654	0.473	2.59641e-12	Inpp5d
Ncapg2	8.22574e-17	0.78836	0.253	0.049	2.79741e-12	Ncapg2
Rhoq	8.38817e-17	-0.516209	0.331	0.644	2.85265e-12	Rhoq
Cln5	8.39357e-17	-0.593152	0.335	0.656	2.85449e-12	Cln5
Csf2rb2	9.065e-17	-0.55699	0.576	0.84	3.08282e-12	Csf2rb2
Pgm2	9.11111e-17	-0.786317	0.141	0.432	3.09851e-12	Pgm2
Kmt5a	1.03588e-16	-0.57881	0.487	0.788	3.52281e-12	Kmt5a
Smap2	1.04884e-16	0.451588	0.621	0.521	3.56689e-12	Smap2
Lpxn	1.08987e-16	0.614908	0.584	0.424	3.70642e-12	Lpxn
Mki67	1.14481e-16	-0.413786	0.089	0.321	3.89328e-12	Mki67
Tm6sf1	1.18273e-16	0.64281	0.506	0.319	4.02222e-12	Tm6sf1
Cd200r4	1.3201e-16	0.697815	0.45	0.276	4.48939e-12	Cd200r4
Tmem33	1.33284e-16	-0.330182	0.394	0.673	4.53273e-12	Tmem33
Vwa5a	1.36953e-16	0.557229	0.632	0.471	4.6575e-12	Vwa5a
Atraid	1.47351e-16	0.452163	0.632	0.539	5.0111e-12	Atraid
Pfdn5	1.49098e-16	0.200076	0.952	0.938	5.07053e-12	Pfdn5
Snx24	1.51412e-16	0.733714	0.26	0.121	5.14923e-12	Snx24
Rps16	1.5316e-16	0.126567	0.985	0.979	5.20865e-12	Rps16
Nosip	1.56103e-16	0.207008	0.29	0.356	5.30875e-12	Nosip
Sdcbp	1.57493e-16	0.240465	0.944	0.93	5.35604e-12	Sdcbp
Syk	1.68306e-16	-0.41271	0.751	0.944	5.72374e-12	Syk
B3gnt8	1.72751e-16	0.676555	0.39	0.216	5.87492e-12	B3gnt8
Shisa5	1.83259e-16	0.29156	0.914	0.868	6.23229e-12	Shisa5
Set	1.91464e-16	-0.347758	0.677	0.922	6.5113e-12	Set
Tgfbr2	2.01711e-16	0.657793	0.375	0.206	6.8598e-12	Tgfbr2
Fundc2	2.06682e-16	0.457236	0.639	0.562	7.02886e-12	Fundc2
Pole4	2.34225e-16	-0.645641	0.361	0.677	7.96551e-12	Pole4
Twf2	2.35769e-16	0.401958	0.643	0.599	8.01804e-12	Twf2
Tmem2	2.40159e-16	-0.943591	0.059	0.305	8.16734e-12	Tmem2
Ncoa4	2.43339e-16	0.468177	0.58	0.502	8.27548e-12	Ncoa4
Tmed5	2.48046e-16	-0.51151	0.524	0.817	8.43554e-12	Tmed5
Pnpla7	2.64546e-16	0.619444	0.45	0.317	8.9967e-12	Pnpla7
Timm8a1	2.7308e-16	-0.80376	0.071	0.307	9.28689e-12	Timm8a1
Sptbn1	2.9918e-16	0.514865	0.431	0.34	1.01745e-11	Sptbn1
Rab8b	3.16645e-16	0.446666	0.732	0.654	1.07685e-11	Rab8b
2023-09-11	3.24073e-16	-0.78702	0.208	0.514	1.10211e-11	2023-09-11
Cttnbp2nl	3.25467e-16	0.54985	0.349	0.245	1.10685e-11	Cttnbp2nl
Sqstm1	3.54014e-16	-0.43567	0.859	0.936	1.20393e-11	Sqstm1
Spred1	3.56124e-16	-0.442146	0.316	0.613	1.21111e-11	Spred1
Prkra	3.63245e-16	0.511378	0.294	0.198	1.23532e-11	Prkra
Parp1	3.83896e-16	0.46758	0.472	0.395	1.30555e-11	Parp1
Ktn1	4.01249e-16	-0.673981	0.257	0.57	1.36457e-11	Ktn1
Ak4	4.08481e-16	-1.18204	0	0.148	1.38916e-11	Ak4
Arhgap30	4.16045e-16	0.526292	0.691	0.547	1.41489e-11	Arhgap30
Snrpb2	4.23599e-16	0.433666	0.628	0.562	1.44058e-11	Snrpb2
Swap70	4.36875e-16	0.614897	0.39	0.263	1.48573e-11	Swap70
Rab20	4.5621e-16	-0.628514	0.26	0.57	1.55148e-11	Rab20
Mdm2	4.5692e-16	-0.611399	0.461	0.757	1.55389e-11	Mdm2
Fastk	4.67282e-16	-0.466822	0.152	0.393	1.58913e-11	Fastk
Irf7	4.67772e-16	0.645882	0.68	0.521	1.5908e-11	Irf7
H2-Ab1	4.79879e-16	-0.249719	0.472	0.745	1.63197e-11	H2-Ab1
Mbp	4.88711e-16	0.563966	0.413	0.274	1.66201e-11	Mbp
St6gal1	5.13809e-16	0.657671	0.164	0.019	1.74736e-11	St6gal1
Rps6ka4	5.45988e-16	-0.577326	0.19	0.471	1.8568e-11	Rps6ka4
Apobec3	5.50926e-16	0.49205	0.435	0.37	1.87359e-11	Apobec3
Osbpl8	5.65217e-16	0.436862	0.814	0.706	1.92219e-11	Osbpl8
N4bp2l1	5.73729e-16	0.674014	0.279	0.117	1.95114e-11	N4bp2l1
Rwdd4a	6.26896e-16	-0.661931	0.212	0.512	2.13195e-11	Rwdd4a
S100a8	6.67937e-16	-1.02399	0.171	0.444	2.27152e-11	S100a8
Adamtsl5	6.74491e-16	-0.825512	0.134	0.416	2.29381e-11	Adamtsl5
Ahsa1	6.76689e-16	0.118695	0.461	0.574	2.30129e-11	Ahsa1
Ppp1r18	6.84011e-16	0.434276	0.654	0.595	2.32618e-11	Ppp1r18
Snhg8	6.94966e-16	0.591147	0.491	0.342	2.36344e-11	Snhg8
Metap1	7.10215e-16	-0.671908	0.149	0.426	2.4153e-11	Metap1
Zdhhc18	7.5079e-16	-0.866482	0.175	0.465	2.55329e-11	Zdhhc18
Ptgs2os2	7.58301e-16	-1.26683	0.015	0.202	2.57883e-11	Ptgs2os2
Actb	7.83541e-16	0.127003	0.996	0.99	2.66467e-11	Actb
Ctsa	8.46687e-16	0.180371	0.985	0.973	2.87941e-11	Ctsa
Cotl1	9.18695e-16	0.326911	0.903	0.827	3.1243e-11	Cotl1
Dusp16	9.23128e-16	-1.08281	0.03	0.241	3.13937e-11	Dusp16
Gna12	9.44653e-16	0.656099	0.502	0.321	3.21258e-11	Gna12
Kpna4	9.46407e-16	-0.754477	0.208	0.51	3.21854e-11	Kpna4
Tifa	9.73133e-16	0.279055	0.439	0.465	3.30943e-11	Tifa
Dtx2	1.0238e-15	-0.811125	0.093	0.348	3.48173e-11	Dtx2
Atp6v1h	1.02434e-15	-0.536072	0.416	0.724	3.48359e-11	Atp6v1h
Ergic1	1.09715e-15	-0.504016	0.208	0.475	3.7312e-11	Ergic1
Tbc1d9	1.10495e-15	-0.74766	0.171	0.463	3.75772e-11	Tbc1d9
Dynll1	1.10906e-15	-0.322716	0.855	0.936	3.77169e-11	Dynll1
Afg3l2	1.18541e-15	-0.720673	0.182	0.475	4.03136e-11	Afg3l2
Anapc13	1.20567e-15	0.400276	0.717	0.652	4.10025e-11	Anapc13
Hnrnpdl	1.24266e-15	-0.550936	0.379	0.689	4.22603e-11	Hnrnpdl
Chd3	1.27442e-15	0.55118	0.55	0.426	4.33404e-11	Chd3
Rgs18	1.297e-15	0.806406	0.234	0.056	4.41085e-11	Rgs18
Nop16	1.42042e-15	-0.553625	0.164	0.426	4.83056e-11	Nop16
Sra1	1.43233e-15	-0.507342	0.528	0.813	4.87107e-11	Sra1
Cldnd1	1.4825e-15	-0.611882	0.134	0.389	5.04168e-11	Cldnd1
Mrps18b	1.58098e-15	-0.468229	0.242	0.508	5.37659e-11	Mrps18b
Rasgrp3	1.68835e-15	0.655322	0.145	0.006	5.74175e-11	Rasgrp3
Cd47	1.91269e-15	0.309666	0.892	0.833	6.50468e-11	Cd47
Stip1	1.9192e-15	-0.51231	0.357	0.66	6.52681e-11	Stip1
Cacybp	2.02288e-15	-0.544997	0.546	0.811	6.8794e-11	Cacybp
Atg7	2.06807e-15	0.388486	0.39	0.362	7.03309e-11	Atg7
Dguok	2.14688e-15	0.634415	0.502	0.321	7.30112e-11	Dguok
Abcc3	2.17594e-15	0.636389	0.283	0.14	7.39993e-11	Abcc3
Gss	2.47665e-15	-0.896531	0.126	0.399	8.42258e-11	Gss
Ppp1r14b	2.59924e-15	-0.447525	0.71	0.881	8.83949e-11	Ppp1r14b
Nxpe5	2.62038e-15	0.907741	0.309	0.088	8.91139e-11	Nxpe5
Ntpcr	2.62822e-15	0.398547	0.335	0.298	8.93804e-11	Ntpcr
Cic	2.70397e-15	0.380209	0.539	0.506	9.19567e-11	Cic
Grb2	2.74117e-15	0.262996	0.941	0.899	9.32217e-11	Grb2
Gtf2e2	2.91752e-15	-0.453424	0.145	0.37	9.92192e-11	Gtf2e2
Hspd1	3.11442e-15	-0.462782	0.554	0.831	1.05915e-10	Hspd1
Plekhm2	3.1184e-15	0.459591	0.48	0.42	1.06051e-10	Plekhm2
Cyb5b	3.13493e-15	-0.569789	0.353	0.66	1.06613e-10	Cyb5b
Mff	3.19439e-15	-0.0981423	0.487	0.685	1.08635e-10	Mff
Cyp4f18	3.22169e-15	0.847862	0.193	0.033	1.09563e-10	Cyp4f18
Rbfa	3.22295e-15	0.448748	0.468	0.401	1.09606e-10	Rbfa
Eif3j1	3.30325e-15	-0.409417	0.428	0.718	1.12337e-10	Eif3j1
Sar1a	3.32877e-15	-0.439808	0.439	0.733	1.13205e-10	Sar1a
Borcs6	3.33177e-15	0.490759	0.312	0.251	1.13307e-10	Borcs6
Tshz1	3.37059e-15	-0.827529	0.086	0.335	1.14627e-10	Tshz1
Immp1l	3.40396e-15	-0.354764	0.167	0.379	1.15762e-10	Immp1l
Hint2	3.54276e-15	0.478623	0.532	0.43	1.20482e-10	Hint2
P4hb	3.64749e-15	-0.390686	0.799	0.94	1.24044e-10	P4hb
Dtnb	3.88968e-15	-1.0704	0.037	0.247	1.3228e-10	Dtnb
Fcrls	3.91626e-15	0.647089	0.212	0.043	1.33184e-10	Fcrls
Prdx4	4.13711e-15	0.310506	0.602	0.609	1.40695e-10	Prdx4
Uso1	4.1755e-15	-0.481417	0.335	0.632	1.42001e-10	Uso1
Cd320	4.17764e-15	-0.832687	0.126	0.397	1.42073e-10	Cd320
Ubc	4.23211e-15	0.145099	0.97	0.984	1.43926e-10	Ubc
Cabin1	4.33226e-15	0.170823	0.283	0.335	1.47332e-10	Cabin1
Hscb	4.57832e-15	0.447042	0.401	0.325	1.557e-10	Hscb
Cd40	4.63251e-15	-0.879539	0.089	0.337	1.57543e-10	Cd40
Entpd1	4.68968e-15	0.591938	0.32	0.173	1.59487e-10	Entpd1
Nfam1	4.73281e-15	0.42923	0.613	0.535	1.60954e-10	Nfam1
Uck2	4.78898e-15	-1.04913	0.037	0.249	1.62864e-10	Uck2
Preb	4.94824e-15	-0.393867	0.264	0.523	1.6828e-10	Preb
Stk17b	5.16334e-15	0.371975	0.42	0.407	1.75595e-10	Stk17b
Serpinb8	5.38818e-15	-0.680029	0.126	0.387	1.83241e-10	Serpinb8
Mlx	5.73158e-15	-0.58836	0.26	0.556	1.9492e-10	Mlx
Clec5a	5.80268e-15	-0.764868	0.193	0.484	1.97338e-10	Clec5a
Lilr4b	5.87662e-15	-0.480665	0.651	0.879	1.99852e-10	Lilr4b
Atp2a2	5.97354e-15	-0.538962	0.491	0.776	2.03148e-10	Atp2a2
Amdhd2	6.01401e-15	0.298323	0.665	0.671	2.04524e-10	Amdhd2
R3hdm4	6.17625e-15	0.227054	0.39	0.424	2.10042e-10	R3hdm4
Fam3a	6.50369e-15	-0.0764506	0.171	0.294	2.21177e-10	Fam3a
Cd300c2	6.7955e-15	0.282278	0.918	0.842	2.31101e-10	Cd300c2
Dctpp1	6.8046e-15	0.174188	0.323	0.377	2.31411e-10	Dctpp1
Slc31a1	7.02154e-15	-0.49057	0.628	0.864	2.38788e-10	Slc31a1
Snw1	7.03418e-15	0.221244	0.684	0.726	2.39218e-10	Snw1
Fmnl1	7.09833e-15	0.558617	0.349	0.222	2.414e-10	Fmnl1
Plk3	7.41621e-15	-1.00112	0.026	0.222	2.5221e-10	Plk3
Wls	7.53106e-15	0.558631	0.513	0.372	2.56116e-10	Wls
Creb5	7.62444e-15	-0.609594	0.32	0.623	2.59292e-10	Creb5
Rps5	7.6652e-15	0.139389	0.993	0.977	2.60678e-10	Rps5
Vipas39	7.80894e-15	0.509047	0.413	0.319	2.65566e-10	Vipas39
Kif3a	7.83621e-15	0.299891	0.372	0.383	2.66494e-10	Kif3a
Psmd10	7.88777e-15	-0.513331	0.409	0.708	2.68247e-10	Psmd10
Zc3h12c	8.05409e-15	-0.762167	0.093	0.331	2.73903e-10	Zc3h12c
Rbms1	8.28692e-15	-0.446557	0.591	0.854	2.81822e-10	Rbms1
Praf2	8.46615e-15	-0.629582	0.16	0.42	2.87917e-10	Praf2
Prcp	9.71951e-15	0.524375	0.513	0.387	3.30541e-10	Prcp
Sgsh	9.76399e-15	0.759356	0.294	0.084	3.32054e-10	Sgsh
Trappc6b	9.80791e-15	-0.238306	0.45	0.695	3.33547e-10	Trappc6b
Tmem243	1.01922e-14	-0.767645	0.171	0.453	3.46618e-10	Tmem243
Fkbp15	1.02334e-14	0.366461	0.595	0.566	3.48018e-10	Fkbp15
Tmem167	1.04534e-14	-0.422805	0.71	0.895	3.555e-10	Tmem167
Ubl3	1.04725e-14	0.342822	0.825	0.778	3.5615e-10	Ubl3
Cln6	1.08342e-14	0.619605	0.331	0.189	3.68448e-10	Cln6
Psmd13	1.08404e-14	-0.459551	0.639	0.87	3.68659e-10	Psmd13
Slain2	1.10341e-14	0.0625375	0.316	0.422	3.75248e-10	Slain2
Ptpn12	1.10903e-14	-0.647659	0.372	0.665	3.77158e-10	Ptpn12
Fam136a	1.11669e-14	-0.706688	0.059	0.272	3.79763e-10	Fam136a
Nt5dc2	1.12833e-14	0.632942	0.446	0.259	3.83722e-10	Nt5dc2
Ptpn22	1.13374e-14	0.788315	0.175	0.047	3.85564e-10	Ptpn22
Psmb9	1.1788e-14	0.432479	0.665	0.601	4.00887e-10	Psmb9
Cybb	1.18083e-14	-0.178528	0.978	0.99	4.01575e-10	Cybb
Rrp7a	1.19697e-14	-0.553817	0.335	0.636	4.07065e-10	Rrp7a
Ascc1	1.21508e-14	0.599347	0.29	0.177	4.13225e-10	Ascc1
Nadk	1.22e-14	0.403657	0.736	0.669	4.14898e-10	Nadk
Eloc	1.23593e-14	-0.409849	0.699	0.909	4.20314e-10	Eloc
Slc35e4	1.23843e-14	-0.613919	0.219	0.506	4.21166e-10	Slc35e4
Mlkl	1.3184e-14	-0.732534	0.138	0.397	4.48363e-10	Mlkl
Psma6	1.36964e-14	-0.42777	0.729	0.903	4.65786e-10	Psma6
Psma3	1.41422e-14	-0.395931	0.751	0.909	4.80949e-10	Psma3
Nrp1	1.4602e-14	0.537017	0.699	0.498	4.96583e-10	Nrp1
Vmp1	1.49304e-14	-0.548762	0.45	0.741	5.07752e-10	Vmp1
Pip5k1a	1.54296e-14	-0.638681	0.212	0.5	5.2473e-10	Pip5k1a
Usp8	1.54477e-14	0.276851	0.476	0.494	5.25345e-10	Usp8
Pcp4l1	1.5565e-14	0.674811	0.167	0.019	5.29334e-10	Pcp4l1
Dek	1.57866e-14	0.393164	0.665	0.613	5.36872e-10	Dek
Socs2	1.59216e-14	-1.06674	0.015	0.187	5.41462e-10	Socs2
Itpa	1.69921e-14	-0.547495	0.178	0.438	5.77868e-10	Itpa
Mgat1	1.71348e-14	0.223656	0.461	0.508	5.8272e-10	Mgat1
Itga1	1.78338e-14	-1.16801	0.011	0.181	6.06493e-10	Itga1
Pfkp	1.86733e-14	-0.704107	0.268	0.562	6.35041e-10	Pfkp
Imp4	1.9399e-14	-0.336687	0.301	0.551	6.59721e-10	Imp4
Timp1	1.94355e-14	-1.06592	0.022	0.204	6.60962e-10	Timp1
Tor1a	1.94672e-14	-0.130125	0.394	0.591	6.62039e-10	Tor1a
Rps20	1.99348e-14	0.117181	0.989	0.984	6.77941e-10	Rps20
Rhoc	2.01559e-14	-0.565317	0.442	0.73	6.85462e-10	Rhoc
Sp110	2.09583e-14	0.713037	0.45	0.253	7.12749e-10	Sp110
Btg3	2.18381e-14	-0.909691	0.048	0.261	7.42671e-10	Btg3
Cenpb	2.18775e-14	0.328325	0.818	0.77	7.4401e-10	Cenpb
Esyt1	2.24251e-14	0.405477	0.766	0.695	7.62632e-10	Esyt1
Tuba1c	2.33777e-14	-0.353394	0.446	0.724	7.95028e-10	Tuba1c
Tubb4b	2.47031e-14	-0.479321	0.431	0.724	8.40104e-10	Tubb4b
Fbxl5	2.47914e-14	-0.764177	0.16	0.434	8.43104e-10	Fbxl5
Pfkl	2.64825e-14	-0.707787	0.23	0.521	9.00618e-10	Pfkl
Rrp8	2.68234e-14	-0.300272	0.145	0.323	9.12211e-10	Rrp8
Slc25a33	2.69549e-14	-0.84327	0.059	0.276	9.16683e-10	Slc25a33
Utp3	2.75135e-14	0.191428	0.569	0.634	9.3568e-10	Utp3
Tcp11l1	2.77619e-14	-0.755619	0.156	0.428	9.44125e-10	Tcp11l1
Mmp8	2.80588e-14	-0.888386	0.245	0.516	9.54223e-10	Mmp8
C5ar1	2.87703e-14	0.645546	0.651	0.401	9.78422e-10	C5ar1
Rere	2.88638e-14	0.60687	0.368	0.235	9.81599e-10	Rere
Hnrnpd	2.89675e-14	-0.514288	0.454	0.743	9.85127e-10	Hnrnpd
Arhgef2	2.90608e-14	0.458916	0.565	0.479	9.883e-10	Arhgef2
Aoah	2.96601e-14	-0.465961	0.58	0.84	1.00868e-09	Aoah
Psmb7	2.98999e-14	-0.468343	0.632	0.854	1.01683e-09	Psmb7
Smc1a	3.0002e-14	0.318876	0.528	0.516	1.02031e-09	Smc1a
Orai2	3.16641e-14	-0.81436	0.119	0.377	1.07683e-09	Orai2
Fas	3.18408e-14	-0.538337	0.216	0.481	1.08284e-09	Fas
Rpl36	3.21098e-14	0.145358	0.978	0.971	1.09199e-09	Rpl36
Coq7	3.34844e-14	-0.618431	0.223	0.504	1.13874e-09	Coq7
Slc25a39	3.36072e-14	0.384979	0.766	0.689	1.14291e-09	Slc25a39
Zfp36l1	3.40709e-14	0.653423	0.565	0.29	1.15868e-09	Zfp36l1
Il10ra	3.41961e-14	0.604641	0.353	0.206	1.16294e-09	Il10ra
Ergic3	3.46365e-14	0.281355	0.658	0.652	1.17792e-09	Ergic3
Lemd2	3.5405e-14	-0.425229	0.268	0.529	1.20405e-09	Lemd2
Mettl1	3.60601e-14	-0.697566	0.156	0.42	1.22633e-09	Mettl1
Hk2	3.77895e-14	-0.567456	0.409	0.702	1.28515e-09	Hk2
Ctdsp1	3.90337e-14	0.468866	0.338	0.257	1.32746e-09	Ctdsp1
Haus8	3.97157e-14	0.551422	0.379	0.263	1.35065e-09	Haus8
Themis2	3.98291e-14	0.730017	0.342	0.167	1.35451e-09	Themis2
Pirb	4.05697e-14	0.299216	0.97	0.872	1.3797e-09	Pirb
Psmd14	4.37874e-14	-0.524699	0.409	0.702	1.48912e-09	Psmd14
Rnps1	4.39802e-14	-0.29565	0.312	0.551	1.49568e-09	Rnps1
Asph	4.46497e-14	0.540476	0.435	0.317	1.51845e-09	Asph
Il18bp	4.67539e-14	0.756827	0.264	0.163	1.59001e-09	Il18bp
Prelid3b	4.73358e-14	-0.530105	0.264	0.547	1.60979e-09	Prelid3b
Arrdc4	4.95504e-14	-0.7125	0.23	0.516	1.68511e-09	Arrdc4
Bmt2	5.03765e-14	0.483613	0.401	0.325	1.7132e-09	Bmt2
Cox7a2l	5.13315e-14	0.251121	0.907	0.858	1.74568e-09	Cox7a2l
Acot7	5.29036e-14	-0.511409	0.301	0.584	1.79915e-09	Acot7
Cyp27a1	5.33068e-14	0.683987	0.16	0.014	1.81286e-09	Cyp27a1
Dnajc10	5.33145e-14	-0.433503	0.338	0.617	1.81312e-09	Dnajc10
Tmem183a	5.47473e-14	-0.428404	0.208	0.453	1.86185e-09	Tmem183a
Dhrs7	5.67811e-14	0.341216	0.468	0.442	1.93101e-09	Dhrs7
Dennd4c	6.55653e-14	0.552561	0.338	0.233	2.22975e-09	Dennd4c
Tctex1d2	6.58366e-14	0.0022911	0.476	0.621	2.23897e-09	Tctex1d2
Mdh1	6.67622e-14	0.405198	0.836	0.708	2.27045e-09	Mdh1
Tsen34	6.72942e-14	0.26392	0.383	0.412	2.28854e-09	Tsen34
Zfp395	6.92242e-14	0.713855	0.145	0.012	2.35418e-09	Zfp395
P4ha1	6.9649e-14	-0.552453	0.338	0.632	2.36862e-09	P4ha1
Ezr	7.1012e-14	-0.790363	0.178	0.449	2.41498e-09	Ezr
Arl2	7.1935e-14	0.0710967	0.387	0.496	2.44637e-09	Arl2
Pnpla2	7.67e-14	0.344887	0.494	0.479	2.60841e-09	Pnpla2
Rfc2	7.78191e-14	0.484597	0.461	0.374	2.64647e-09	Rfc2
Plekho2	7.8439e-14	0.188678	0.673	0.747	2.66755e-09	Plekho2
Scamp5	7.84459e-14	0.50598	0.257	0.179	2.66779e-09	Scamp5
Ube2k	8.0744e-14	-0.42246	0.58	0.84	2.74594e-09	Ube2k
Acaa2	8.15308e-14	0.646181	0.383	0.222	2.7727e-09	Acaa2
Psma2	8.62026e-14	-0.338308	0.818	0.936	2.93158e-09	Psma2
Sipa1	8.63822e-14	0.400689	0.435	0.401	2.93769e-09	Sipa1
Ptges3	8.73299e-14	-0.450301	0.558	0.821	2.96991e-09	Ptges3
Ramp1	8.75919e-14	0.532674	0.167	0.023	2.97883e-09	Ramp1
Arih1	8.85091e-14	-0.110095	0.361	0.543	3.01002e-09	Arih1
Ccdc88a	9.05599e-14	-0.64757	0.368	0.65	3.07976e-09	Ccdc88a
Nucks1	9.11625e-14	-0.0150344	0.524	0.695	3.10026e-09	Nucks1
Ctsz	9.28789e-14	-0.0994127	1	0.996	3.15863e-09	Ctsz
Dhps	9.28933e-14	-0.58782	0.264	0.549	3.15911e-09	Dhps
Rab9	9.46838e-14	0.396861	0.461	0.414	3.22001e-09	Rab9
Prkcsh	1.0044e-13	-0.456422	0.524	0.796	3.41577e-09	Prkcsh
Rnf128	1.01168e-13	0.0401339	0.595	0.747	3.44051e-09	Rnf128
Cd200	1.03451e-13	-1.07975	0.041	0.243	3.51817e-09	Cd200
Ppp2r5c	1.04368e-13	0.263528	0.613	0.63	3.54934e-09	Ppp2r5c
Tmem65	1.04986e-13	0.442243	0.416	0.354	3.57036e-09	Tmem65
Ankrd40	1.1158e-13	0.0454363	0.353	0.465	3.7946e-09	Ankrd40
Csrp1	1.13776e-13	0.532891	0.331	0.224	3.86928e-09	Csrp1
Sp140	1.15204e-13	0.655713	0.442	0.261	3.91786e-09	Sp140
Adam15	1.19186e-13	0.430754	0.74	0.64	4.05326e-09	Adam15
Cav1	1.21362e-13	-0.910812	0.071	0.294	4.12726e-09	Cav1
H2-Aa	1.22877e-13	0.539989	0.346	0.327	4.17881e-09	H2-Aa
Nostrin	1.2293e-13	0.411347	0.245	0.206	4.1806e-09	Nostrin
Dpep2	1.2327e-13	0.629358	0.353	0.198	4.19217e-09	Dpep2
Tcp1	1.24239e-13	-0.394279	0.673	0.895	4.22513e-09	Tcp1
Rassf2	1.27499e-13	0.686075	0.316	0.115	4.33598e-09	Rassf2
Rnpep	1.27594e-13	0.401003	0.792	0.704	4.33921e-09	Rnpep
Lmo4	1.28546e-13	-0.488527	0.662	0.864	4.37158e-09	Lmo4
Numa1	1.29193e-13	0.443086	0.491	0.42	4.39359e-09	Numa1
Slc35c2	1.29965e-13	0.215431	0.305	0.344	4.41984e-09	Slc35c2
Igbp1	1.32885e-13	0.380048	0.372	0.337	4.51915e-09	Igbp1
Mat2b	1.40555e-13	0.384489	0.454	0.428	4.77999e-09	Mat2b
Ywhag	1.4341e-13	-0.420906	0.584	0.84	4.87708e-09	Ywhag
Rpl6	1.43729e-13	0.104023	0.978	0.984	4.88794e-09	Rpl6
Tmem109	1.51302e-13	0.382091	0.483	0.447	5.14548e-09	Tmem109
Anxa5	1.53503e-13	-0.197273	0.959	0.981	5.22035e-09	Anxa5
Rsl1d1	1.54008e-13	-0.310137	0.387	0.64	5.2375e-09	Rsl1d1
Rabep1	1.54102e-13	-0.126357	0.439	0.642	5.24069e-09	Rabep1
Tbl1xr1	1.55186e-13	0.48439	0.468	0.379	5.27756e-09	Tbl1xr1
Mrpl38	1.60398e-13	-0.636549	0.275	0.562	5.45482e-09	Mrpl38
Osbpl9	1.60533e-13	0.459995	0.554	0.465	5.45942e-09	Osbpl9
Psmb3	1.70061e-13	-0.374715	0.77	0.907	5.78343e-09	Psmb3
Klhl24	1.7179e-13	0.548237	0.528	0.385	5.84225e-09	Klhl24
Tlr13	1.73387e-13	0.499377	0.517	0.414	5.89656e-09	Tlr13
Ppfia1	1.7582e-13	-0.674025	0.264	0.547	5.97929e-09	Ppfia1
Ndufaf3	1.77376e-13	-0.366023	0.327	0.58	6.0322e-09	Ndufaf3
Snf8	1.78601e-13	-0.436339	0.584	0.837	6.07385e-09	Snf8
Atf4	1.79248e-13	-0.489579	0.506	0.778	6.09586e-09	Atf4
Naglu	1.80983e-13	0.382721	0.569	0.527	6.15489e-09	Naglu
Mrps26	1.83374e-13	0.0576444	0.349	0.447	6.23618e-09	Mrps26
Mtf2	1.87617e-13	-0.609465	0.167	0.428	6.38048e-09	Mtf2
Bri3bp	1.92743e-13	-0.15057	0.223	0.377	6.55481e-09	Bri3bp
Ubash3b	1.97383e-13	-0.5909	0.275	0.56	6.7126e-09	Ubash3b
Rusc2	2.09871e-13	-0.684001	0.141	0.393	7.13729e-09	Rusc2
Rp9	2.11893e-13	0.183216	0.617	0.677	7.20607e-09	Rp9
Inppl1	2.23984e-13	0.456336	0.498	0.418	7.61724e-09	Inppl1
Pttg1	2.28109e-13	0.308684	0.506	0.496	7.75752e-09	Pttg1
Mmp9	2.29016e-13	-1.06495	0.022	0.198	7.78838e-09	Mmp9
Etf1	2.31032e-13	-0.541697	0.48	0.747	7.85693e-09	Etf1
Rab31	2.37241e-13	0.424958	0.506	0.442	8.06811e-09	Rab31
Gtf3c6	2.40981e-13	-0.522798	0.242	0.51	8.19528e-09	Gtf3c6
Dnaja1	2.42738e-13	-0.453797	0.561	0.819	8.25504e-09	Dnaja1
Cd52	2.4309e-13	0.227932	0.978	0.934	8.26701e-09	Cd52
Banf1	2.46486e-13	-0.205849	0.502	0.728	8.3825e-09	Banf1
C77080	2.48476e-13	0.499029	0.383	0.292	8.45019e-09	C77080
Clic4	2.49865e-13	-0.480212	0.651	0.854	8.49742e-09	Clic4
Rab11b	2.58492e-13	0.151677	0.554	0.64	8.7908e-09	Rab11b
Mphosph10	2.60792e-13	-0.253456	0.275	0.484	8.869e-09	Mphosph10
Ak2	2.60832e-13	-0.482439	0.569	0.815	8.87037e-09	Ak2
Oxa1l	2.61211e-13	0.304984	0.361	0.364	8.88327e-09	Oxa1l
Ss18l2	2.6338e-13	-0.525691	0.201	0.459	8.95704e-09	Ss18l2
Mrto4	2.69858e-13	-0.410609	0.242	0.484	9.17733e-09	Mrto4
2310022A10Rik	2.78488e-13	0.452465	0.29	0.241	9.47083e-09	2310022A10Rik
Nek7	2.79254e-13	0.335143	0.435	0.428	9.49688e-09	Nek7
Tmem5	2.95719e-13	-0.0705964	0.346	0.51	1.00568e-08	Tmem5
Tbc1d5	2.9579e-13	0.211331	0.201	0.222	1.00592e-08	Tbc1d5
Slc4a7	2.98443e-13	-0.325854	0.32	0.568	1.01495e-08	Slc4a7
Arl3	2.99638e-13	-0.329448	0.346	0.595	1.01901e-08	Arl3
Bcl3	3.02179e-13	-0.495641	0.257	0.523	1.02765e-08	Bcl3
Limd1	3.06405e-13	-0.399129	0.383	0.656	1.04202e-08	Limd1
Tpgs1	3.24574e-13	0.31579	0.413	0.409	1.10381e-08	Tpgs1
Fads1	3.2678e-13	0.400186	0.316	0.276	1.11131e-08	Fads1
Bysl	3.41509e-13	-0.38756	0.089	0.239	1.1614e-08	Bysl
Mfsd10	3.43994e-13	-0.259194	0.204	0.395	1.16985e-08	Mfsd10
Dcxr	3.51185e-13	0.296551	0.442	0.442	1.19431e-08	Dcxr
Ginm1	3.52968e-13	-0.450553	0.208	0.451	1.20037e-08	Ginm1
Tmem165	3.69008e-13	-0.426011	0.327	0.595	1.25492e-08	Tmem165
Tspan5	3.78195e-13	-0.693095	0.104	0.337	1.28617e-08	Tspan5
Pdcd4	3.78215e-13	0.680743	0.245	0.074	1.28623e-08	Pdcd4
Npc1	3.81163e-13	0.248283	0.572	0.603	1.29626e-08	Npc1
B4galt1	3.95079e-13	-0.514604	0.283	0.562	1.34358e-08	B4galt1
Ezh1	3.9772e-13	0.207939	0.286	0.323	1.35256e-08	Ezh1
Mrps6	4.0272e-13	-0.33198	0.242	0.467	1.36957e-08	Mrps6
Idh3b	4.07686e-13	0.263857	0.595	0.617	1.38646e-08	Idh3b
Tnfrsf1a	4.21878e-13	-0.0918276	0.502	0.685	1.43472e-08	Tnfrsf1a
Edem2	4.22305e-13	-0.560862	0.446	0.714	1.43617e-08	Edem2
Srsf2	4.37896e-13	-0.428503	0.45	0.726	1.4892e-08	Srsf2
Ptpa	4.41137e-13	0.271019	0.554	0.564	1.50022e-08	Ptpa
Sipa1l1	4.42183e-13	-0.793283	0.052	0.253	1.50378e-08	Sipa1l1
Ampd3	4.44386e-13	-0.711161	0.264	0.541	1.51127e-08	Ampd3
Mthfsl	4.49545e-13	0.32561	0.32	0.319	1.52881e-08	Mthfsl
Crtap	4.50847e-13	-0.136646	0.208	0.364	1.53324e-08	Crtap
Fam213b	4.55031e-13	0.437875	0.461	0.403	1.54747e-08	Fam213b
Il13ra1	4.63831e-13	-0.778277	0.078	0.294	1.5774e-08	Il13ra1
Fes	4.72446e-13	0.570437	0.617	0.426	1.60669e-08	Fes
Nudt14	4.7284e-13	0.450517	0.301	0.245	1.60803e-08	Nudt14
Gapvd1	4.75581e-13	0.266588	0.58	0.607	1.61736e-08	Gapvd1
Stx11	4.91111e-13	-0.881216	0.067	0.282	1.67017e-08	Stx11
Ubn1	4.92274e-13	0.204028	0.409	0.463	1.67413e-08	Ubn1
Vps37a	4.94363e-13	-0.39443	0.23	0.467	1.68123e-08	Vps37a
Rpl23	5.24882e-13	0.0823524	0.993	0.998	1.78502e-08	Rpl23
Rexo2	5.33326e-13	-0.378726	0.673	0.893	1.81373e-08	Rexo2
Myo9b	5.36181e-13	0.322711	0.665	0.646	1.82344e-08	Myo9b
Med10	5.3904e-13	-0.286491	0.383	0.619	1.83317e-08	Med10
Churc1	5.44405e-13	0.23712	0.45	0.469	1.85141e-08	Churc1
Ppfibp2	5.52827e-13	-0.627317	0.424	0.683	1.88005e-08	Ppfibp2
Irak4	5.54098e-13	0.495491	0.297	0.218	1.88438e-08	Irak4
Ensa	5.73923e-13	0.246557	0.491	0.531	1.9518e-08	Ensa
Ntmt1	5.93721e-13	-0.303231	0.13	0.29	2.01912e-08	Ntmt1
Rfc1	5.93965e-13	0.310617	0.416	0.412	2.01996e-08	Rfc1
Ikbke	6.10244e-13	0.399572	0.558	0.516	2.07532e-08	Ikbke
Ddi2	6.30845e-13	0.521936	0.468	0.34	2.14538e-08	Ddi2
Gpr137b-ps	6.37141e-13	0.335298	0.658	0.64	2.16679e-08	Gpr137b-ps
Cdk5	6.3906e-13	-0.178916	0.257	0.436	2.17332e-08	Cdk5
BC028528	6.39271e-13	0.305362	0.565	0.558	2.17403e-08	BC028528
Adrm1	6.40374e-13	-0.468942	0.439	0.716	2.17778e-08	Adrm1
Dnajc12	6.47048e-13	-0.203409	0.078	0.198	2.20048e-08	Dnajc12
Rpp21	6.57462e-13	0.185993	0.532	0.582	2.2359e-08	Rpp21
Ppp4r2	6.67867e-13	-0.474026	0.379	0.658	2.27128e-08	Ppp4r2
Plcl2	6.8266e-13	0.613278	0.234	0.144	2.32159e-08	Plcl2
Sirt7	6.95672e-13	0.315756	0.401	0.401	2.36584e-08	Sirt7
Rpl3	7.05841e-13	0.169711	0.97	0.953	2.40042e-08	Rpl3
Rad23b	7.06591e-13	-0.433358	0.405	0.681	2.40297e-08	Rad23b
Psma4	7.10289e-13	-0.391694	0.732	0.895	2.41555e-08	Psma4
Fam214b	7.19906e-13	-0.517116	0.253	0.521	2.44826e-08	Fam214b
Azin1	7.20137e-13	-0.144627	0.368	0.566	2.44904e-08	Azin1
Tgm2	7.66452e-13	-0.840436	0.164	0.412	2.60655e-08	Tgm2
Cd200r1	7.75037e-13	0.408424	0.625	0.547	2.63575e-08	Cd200r1
Slx4ip	7.84452e-13	-0.940221	0.041	0.233	2.66776e-08	Slx4ip
Tmem199	8.11481e-13	-0.563803	0.204	0.463	2.75968e-08	Tmem199
Rps28	8.25978e-13	0.136272	0.985	0.981	2.80898e-08	Rps28
Tmem147	8.40847e-13	0.160943	0.58	0.638	2.85955e-08	Tmem147
Ube3a	8.72738e-13	0.188158	0.524	0.588	2.96801e-08	Ube3a
Rpl7a	8.81109e-13	0.133172	0.97	0.977	2.99648e-08	Rpl7a
Tank	8.96364e-13	-0.547981	0.335	0.615	3.04836e-08	Tank
Inpp5k	9.13093e-13	0.409733	0.305	0.253	3.10525e-08	Inpp5k
Ilkap	9.1467e-13	0.042285	0.275	0.37	3.11061e-08	Ilkap
Gdi2	9.46157e-13	0.245154	0.896	0.866	3.21769e-08	Gdi2
Faim	9.85962e-13	-0.200013	0.29	0.484	3.35306e-08	Faim
Cast	9.93229e-13	0.277802	0.599	0.611	3.37777e-08	Cast
Srprb	9.93557e-13	-0.263102	0.193	0.377	3.37889e-08	Srprb
Rps9	1.0682e-12	0.0944277	1	0.992	3.63273e-08	Rps9
Dhx38	1.07402e-12	-0.0124212	0.357	0.49	3.65252e-08	Dhx38
Adipor1	1.09037e-12	0.317423	0.77	0.728	3.70813e-08	Adipor1
Herc1	1.09096e-12	0.278631	0.454	0.467	3.71013e-08	Herc1
Usp14	1.09192e-12	-0.379743	0.346	0.603	3.7134e-08	Usp14
Hdac1	1.09201e-12	-0.302861	0.294	0.521	3.7137e-08	Hdac1
Ndufb11	1.14895e-12	0.259317	0.844	0.809	3.90736e-08	Ndufb11
Rpl31	1.15391e-12	0.172584	0.918	0.924	3.92421e-08	Rpl31
Bsg	1.15396e-12	-0.248184	0.914	0.971	3.9244e-08	Bsg
Birc3	1.15702e-12	-0.399213	0.361	0.626	3.93478e-08	Birc3
Uqcrq	1.18148e-12	-0.178495	0.952	0.965	4.01799e-08	Uqcrq
Pkig	1.18327e-12	0.2223	0.491	0.525	4.02406e-08	Pkig
Hspa8	1.19977e-12	-0.205346	0.948	0.963	4.08019e-08	Hspa8
Pnkd	1.20455e-12	0.104	0.565	0.66	4.09643e-08	Pnkd
Ppard	1.2499e-12	-0.589294	0.138	0.374	4.25066e-08	Ppard
Gm9843	1.2572e-12	-0.0737033	0.364	0.531	4.27548e-08	Gm9843
Cpt1a	1.25736e-12	0.550769	0.323	0.185	4.27603e-08	Cpt1a
Emb	1.26877e-12	0.189158	0.721	0.772	4.31482e-08	Emb
Zfand5	1.27386e-12	-0.446365	0.632	0.858	4.33216e-08	Zfand5
Naxd	1.28456e-12	0.0768451	0.409	0.51	4.36853e-08	Naxd
Kdelr1	1.34519e-12	0.362132	0.695	0.632	4.57474e-08	Kdelr1
Fnip2	1.35461e-12	0.524453	0.572	0.449	4.60676e-08	Fnip2
Cdv3	1.36614e-12	-0.45094	0.625	0.844	4.64595e-08	Cdv3
Rps11	1.3859e-12	0.124077	0.989	0.981	4.71316e-08	Rps11
Gys1	1.3878e-12	-0.67032	0.123	0.356	4.71964e-08	Gys1
Rab3gap2	1.3882e-12	0.0877533	0.197	0.267	4.72098e-08	Rab3gap2
Il3ra	1.40609e-12	0.407906	0.591	0.512	4.78183e-08	Il3ra
Arpc4	1.43497e-12	0.27032	0.822	0.807	4.88005e-08	Arpc4
Ermard	1.45823e-12	0.691653	0.23	0.101	4.95915e-08	Ermard
Qars	1.4698e-12	0.25948	0.461	0.477	4.99848e-08	Qars
Lyrm2	1.47877e-12	-0.14632	0.279	0.442	5.029e-08	Lyrm2
Gpr162	1.48277e-12	0.817426	0.208	0.056	5.04259e-08	Gpr162
Tbxas1	1.48679e-12	0.43424	0.602	0.512	5.05627e-08	Tbxas1
Ift22	1.50907e-12	-0.341779	0.405	0.658	5.13206e-08	Ift22
Rasa3	1.51324e-12	0.587542	0.335	0.204	5.14624e-08	Rasa3
Ak3	1.51364e-12	0.0627768	0.208	0.286	5.14758e-08	Ak3
Nsrp1	1.53254e-12	0.318694	0.461	0.455	5.21186e-08	Nsrp1
Fbxw4	1.55386e-12	0.604863	0.257	0.121	5.28436e-08	Fbxw4
Sin3b	1.58766e-12	-0.375492	0.762	0.883	5.39932e-08	Sin3b
Ankle2	1.58864e-12	0.44144	0.275	0.224	5.40264e-08	Ankle2
Aimp2	1.62792e-12	-0.116269	0.16	0.28	5.53623e-08	Aimp2
Zfp467	1.63758e-12	0.62446	0.238	0.107	5.56907e-08	Zfp467
Osgep	1.64666e-12	0.317756	0.379	0.374	5.59997e-08	Osgep
Rps19bp1	1.64703e-12	-0.450476	0.413	0.685	5.60122e-08	Rps19bp1
Cinp	1.64706e-12	-0.422314	0.212	0.438	5.60131e-08	Cinp
Sfxn1	1.64892e-12	-0.553124	0.197	0.451	5.60765e-08	Sfxn1
Lcp2	1.67339e-12	-0.526718	0.271	0.541	5.69087e-08	Lcp2
Dnase1l1	1.67794e-12	0.301689	0.68	0.658	5.70633e-08	Dnase1l1
Sh3bp1	1.7636e-12	0.405098	0.42	0.354	5.99766e-08	Sh3bp1
Tollip	1.77658e-12	-0.365665	0.238	0.473	6.04178e-08	Tollip
Eif2s1	1.78443e-12	-0.450979	0.416	0.689	6.06849e-08	Eif2s1
Pex19	1.79884e-12	-0.293535	0.19	0.381	6.11749e-08	Pex19
Acer3	1.7996e-12	0.393848	0.29	0.261	6.12009e-08	Acer3
Arrb2	1.80711e-12	0.326258	0.625	0.607	6.14564e-08	Arrb2
Cln3	1.85773e-12	0.150392	0.472	0.545	6.31777e-08	Cln3
Rsbn1l	1.86527e-12	0.173005	0.387	0.457	6.34339e-08	Rsbn1l
Akip1	1.87153e-12	0.0769965	0.29	0.379	6.36469e-08	Akip1
Tspan4	1.87194e-12	0.404368	0.639	0.549	6.36609e-08	Tspan4
Ppp5c	1.90658e-12	-0.184501	0.219	0.389	6.48389e-08	Ppp5c
Tbk1	1.95083e-12	-0.280185	0.309	0.535	6.63438e-08	Tbk1
Ttc19	1.97782e-12	-0.534994	0.086	0.274	6.72616e-08	Ttc19
Slc50a1	2.01414e-12	0.397541	0.483	0.414	6.8497e-08	Slc50a1
Gbp2	2.06931e-12	-0.670124	0.387	0.644	7.03731e-08	Gbp2
Lpar6	2.07756e-12	0.571538	0.253	0.128	7.06537e-08	Lpar6
Mia2	2.0788e-12	0.230945	0.554	0.588	7.06959e-08	Mia2
Hmox2	2.10063e-12	0.333496	0.747	0.698	7.14384e-08	Hmox2
Itgal	2.17316e-12	-0.48151	0.39	0.665	7.39047e-08	Itgal
Arhgef10l	2.17671e-12	0.68737	0.242	0.086	7.40256e-08	Arhgef10l
Arl1	2.197e-12	-0.482429	0.532	0.78	7.47157e-08	Arl1
Lmbrd1	2.23374e-12	0.167948	0.416	0.471	7.5965e-08	Lmbrd1
Bak1	2.28478e-12	-0.227409	0.494	0.722	7.77009e-08	Bak1
Plxdc1	2.37156e-12	0.741074	0.227	0.08	8.06522e-08	Plxdc1
Mdp1	2.40395e-12	0.246256	0.29	0.298	8.17535e-08	Mdp1
Elmo1	2.4628e-12	0.611042	0.312	0.183	8.37548e-08	Elmo1
Mfsd12	2.46771e-12	0.40785	0.625	0.564	8.3922e-08	Mfsd12
Sp100	2.4712e-12	0.514993	0.654	0.516	8.40406e-08	Sp100
Gmppb	2.47842e-12	-0.651471	0.134	0.366	8.4286e-08	Gmppb
Camkk2	2.64635e-12	0.418458	0.413	0.356	8.99971e-08	Camkk2
Prex1	2.65373e-12	0.529144	0.602	0.447	9.02482e-08	Prex1
Lias	2.68143e-12	-0.178607	0.216	0.374	9.11901e-08	Lias
Psmc2	2.7289e-12	-0.482243	0.483	0.747	9.28046e-08	Psmc2
Emc6	2.73388e-12	-0.4314	0.52	0.78	9.29738e-08	Emc6
Panx1	2.7454e-12	-0.658054	0.138	0.377	9.33655e-08	Panx1
Pip4p1	2.76421e-12	0.385964	0.599	0.543	9.40051e-08	Pip4p1
Tmem140	2.78562e-12	0.527745	0.401	0.296	9.47332e-08	Tmem140
Marcksl1	2.88833e-12	-0.7304	0.301	0.558	9.82264e-08	Marcksl1
Slc31a2	2.91875e-12	-0.367413	0.721	0.912	9.9261e-08	Slc31a2
H2afz	2.94359e-12	0.27839	0.911	0.833	1.00106e-07	H2afz
Mpp6	3.05115e-12	-0.479586	0.338	0.609	1.03763e-07	Mpp6
Bach1	3.06079e-12	0.573736	0.524	0.354	1.04092e-07	Bach1
Slc6a8	3.1175e-12	-0.487996	0.424	0.695	1.0602e-07	Slc6a8
Tubb6	3.1177e-12	-0.509951	0.32	0.593	1.06027e-07	Tubb6
Mmadhc	3.14885e-12	-0.432363	0.242	0.484	1.07086e-07	Mmadhc
Mrps25	3.20105e-12	-0.0746652	0.338	0.492	1.08861e-07	Mrps25
Ufd1	3.24755e-12	-0.464673	0.245	0.496	1.10443e-07	Ufd1
Ampd2	3.25083e-12	-0.655547	0.063	0.261	1.10554e-07	Ampd2
Abcc4	3.34236e-12	-0.748868	0.041	0.216	1.13667e-07	Abcc4
D16Ertd472e	3.35957e-12	-0.93921	0.03	0.204	1.14252e-07	D16Ertd472e
Gm14303	3.36207e-12	0.303214	0.398	0.393	1.14337e-07	Gm14303
Lat	3.38731e-12	-1.03696	0.007	0.148	1.15196e-07	Lat
Ssr2	3.45419e-12	-0.509725	0.435	0.704	1.1747e-07	Ssr2
Bag3	3.47371e-12	-0.361243	0.178	0.383	1.18134e-07	Bag3
Nfe2l1	3.50694e-12	-0.405806	0.569	0.817	1.19264e-07	Nfe2l1
Tmem273	3.55917e-12	0.56189	0.253	0.134	1.2104e-07	Tmem273
Eid1	3.5753e-12	0.467672	0.58	0.457	1.21589e-07	Eid1
Sash3	3.58683e-12	0.511219	0.223	0.132	1.21981e-07	Sash3
Slc29a3	3.60469e-12	0.440174	0.491	0.426	1.22588e-07	Slc29a3
Smox	3.64695e-12	-0.609701	0.216	0.477	1.24025e-07	Smox
Setd5	3.64781e-12	-0.120211	0.253	0.409	1.24055e-07	Setd5
Arhgap17	3.6848e-12	0.370137	0.565	0.521	1.25313e-07	Arhgap17
Klf13	3.71188e-12	0.221576	0.691	0.726	1.26234e-07	Klf13
Agfg1	3.74763e-12	-0.314281	0.32	0.553	1.27449e-07	Agfg1
Commd8	3.8102e-12	0.223404	0.487	0.525	1.29577e-07	Commd8
Cenpa	3.86172e-12	0.605205	0.201	0.041	1.31329e-07	Cenpa
Slc16a10	3.89472e-12	0.341412	0.372	0.36	1.32452e-07	Slc16a10
Rnf126	3.96033e-12	-0.645568	0.186	0.44	1.34683e-07	Rnf126
Abcb7	4.03266e-12	0.44147	0.186	0.132	1.37143e-07	Abcb7
Ulk2	4.07779e-12	0.524852	0.301	0.183	1.38678e-07	Ulk2
Gm11478	4.07932e-12	0.12398	0.26	0.311	1.38729e-07	Gm11478
Aimp1	4.13411e-12	0.24584	0.662	0.669	1.40593e-07	Aimp1
Hpgd	4.14901e-12	0.336826	0.104	0.002	1.41099e-07	Hpgd
Gnai3	4.15865e-12	-0.290801	0.312	0.541	1.41427e-07	Gnai3
Zfp622	4.2138e-12	0.210293	0.394	0.44	1.43303e-07	Zfp622
Scp2	4.25541e-12	0.298786	0.684	0.65	1.44718e-07	Scp2
Hadh	4.30478e-12	0.48887	0.398	0.309	1.46397e-07	Hadh
Atp6v0a1	4.34718e-12	0.264437	0.561	0.576	1.47839e-07	Atp6v0a1
Stx6	4.36797e-12	-0.48865	0.227	0.475	1.48546e-07	Stx6
Adprh	4.42424e-12	-0.402876	0.357	0.615	1.5046e-07	Adprh
Cstb	4.45454e-12	-0.0938842	1	0.998	1.5149e-07	Cstb
Gtf3a	4.50142e-12	0.0127678	0.279	0.389	1.53084e-07	Gtf3a
Cnot6l	4.56294e-12	0.383363	0.379	0.331	1.55176e-07	Cnot6l
Pgs1	4.60128e-12	-0.465908	0.238	0.484	1.5648e-07	Pgs1
Ptbp1	4.70864e-12	-0.215224	0.372	0.584	1.60131e-07	Ptbp1
Slamf6	4.7107e-12	-1.03405	0.007	0.146	1.60201e-07	Slamf6
Hipk2	4.72792e-12	-0.481561	0.357	0.628	1.60787e-07	Hipk2
Mpv17	4.83036e-12	0.135622	0.257	0.317	1.64271e-07	Mpv17
Irf2	4.83286e-12	0.339705	0.506	0.473	1.64356e-07	Irf2
Snrpd1	4.85553e-12	-0.161205	0.487	0.689	1.65127e-07	Snrpd1
Immt	4.90508e-12	-0.344484	0.494	0.749	1.66812e-07	Immt
Gcnt1	4.94041e-12	0.633171	0.19	0.076	1.68014e-07	Gcnt1
Bmyc	4.9855e-12	0.607401	0.216	0.058	1.69547e-07	Bmyc
Prkaca	5.16748e-12	0.0899243	0.283	0.36	1.75736e-07	Prkaca
Blmh	5.23873e-12	-0.0110135	0.301	0.43	1.78159e-07	Blmh
Uba52	5.3666e-12	0.0950803	0.491	0.576	1.82507e-07	Uba52
Pink1	5.36726e-12	0.384159	0.301	0.239	1.8253e-07	Pink1
Alkbh7	5.38832e-12	-0.210394	0.245	0.42	1.83246e-07	Alkbh7
Cfap20	5.4475e-12	0.219351	0.264	0.294	1.85259e-07	Cfap20
Egr2	5.49517e-12	-0.726064	0.078	0.278	1.8688e-07	Egr2
Dleu2	5.53961e-12	0.412165	0.409	0.354	1.88391e-07	Dleu2
Vkorc1	5.57177e-12	0.42393	0.398	0.327	1.89485e-07	Vkorc1
Aftph	5.60908e-12	0.323523	0.498	0.49	1.90754e-07	Aftph
Ciao1	5.8534e-12	0.0695462	0.249	0.335	1.99062e-07	Ciao1
Larp1b	5.88348e-12	-0.761762	0.059	0.255	2.00085e-07	Larp1b
Srpk1	5.93038e-12	-0.19915	0.323	0.514	2.01681e-07	Srpk1
Med15	5.93587e-12	0.169131	0.502	0.562	2.01867e-07	Med15
Hmgb2	5.97041e-12	0.428431	0.52	0.459	2.03042e-07	Hmgb2
Trafd1	5.99927e-12	0.444832	0.639	0.545	2.04023e-07	Trafd1
Camk1d	6.04391e-12	0.522667	0.268	0.165	2.05541e-07	Camk1d
Slc35b2	6.1502e-12	0.392147	0.424	0.362	2.09156e-07	Slc35b2
Rars	6.16041e-12	-0.438525	0.353	0.617	2.09503e-07	Rars
2023-03-02	6.18898e-12	0.150567	0.394	0.457	2.10475e-07	2023-03-02
Hyi	6.26197e-12	0.540369	0.476	0.323	2.12957e-07	Hyi
Atp8a1	6.33101e-12	0.606588	0.297	0.158	2.15305e-07	Atp8a1
Mfsd11	6.35071e-12	0.387999	0.535	0.469	2.15975e-07	Mfsd11
Ak6	6.49716e-12	-0.558929	0.39	0.654	2.20955e-07	Ak6
Sirpb1c	6.52402e-12	0.767568	0.197	0.058	2.21869e-07	Sirpb1c
Eif4h	6.54422e-12	-0.00391628	0.617	0.761	2.22556e-07	Eif4h
Srsf10	6.60028e-12	-0.22508	0.26	0.461	2.24462e-07	Srsf10
Lrrc58	6.60406e-12	-0.472996	0.364	0.634	2.24591e-07	Lrrc58
Man2b2	6.74233e-12	0.390303	0.212	0.165	2.29293e-07	Man2b2
Eps15	7.03723e-12	0.317553	0.368	0.362	2.39322e-07	Eps15
Timm13	7.04668e-12	-0.273909	0.87	0.955	2.39643e-07	Timm13
Abhd5	7.06755e-12	-0.2979	0.275	0.488	2.40353e-07	Abhd5
Rcc2	7.15332e-12	0.0855502	0.309	0.395	2.4327e-07	Rcc2
Bccip	7.30355e-12	-0.248151	0.331	0.535	2.48379e-07	Bccip
Rap2b	7.36515e-12	0.426931	0.625	0.531	2.50474e-07	Rap2b
Sugt1	7.5353e-12	0.0811473	0.625	0.724	2.5626e-07	Sugt1
Gatad2a	7.57271e-12	-0.313012	0.305	0.531	2.57533e-07	Gatad2a
Ctnnbip1	7.71165e-12	0.162841	0.257	0.3	2.62258e-07	Ctnnbip1
Vdac3	7.84551e-12	-0.416639	0.587	0.825	2.6681e-07	Vdac3
Gk	7.85778e-12	-0.719235	0.1	0.317	2.67227e-07	Gk
Zbtb38	7.88969e-12	0.488976	0.342	0.239	2.68312e-07	Zbtb38
Gm17018	7.90928e-12	0.134635	0.39	0.459	2.68979e-07	Gm17018
Mllt11	7.95436e-12	-0.689505	0.052	0.23	2.70512e-07	Mllt11
Trim8	8.01061e-12	0.388987	0.487	0.422	2.72425e-07	Trim8
Tmed7	8.0367e-12	0.155775	0.576	0.646	2.73312e-07	Tmed7
Pdcd10	8.04199e-12	-0.0103329	0.491	0.63	2.73492e-07	Pdcd10
Timm17b	8.12057e-12	0.038978	0.353	0.461	2.76164e-07	Timm17b
Fam49a	8.24186e-12	0.478471	0.338	0.261	2.80289e-07	Fam49a
Sf3b3	8.29051e-12	0.0308583	0.361	0.477	2.81943e-07	Sf3b3
Rab5if	8.31773e-12	-0.316603	0.807	0.903	2.82869e-07	Rab5if
Osbpl3	8.40411e-12	-0.670171	0.216	0.473	2.85807e-07	Osbpl3
Myh9	8.44453e-12	-0.394996	0.717	0.889	2.87182e-07	Myh9
Hars	8.46903e-12	-0.404358	0.264	0.504	2.88015e-07	Hars
Vasn	8.55174e-12	-0.939141	0	0.107	2.90828e-07	Vasn
St3gal3	8.57733e-12	-0.518686	0.071	0.235	2.91698e-07	St3gal3
Ilk	8.66429e-12	0.376238	0.673	0.593	2.94655e-07	Ilk
Apip	8.66592e-12	0.13134	0.361	0.424	2.94711e-07	Apip
Tmcc3	8.71989e-12	0.727206	0.305	0.142	2.96546e-07	Tmcc3
AB124611	8.81823e-12	0.524699	0.606	0.453	2.9989e-07	AB124611
Rab35	8.90312e-12	0.0121402	0.349	0.471	3.02777e-07	Rab35
Itpripl2	8.96182e-12	-0.412566	0.532	0.784	3.04774e-07	Itpripl2
Rogdi	9.11452e-12	0.648859	0.223	0.101	3.09967e-07	Rogdi
Cdc34	9.12033e-12	-0.413247	0.457	0.718	3.10164e-07	Cdc34
Sulf2	9.2692e-12	0.534679	0.16	0.025	3.15227e-07	Sulf2
Rab6a	9.2742e-12	-0.387946	0.375	0.634	3.15397e-07	Rab6a
Mettl23	9.39191e-12	0.177878	0.446	0.492	3.194e-07	Mettl23
Pigf	9.60943e-12	-0.205071	0.059	0.15	3.26797e-07	Pigf
Phgdh	9.7063e-12	-0.945471	0.063	0.261	3.30092e-07	Phgdh
Wac	9.70773e-12	0.0616365	0.357	0.465	3.30141e-07	Wac
Ankrd50	1.07978e-11	-0.352831	0.145	0.325	3.67213e-07	Ankrd50
Cited2	1.1135e-11	0.352396	0.535	0.5	3.7868e-07	Cited2
AI662270	1.1626e-11	-0.219065	0.424	0.644	3.95376e-07	AI662270
Atrx	1.16287e-11	0.393786	0.658	0.588	3.95468e-07	Atrx
Ss18	1.17192e-11	0.0364694	0.19	0.27	3.98545e-07	Ss18
Zyx	1.20463e-11	-0.630929	0.387	0.634	4.09671e-07	Zyx
Prpf6	1.21179e-11	0.0959878	0.271	0.348	4.12106e-07	Prpf6
Mir703	1.21628e-11	0.210973	0.309	0.325	4.13633e-07	Mir703
Snx18	1.23427e-11	-0.54003	0.257	0.516	4.1975e-07	Snx18
Rnf146	1.23626e-11	0.0981499	0.182	0.243	4.20427e-07	Rnf146
Itgav	1.25406e-11	-0.544357	0.234	0.492	4.26482e-07	Itgav
Rps19	1.25461e-11	0.147714	0.981	0.959	4.26668e-07	Rps19
Cdk2ap1	1.26191e-11	-0.301667	0.16	0.333	4.29152e-07	Cdk2ap1
Add1	1.26335e-11	0.225133	0.461	0.494	4.29641e-07	Add1
Sdha	1.2772e-11	0.246235	0.651	0.669	4.34349e-07	Sdha
Riok1	1.27818e-11	0.048998	0.208	0.286	4.34682e-07	Riok1
Zfp52	1.31004e-11	-0.45995	0.108	0.294	4.4552e-07	Zfp52
Chmp3	1.33173e-11	0.00505382	0.584	0.718	4.52894e-07	Chmp3
Dusp23	1.3406e-11	-0.325217	0.23	0.432	4.55913e-07	Dusp23
Rragc	1.34486e-11	0.26899	0.747	0.737	4.57359e-07	Rragc
Letm1	1.36274e-11	0.0444138	0.327	0.434	4.6344e-07	Letm1
Pafah1b2	1.37597e-11	-0.402439	0.29	0.535	4.67939e-07	Pafah1b2
Knop1	1.39159e-11	-0.0441913	0.416	0.572	4.73251e-07	Knop1
Nol12	1.39347e-11	-0.345201	0.301	0.531	4.7389e-07	Nol12
Ptprc	1.39984e-11	0.262107	0.9	0.854	4.76057e-07	Ptprc
Mta1	1.40283e-11	0.405207	0.175	0.146	4.77075e-07	Mta1
Glul	1.43612e-11	0.511051	0.539	0.42	4.88395e-07	Glul
Tpst2	1.45469e-11	-0.131949	0.309	0.475	4.9471e-07	Tpst2
Lpp	1.45574e-11	-0.492733	0.372	0.638	4.95068e-07	Lpp
Ctdnep1	1.49498e-11	0.16371	0.669	0.728	5.08413e-07	Ctdnep1
Rpf1	1.50186e-11	0.0152007	0.242	0.331	5.10754e-07	Rpf1
Parp2	1.5115e-11	0.244061	0.242	0.251	5.1403e-07	Parp2
B930036N10Rik	1.52772e-11	-0.836345	0.1	0.317	5.19545e-07	B930036N10Rik
Erbin	1.55323e-11	0.35469	0.416	0.379	5.28223e-07	Erbin
Arl6ip1	1.57701e-11	0.277872	0.9	0.837	5.36309e-07	Arl6ip1
Rpl30	1.57729e-11	0.130326	0.967	0.965	5.36403e-07	Rpl30
Tmem126a	1.62244e-11	-0.330436	0.424	0.667	5.51759e-07	Tmem126a
Ngdn	1.6383e-11	-0.0527655	0.316	0.447	5.57155e-07	Ngdn
Phb	1.64061e-11	0.0280858	0.201	0.282	5.57938e-07	Phb
Etv6	1.66056e-11	-0.501249	0.108	0.307	5.64724e-07	Etv6
Rbm33	1.68066e-11	-0.0914781	0.175	0.298	5.71558e-07	Rbm33
Syngr2	1.69356e-11	0.261249	0.699	0.706	5.75945e-07	Syngr2
Prorsd1	1.6992e-11	0.336205	0.439	0.414	5.77862e-07	Prorsd1
Ppt1	1.72868e-11	0.357319	0.535	0.484	5.8789e-07	Ppt1
Cct6a	1.77981e-11	-0.371648	0.599	0.833	6.05279e-07	Cct6a
Bcl7b	1.78912e-11	-0.283622	0.323	0.545	6.08444e-07	Bcl7b
Fam102b	1.81156e-11	-0.569765	0.234	0.49	6.16076e-07	Fam102b
Irf3	1.81331e-11	0.200407	0.227	0.259	6.16671e-07	Irf3
Gmfb	1.82219e-11	-0.42906	0.424	0.685	6.19691e-07	Gmfb
Vta1	1.8459e-11	-0.177943	0.301	0.473	6.27754e-07	Vta1
Dhdds	1.84719e-11	-0.480436	0.16	0.381	6.28194e-07	Dhdds
2810004N23Rik	1.85225e-11	-0.199856	0.264	0.442	6.29914e-07	2810004N23Rik
Wdr75	1.88764e-11	-0.54717	0.086	0.267	6.41947e-07	Wdr75
Hadhb	1.89965e-11	0.248357	0.353	0.372	6.46034e-07	Hadhb
Ncor1	1.92951e-11	0.303338	0.714	0.681	6.56188e-07	Ncor1
Rbm7	1.94135e-11	-0.299435	0.428	0.667	6.60214e-07	Rbm7
Dusp1	1.96332e-11	0.321154	0.781	0.712	6.67685e-07	Dusp1
Itsn2	1.96493e-11	0.143156	0.431	0.502	6.68233e-07	Itsn2
Gsk3b	1.99782e-11	0.264774	0.677	0.687	6.7942e-07	Gsk3b
Tlr7	2.00495e-11	0.383113	0.502	0.444	6.81844e-07	Tlr7
B430306N03Rik	2.03813e-11	-0.545015	0.115	0.315	6.93127e-07	B430306N03Rik
Srsf1	2.04354e-11	-0.0575698	0.268	0.399	6.94967e-07	Srsf1
Sqor	2.04467e-11	-0.455754	0.416	0.679	6.95352e-07	Sqor
Tpt1-ps3	2.06207e-11	0.133857	0.372	0.449	7.01268e-07	Tpt1-ps3
Idh3g	2.06669e-11	0.257973	0.509	0.519	7.02838e-07	Idh3g
Arhgef7	2.07701e-11	0.393283	0.361	0.319	7.06351e-07	Arhgef7
Lyst	2.10029e-11	0.349752	0.509	0.49	7.14267e-07	Lyst
Mrpl32	2.1009e-11	-0.105874	0.405	0.576	7.14476e-07	Mrpl32
Ncoa3	2.15354e-11	0.254547	0.305	0.317	7.32375e-07	Ncoa3
Nav1	2.16767e-11	0.444274	0.487	0.407	7.37183e-07	Nav1
Arid4a	2.21982e-11	0.475233	0.42	0.323	7.54916e-07	Arid4a
Chchd4	2.22932e-11	-0.552006	0.197	0.44	7.58148e-07	Chchd4
Tecr	2.24363e-11	0.15488	0.74	0.788	7.63015e-07	Tecr
Egln3	2.27287e-11	-0.891319	0	0.103	7.72958e-07	Egln3
Bckdha	2.33582e-11	0.461502	0.346	0.257	7.94366e-07	Bckdha
Nsun2	2.33598e-11	-0.280382	0.253	0.449	7.9442e-07	Nsun2
Lsm2	2.36615e-11	-0.12671	0.275	0.436	8.04679e-07	Lsm2
Nfat5	2.43894e-11	-0.547771	0.223	0.475	8.29435e-07	Nfat5
Smarcd2	2.45165e-11	0.375687	0.405	0.358	8.33757e-07	Smarcd2
Gabarapl1	2.45619e-11	-0.492045	0.491	0.737	8.35302e-07	Gabarapl1
Sptlc1	2.46156e-11	0.215516	0.249	0.27	8.37129e-07	Sptlc1
Gbp5	2.46917e-11	-0.833979	0.074	0.274	8.39714e-07	Gbp5
Edf1	2.54594e-11	-0.275724	0.84	0.92	8.65822e-07	Edf1
Trappc5	2.566e-11	-0.374078	0.294	0.531	8.72647e-07	Trappc5
Etfa	2.57734e-11	-0.00980229	0.413	0.545	8.76503e-07	Etfa
Syf2	2.57872e-11	-0.0372554	0.528	0.687	8.76971e-07	Syf2
Dld	2.63156e-11	-0.181003	0.312	0.5	8.94942e-07	Dld
Tprgl	2.65298e-11	0.183851	0.591	0.634	9.02226e-07	Tprgl
Arl5a	2.67619e-11	0.2097	0.494	0.537	9.10117e-07	Arl5a
Armc1	2.71363e-11	0.0713703	0.297	0.383	9.22851e-07	Armc1
Tspan3	2.73558e-11	-0.377792	0.327	0.57	9.30318e-07	Tspan3
Rhbdf2	2.83306e-11	-0.502974	0.264	0.516	9.63468e-07	Rhbdf2
Supt6	2.84348e-11	-0.248974	0.323	0.531	9.67012e-07	Supt6
Utp11	2.84515e-11	-0.454623	0.364	0.626	9.67577e-07	Utp11
Baz1a	2.87893e-11	-0.457614	0.257	0.502	9.79066e-07	Baz1a
Eif4b	2.88065e-11	0.430935	0.662	0.551	9.79653e-07	Eif4b
Dot1l	2.89778e-11	-0.368374	0.164	0.358	9.85476e-07	Dot1l
Tapbp	2.91352e-11	0.227652	0.989	0.94	9.90831e-07	Tapbp
Krcc1	2.94572e-11	0.0994948	0.55	0.646	1.00178e-06	Krcc1
Cav2	2.98058e-11	-0.396008	0.249	0.481	1.01363e-06	Cav2
Btg1	2.99036e-11	-0.320774	0.866	0.928	1.01696e-06	Btg1
Mogs	2.99108e-11	-0.439846	0.156	0.362	1.01721e-06	Mogs
Egln1	2.99345e-11	-0.424601	0.26	0.502	1.01801e-06	Egln1
Stt3a	3.04131e-11	-0.13546	0.394	0.576	1.03429e-06	Stt3a
Cdc42ep3	3.08184e-11	0.605841	0.234	0.093	1.04807e-06	Cdc42ep3
Snrpg	3.08398e-11	0.162722	0.506	0.56	1.0488e-06	Snrpg
Ddx39b	3.08827e-11	-0.349439	0.532	0.776	1.05026e-06	Ddx39b
Pcmt1	3.0891e-11	-0.454538	0.45	0.708	1.05054e-06	Pcmt1
Grpel1	3.09375e-11	-0.459295	0.55	0.784	1.05212e-06	Grpel1
Spdl1	3.15157e-11	0.480775	0.156	0.099	1.07178e-06	Spdl1
Abca7	3.16844e-11	-0.436234	0.167	0.379	1.07752e-06	Abca7
Dpp7	3.17572e-11	0.312822	0.61	0.576	1.08e-06	Dpp7
Actr1a	3.20467e-11	-0.142582	0.316	0.484	1.08984e-06	Actr1a
Synrg	3.27692e-11	0.0881667	0.193	0.253	1.11442e-06	Synrg
Rnf149	3.32569e-11	-0.380397	0.532	0.778	1.131e-06	Rnf149
Vps41	3.35536e-11	0.259365	0.442	0.457	1.14109e-06	Vps41
Map2k3	3.3586e-11	-0.336923	0.409	0.656	1.14219e-06	Map2k3
Vapb	3.36858e-11	0.0752419	0.587	0.693	1.14559e-06	Vapb
Nans	3.43724e-11	-0.458199	0.364	0.623	1.16894e-06	Nans
Tlnrd1	3.43923e-11	-0.204857	0.145	0.282	1.16961e-06	Tlnrd1
Ap3s2	3.44722e-11	-0.302251	0.156	0.325	1.17233e-06	Ap3s2
Ncln	3.48556e-11	-0.298323	0.279	0.49	1.18537e-06	Ncln
Ifnar1	3.48563e-11	-0.315594	0.353	0.586	1.18539e-06	Ifnar1
Oasl2	3.49248e-11	0.552357	0.673	0.498	1.18772e-06	Oasl2
Arhgap31	3.55307e-11	-0.479669	0.476	0.726	1.20833e-06	Arhgap31
Rab12	3.56102e-11	-0.326127	0.457	0.702	1.21103e-06	Rab12
Hnrnpab	3.57296e-11	-0.36622	0.651	0.864	1.21509e-06	Hnrnpab
Mosmo	3.59081e-11	-0.0346593	0.134	0.222	1.22116e-06	Mosmo
Cbwd1	3.63732e-11	-0.301576	0.056	0.156	1.23698e-06	Cbwd1
St6galnac4	3.65153e-11	-0.335847	0.208	0.412	1.24181e-06	St6galnac4
Hprt	3.67574e-11	0.150615	0.587	0.652	1.25005e-06	Hprt
Eif4a2	3.67861e-11	0.211006	0.457	0.496	1.25102e-06	Eif4a2
Farsa	3.68286e-11	-0.509952	0.219	0.461	1.25247e-06	Farsa
Vrk1	3.68446e-11	0.502457	0.182	0.103	1.25301e-06	Vrk1
Bhlhe40	3.69156e-11	-0.658289	0.156	0.389	1.25543e-06	Bhlhe40
Dap3	3.72404e-11	-0.214472	0.286	0.473	1.26647e-06	Dap3
Mcm3ap	3.73635e-11	-0.0357144	0.138	0.228	1.27066e-06	Mcm3ap
Mink1	3.78839e-11	0.198246	0.413	0.461	1.28836e-06	Mink1
Man2a2	3.79271e-11	0.619281	0.279	0.119	1.28983e-06	Man2a2
Ddx21	3.8267e-11	-0.308416	0.368	0.599	1.30138e-06	Ddx21
Gosr2	3.87097e-11	-0.26661	0.268	0.469	1.31644e-06	Gosr2
2210016L21Rik	3.93896e-11	0.151821	0.439	0.5	1.33956e-06	2210016L21Rik
Pik3cb	3.94051e-11	-0.332637	0.149	0.325	1.34009e-06	Pik3cb
H2afx	3.98309e-11	-0.26595	0.145	0.321	1.35457e-06	H2afx
Golt1b	3.99804e-11	-0.504175	0.204	0.438	1.35965e-06	Golt1b
Txnl4a	4.08458e-11	-0.505894	0.275	0.529	1.38908e-06	Txnl4a
Skp1a	4.09501e-11	-0.15336	0.461	0.656	1.39263e-06	Skp1a
Sidt2	4.14322e-11	0.122617	0.372	0.444	1.40903e-06	Sidt2
Sdf4	4.14395e-11	0.251985	0.777	0.759	1.40928e-06	Sdf4
Iqgap1	4.17817e-11	0.20706	0.918	0.912	1.42091e-06	Iqgap1
Tm9sf2	4.19735e-11	0.216348	0.532	0.572	1.42743e-06	Tm9sf2
Gmip	4.20122e-11	0.410782	0.39	0.335	1.42875e-06	Gmip
Itgb1bp1	4.21802e-11	-0.415319	0.368	0.621	1.43447e-06	Itgb1bp1
Abi1	4.22516e-11	0.154995	0.595	0.665	1.43689e-06	Abi1
Pomp	4.25054e-11	-0.230577	0.907	0.963	1.44552e-06	Pomp
Asns	4.25547e-11	-0.866692	0.115	0.329	1.4472e-06	Asns
Nfyb	4.29021e-11	0.0897232	0.123	0.171	1.45901e-06	Nfyb
Pea15a	4.3235e-11	0.242179	0.68	0.7	1.47033e-06	Pea15a
Tmem141	4.34644e-11	0.285404	0.39	0.387	1.47814e-06	Tmem141
Psme1	4.43497e-11	0.265915	0.941	0.883	1.50824e-06	Psme1
Sf3b4	4.45908e-11	-0.112047	0.383	0.547	1.51644e-06	Sf3b4
Edem1	4.49519e-11	0.00321185	0.602	0.747	1.52872e-06	Edem1
Nbdy	4.56165e-11	0.406426	0.361	0.296	1.55132e-06	Nbdy
Ap3d1	4.56696e-11	0.344034	0.58	0.545	1.55313e-06	Ap3d1
Sgta	4.5702e-11	-0.248975	0.472	0.695	1.55423e-06	Sgta
Samd4b	4.66217e-11	-0.250871	0.379	0.601	1.58551e-06	Samd4b
Lrmp	4.72483e-11	0.557852	0.268	0.142	1.60682e-06	Lrmp
Pik3cg	4.73846e-11	-0.248854	0.186	0.358	1.61146e-06	Pik3cg
Manf	4.75168e-11	-0.420108	0.658	0.85	1.61595e-06	Manf
Rufy1	4.78566e-11	0.441444	0.32	0.257	1.62751e-06	Rufy1
Ebpl	4.83033e-11	0.411309	0.461	0.381	1.6427e-06	Ebpl
Atxn10	4.84284e-11	0.21887	0.465	0.492	1.64695e-06	Atxn10
Zadh2	4.85513e-11	-0.491276	0.097	0.278	1.65113e-06	Zadh2
Gnl1	4.87081e-11	-0.201315	0.305	0.492	1.65647e-06	Gnl1
Nip7	4.90977e-11	-0.411959	0.249	0.479	1.66971e-06	Nip7
Atp1a3	4.99078e-11	0.247726	0.424	0.444	1.69727e-06	Atp1a3
Tmem59	5.01855e-11	0.203794	0.777	0.772	1.70671e-06	Tmem59
Park7	5.08415e-11	0.22566	0.714	0.724	1.72902e-06	Park7
Nploc4	5.09604e-11	-0.380255	0.268	0.496	1.73306e-06	Nploc4
Srm	5.16975e-11	-0.482595	0.182	0.401	1.75813e-06	Srm
Kpna1	5.16998e-11	-0.229487	0.204	0.366	1.75821e-06	Kpna1
Zfp511	5.17805e-11	-0.0910237	0.193	0.319	1.76095e-06	Zfp511
Wasf2	5.29127e-11	0.246213	0.691	0.689	1.79945e-06	Wasf2
Eef2	5.32058e-11	0.171795	0.981	0.94	1.80942e-06	Eef2
Glb1	5.36512e-11	0.35399	0.48	0.436	1.82457e-06	Glb1
Emc7	5.42648e-11	-0.361653	0.732	0.887	1.84544e-06	Emc7
Tapt1	5.43105e-11	-0.738506	0.056	0.235	1.84699e-06	Tapt1
Ethe1	5.46286e-11	0.376072	0.409	0.346	1.85781e-06	Ethe1
Pbxip1	5.64036e-11	-0.317819	0.457	0.698	1.91817e-06	Pbxip1
Sssca1	5.6955e-11	-0.32426	0.327	0.551	1.93692e-06	Sssca1
Mrps10	5.7175e-11	-0.459897	0.234	0.465	1.94441e-06	Mrps10
1810022K09Rik	5.81784e-11	-0.397008	0.242	0.467	1.97853e-06	1810022K09Rik
Stxbp1	5.82001e-11	-0.246946	0.145	0.29	1.97927e-06	Stxbp1
Cnot8	5.87003e-11	-0.0670389	0.23	0.346	1.99628e-06	Cnot8
Cbx3	5.92502e-11	0.403636	0.409	0.348	2.01498e-06	Cbx3
Tm9sf4	5.94923e-11	-0.398965	0.439	0.691	2.02322e-06	Tm9sf4
Actr3	5.96055e-11	0.230846	0.851	0.837	2.02706e-06	Actr3
Dcun1d5	6.10965e-11	-0.387134	0.472	0.722	2.07777e-06	Dcun1d5
Flnb	6.18521e-11	-0.593437	0.045	0.195	2.10346e-06	Flnb
Cyth4	6.24848e-11	0.349909	0.714	0.652	2.12498e-06	Cyth4
Thoc6	6.2647e-11	-0.440724	0.178	0.391	2.1305e-06	Thoc6
Cyb5r1	6.34644e-11	0.091956	0.394	0.481	2.1583e-06	Cyb5r1
Hdlbp	6.35091e-11	-0.316924	0.576	0.809	2.15982e-06	Hdlbp
Rps23	6.49437e-11	0.117777	0.993	0.981	2.2086e-06	Rps23
Ubxn8	6.52727e-11	-0.575088	0.093	0.282	2.21979e-06	Ubxn8
Pcmtd1	6.68459e-11	0.311827	0.346	0.327	2.2733e-06	Pcmtd1
Nsfl1c	6.73959e-11	-0.356139	0.279	0.504	2.292e-06	Nsfl1c
Cdipt	6.79567e-11	0.0135571	0.52	0.658	2.31107e-06	Cdipt
Naga	6.80083e-11	0.292104	0.468	0.461	2.31283e-06	Naga
Xpa	6.80956e-11	0.232981	0.349	0.362	2.31579e-06	Xpa
4921524J17Rik	6.83524e-11	-0.263492	0.141	0.288	2.32453e-06	4921524J17Rik
Csnk1g3	6.96872e-11	-0.43144	0.227	0.459	2.36992e-06	Csnk1g3
Cops8	7.11296e-11	-0.289943	0.257	0.459	2.41898e-06	Cops8
Gspt1	7.1654e-11	-0.400287	0.528	0.772	2.43681e-06	Gspt1
Gm9616	7.19423e-11	0.249101	0.331	0.34	2.44661e-06	Gm9616
Armcx3	7.33743e-11	-0.130605	0.156	0.288	2.49531e-06	Armcx3
Stxbp5	7.36811e-11	0.230653	0.405	0.44	2.50575e-06	Stxbp5
Dda1	7.40643e-11	-0.373759	0.401	0.648	2.51878e-06	Dda1
Llph	7.46483e-11	-0.3392	0.662	0.872	2.53864e-06	Llph
Mrps28	7.49933e-11	-0.279328	0.294	0.49	2.55037e-06	Mrps28
Cd99l2	7.53412e-11	0.105621	0.201	0.253	2.5622e-06	Cd99l2
Plxnd1	7.56604e-11	0.308603	0.729	0.7	2.57306e-06	Plxnd1
Pdcd2l	7.66957e-11	0.0424853	0.219	0.294	2.60827e-06	Pdcd2l
Rdh14	7.73932e-11	-0.0357139	0.156	0.243	2.63199e-06	Rdh14
Pdxdc1	7.85651e-11	-0.133367	0.264	0.416	2.67184e-06	Pdxdc1
Rasa2	8.02911e-11	-0.680414	0.082	0.274	2.73054e-06	Rasa2
Tnfrsf23	8.03787e-11	-0.571104	0.104	0.296	2.73352e-06	Tnfrsf23
Gak	8.11638e-11	0.270427	0.491	0.494	2.76022e-06	Gak
Pfkfb3	8.18531e-11	-0.783593	0.056	0.237	2.78366e-06	Pfkfb3
Adcy7	8.20712e-11	0.366104	0.506	0.461	2.79108e-06	Adcy7
Dhrs7b	8.3341e-11	0.230955	0.379	0.399	2.83426e-06	Dhrs7b
Abca1	8.37577e-11	-0.358957	0.513	0.757	2.84843e-06	Abca1
Ykt6	8.45799e-11	-0.432127	0.323	0.572	2.87639e-06	Ykt6
Psen2	8.51668e-11	0.317862	0.684	0.646	2.89635e-06	Psen2
Zfp358	8.60073e-11	0.400599	0.216	0.167	2.92494e-06	Zfp358
Med19	8.6791e-11	0.0427245	0.297	0.387	2.95159e-06	Med19
Hypk	8.90791e-11	-0.17688	0.301	0.475	3.0294e-06	Hypk
Ntan1	8.97281e-11	0.313586	0.405	0.387	3.05147e-06	Ntan1
Slamf1	9.00271e-11	-0.951841	0.004	0.121	3.06164e-06	Slamf1
Pros1	9.11383e-11	0.575534	0.145	0.056	3.09943e-06	Pros1
Klhdc10	9.21892e-11	-0.129929	0.164	0.28	3.13517e-06	Klhdc10
Mthfd2l	9.53264e-11	-0.737038	0.041	0.21	3.24186e-06	Mthfd2l
Yeats4	9.57186e-11	0.0413547	0.439	0.553	3.2552e-06	Yeats4
Dnajc21	9.60409e-11	-0.472735	0.271	0.514	3.26616e-06	Dnajc21
Jtb	9.60777e-11	-0.311645	0.461	0.698	3.26741e-06	Jtb
Fam3c	9.62735e-11	0.535342	0.364	0.243	3.27407e-06	Fam3c
Bscl2	9.69688e-11	0.240123	0.502	0.525	3.29772e-06	Bscl2
C1qbp	9.83517e-11	-0.118361	0.472	0.648	3.34475e-06	C1qbp
Zcchc9	9.89981e-11	-0.186997	0.268	0.438	3.36673e-06	Zcchc9
Alg5	9.96531e-11	0.259407	0.405	0.409	3.389e-06	Alg5
Txndc5	9.96586e-11	-0.175814	0.286	0.457	3.38919e-06	Txndc5
Tfeb	1.00996e-10	0.537551	0.372	0.245	3.43467e-06	Tfeb
Kifap3	1.01142e-10	0.361106	0.283	0.255	3.43964e-06	Kifap3
Dtymk	1.02418e-10	-0.0418102	0.271	0.389	3.48302e-06	Dtymk
Ncbp2	1.02763e-10	-0.373876	0.271	0.496	3.49476e-06	Ncbp2
Pbdc1	1.02891e-10	-0.332766	0.387	0.621	3.49913e-06	Pbdc1
C920009B18Rik	1.02984e-10	-0.713617	0.078	0.274	3.50229e-06	C920009B18Rik
Slfn5	1.03932e-10	0.44999	0.755	0.628	3.53451e-06	Slfn5
Taf10	1.05261e-10	-0.331518	0.781	0.909	3.5797e-06	Taf10
Aup1	1.06496e-10	0.0786667	0.74	0.829	3.62172e-06	Aup1
Chmp6	1.07645e-10	0.0886343	0.327	0.407	3.66079e-06	Chmp6
Ddrgk1	1.07838e-10	0.242826	0.743	0.735	3.66735e-06	Ddrgk1
Aldh9a1	1.07991e-10	0.274076	0.271	0.263	3.67256e-06	Aldh9a1
Stag2	1.09145e-10	0.325587	0.416	0.395	3.71181e-06	Stag2
Zwint	1.09191e-10	-0.594432	0.335	0.58	3.71336e-06	Zwint
Nsmce4a	1.10211e-10	0.402959	0.349	0.29	3.74806e-06	Nsmce4a
Ppp1r35	1.10304e-10	0.0112175	0.275	0.381	3.75122e-06	Ppp1r35
Isca2	1.1092e-10	-0.183083	0.23	0.381	3.77217e-06	Isca2
Bdp1	1.11023e-10	-0.333859	0.234	0.444	3.77567e-06	Bdp1
Dok1	1.11418e-10	0.238112	0.442	0.465	3.78912e-06	Dok1
Bin2	1.11789e-10	0.162379	0.316	0.366	3.80173e-06	Bin2
Bzw1	1.12644e-10	-0.407871	0.628	0.835	3.83081e-06	Bzw1
Mrpl55	1.12665e-10	-0.437121	0.357	0.607	3.83152e-06	Mrpl55
Mrpl54	1.13356e-10	-0.268839	0.621	0.837	3.85501e-06	Mrpl54
Cstf3	1.15266e-10	-0.135352	0.097	0.2	3.91997e-06	Cstf3
Carnmt1	1.15289e-10	-0.374136	0.097	0.245	3.92076e-06	Carnmt1
Ikbkg	1.16537e-10	-0.585963	0.145	0.364	3.96319e-06	Ikbkg
Wdr91	1.16869e-10	0.169594	0.42	0.486	3.97448e-06	Wdr91
Sec61a1	1.16926e-10	-0.368565	0.457	0.704	3.97643e-06	Sec61a1
Tmem11	1.19628e-10	-0.0980114	0.29	0.432	4.06832e-06	Tmem11
Aph1a	1.20316e-10	0.0750489	0.546	0.652	4.0917e-06	Aph1a
Becn1	1.20931e-10	-0.0108797	0.379	0.502	4.11261e-06	Becn1
Psmc4	1.2158e-10	-0.470373	0.502	0.739	4.13469e-06	Psmc4
Atp5g1	1.22289e-10	-0.271745	0.851	0.936	4.1588e-06	Atp5g1
Ndufb2	1.23317e-10	-0.218899	0.617	0.825	4.19377e-06	Ndufb2
Abce1	1.23322e-10	-0.400008	0.242	0.465	4.19395e-06	Abce1
Sh3pxd2b	1.23748e-10	-0.396436	0.461	0.71	4.20843e-06	Sh3pxd2b
Gtf2f1	1.24396e-10	-0.431635	0.394	0.646	4.23045e-06	Gtf2f1
Arf2	1.25246e-10	0.100761	0.197	0.263	4.25938e-06	Arf2
Pid1	1.25685e-10	-0.355626	0.792	0.854	4.2743e-06	Pid1
Clptm1	1.25815e-10	0.0293156	0.61	0.737	4.27872e-06	Clptm1
Mertk	1.26222e-10	0.642131	0.309	0.15	4.29255e-06	Mertk
Ltv1	1.26237e-10	-0.370772	0.134	0.305	4.29306e-06	Ltv1
Tcof1	1.26281e-10	0.274695	0.45	0.457	4.29457e-06	Tcof1
Nudt9	1.26345e-10	0.0669695	0.364	0.457	4.29674e-06	Nudt9
Smn1	1.27705e-10	-0.00515842	0.294	0.403	4.34298e-06	Smn1
Eif2b5	1.27724e-10	-0.258614	0.257	0.442	4.34363e-06	Eif2b5
Sptlc2	1.27975e-10	-0.372898	0.409	0.654	4.35217e-06	Sptlc2
Bod1l	1.3077e-10	0.20859	0.468	0.506	4.44721e-06	Bod1l
Psmd12	1.31518e-10	-0.398217	0.491	0.737	4.47265e-06	Psmd12
Tut4	1.32123e-10	0.52544	0.383	0.253	4.49324e-06	Tut4
Psmg3	1.32469e-10	-0.257418	0.234	0.414	4.505e-06	Psmg3
Rest	1.34568e-10	-0.352163	0.312	0.543	4.57639e-06	Rest
Ankrd12	1.34586e-10	0.15545	0.498	0.582	4.57698e-06	Ankrd12
Strap	1.35509e-10	-0.341746	0.383	0.621	4.6084e-06	Strap
Vps29	1.35965e-10	-0.345615	0.743	0.881	4.62391e-06	Vps29
Mocs2	1.36622e-10	-0.407211	0.435	0.685	4.64625e-06	Mocs2
Dhrs4	1.37783e-10	0.350452	0.271	0.237	4.68573e-06	Dhrs4
Ppil3	1.38172e-10	-0.0489321	0.223	0.329	4.69896e-06	Ppil3
Nap1l4	1.42394e-10	-0.146583	0.305	0.469	4.84254e-06	Nap1l4
Large1	1.43147e-10	0.559546	0.253	0.16	4.86815e-06	Large1
Ptcd2	1.43494e-10	-0.0257224	0.242	0.346	4.87995e-06	Ptcd2
Thoc7	1.44766e-10	-0.193021	0.387	0.584	4.92321e-06	Thoc7
Lsm3	1.45344e-10	0.183106	0.327	0.358	4.94287e-06	Lsm3
Fbxo18	1.4623e-10	0.138916	0.219	0.267	4.97298e-06	Fbxo18
Rps6ka1	1.46366e-10	0.30782	0.413	0.389	4.97762e-06	Rps6ka1
Morc3	1.46392e-10	0.28527	0.446	0.434	4.9785e-06	Morc3
Ndufs3	1.46419e-10	0.169944	0.502	0.547	4.97941e-06	Ndufs3
Eef1akmt4	1.48019e-10	-0.372054	0.134	0.302	5.03384e-06	Eef1akmt4
H2-DMb1	1.48604e-10	0.464188	0.457	0.397	5.05374e-06	H2-DMb1
Mea1	1.4881e-10	-0.246575	0.454	0.671	5.06072e-06	Mea1
Polr3k	1.49644e-10	-0.304468	0.204	0.391	5.08911e-06	Polr3k
Tlr2	1.49716e-10	-0.476491	0.539	0.765	5.09153e-06	Tlr2
Mak16	1.49743e-10	-0.391009	0.238	0.451	5.09247e-06	Mak16
Rrp36	1.51408e-10	-0.0210936	0.197	0.284	5.14907e-06	Rrp36
Spag7	1.52265e-10	0.146952	0.494	0.549	5.17823e-06	Spag7
Smyd2	1.53253e-10	-0.0231466	0.208	0.315	5.21184e-06	Smyd2
Mast2	1.53469e-10	-0.532649	0.089	0.27	5.21916e-06	Mast2
Saysd1	1.53898e-10	-0.0332709	0.219	0.333	5.23376e-06	Saysd1
Zdhhc14	1.56151e-10	0.600753	0.268	0.107	5.31039e-06	Zdhhc14
Ipo5	1.57111e-10	-0.0335502	0.435	0.578	5.34304e-06	Ipo5
Ccm2	1.57851e-10	0.116155	0.283	0.337	5.3682e-06	Ccm2
Zmat5	1.58166e-10	0.342013	0.45	0.416	5.37891e-06	Zmat5
Adam10	1.58618e-10	0.0762529	0.357	0.442	5.39429e-06	Adam10
Thap3	1.59178e-10	0.514776	0.271	0.171	5.41331e-06	Thap3
Gas7	1.59949e-10	-0.374046	0.699	0.883	5.43954e-06	Gas7
B4galnt1	1.60646e-10	0.218608	0.398	0.42	5.46326e-06	B4galnt1
Fosl2	1.63806e-10	-0.669457	0.1	0.305	5.57071e-06	Fosl2
Ttyh2	1.65043e-10	0.453494	0.353	0.29	5.61277e-06	Ttyh2
Mier1	1.65189e-10	0.274633	0.502	0.492	5.61775e-06	Mier1
Fbl	1.66012e-10	-0.198092	0.331	0.519	5.64573e-06	Fbl
Lamtor3	1.71573e-10	-0.391414	0.494	0.739	5.83485e-06	Lamtor3
Nit2	1.71878e-10	-0.221742	0.178	0.327	5.84523e-06	Nit2
Gamt	1.719e-10	0.494275	0.294	0.189	5.84597e-06	Gamt
Hhex	1.74312e-10	0.482986	0.219	0.117	5.928e-06	Hhex
Sde2	1.75074e-10	-0.419653	0.283	0.519	5.95391e-06	Sde2
Hcst	1.75817e-10	0.14466	0.48	0.543	5.97917e-06	Hcst
Ube2e2	1.76862e-10	-0.547311	0.126	0.327	6.01473e-06	Ube2e2
Gm10169	1.77383e-10	-0.632784	0.048	0.185	6.03244e-06	Gm10169
Cyth2	1.77466e-10	-0.261614	0.257	0.447	6.03527e-06	Cyth2
Slc45a4	1.77638e-10	0.563158	0.279	0.156	6.04111e-06	Slc45a4
Fcgr4	1.81294e-10	0.646621	0.227	0.093	6.16545e-06	Fcgr4
Flii	1.81552e-10	0.144855	0.591	0.665	6.1742e-06	Flii
Agpat2	1.82584e-10	-0.0330413	0.275	0.395	6.20933e-06	Agpat2
Fam234a	1.83532e-10	0.306091	0.509	0.488	6.24156e-06	Fam234a
Synj2bp	1.8532e-10	-0.128257	0.305	0.465	6.30235e-06	Synj2bp
Ftl1-ps1	1.88231e-10	0.184679	0.651	0.689	6.40136e-06	Ftl1-ps1
Coq10b	1.88732e-10	-0.152372	0.204	0.34	6.4184e-06	Coq10b
Gns	1.89472e-10	0.279849	0.918	0.854	6.44355e-06	Gns
Lrp12	1.9044e-10	-0.440124	0.283	0.521	6.4765e-06	Lrp12
Mob1a	1.91223e-10	0.204313	0.684	0.72	6.5031e-06	Mob1a
Naxe	1.92151e-10	0.321784	0.565	0.533	6.53466e-06	Naxe
Gm8995	1.92265e-10	0.482707	0.684	0.543	6.53855e-06	Gm8995
Emc8	1.92681e-10	-0.00489481	0.45	0.572	6.55269e-06	Emc8
Nop53	1.92836e-10	0.219653	0.58	0.601	6.55796e-06	Nop53
Gdpd1	1.94275e-10	0.0246867	0.498	0.617	6.6069e-06	Gdpd1
Impdh1	1.95197e-10	-0.361334	0.171	0.356	6.63827e-06	Impdh1
Bud31	1.95626e-10	-0.377393	0.517	0.757	6.65286e-06	Bud31
Ankfy1	1.97407e-10	0.179871	0.387	0.432	6.71342e-06	Ankfy1
Tprkb	1.98572e-10	-0.300605	0.1	0.239	6.75304e-06	Tprkb
Sdhb	1.99286e-10	0.201086	0.825	0.829	6.77733e-06	Sdhb
Mfsd14a	2.00022e-10	0.0692761	0.234	0.302	6.80235e-06	Mfsd14a
Rabggta	2.00792e-10	-0.135381	0.138	0.253	6.82852e-06	Rabggta
Irf5	2.00853e-10	0.380363	0.587	0.508	6.83062e-06	Irf5
Retreg2	2.03137e-10	0.226696	0.569	0.584	6.9083e-06	Retreg2
Haghl	2.03646e-10	0.352568	0.301	0.272	6.92558e-06	Haghl
Dcaf8	2.03836e-10	0.386013	0.454	0.395	6.93207e-06	Dcaf8
Ints12	2.04535e-10	0.210495	0.249	0.272	6.95583e-06	Ints12
Rpl7	2.0495e-10	0.193129	0.926	0.903	6.96994e-06	Rpl7
Agpat5	2.08702e-10	-0.342804	0.45	0.691	7.09754e-06	Agpat5
Snx9	2.11515e-10	0.118337	0.476	0.553	7.19319e-06	Snx9
Dctn1	2.11653e-10	0.286375	0.532	0.519	7.1979e-06	Dctn1
Copb2	2.1173e-10	-0.0693618	0.532	0.691	7.20052e-06	Copb2
Ifit3	2.1202e-10	0.724074	0.435	0.206	7.21039e-06	Ifit3
Ube2j1	2.13126e-10	-0.192183	0.26	0.43	7.248e-06	Ube2j1
Tmem206	2.13374e-10	-0.21817	0.138	0.274	7.25644e-06	Tmem206
Bet1l	2.14472e-10	-0.439726	0.171	0.381	7.29375e-06	Bet1l
Gm15500	2.14562e-10	-0.0589126	0.431	0.58	7.29682e-06	Gm15500
Gas2l1	2.16068e-10	-0.134122	0.245	0.397	7.34804e-06	Gas2l1
Grpel2	2.16376e-10	-0.579859	0.1	0.294	7.35851e-06	Grpel2
Azi2	2.19039e-10	-0.12133	0.353	0.521	7.44907e-06	Azi2
Cisd1	2.20149e-10	-0.340111	0.454	0.691	7.48683e-06	Cisd1
Acbd3	2.20283e-10	-0.267796	0.446	0.671	7.49139e-06	Acbd3
Galns	2.2164e-10	0.339174	0.32	0.309	7.53753e-06	Galns
Gps2	2.22191e-10	0.290509	0.375	0.358	7.55628e-06	Gps2
Psmg2	2.22951e-10	0.088941	0.175	0.241	7.58213e-06	Psmg2
Dtx4	2.26083e-10	-0.565225	0.268	0.514	7.68865e-06	Dtx4
Plod1	2.31594e-10	0.141763	0.48	0.543	7.87606e-06	Plod1
Casp7	2.31618e-10	-0.773477	0.059	0.237	7.87687e-06	Casp7
1700123O20Rik	2.3181e-10	-0.263585	0.305	0.502	7.88339e-06	1700123O20Rik
Ranbp1	2.32698e-10	-0.376452	0.595	0.817	7.91358e-06	Ranbp1
Dennd5a	2.33137e-10	0.155733	0.409	0.461	7.92851e-06	Dennd5a
Nop14	2.3369e-10	-0.298857	0.268	0.471	7.94732e-06	Nop14
Sec63	2.34565e-10	-0.134806	0.428	0.605	7.97707e-06	Sec63
Spout1	2.34669e-10	0.167743	0.149	0.167	7.98062e-06	Spout1
Matr3	2.38584e-10	0.0565019	0.45	0.553	8.11375e-06	Matr3
Prr14	2.39453e-10	0.274311	0.208	0.198	8.14332e-06	Prr14
Abcd1	2.40037e-10	0.457258	0.39	0.307	8.16317e-06	Abcd1
Glod4	2.4087e-10	0.154032	0.331	0.383	8.19151e-06	Glod4
Trip4	2.40884e-10	-0.29224	0.13	0.284	8.19198e-06	Trip4
Rpl28	2.41287e-10	0.109439	0.978	0.977	8.20568e-06	Rpl28
Dctn4	2.41619e-10	-0.118272	0.394	0.564	8.21698e-06	Dctn4
Spsb3	2.4447e-10	-0.0180845	0.178	0.263	8.31393e-06	Spsb3
Spcs3	2.44963e-10	-0.191087	0.346	0.531	8.33071e-06	Spcs3
Calu	2.45341e-10	-0.41863	0.364	0.611	8.34354e-06	Calu
Pdha1	2.46768e-10	0.0623095	0.29	0.368	8.39207e-06	Pdha1
Alkbh6	2.48831e-10	-0.205151	0.182	0.331	8.46223e-06	Alkbh6
Srsf3	2.48957e-10	-0.360954	0.628	0.842	8.46651e-06	Srsf3
Pex16	2.49328e-10	-0.101523	0.271	0.412	8.47914e-06	Pex16
Mgat5	2.52717e-10	-0.144211	0.164	0.29	8.59439e-06	Mgat5
AI837181	2.54972e-10	0.235952	0.342	0.35	8.67108e-06	AI837181
2900097C17Rik	2.56818e-10	0.322301	0.613	0.58	8.73387e-06	2900097C17Rik
Psme4	2.5705e-10	0.0662467	0.398	0.492	8.74176e-06	Psme4
Rnaseh2a	2.57266e-10	-0.00552042	0.312	0.422	8.74909e-06	Rnaseh2a
Bcl7c	2.58382e-10	-0.138202	0.234	0.372	8.78706e-06	Bcl7c
Eif4e2	2.58673e-10	-0.241201	0.502	0.718	8.79695e-06	Eif4e2
Psmd8	2.59366e-10	-0.251768	0.903	0.944	8.82052e-06	Psmd8
Dcaf1	2.60596e-10	-0.732218	0.048	0.218	8.86234e-06	Dcaf1
Tnrc6a	2.60749e-10	-0.173498	0.338	0.525	8.86756e-06	Tnrc6a
Kcmf1	2.61846e-10	-0.45057	0.398	0.648	8.90487e-06	Kcmf1
Golph3	2.63582e-10	0.0811128	0.372	0.461	8.96389e-06	Golph3
Pcx	2.63594e-10	-0.612746	0.045	0.173	8.96432e-06	Pcx
Ddx47	2.65852e-10	-0.0429833	0.264	0.377	9.0411e-06	Ddx47
Slc12a9	2.69905e-10	0.57354	0.312	0.185	9.17893e-06	Slc12a9
Gm1821	2.70183e-10	-0.0331479	0.074	0.13	9.18837e-06	Gm1821
Vps72	2.70395e-10	0.0982753	0.26	0.321	9.19559e-06	Vps72
Stk11	2.71844e-10	0.163139	0.416	0.471	9.24487e-06	Stk11
Suds3	2.72561e-10	-0.164964	0.387	0.57	9.26926e-06	Suds3
Zfp110	2.74968e-10	0.182244	0.123	0.134	9.35112e-06	Zfp110
Rpl10a	2.75924e-10	0.1474	0.933	0.93	9.38364e-06	Rpl10a
1600012H06Rik	2.75933e-10	0.0665394	0.216	0.288	9.38395e-06	1600012H06Rik
Mat2a	2.77057e-10	-0.415723	0.379	0.628	9.42216e-06	Mat2a
Inf2	2.81596e-10	-0.338202	0.223	0.418	9.57653e-06	Inf2
R3hdm2	2.87843e-10	0.278984	0.472	0.467	9.78897e-06	R3hdm2
Slc7a8	2.88428e-10	-0.551036	0.178	0.403	9.80887e-06	Slc7a8
Rpl36a	2.88903e-10	0.147523	0.967	0.953	9.82502e-06	Rpl36a
Crebrf	2.9158e-10	0.588434	0.316	0.142	9.91606e-06	Crebrf
Ddx3y	2.95114e-10	-0.114413	0.271	0.426	1.00363e-05	Ddx3y
Sdhc	3.00394e-10	0.161947	0.662	0.71	1.02158e-05	Sdhc
Otulin	3.0158e-10	0.274646	0.576	0.58	1.02561e-05	Otulin
Asl	3.047e-10	0.0634434	0.409	0.502	1.03622e-05	Asl
Mef2a	3.05113e-10	0.411376	0.587	0.492	1.03763e-05	Mef2a
Cd302	3.06781e-10	-0.393849	0.695	0.856	1.0433e-05	Cd302
Cd82	3.08356e-10	-0.261222	0.379	0.595	1.04866e-05	Cd82
Trappc6a	3.11801e-10	0.346263	0.569	0.514	1.06037e-05	Trappc6a
Capn1	3.13074e-10	0.311514	0.364	0.354	1.0647e-05	Capn1
Pstpip2	3.13384e-10	-0.695673	0.045	0.185	1.06576e-05	Pstpip2
Katnbl1	3.16315e-10	-0.528336	0.115	0.311	1.07572e-05	Katnbl1
Lpin2	3.1671e-10	0.41523	0.491	0.407	1.07707e-05	Lpin2
Tyms	3.245e-10	-0.23209	0.041	0.14	1.10356e-05	Tyms
Tomm40	3.24504e-10	-0.513776	0.327	0.576	1.10357e-05	Tomm40
Dazap2	3.24785e-10	0.265697	0.874	0.817	1.10453e-05	Dazap2
Actg1	3.28416e-10	0.192106	0.981	0.936	1.11688e-05	Actg1
Mybbp1a	3.31466e-10	-0.296221	0.368	0.588	1.12725e-05	Mybbp1a
Pdzd11	3.32218e-10	-0.465174	0.216	0.436	1.12981e-05	Pdzd11
Exoc3	3.33277e-10	0.125096	0.539	0.613	1.13341e-05	Exoc3
Adprm	3.33534e-10	0.0880595	0.145	0.185	1.13428e-05	Adprm
Uggt1	3.33982e-10	0.0887737	0.342	0.42	1.13581e-05	Uggt1
Emc1	3.34289e-10	0.0354223	0.312	0.414	1.13685e-05	Emc1
Dnase2a	3.35205e-10	0.293844	0.74	0.702	1.13996e-05	Dnase2a
Synj1	3.37567e-10	0.37396	0.461	0.405	1.148e-05	Synj1
Ppp2cb	3.47314e-10	-0.450706	0.186	0.393	1.18114e-05	Ppp2cb
Snrnp200	3.49993e-10	0.256081	0.439	0.451	1.19026e-05	Snrnp200
Zfp637	3.53438e-10	-0.149026	0.152	0.265	1.20197e-05	Zfp637
Hebp1	3.65486e-10	0.234277	0.361	0.389	1.24295e-05	Hebp1
Tssc4	3.66463e-10	-0.119558	0.167	0.286	1.24627e-05	Tssc4
Cdc123	3.69514e-10	0.0820924	0.379	0.459	1.25664e-05	Cdc123
Magohb	3.71112e-10	-0.556108	0.082	0.251	1.26208e-05	Magohb
Akr1b3	3.71325e-10	0.281465	0.74	0.702	1.2628e-05	Akr1b3
Ogdh	3.73673e-10	-0.199067	0.461	0.66	1.27079e-05	Ogdh
Mdfic	3.79775e-10	0.20539	0.61	0.658	1.29154e-05	Mdfic
Mrpl20	3.82532e-10	-0.336417	0.747	0.891	1.30091e-05	Mrpl20
Ebna1bp2	3.85884e-10	-0.436776	0.309	0.549	1.31232e-05	Ebna1bp2
Sgk1	3.86406e-10	-0.439348	0.654	0.827	1.31409e-05	Sgk1
Cux1	3.87426e-10	0.333574	0.665	0.611	1.31756e-05	Cux1
Inpp4a	3.88396e-10	0.485776	0.182	0.115	1.32086e-05	Inpp4a
Hps5	3.90223e-10	0.389256	0.167	0.138	1.32707e-05	Hps5
Chchd7	3.93669e-10	-0.0962168	0.401	0.56	1.33879e-05	Chchd7
Fcho2	3.9402e-10	0.356972	0.465	0.43	1.33998e-05	Fcho2
Kras	3.94444e-10	-0.167299	0.223	0.374	1.34142e-05	Kras
Vsp35l	3.94836e-10	0.174647	0.48	0.529	1.34276e-05	Vsp35l
Ptp4a2	3.95103e-10	0.249287	0.922	0.86	1.34367e-05	Ptp4a2
Eif3e	4.01295e-10	0.164396	0.665	0.712	1.36472e-05	Eif3e
Gem	4.07964e-10	-0.981725	0.004	0.113	1.3874e-05	Gem
Kmt2a	4.09288e-10	0.258035	0.327	0.346	1.39191e-05	Kmt2a
Kif1c	4.09963e-10	-0.256434	0.431	0.648	1.3942e-05	Kif1c
Ccni	4.10903e-10	0.301353	0.509	0.492	1.3974e-05	Ccni
Plekhj1	4.1356e-10	0.0493287	0.599	0.712	1.40643e-05	Plekhj1
Vps4a	4.15265e-10	-0.130448	0.245	0.389	1.41223e-05	Vps4a
Dnajc4	4.16788e-10	0.0757998	0.208	0.265	1.41741e-05	Dnajc4
Pop5	4.17247e-10	-0.282224	0.316	0.527	1.41897e-05	Pop5
Tspyl1	4.26541e-10	0.319825	0.294	0.27	1.45058e-05	Tspyl1
Angptl2	4.28092e-10	-0.679374	0.145	0.362	1.45586e-05	Angptl2
Pfdn4	4.28703e-10	-0.168494	0.234	0.385	1.45793e-05	Pfdn4
1700020I14Rik	4.30951e-10	0.0801427	0.372	0.455	1.46558e-05	1700020I14Rik
Plin3	4.31511e-10	0.0704509	0.55	0.646	1.46748e-05	Plin3
Rufy3	4.41186e-10	0.367716	0.431	0.374	1.50039e-05	Rufy3
Epn1	4.42342e-10	0.252343	0.647	0.648	1.50432e-05	Epn1
Pum3	4.50434e-10	-0.46026	0.234	0.461	1.53184e-05	Pum3
Borcs8	4.53052e-10	-0.0203279	0.361	0.475	1.54074e-05	Borcs8
Tsn	4.59137e-10	-0.0777928	0.639	0.798	1.56143e-05	Tsn
Ly75	4.67794e-10	-0.852412	0.033	0.173	1.59088e-05	Ly75
Pcnx	4.6802e-10	-0.574995	0.104	0.296	1.59164e-05	Pcnx
Gtpbp4	4.73474e-10	-0.280712	0.394	0.613	1.61019e-05	Gtpbp4
Spns1	4.80696e-10	-0.366758	0.279	0.5	1.63475e-05	Spns1
Fam168b	4.82352e-10	0.253713	0.368	0.368	1.64038e-05	Fam168b
Actn1	4.82771e-10	-0.415442	0.543	0.772	1.64181e-05	Actn1
Soat1	4.89018e-10	0.237579	0.926	0.887	1.66305e-05	Soat1
Lcmt1	4.90138e-10	0.0731703	0.238	0.309	1.66686e-05	Lcmt1
Mettl16	5.00167e-10	-0.273294	0.126	0.274	1.70097e-05	Mettl16
Kdelr2	5.01682e-10	-0.251381	0.32	0.521	1.70612e-05	Kdelr2
Ppp2r5e	5.02828e-10	-0.221303	0.234	0.405	1.71002e-05	Ppp2r5e
Gm16867	5.03053e-10	-0.818872	0.03	0.175	1.71078e-05	Gm16867
Prpf38b	5.06358e-10	0.23394	0.61	0.638	1.72202e-05	Prpf38b
Pign	5.06682e-10	-0.264173	0.074	0.191	1.72312e-05	Pign
Vti1a	5.15895e-10	-0.363361	0.249	0.461	1.75446e-05	Vti1a
Rmdn1	5.16012e-10	0.355873	0.182	0.146	1.75485e-05	Rmdn1
Cd37	5.16779e-10	0.234035	0.732	0.739	1.75746e-05	Cd37
Arid1a	5.19546e-10	0.288559	0.502	0.496	1.76687e-05	Arid1a
Ext1	5.2136e-10	-0.716729	0.059	0.233	1.77304e-05	Ext1
Tmem184b	5.25764e-10	-0.191606	0.275	0.438	1.78802e-05	Tmem184b
Lrrc8c	5.35612e-10	-0.430602	0.119	0.288	1.82151e-05	Lrrc8c
Ski	5.38639e-10	0.362164	0.387	0.333	1.8318e-05	Ski
Stx17	5.40212e-10	0.205652	0.145	0.158	1.83715e-05	Stx17
Hist1h2ap	5.42163e-10	0.36841	0.286	0.235	1.84379e-05	Hist1h2ap
Scarb2	5.42232e-10	0.341292	0.517	0.469	1.84402e-05	Scarb2
Kcnk6	5.43623e-10	0.548118	0.245	0.138	1.84875e-05	Kcnk6
Dram1	5.46627e-10	-0.433664	0.368	0.611	1.85897e-05	Dram1
Tex261	5.46779e-10	0.239373	0.695	0.693	1.85949e-05	Tex261
Nin	5.47015e-10	0.437256	0.294	0.226	1.86029e-05	Nin
Dscr3	5.47045e-10	0.282732	0.346	0.333	1.86039e-05	Dscr3
Nudt22	5.48409e-10	0.214881	0.152	0.156	1.86503e-05	Nudt22
Cdadc1	5.49339e-10	-0.296672	0.182	0.358	1.86819e-05	Cdadc1
Yif1a	5.52057e-10	-0.0928899	0.372	0.521	1.87743e-05	Yif1a
Ocel1	5.52131e-10	0.253943	0.331	0.325	1.87769e-05	Ocel1
Tgfbr1	5.5341e-10	0.398921	0.361	0.3	1.88204e-05	Tgfbr1
Uckl1	5.65317e-10	-0.016136	0.182	0.276	1.92253e-05	Uckl1
Nubp2	5.68819e-10	-0.307956	0.275	0.475	1.93444e-05	Nubp2
Hook3	5.69478e-10	0.221917	0.498	0.525	1.93668e-05	Hook3
Hk1	5.72218e-10	-0.454304	0.305	0.545	1.946e-05	Hk1
Snx2	5.80016e-10	0.125963	0.528	0.605	1.97252e-05	Snx2
Stx3	5.84755e-10	-0.213716	0.286	0.471	1.98863e-05	Stx3
Pcna	5.87741e-10	0.132413	0.312	0.391	1.99879e-05	Pcna
Sertad1	5.95607e-10	-0.176112	0.216	0.366	2.02554e-05	Sertad1
Rcn2	5.97487e-10	-0.24775	0.212	0.383	2.03193e-05	Rcn2
Mprip	5.98314e-10	0.287991	0.257	0.247	2.03474e-05	Mprip
Alcam	6.03076e-10	-0.376764	0.673	0.862	2.05094e-05	Alcam
Exoc4	6.07732e-10	0.429067	0.327	0.257	2.06678e-05	Exoc4
Dnmt3a	6.08959e-10	0.365315	0.532	0.494	2.07095e-05	Dnmt3a
Id2	6.12029e-10	-0.345681	0.781	0.868	2.08139e-05	Id2
Slc35c1	6.26744e-10	0.0447074	0.145	0.21	2.13143e-05	Slc35c1
Vamp4	6.27716e-10	-0.189614	0.491	0.687	2.13474e-05	Vamp4
Npepps	6.29907e-10	-0.297277	0.524	0.751	2.14219e-05	Npepps
Elp5	6.35803e-10	-0.457047	0.327	0.57	2.16224e-05	Elp5
Nfs1	6.36006e-10	-0.167281	0.186	0.323	2.16293e-05	Nfs1
Egln2	6.38241e-10	-0.161209	0.309	0.481	2.17053e-05	Egln2
Snrnp35	6.38525e-10	-0.387561	0.126	0.292	2.1715e-05	Snrnp35
Ralbp1	6.38909e-10	0.208769	0.71	0.724	2.1728e-05	Ralbp1
Gpi1	6.38974e-10	-0.266122	0.862	0.944	2.17302e-05	Gpi1
Dctn6	6.41889e-10	0.0989418	0.398	0.475	2.18294e-05	Dctn6
Sacm1l	6.43778e-10	-0.336554	0.201	0.393	2.18936e-05	Sacm1l
Scaf1	6.46389e-10	-0.11493	0.245	0.377	2.19824e-05	Scaf1
Mvd	6.49646e-10	-0.497482	0.234	0.459	2.20932e-05	Mvd
Slc39a6	6.52039e-10	-0.0809402	0.283	0.424	2.21745e-05	Slc39a6
Hp	6.55054e-10	-0.899611	0.141	0.337	2.22771e-05	Hp
Fam53b	6.57173e-10	0.504733	0.335	0.235	2.23491e-05	Fam53b
Fnip1	6.65376e-10	0.401367	0.546	0.461	2.26281e-05	Fnip1
Unc50	6.68699e-10	0.0688716	0.413	0.5	2.27411e-05	Unc50
Nudcd3	6.69142e-10	0.0446197	0.368	0.467	2.27562e-05	Nudcd3
Slk	6.75366e-10	-0.108085	0.454	0.626	2.29678e-05	Slk
Mrps9	6.85618e-10	0.307222	0.29	0.265	2.33165e-05	Mrps9
P2rx7	6.88062e-10	0.562948	0.29	0.152	2.33996e-05	P2rx7
Zfp672	6.94864e-10	-0.443608	0.078	0.23	2.36309e-05	Zfp672
Dnttip2	7.02529e-10	-0.0123941	0.442	0.568	2.38916e-05	Dnttip2
Pten	7.09856e-10	0.0805243	0.394	0.484	2.41408e-05	Pten
Vps26b	7.14133e-10	0.120952	0.193	0.243	2.42862e-05	Vps26b
Sec61g	7.24848e-10	-0.411729	0.428	0.669	2.46506e-05	Sec61g
Sar1b	7.2545e-10	-0.155987	0.502	0.685	2.46711e-05	Sar1b
Cnbp	7.28563e-10	-0.352564	0.621	0.833	2.4777e-05	Cnbp
Sympk	7.32391e-10	-0.158374	0.271	0.43	2.49071e-05	Sympk
Snhg6	7.4842e-10	-0.0744248	0.439	0.582	2.54523e-05	Snhg6
Nr1h2	7.5952e-10	-0.130372	0.364	0.527	2.58298e-05	Nr1h2
Cfdp1	7.6092e-10	-0.152806	0.428	0.607	2.58774e-05	Cfdp1
Hras	7.63504e-10	-0.383152	0.487	0.724	2.59652e-05	Hras
Acbd5	7.67833e-10	0.309479	0.401	0.387	2.61125e-05	Acbd5
Hyal2	7.70261e-10	-0.205266	0.123	0.241	2.6195e-05	Hyal2
Galnt7	7.73179e-10	0.320364	0.42	0.407	2.62943e-05	Galnt7
Etfb	7.78848e-10	0.152185	0.569	0.615	2.64871e-05	Etfb
Nasp	7.79972e-10	-0.301018	0.178	0.356	2.65253e-05	Nasp
Pepd	7.99946e-10	0.142148	0.442	0.504	2.72046e-05	Pepd
Uap1l1	8.0216e-10	0.0979251	0.799	0.874	2.72799e-05	Uap1l1
Pphln1	8.03399e-10	-0.294406	0.104	0.239	2.7322e-05	Pphln1
Pls3	8.06122e-10	-0.558596	0.115	0.305	2.74146e-05	Pls3
Lyl1	8.16184e-10	0.534942	0.271	0.144	2.77568e-05	Lyl1
Idh3a	8.25298e-10	-0.344286	0.182	0.36	2.80667e-05	Idh3a
2210016F16Rik	8.25438e-10	-0.238854	0.398	0.601	2.80715e-05	2210016F16Rik
Afp	8.33212e-10	-0.68838	0.164	0.383	2.83359e-05	Afp
Ahcyl1	8.36773e-10	-0.0368622	0.42	0.562	2.8457e-05	Ahcyl1
Iqcc	8.36967e-10	-0.181337	0.037	0.111	2.84636e-05	Iqcc
B4galt3	8.39292e-10	-0.546129	0.074	0.243	2.85426e-05	B4galt3
Csnk1g2	8.40124e-10	0.212064	0.357	0.387	2.85709e-05	Csnk1g2
Qrich1	8.56881e-10	0.162216	0.193	0.23	2.91408e-05	Qrich1
Arhgap10	8.61949e-10	0.125981	0.52	0.586	2.93132e-05	Arhgap10
Ccs	8.65793e-10	0.201419	0.335	0.35	2.94439e-05	Ccs
Mtmr2	8.68684e-10	0.0412345	0.178	0.241	2.95422e-05	Mtmr2
Znrf1	8.73128e-10	-0.374463	0.416	0.654	2.96933e-05	Znrf1
Wdfy2	8.817e-10	0.395573	0.413	0.356	2.99849e-05	Wdfy2
Sdhd	8.85692e-10	-0.160945	0.546	0.735	3.01206e-05	Sdhd
Btbd1	8.94664e-10	0.0800029	0.257	0.325	3.04257e-05	Btbd1
Eci1	8.96225e-10	-0.121507	0.208	0.331	3.04788e-05	Eci1
Tmsb4x	9.03506e-10	0.0748296	0.985	0.994	3.07264e-05	Tmsb4x
Lrrfip2	9.05954e-10	-0.471139	0.375	0.619	3.08097e-05	Lrrfip2
Rtca	9.08389e-10	-0.266714	0.16	0.315	3.08925e-05	Rtca
Tpra1	9.16202e-10	0.556546	0.375	0.239	3.11582e-05	Tpra1
Hspa14	9.17107e-10	0.103685	0.219	0.274	3.1189e-05	Hspa14
Msl3	9.21063e-10	0.234921	0.286	0.307	3.13235e-05	Msl3
Yaf2	9.23243e-10	-0.107821	0.178	0.292	3.13977e-05	Yaf2
Ing1	9.29089e-10	0.177165	0.271	0.302	3.15965e-05	Ing1
Furin	9.29488e-10	-0.487279	0.353	0.597	3.161e-05	Furin
Ankrd37	9.32727e-10	-0.832908	0.022	0.16	3.17202e-05	Ankrd37
Tjp2	9.32945e-10	-0.637212	0.074	0.245	3.17276e-05	Tjp2
Fibp	9.36274e-10	0.0700423	0.431	0.514	3.18408e-05	Fibp
Nsmce1	9.41694e-10	0.0086289	0.297	0.397	3.20251e-05	Nsmce1
Ltn1	9.41983e-10	-0.0583982	0.164	0.261	3.2035e-05	Ltn1
Wdr61	9.49341e-10	-0.147535	0.361	0.533	3.22852e-05	Wdr61
Sumf2	9.65143e-10	-0.285983	0.13	0.274	3.28226e-05	Sumf2
Eef1akmt1	9.66456e-10	0.213736	0.394	0.409	3.28672e-05	Eef1akmt1
Hibadh	9.67911e-10	-0.283438	0.309	0.51	3.29167e-05	Hibadh
Cpq	9.7903e-10	0.507092	0.297	0.195	3.32948e-05	Cpq
Rpain	9.80479e-10	0.180714	0.264	0.286	3.33441e-05	Rpain
Ift52	9.82408e-10	0.288508	0.245	0.243	3.34097e-05	Ift52
Trim56	9.83749e-10	-0.171038	0.219	0.374	3.34553e-05	Trim56
Phykpl	9.88687e-10	-0.65663	0.026	0.163	3.36233e-05	Phykpl
Phax	9.9283e-10	0.218135	0.431	0.436	3.37642e-05	Phax
Mir99ahg	9.93394e-10	0.533481	0.245	0.132	3.37833e-05	Mir99ahg
Kif13b	1.00182e-09	0.555271	0.357	0.212	3.40697e-05	Kif13b
Mrpl2	1.0109e-09	0.0507804	0.439	0.537	3.43785e-05	Mrpl2
Nfkbiz	1.02391e-09	-0.503803	0.257	0.492	3.48211e-05	Nfkbiz
Gtf2i	1.03055e-09	0.242294	0.323	0.333	3.50469e-05	Gtf2i
4833420G17Rik	1.03457e-09	0.278116	0.23	0.216	3.51838e-05	4833420G17Rik
Pafah1b3	1.03722e-09	-0.259295	0.275	0.463	3.52739e-05	Pafah1b3
Tcea1	1.03743e-09	-0.111678	0.387	0.549	3.5281e-05	Tcea1
Srebf2	1.03775e-09	-0.115591	0.349	0.508	3.52918e-05	Srebf2
Slc38a7	1.06141e-09	-0.311953	0.29	0.496	3.60964e-05	Slc38a7
Mknk1	1.07255e-09	0.298784	0.253	0.23	3.64754e-05	Mknk1
Ino80e	1.07835e-09	-0.287295	0.301	0.506	3.66726e-05	Ino80e
Plekha1	1.0816e-09	-0.160509	0.257	0.409	3.67831e-05	Plekha1
Tnfsf12	1.0999e-09	0.25897	0.658	0.654	3.74056e-05	Tnfsf12
Fyttd1	1.10253e-09	-0.146781	0.238	0.387	3.74947e-05	Fyttd1
Tceal8	1.11391e-09	-0.422413	0.227	0.444	3.7882e-05	Tceal8
Zfand2b	1.11901e-09	-0.0507872	0.286	0.412	3.80551e-05	Zfand2b
5830432E09Rik	1.12561e-09	-0.736824	0.019	0.14	3.82799e-05	5830432E09Rik
Med25	1.13501e-09	0.115605	0.249	0.307	3.85995e-05	Med25
Ppp2ca	1.13761e-09	-0.30687	0.669	0.868	3.86879e-05	Ppp2ca
Acox3	1.16209e-09	0.312656	0.424	0.409	3.95204e-05	Acox3
Polr2a	1.16509e-09	0.128764	0.513	0.582	3.96225e-05	Polr2a
Anxa11	1.1697e-09	-0.0755503	0.264	0.389	3.9779e-05	Anxa11
Zfhx3	1.17009e-09	0.433069	0.476	0.389	3.97923e-05	Zfhx3
Stk4	1.19436e-09	0.0923247	0.349	0.432	4.06177e-05	Stk4
Rassf3	1.21222e-09	0.554638	0.398	0.245	4.12253e-05	Rassf3
Pnrc2	1.21232e-09	0.369278	0.279	0.226	4.12287e-05	Pnrc2
Ttc39c	1.21983e-09	-0.609184	0.067	0.23	4.1484e-05	Ttc39c
Osbpl2	1.22331e-09	0.315945	0.145	0.13	4.16024e-05	Osbpl2
Xylt2	1.22991e-09	0.351232	0.424	0.401	4.18266e-05	Xylt2
Ppp3r1	1.24218e-09	-0.209156	0.353	0.549	4.22441e-05	Ppp3r1
Commd1	1.24333e-09	-0.0170829	0.517	0.644	4.22831e-05	Commd1
Slc35a4	1.24494e-09	0.162458	0.405	0.453	4.23378e-05	Slc35a4
Ube2a	1.24868e-09	-0.361409	0.606	0.819	4.24652e-05	Ube2a
Stambp	1.25056e-09	0.0283212	0.197	0.265	4.25291e-05	Stambp
Gorasp2	1.26449e-09	-0.278074	0.401	0.615	4.30027e-05	Gorasp2
Piezo1	1.26506e-09	-0.242501	0.379	0.588	4.30223e-05	Piezo1
Crybg1	1.26587e-09	0.550034	0.193	0.107	4.30497e-05	Crybg1
Itch	1.27439e-09	0.228684	0.342	0.354	4.33393e-05	Itch
Pgp	1.28087e-09	-0.346095	0.394	0.626	4.35598e-05	Pgp
Cwf19l2	1.28202e-09	0.384353	0.29	0.237	4.35989e-05	Cwf19l2
Nme6	1.2904e-09	-0.522688	0.119	0.307	4.38839e-05	Nme6
Tfam	1.29059e-09	0.0877222	0.156	0.204	4.38904e-05	Tfam
Rsf1	1.30115e-09	0.326018	0.342	0.319	4.42497e-05	Rsf1
Nr2f6	1.3209e-09	-0.107136	0.156	0.261	4.4921e-05	Nr2f6
Casp3	1.32643e-09	0.230847	0.208	0.218	4.51092e-05	Casp3
Ccdc90b	1.32876e-09	0.248303	0.257	0.261	4.51884e-05	Ccdc90b
Mcm6	1.34987e-09	0.534211	0.201	0.117	4.59063e-05	Mcm6
Rps6ka2	1.3585e-09	-0.825618	0.056	0.222	4.61998e-05	Rps6ka2
Pdcl	1.36072e-09	0.197793	0.23	0.255	4.62754e-05	Pdcl
Samd8	1.3632e-09	-0.251355	0.32	0.523	4.63596e-05	Samd8
Usp19	1.36912e-09	0.226537	0.435	0.449	4.65609e-05	Usp19
Il2rg	1.36922e-09	-0.180136	0.565	0.757	4.65646e-05	Il2rg
Atf5	1.36928e-09	-0.222765	0.346	0.539	4.65665e-05	Atf5
Kat5	1.37534e-09	0.00199485	0.171	0.249	4.67726e-05	Kat5
2310009A05Rik	1.39025e-09	0.0977849	0.357	0.428	4.72796e-05	2310009A05Rik
Cd2ap	1.40179e-09	0.301533	0.457	0.44	4.76721e-05	Cd2ap
Abcf2	1.40658e-09	-0.390452	0.297	0.523	4.78351e-05	Abcf2
Dram2	1.40728e-09	0.374708	0.498	0.43	4.78586e-05	Dram2
Alg10b	1.41493e-09	0.156234	0.138	0.171	4.81191e-05	Alg10b
Rap1a	1.41538e-09	0.133717	0.669	0.73	4.81342e-05	Rap1a
Ecm1	1.42317e-09	0.0844268	0.342	0.428	4.8399e-05	Ecm1
Gfm1	1.44667e-09	-0.290179	0.13	0.278	4.91984e-05	Gfm1
Dlat	1.44719e-09	-0.157453	0.23	0.37	4.9216e-05	Dlat
Necap2	1.46274e-09	0.166593	0.695	0.728	4.97449e-05	Necap2
Copg1	1.46302e-09	-0.358415	0.294	0.51	4.97545e-05	Copg1
Atxn7l3b	1.47468e-09	0.193419	0.632	0.663	5.0151e-05	Atxn7l3b
Rnf166	1.47585e-09	0.127099	0.338	0.397	5.01907e-05	Rnf166
Ehmt2	1.47918e-09	0.288579	0.539	0.525	5.0304e-05	Ehmt2
Huwe1	1.49128e-09	-0.143715	0.416	0.595	5.07153e-05	Huwe1
Dubr	1.49941e-09	-0.451318	0.141	0.327	5.09919e-05	Dubr
Timm10	1.50035e-09	-0.14918	0.357	0.523	5.10238e-05	Timm10
H2-Eb1	1.50116e-09	0.667794	0.301	0.218	5.10516e-05	H2-Eb1
Mta3	1.50559e-09	0.256397	0.234	0.228	5.12019e-05	Mta3
Pin1	1.50986e-09	-0.428024	0.461	0.698	5.13472e-05	Pin1
Tbc1d8	1.51199e-09	0.693686	0.178	0.066	5.14196e-05	Tbc1d8
Vcpip1	1.52007e-09	0.294615	0.346	0.327	5.16944e-05	Vcpip1
Slc44a1	1.52449e-09	-0.0483119	0.331	0.465	5.18449e-05	Slc44a1
Rce1	1.52737e-09	-0.211742	0.216	0.374	5.19428e-05	Rce1
Tmco1	1.54354e-09	0.275388	0.77	0.724	5.24928e-05	Tmco1
Ehbp1l1	1.54788e-09	0.237557	0.554	0.566	5.26402e-05	Ehbp1l1
Nipbl	1.5517e-09	0.153226	0.554	0.609	5.27703e-05	Nipbl
Fh1	1.56798e-09	0.174809	0.305	0.329	5.33238e-05	Fh1
Agpat3	1.57108e-09	-0.326119	0.357	0.576	5.34291e-05	Agpat3
Slc30a7	1.57175e-09	-0.20068	0.164	0.305	5.34519e-05	Slc30a7
Nxt1	1.58213e-09	-0.283555	0.208	0.385	5.3805e-05	Nxt1
Pkn1	1.59277e-09	0.215877	0.572	0.597	5.41668e-05	Pkn1
Slc4a2	1.59437e-09	-0.180757	0.271	0.436	5.42215e-05	Slc4a2
Samsn1	1.59827e-09	-0.59009	0.242	0.473	5.43539e-05	Samsn1
Siah2	1.60276e-09	-0.444152	0.078	0.235	5.45067e-05	Siah2
Nme4	1.60305e-09	0.40564	0.193	0.152	5.45166e-05	Nme4
Usp50	1.60414e-09	-0.349803	0.186	0.362	5.45534e-05	Usp50
Tnpo3	1.61245e-09	-0.0753334	0.342	0.486	5.48361e-05	Tnpo3
1110038B12Rik	1.61356e-09	0.259223	0.554	0.553	5.4874e-05	1110038B12Rik
Clpp	1.62594e-09	-0.425179	0.264	0.488	5.52949e-05	Clpp
[truncated: 2,394 more rows]
